# Supplementary material for: ACValidator: A novel assembly-based approach for in silico verification of circular RNAs
Source: Biol Methods Protoc. 2020 Aug 10;5(1):bpaa010. doi: 10.1093/biomethods/bpaa010 (PMC7415914; doi:10.1093/biomethods/bpaa010)
Supplement: bpaa010_Supplementary_Data [file bpaa010_supplementary_data.zip]

Archive with 8 entries (8 files):
- S1_Fig_v2.pdf
- S1_Table.xlsx
- S1_Text_Clean.docx
- S2_Fig_v2.pdf
- S2_Table.xlsx
- S3_Fig_v2.pdf
- S3_Table.xlsx
- S4_Fig_v2.pdf
