# Supplementary material for: ACValidator: A novel assembly-based approach for in silico verification of circular RNAs
Source: Biol Methods Protoc. 2020 Aug 10;5(1):bpaa010. doi: 10.1093/biomethods/bpaa010 (PMC7415914; doi:10.1093/biomethods/bpaa010)
Supplement: bpaa010_Supplementary_Data [file bpaa010_supplementary_data.zip › S1_Table.xlsx]

## Sheet: pos_2_80_150
S1 Table: True positive circRNA candidates used for ACValidator evaluation. The top 2% of circRNAs based on expression level were considered as true positives and used for ACValidator evaluation.
True positives from each simulation set are listed in each sheet, which are labeled using the simulation dataset names given in Table 1.
Columns D-K indicate whether each circRNA candidate was validated by ACValidator or not, using different stringency criteria and the two window sizes. They are named using the convention “Validated_<window_size>_<stringency criteria>?”.
IS: Insert Size, 2IS: 2 * Insert Size, HS: High stringency, MS: Medium stringency, LS: Low stringency, VLS: very low stringency
CircID	Read count	Gene	Validated_300_VLS?	Validated_300_LS?	Validated_300_MS?	Validated_300_HS?	Validated_600_VLS?	Validated_600_LS?	Validated_600_MS?	Validated_600_HS?
10:34398487-34806087	11	PARD3	yes	yes	yes	yes	yes	yes	yes	yes
X:20168028-20181158	10	RPS6KA3	yes	yes	yes	yes	yes	yes	yes	yes
X:153213007-153230177	10	HCFC1	yes	yes	yes	yes	yes	yes	yes	yes
9:33041849-33073804	10	SMU1	yes	yes	yes	yes	yes	yes	yes	yes
8:100108539-100654726	10	MIR599,MIR875,VPS13B	no	no	no	no	no	no	no	no
7:98941915-98985884	10	ARPC1A,ARPC1B	no	no	no	no	no	no	no	no
2:128699997-128754065	10	SAP130	yes	yes	yes	yes	yes	yes	yes	yes
21:11011437-11029717	10	BAGE2,BAGE3,BAGE4,BAGE5	yes	yes	yes	yes	yes	yes	yes	yes
1:55590141-55612733	10	USP24	no	no	no	no	no	no	no	no
14:50053455-50329374	10	DNAAF2,KLHDC1,KLHDC2,LRR1,MGAT2,NEMF,POLE2,RPL36AL	no	no	no	no	no	no	no	no
1:117998706-118009049	10	MAN1A2	no	no	no	no	no	no	no	no
X:45007617-45017133	9	CXorf36	yes	yes	yes	yes	yes	yes	yes	no
X:153576899-153592533	9	FLNA	yes	yes	yes	yes	yes	yes	yes	yes
X:128937263-128957813	9	ZDHHC9	yes	yes	yes	yes	yes	yes	yes	yes
8:48809720-48872743	9	PRKDC	yes	yes	yes	yes	yes	yes	yes	yes
8:140742585-141436740	9	TRAPPC9	yes	yes	yes	no	yes	yes	yes	no
7:98930947-98984412	9	ARPC1A,ARPC1B	yes	yes	yes	yes	no	no	no	no
7:47384521-47479256	9	TNS3	yes	yes	yes	yes	yes	yes	yes	yes
6:74440066-74524846	9	CD109	yes	yes	yes	no	yes	yes	yes	no
5:14359465-14420130	9	TRIO	no	no	no	no	yes	yes	yes	yes
4:106164726-106200960	9	TET2,TET2-AS1	yes	yes	yes	yes	yes	yes	yes	yes
3:52255095-52263798	9	TLR9,TWF2	yes	yes	yes	yes	yes	yes	yes	no
3:47098310-47125872	9	SETD2	yes	yes	yes	yes	yes	yes	yes	yes
3:172025152-172098883	9	FNDC3B	yes	yes	yes	yes	yes	yes	yes	no
2:32639836-32701412	9	BIRC6	no	no	no	no	no	no	no	no
2:11864480-11935613	9	LPIN1,MIR548S	yes	yes	yes	yes	yes	yes	yes	yes
20:34241449-34246936	9	CPNE1,RBM12	yes	yes	yes	yes	yes	yes	yes	yes
19:6710649-6720662	9	C3	yes	yes	yes	yes	no	no	no	no
19:39078280-39106899	9	LOC105372397,MAP4K1	yes	yes	yes	yes	yes	yes	yes	yes
17:74730196-74733413	9	MFSD11,MIR636,SRSF2	no	no	no	no	no	no	no	no
17:46021981-46026674	9	PNPO	yes	yes	yes	yes	no	no	no	no
17:36584719-36636124	9	ARHGAP23	yes	yes	yes	yes	yes	yes	yes	yes
16:30964505-30966259	9	ORAI3	yes	yes	yes	yes	yes	yes	yes	yes
15:93429398-93488095	9	CHD2,LINC01578,MIR3175	yes	yes	yes	yes	yes	yes	yes	yes
15:77400497-77407661	9	PEAK1	yes	yes	yes	yes	yes	yes	yes	yes
15:62939509-63047892	9	TLN2	yes	yes	yes	yes	yes	yes	yes	yes
15:48760608-48787457	9	FBN1	yes	yes	yes	no	yes	yes	yes	yes
1:41450492-41475261	9	CTPS1	yes	no	no	no	yes	no	no	no
14:106331860-107097213	9	ADAM6,FAM30A,LINC00221,LINC00226,MIR7641-2	yes	yes	yes	yes	no	no	no	no
13:98009735-98046374	9	MBNL2	yes	yes	yes	no	yes	yes	yes	yes
1:36724982-36762371	9	THRAP3	yes	yes	yes	yes	yes	yes	yes	yes
12:52908358-52914243	9	KRT5	yes	yes	yes	yes	yes	yes	yes	yes
1:225305385-225568024	9	DNAH14	no	no	no	no	no	no	no	no
12:114259858-114356252	9	RBM19	yes	yes	yes	yes	yes	yes	yes	yes
12:109634812-109690963	9	ACACB	yes	yes	yes	yes	yes	yes	yes	yes
11:47297449-47315534	9	MADD	yes	yes	yes	yes	no	no	no	no
Y:14883001-14891580	8	USP9Y	yes	yes	yes	yes	yes	yes	yes	yes
X:83723479-83730405	8	HDX	yes	yes	yes	yes	no	no	no	no
X:77385244-77387270	8	TAF9B	yes	yes	yes	yes	yes	yes	yes	yes
X:48928817-48935570	8	PRAF2,WDR45	yes	yes	yes	yes	yes	yes	yes	yes
X:150789401-150845211	8	PASD1	yes	yes	yes	yes	yes	yes	yes	yes
X:102930425-102939657	8	MORF4L2	no	no	no	no	no	no	no	no
9:35829512-35853254	8	TMEM8B	yes	yes	yes	yes	yes	yes	yes	yes
9:140150780-140161798	8	NELFB	no	no	no	no	no	no	no	no
9:131370408-131388966	8	MIR1268A,SPTAN1	no	no	no	no	no	no	no	no
9:131133597-131153015	8	MIR1268A,URM1	no	no	no	no	no	no	no	no
9:130101923-130155828	8	GARNL3	yes	yes	yes	yes	yes	yes	yes	yes
9:113734352-113771481	8	LPAR1	yes	yes	yes	yes	yes	yes	yes	yes
9:113127528-113242036	8	SVEP1	yes	yes	yes	yes	yes	yes	yes	yes
9:111643984-111679950	8	IKBKAP	yes	yes	yes	yes	no	no	no	no
8:97541420-97554192	8	SDC2	yes	yes	yes	yes	yes	yes	yes	yes
8:95518727-95550574	8	KIAA1429	yes	yes	yes	yes	yes	no	no	no
8:56695306-56717595	8	TGS1	yes	yes	yes	no	yes	yes	yes	no
8:48744374-48776138	8	PRKDC	no	no	no	no	yes	yes	yes	yes
8:48320422-48625749	8	SPIDR	yes	yes	yes	no	yes	yes	yes	no
8:48196616-48626203	8	SPIDR	yes	yes	yes	yes	no	no	no	no
8:1844498-1893821	8	ARHGEF10	yes	yes	yes	no	no	no	no	no
8:145486055-145500292	8	BOP1,MIR7112,SCX	no	no	no	no	yes	yes	yes	yes
8:141679825-141856777	8	PTK2	no	no	no	no	no	no	no	no
8:141357855-141370292	8	TRAPPC9	yes	yes	yes	yes	yes	yes	yes	yes
8:12945995-12990809	8	DLC1	yes	yes	yes	yes	yes	yes	yes	yes
8:101721360-101733847	8	PABPC1	yes	yes	yes	yes	yes	yes	yes	yes
7:99690403-99695913	8	MCM7,MIR106B,MIR25,MIR93	yes	yes	yes	no	no	no	no	no
7:94051210-94057197	8	COL1A2	no	no	no	no	no	no	no	no
7:91603024-91739987	8	AKAP9	yes	yes	yes	yes	yes	yes	yes	yes
7:73770739-73791152	8	CLIP2	no	no	no	no	no	no	no	no
7:73500077-73523366	8	LIMK1	yes	yes	yes	yes	yes	yes	yes	yes
7:66482839-66660324	8	MIR4650-1,MIR4650-2,TYW1	no	no	no	no	yes	yes	yes	yes
7:6617220-6628610	8	ZDHHC4	no	no	no	no	no	no	no	no
7:6144549-6201195	8	USP42	yes	yes	yes	yes	yes	yes	yes	yes
7:24849425-24911688	8	OSBPL3	yes	yes	yes	yes	no	no	no	no
7:151841797-151948051	8	KMT2C	no	no	no	no	no	no	no	no
7:138943233-138969320	8	UBN2	yes	yes	yes	yes	yes	yes	yes	yes
7:129946626-129964020	8	CPA4	yes	yes	yes	yes	yes	yes	yes	yes
7:128470482-128478857	8	FLNC	yes	yes	yes	yes	yes	yes	yes	yes
7:104707173-104749675	8	KMT2E	no	no	no	no	no	no	no	no
6:90393549-90410575	8	LOC101929057,MDN1	no	no	no	no	no	no	no	no
6:88315634-88375551	8	ORC3	yes	yes	yes	yes	yes	yes	yes	yes
6:56374439-56501450	8	DST	no	no	no	no	no	no	no	no
6:43097464-43129457	8	PTK7	yes	yes	yes	yes	yes	yes	yes	yes
6:33636750-33659705	8	ITPR3	yes	yes	yes	yes	yes	yes	yes	yes
6:121491550-121562698	8	TBC1D32	yes	no	no	no	yes	no	no	no
5:89981596-90000305	8	ADGRV1	yes	yes	yes	yes	no	no	no	no
5:77298149-77477486	8	AP3B1	yes	yes	yes	yes	yes	yes	yes	no
5:72370568-72386349	8	FCHO2	yes	yes	yes	no	yes	yes	yes	yes
5:60047615-60063730	8	ELOVL7	yes	yes	yes	yes	yes	yes	yes	yes
5:56110899-56161804	8	MAP3K1	yes	yes	yes	yes	yes	yes	yes	yes
5:176618884-176639196	8	NSD1	no	no	no	no	no	no	no	no
5:176346170-176385155	8	UIMC1	no	no	no	no	no	no	no	no
5:168113983-168201383	8	LOC101927969,MIR218-2,SLIT3	yes	yes	yes	yes	yes	yes	yes	yes
5:150088308-150138082	8	DCTN4	yes	yes	yes	no	yes	yes	yes	yes
4:79747190-79781233	8	BMP2K	yes	yes	yes	yes	yes	yes	yes	yes
4:79207558-79301150	8	FRAS1	no	no	no	no	no	no	no	no
4:78634540-78647523	8	CNOT6L	yes	yes	yes	yes	yes	yes	yes	yes
4:40098846-40108644	8	N4BP2	no	no	no	no	no	no	no	no
4:186090179-186097205	8	CFAP97	yes	yes	yes	yes	yes	yes	yes	yes
4:123150275-123202929	8	KIAA1109	no	no	no	no	no	no	no	no
4:120166491-120212416	8	USP53	yes	yes	yes	yes	yes	yes	yes	yes
4:110354970-110451620	8	SEC24B,SEC24B-AS1	yes	yes	yes	yes	yes	yes	yes	yes
3:58062772-58132720	8	FLNB	yes	yes	yes	yes	yes	yes	yes	yes
3:48670406-48689151	8	CELSR3,MIR4793,MIR6824,SLC26A6	no	no	no	no	no	no	no	no
3:48445260-48457860	8	PLXNB1	yes	yes	yes	yes	yes	yes	yes	yes
3:47651555-47779600	8	SMARCC1	no	no	no	no	no	no	no	no
3:47084050-47139571	8	SETD2	no	no	no	no	no	no	no	no
3:184043638-184049597	8	EIF4G1	no	no	no	no	yes	yes	yes	yes
3:183474315-183524880	8	YEATS2	no	no	no	no	no	no	no	no
3:128973510-128984635	8	COPG1	no	no	no	no	no	no	no	no
3:125247701-125298884	8	OSBPL11	yes	yes	yes	yes	yes	yes	yes	yes
3:10088263-10143614	8	FANCD2,FANCD2OS	yes	yes	yes	yes	no	no	no	no
2:99137149-99193606	8	INPP4A	no	no	no	no	no	no	no	no
2:73659325-73747143	8	ALMS1,ALMS1-IT1	no	no	no	no	no	no	no	no
2:61711071-61726048	8	XPO1	yes	yes	yes	yes	yes	yes	yes	yes
2:61493118-61575615	8	USP34	no	no	no	no	no	no	no	no
2:61484007-61577828	8	USP34	no	no	no	no	no	no	no	no
2:61295983-61348411	8	KIAA1841	yes	yes	yes	yes	no	no	no	no
2:48600430-48606434	8	FOXN2	no	no	no	no	no	no	no	no
2:42883339-42984086	8	MTA3	yes	yes	yes	yes	yes	yes	yes	yes
2:32703702-32715218	8	BIRC6	no	no	no	no	no	no	no	no
2:32602655-32770927	8	BIRC6,MIR558	no	no	no	no	no	no	no	no
22:50886661-50905877	8	SBF1	yes	yes	yes	no	yes	yes	yes	yes
22:50702141-50705911	8	MAPK11	yes	yes	yes	yes	yes	yes	yes	yes
22:41641614-41670731	8	MIR6889,RANGAP1	no	no	no	no	no	no	no	no
22:41521867-41546202	8	EP300	no	no	no	no	no	no	no	no
22:39104849-39129592	8	GTPBP1	yes	yes	yes	no	yes	yes	yes	yes
22:36682763-36714370	8	MIR6819,MYH9	no	no	no	no	no	no	no	no
22:36677322-36678831	8	MYH9	no	no	no	no	no	no	no	no
2:231940224-232026223	8	HTR2B,PSMD1	yes	yes	yes	yes	yes	yes	yes	yes
22:25747384-25771975	8	LRP5L	yes	yes	yes	yes	yes	yes	yes	yes
22:24445552-24459609	8	CABIN1	no	no	no	no	no	no	no	no
2:216995597-217071016	8	XRCC5	no	no	no	no	no	no	no	no
2:216236631-216253024	8	FN1	no	no	no	no	no	no	no	no
2:21227140-21266423	8	APOB	yes	yes	yes	yes	yes	yes	yes	yes
2:201468739-201503025	8	AOX1	yes	yes	yes	yes	no	no	no	no
2:183789604-183792954	8	NCKAP1	no	no	no	no	yes	yes	yes	yes
2:15601324-15691660	8	NBAS	no	no	no	no	yes	yes	yes	yes
2:152315324-152322634	8	RIF1	yes	yes	yes	yes	no	no	no	no
21:37612062-37618975	8	DOPEY2	yes	yes	yes	yes	yes	yes	yes	no
21:37597862-37633030	8	DOPEY2	yes	yes	yes	yes	yes	yes	yes	yes
2:131805448-131840230	8	FAM168B	yes	yes	yes	yes	no	no	no	no
21:15743436-15755509	8	HSPA13	yes	yes	yes	yes	yes	yes	yes	yes
20:47570092-47630497	8	ARFGEF2	yes	yes	yes	no	no	no	no	no
20:43953928-43964560	8	SDC4	yes	yes	yes	yes	yes	yes	yes	yes
20:42740336-42816218	8	JPH2	yes	yes	yes	yes	yes	yes	yes	yes
20:34243123-34260766	8	CPNE1,NFS1,RBM12	yes	yes	yes	yes	yes	yes	yes	yes
20:34046124-34099803	8	CEP250	yes	yes	yes	yes	no	no	no	no
20:25261584-25278648	8	ABHD12,PYGB	yes	yes	yes	yes	yes	yes	yes	yes
19:6436431-6459781	8	SLC25A23	yes	yes	yes	yes	yes	yes	yes	yes
19:5205518-5229353	8	PTPRS	yes	yes	yes	no	no	no	no	no
19:48221765-48246391	8	EHD2	yes	yes	yes	no	yes	yes	yes	yes
19:33200090-33204702	8	NUDT19	yes	yes	yes	yes	yes	yes	yes	yes
18:21396351-21479419	8	LAMA3	no	no	no	no	no	no	no	no
17:79531109-79567453	8	NPLOC4	no	no	no	no	no	no	no	no
17:79476996-79479892	8	ACTG1	yes	yes	yes	yes	yes	yes	yes	yes
17:76415626-76417992	8	PGS1	yes	yes	yes	yes	yes	yes	yes	yes
17:65850055-65916259	8	BPTF	no	no	no	no	no	no	no	no
17:58260525-58348842	8	SCARNA20,USP32	yes	yes	yes	yes	no	no	no	no
17:57738803-57759200	8	CLTC	yes	yes	yes	yes	no	no	no	no
17:40265128-40271454	8	KAT2A	yes	yes	yes	no	no	no	no	no
17:26948005-26960419	8	KIAA0100	no	no	no	no	no	no	no	no
17:15995176-16021341	8	NCOR1	no	no	no	no	no	no	no	no
17:1367479-1387597	8	MYO1C	yes	yes	yes	yes	yes	yes	yes	yes
16:70514471-70553634	8	COG4	yes	yes	yes	yes	yes	yes	yes	yes
16:69345286-69358946	8	VPS4A	yes	yes	yes	yes	yes	yes	yes	yes
16:69173727-69199429	8	UTP4	no	no	no	no	no	no	no	no
16:58036382-58047458	8	USB1	yes	yes	yes	yes	yes	yes	yes	yes
16:31485002-31489281	8	TGFB1I1	yes	yes	yes	yes	yes	yes	yes	yes
16:28128638-28220443	8	XPO6	no	no	no	no	yes	yes	yes	yes
16:22466022-22490452	8	SMG1P1	no	no	no	no	no	no	no	no
16:2157883-2164926	8	PKD1	yes	yes	yes	yes	no	no	no	no
16:19627435-19702793	8	C16orf62	no	no	no	no	no	no	no	no
16:18858774-18896988	8	SMG1	yes	yes	yes	yes	yes	yes	yes	no
16:1733509-1735588	8	HN1L	yes	yes	yes	yes	yes	yes	yes	yes
15:91017716-91045475	8	IQGAP1	yes	yes	yes	yes	yes	yes	yes	yes
15:74738317-74751237	8	UBL7	yes	yes	yes	yes	yes	yes	yes	yes
15:72300166-72338975	8	MYO9A	yes	yes	yes	yes	no	no	no	no
15:63916356-64046847	8	HERC1	yes	yes	yes	yes	no	no	no	no
15:60734614-60737990	8	ICE2	yes	yes	yes	yes	yes	yes	yes	yes
15:48717935-48905289	8	FBN1	yes	yes	yes	no	yes	yes	yes	yes
15:44858051-44907764	8	SPG11	yes	yes	yes	yes	yes	yes	yes	yes
15:41991060-42028896	8	MGA	no	no	no	no	no	no	no	no
15:35148551-35219339	8	AQR	yes	yes	yes	yes	yes	yes	yes	yes
15:29131167-29288009	8	APBA2	yes	yes	yes	yes	yes	yes	yes	yes
15:25470675-25479764	8	SNORD115-15,SNORD115-21,SNORD115-31,SNORD115-32,SNORD115-33,SNORD115-34,SNORD115-35	yes	yes	yes	yes	yes	yes	yes	yes
15:25304603-25315406	8	SNORD116-2,SNORD116-4,SNORD116-5,SNORD116-6,SNORD116-7	yes	yes	yes	yes	yes	yes	yes	yes
1:51868106-51938620	8	EPS15	no	no	no	no	no	no	no	no
14:72117051-72200529	8	SIPA1L1	no	no	no	no	no	no	no	no
14:50053482-50329417	8	DNAAF2,KLHDC1,KLHDC2,LRR1,MGAT2,NEMF,POLE2,RPL36AL	no	no	no	no	no	no	no	no
1:43869271-43891822	8	SZT2	yes	yes	yes	yes	yes	yes	yes	yes
1:41492870-41536393	8	SCMH1,SLFNL1-AS1	yes	yes	yes	yes	yes	yes	yes	yes
1:39750754-39900304	8	KIAA0754,MACF1	yes	yes	yes	yes	no	no	no	no
13:95725457-95839146	8	ABCC4	no	no	no	no	no	no	no	no
13:46716426-46719354	8	LCP1	no	no	no	no	no	no	no	no
13:42245081-42293878	8	VWA8	no	no	no	no	no	no	no	no
13:40921270-41040814	8	LINC00598	yes	yes	yes	yes	yes	yes	yes	yes
13:21370902-21418025	8	XPO4	yes	yes	yes	yes	yes	yes	yes	yes
12:82070569-82081364	8	PPFIA2	yes	yes	yes	yes	yes	yes	yes	yes
12:78443772-78570239	8	NAV3	no	no	no	no	no	no	no	no
12:7061145-7070479	8	PTPN6	yes	yes	yes	yes	yes	yes	yes	yes
12:69644908-69652874	8	CPSF6	yes	yes	yes	yes	yes	yes	yes	yes
12:6705171-6711341	8	CHD4	yes	yes	yes	yes	yes	yes	yes	yes
12:50384466-50410502	8	RACGAP1	no	no	no	no	no	no	no	no
1:244715623-244724447	8	C1orf101	yes	yes	yes	yes	yes	yes	yes	yes
1:237765324-237994865	8	RYR2	yes	yes	yes	yes	yes	yes	yes	yes
1:225332098-225534082	8	DNAH14	no	no	no	no	no	no	no	no
1:225305385-225580153	8	DNAH14	yes	yes	yes	yes	yes	yes	yes	yes
1:22175385-22199253	8	HSPG2	no	no	no	no	no	no	no	no
1:22159959-22172748	8	HSPG2	no	no	no	no	no	no	no	no
12:113384547-113403834	8	OAS3	no	no	no	no	no	no	no	no
12:110729824-110788897	8	ATP2A2	yes	yes	yes	yes	yes	yes	yes	no
1:202696531-202743863	8	KDM5B	yes	yes	yes	yes	no	no	no	no
1:200534196-200573083	8	KIF14	yes	yes	yes	yes	yes	yes	yes	yes
1:19549117-19563732	8	EMC1,LOC101927895	yes	yes	yes	yes	yes	yes	yes	yes
1:186283760-186303665	8	TPR	yes	yes	yes	yes	yes	yes	yes	yes
1:182811679-182845398	8	DHX9	no	no	no	no	no	no	no	no
11:70171605-70208594	8	PPFIA1	no	no	no	no	no	no	no	no
11:65999642-66012218	8	PACS1	yes	yes	yes	yes	yes	yes	yes	yes
11:61077766-61102907	8	DDB1,TKFC	yes	yes	yes	yes	yes	yes	yes	yes
11:60658019-60670128	8	PRPF19	no	no	no	no	yes	yes	yes	yes
11:46539697-46569425	8	AMBRA1	no	no	no	no	no	no	no	no
11:33307958-33373389	8	HIPK3	yes	yes	yes	yes	yes	yes	yes	yes
1:12313778-12409030	8	VPS13D	no	no	no	no	yes	yes	yes	no
11:130340814-130346539	8	ADAMTS15	yes	yes	yes	yes	yes	yes	yes	yes
1:11193136-11298105	8	ANGPTL7,MTOR,MTOR-AS1	yes	yes	yes	yes	no	no	no	no
1:11168237-11193254	8	MTOR	no	no	no	no	no	no	no	no
1:11130956-11159938	8	EXOSC10,LOC105376736	no	no	no	no	no	no	no	no
10:99258767-99330960	8	UBTD1	yes	yes	yes	yes	yes	yes	yes	yes
10:75257295-75335433	8	PPP3CB-AS1,USP54	yes	yes	yes	yes	yes	yes	yes	yes
10:73765493-73773322	8	CHST3	yes	yes	yes	yes	yes	yes	yes	yes
10:65140077-65164725	8	JMJD1C	yes	yes	yes	yes	yes	yes	yes	yes
10:61410521-61424080	8	SLC16A9	yes	yes	yes	yes	yes	yes	yes	yes
10:355970-532470	8	DIP2C	no	no	no	no	yes	yes	yes	yes
10:128829913-128926028	8	DOCK1	no	no	no	no	yes	yes	yes	yes
10:124350180-124391391	8	DMBT1					no	no	no	no
10:100013309-100020884	8	LOXL4	no	no	no	no	yes	yes	yes	yes
Y:14848344-14928279	7	USP9Y	no	no	no	no	no	no	no	no
X:95990756-96724837	7	DIAPH2,RPA4	yes	no	no	no	yes	no	no	no
X:70601592-70614095	7	BCYRN1,TAF1	no	no	no	no	no	no	no	no
X:70587348-70621589	7	BCYRN1,TAF1	no	no	no	no	no	no	no	no
X:70459473-70467756	7	BCYRN1,ZMYM3	yes	yes	yes	yes	yes	yes	yes	yes
X:64708614-64727767	7	ZC3H12B	yes	yes	yes	yes	yes	yes	yes	yes
X:53613741-53644108	7	HUWE1	no	no	no	no	no	no	no	no
X:53613741-53642796	7	HUWE1	no	no	no	no	yes	yes	yes	yes
X:53587148-53631795	7	HUWE1	no	no	no	no	no	no	no	no
X:53574633-53655853	7	HUWE1,MIR98,MIRLET7F2	no	no	no	no	no	no	no	no
X:53401069-53449618	7	MIR6857,SMC1A	no	no	no	no	no	no	no	no
X:53401069-53430825	7	SMC1A	yes	yes	yes	yes	yes	yes	yes	yes
X:48830133-48839504	7	GRIPAP1	yes	yes	yes	yes	yes	yes	yes	yes
X:48780909-48801544	7	OTUD5	yes	yes	yes	yes	no	no	no	no
X:47441689-47446190	7	SYN1,TIMP1	yes	yes	yes	yes	yes	yes	yes	yes
X:47061554-47069086	7	INE1,UBA1	no	no	no	no	no	no	no	no
X:41043250-41075905	7	USP9X	no	no	no	no	no	no	no	no
X:3744676-3747433	7	LOC389906	yes	yes	yes	yes	yes	yes	yes	no
X:18919602-18936972	7	PHKA2	yes	yes	yes	yes	no	no	no	no
X:18917290-18961926	7	PHKA2	yes	yes	yes	yes	yes	yes	yes	yes
X:154006958-154020560	7	MPP1	yes	yes	yes	yes	no	no	no	no
X:153662553-153664862	7	ATP6AP1	yes	yes	yes	yes	yes	yes	yes	yes
X:153657393-153664862	7	ATP6AP1	yes	yes	yes	yes	yes	yes	yes	yes
X:153588099-153592740	7	FLNA	no	no	no	no	no	no	no	no
X:153587613-153590946	7	FLNA	no	no	no	no	no	no	no	no
X:153586812-153593854	7	FLNA	no	no	no	no	no	no	no	no
X:153576899-153590516	7	FLNA	no	no	no	no	no	no	no	no
X:152965946-152981144	7	BCAP31	yes	yes	yes	yes	no	no	no	no
X:150151892-150159248	7	HMGB3	no	no	no	no	no	no	no	no
X:135044230-135056188	7	MMGT1	yes	yes	yes	yes	yes	yes	yes	yes
X:12817325-12842346	7	PRPS2	yes	yes	yes	yes	no	no	no	no
9:96238537-96291862	7	FAM120A	no	no	no	no	no	no	no	no
9:94991282-95015735	7	IARS	yes	yes	yes	yes	yes	yes	yes	yes
9:91606361-91619925	7	C9orf47,S1PR3	no	no	no	no	no	no	no	no
9:86274877-86292876	7	UBQLN1	yes	no	no	no	yes	no	no	no
9:79852917-79984328	7	VPS13A	yes	yes	yes	no	yes	yes	yes	no
9:4841204-4860901	7	MIR101-2,RCL1	no	no	no	no	no	no	no	no
9:39086712-39144343	7	CNTNAP3	no	no	no	no	no	no	no	no
9:35718808-35720910	7	TLN1	no	no	no	no	no	no	no	no
9:35703771-35717783	7	MIR6852,TLN1	no	no	no	no	no	no	no	no
9:35703556-35719279	7	MIR6852,TLN1	no	no	no	no	no	no	no	no
9:35699970-35724721	7	MIR6852,TLN1	yes	yes	yes	yes	no	no	no	no
9:35295692-35398285	7	UNC13B	yes	yes	yes	yes	no	no	no	no
9:3247036-3275612	7	RFX3	yes	yes	yes	yes	yes	yes	yes	yes
9:20862576-20990373	7	FOCAD	yes	yes	yes	yes	yes	yes	yes	yes
9:20862576-20907241	7	FOCAD	no	no	no	no	no	no	no	no
9:18706744-18826461	7	ADAMTSL1	no	no	no	no	no	no	no	no
9:140669560-140693366	7	EHMT1	no	no	no	no	no	no	no	no
9:140605418-140712590	7	EHMT1,EHMT1-IT1	yes	yes	yes	yes	yes	yes	yes	yes
9:140158696-140168000	7	NELFB	no	no	no	no	yes	yes	yes	yes
9:139983320-139996695	7	MAN1B1	yes	yes	yes	no	yes	yes	yes	no
9:138371647-138380739	7	PPP1R26	yes	yes	yes	yes	yes	yes	yes	yes
9:135917473-135933890	7	GTF3C5,MIR6877	no	no	no	no	no	no	no	no
9:135779797-135798879	7	TSC1	no	no	no	no	no	no	no	no
9:134330462-134354006	7	PRRC2B	no	no	no	no	no	no	no	no
9:133574715-133580452	7	EXOSC2	yes	yes	yes	yes	yes	yes	yes	yes
9:132841908-132872705	7	GPR107	yes	yes	yes	yes	yes	yes	yes	yes
9:132657546-132740891	7	FNBP1	no	no	no	no	no	no	no	no
9:131765595-131769374	7	NUP188	yes	yes	yes	yes	yes	yes	yes	yes
9:131718628-131741606	7	NUP188	yes	yes	yes	yes	yes	yes	yes	yes
9:131549509-131572711	7	TBC1D13	yes	yes	yes	yes	yes	yes	yes	yes
9:131314836-131395944	7	MIR1268A,SPTAN1,WDR34	yes	yes	yes	yes	yes	yes	yes	yes
9:13123151-13186385	7	MPDZ	yes	yes	yes	yes	yes	yes	yes	yes
9:126219626-126641300	7	DENND1A,MIR7150	no	no	no	no	no	no	no	no
9:125890492-125946577	7	STRBP	no	no	no	no	no	no	no	no
9:115579984-115637267	7	SNX30	yes	yes	yes	yes	yes	yes	yes	yes
9:114152263-114178632	7	KIAA0368	yes	yes	yes	yes	no	no	no	no
9:114140859-114187776	7	KIAA0368	no	no	no	no	no	no	no	no
9:111798485-111853435	7	MIR32,TMEM245	no	no	no	no	yes	yes	yes	yes
9:106857604-106874095	7	SMC2	no	no	no	no	no	no	no	no
9:100405485-100417226	7	NCBP1	no	no	no	no	yes	yes	yes	yes
8:95839490-95854716	7	INTS8	no	no	no	no	no	no	no	no
8:71036118-71316020	7	NCOA2	yes	yes	yes	yes	yes	yes	yes	yes
8:71024266-71069475	7	NCOA2	yes	yes	yes	yes	yes	yes	yes	yes
8:68089914-68108849	7	CSPP1	no	no	no	no	no	no	no	no
8:64087889-64125346	7	YTHDF3	yes	yes	no	no	yes	yes	no	no
8:61653817-61761163	7	CHD7	no	no	no	no	no	no	no	no
8:48848291-48869991	7	PRKDC	no	no	no	no	yes	yes	yes	yes
8:48790284-48805947	7	PRKDC	no	no	no	no	no	no	no	no
8:48772171-48830943	7	PRKDC	no	no	no	no	no	no	no	no
8:48769716-48840450	7	PRKDC	no	no	no	no	no	no	no	no
8:48767782-48856443	7	PRKDC	no	no	no	no	yes	yes	yes	yes
8:48719697-48869991	7	PRKDC	yes	yes	yes	yes	yes	yes	yes	yes
8:48691019-48736557	7	PRKDC	no	no	no	no	no	no	no	no
8:42294506-42330172	7	SLC20A2	yes	yes	yes	yes	yes	yes	yes	yes
8:38883321-38959449	7	ADAM9	yes	yes	yes	yes	yes	yes	yes	yes
8:38271435-38285611	7	FGFR1	no	no	no	no	no	no	no	no
8:26240522-26270644	7	BNIP3L	yes	yes	yes	yes	yes	yes	yes	yes
8:25156459-25203127	7	DOCK5,MIR6876	no	no	no	no	yes	yes	yes	yes
8:22476129-22477981	7	BIN3,CCAR2	no	no	no	no	no	no	no	no
8:21844651-21864096	7	XPO7	no	no	no	no	no	no	no	no
8:1791518-1872040	7	ARHGEF10	no	no	no	no	no	no	no	no
8:145624517-145626957	7	CPSF1,MIR6849	no	no	no	no	no	no	no	no
8:145619593-145625475	7	CPSF1	yes	yes	yes	yes	yes	yes	yes	yes
8:145619448-145624028	7	CPSF1	no	no	no	no	no	no	no	no
8:145004551-145012408	7	PLEC	no	no	no	no	no	no	no	no
8:144451024-144462155	7	RHPN1	yes	yes	yes	yes	yes	yes	yes	yes
8:140742585-141415797	7	TRAPPC9	yes	yes	yes	yes	yes	yes	yes	yes
8:131140172-131414216	7	ASAP1,ASAP1-IT1	no	no	no	no	no	no	no	no
8:126104082-126379367	7	NSMCE2	yes	yes	yes	yes	yes	yes	yes	yes
8:124348612-124361684	7	ATAD2,MIR548D1	yes	yes	yes	no	no	no	no	no
8:122625270-122641580	7	HAS2	yes	yes	yes	yes	yes	yes	yes	yes
8:119083026-119085016	7	EXT1	yes	yes	yes	yes	yes	yes	yes	yes
8:116599227-116632287	7	TRPS1	no	no	no	no	no	no	no	no
8:113649045-114389114	7	CSMD3,MIR2053	no	no	no	no	yes	yes	yes	no
8:113518919-113599464	7	CSMD3	no	no	no	no	no	no	no	no
8:110287580-110326117	7	NUDCD1	yes	yes	yes	yes	yes	yes	yes	yes
8:107696473-107754545	7	OXR1	yes	yes	yes	yes	yes	yes	yes	yes
8:103307209-103373854	7	UBR5	no	no	no	no	yes	yes	yes	yes
8:103276701-103300494	7	UBR5	no	no	no	no	yes	yes	yes	yes
8:103264501-103289420	7	UBR5	yes	yes	yes	yes	yes	yes	yes	yes
7:94037494-94041433	7	COL1A2	no	no	no	no	no	no	no	no
7:94023872-94043259	7	COL1A2	no	no	no	no	no	no	no	no
7:87593948-87607727	7	ADAM22	yes	yes	yes	yes	yes	yes	yes	yes
7:73770739-73803589	7	CLIP2	no	no	no	no	no	no	no	no
7:72396799-72416247	7	POM121	yes	yes	yes	yes	yes	yes	yes	yes
7:72209459-72298813	7	TYW1B	yes	yes	yes	yes	yes	yes	yes	yes
7:5880320-5889147	7	ZNF815P	no	no	no	no	no	no	no	no
7:56141866-56148365	7	PHKG1,SUMF2	no	no	no	no	no	no	no	no
7:56032269-56067875	7	GBAS	yes	yes	yes	yes	yes	yes	yes	yes
7:5013615-5028808	7	RNF216P1	yes	yes	yes	yes	yes	yes	yes	no
7:44839300-44842716	7	PPIA	yes	yes	yes	yes	yes	yes	yes	yes
7:44663915-44721447	7	OGDH	no	no	no	no	no	no	no	no
7:44465498-44467302	7	NUDCD3	no	no	no	no	yes	yes	yes	yes
7:44421964-44467302	7	NUDCD3	yes	yes	yes	yes	yes	yes	yes	yes
7:3658711-4259902	7	SDK1	no	no	no	no	no	no	no	no
7:30634180-30673648	7	GARS	yes	yes	yes	yes	yes	yes	yes	yes
7:2629540-2641583	7	IQCE	yes	yes	yes	yes	yes	yes	yes	yes
7:22999874-23023664	7	FAM126A	yes	yes	yes	yes	yes	yes	yes	yes
7:18674249-18706099	7	HDAC9	no	no	no	no	no	no	no	no
7:156931654-156979715	7	UBE3C	yes	yes	yes	no	yes	yes	yes	yes
7:151960100-152012423	7	KMT2C	no	no	no	no	no	no	no	no
7:151927007-151947038	7	KMT2C	no	no	no	no	no	no	no	no
7:151842237-151935911	7	KMT2C	no	no	no	no	no	no	no	no
7:151842237-151846237	7	KMT2C	yes	yes	yes	no	no	no	no	no
7:140453986-140508795	7	BRAF
7:139796698-139838990	7	KDM7A	yes	yes	yes	yes	yes	yes	yes	yes
7:139796698-139829453	7	KDM7A	yes	yes	yes	yes	yes	yes	yes	yes
7:139285162-139416814	7	HIPK2	no	no	no	no	no	no	no	no
7:138960842-138969320	7	UBN2	no	no	no	no	no	no	no	no
7:138943233-138951149	7	UBN2	no	no	no	no	no	no	no	no
7:138936701-138992982	7	UBN2	yes	yes	yes	yes	yes	yes	yes	yes
7:138588333-138597206	7	KIAA1549	no	no	no	no	yes	yes	yes	yes
7:135300663-135315218	7	NUP205	no	no	no	no	yes	yes	yes	yes
7:135285617-135299021	7	NUP205	yes	yes	yes	yes	no	no	no	no
7:135282115-135312859	7	NUP205	no	no	no	no	no	no	no	no
7:128493522-128499328	7	FLNC	no	no	no	no	no	no	no	no
7:128482284-128492806	7	FLNC	yes	yes	yes	yes	no	no	no	no
7:127358649-127569382	7	SND1	no	no	no	no	no	no	no	no
7:108154587-108156018	7	PNPLA8	yes	yes	yes	yes	yes	yes	yes	yes
7:107566627-107580803	7	LAMB1	no	no	no	no	no	no	no	no
7:107564674-107638937	7	LAMB1	no	no	no	no	no	no	no	no
7:102224664-102280861	7	POLR2J2,RASA4,RASA4B,UPK3BL	no	no	no	no	no	no	no	no
7:102016658-102067129	7	LOC100289561,LOC100630923,MIR548O,PRKRIP1	yes	yes	yes	yes	yes	yes	yes	yes
7:100468195-100471076	7	TRIP6	yes	yes	yes	yes	yes	yes	yes	yes
7:100361428-100391880	7	ZAN	no	no	no	no	no	no	no	no
6:79675419-79770535	7	PHIP	no	no	no	no	no	no	no	no
6:75839806-75901476	7	COL12A1	yes	yes	yes	yes	yes	yes	yes	no
6:74407122-74521993	7	CD109	yes	yes	yes	yes	yes	yes	yes	yes
6:74189454-74191967	7	MTO1	no	no	no	no	no	no	no	no
6:57244698-57472441	7	MIR548U,PRIM2	no	no	no	no	no	no	no	no
6:56468634-56505403	7	DST	yes	yes	yes	yes	yes	yes	yes	yes
6:56468634-56497835	7	DST	no	no	no	no	no	no	no	no
6:52546610-52551385	7	TMEM14A	yes	yes	yes	yes	yes	yes	yes	yes
6:44271022-44274768	7	AARS2	no	no	no	no	no	no	no	no
6:44217113-44221115	7	HSP90AB1	yes	yes	yes	yes	yes	yes	yes	yes
6:43501643-43538731	7	XPO5	yes	yes	yes	yes	yes	yes	yes	yes
6:42579908-42647570	7	UBR2	yes	yes	yes	no	yes	yes	yes	yes
6:41034530-41040188	7	OARD1	yes	yes	yes	yes	yes	yes	yes	yes
6:38850685-38952083	7	DNAH8,LOC100131047	yes	yes	yes	yes	yes	yes	yes	yes
6:37446184-37449284	7	CMTR1	no	no	no	no	yes	yes	no	no
6:35278235-35283923	7	DEF6	yes	yes	yes	yes	yes	yes	yes	yes
6:35277446-35288751	7	DEF6	yes	yes	yes	yes	yes	yes	yes	yes
6:33639805-33658886	7	ITPR3	yes	yes	yes	yes	yes	yes	yes	no
6:166361710-166401527	7	LINC00473,LINC00602	yes	yes	yes	yes	yes	yes	yes	yes
6:160467529-160489417	7	IGF2R	yes	yes	yes	no	yes	yes	yes	yes
6:159205675-159239340	7	EZR,EZR-AS1	yes	yes	yes	yes	yes	yes	yes	yes
6:15452236-15508685	7	JARID2	yes	yes	yes	yes	no	no	no	no
6:149663820-149700654	7	TAB2	yes	yes	yes	yes	yes	yes	yes	yes
6:147527106-147655358	7	STXBP5	no	no	no	no	no	no	no	no
6:142688705-142759501	7	ADGRG6	yes	yes	yes	yes	no	no	no	no
6:13632601-13644961	7	NOL7,RANBP9	no	no	no	no	no	no	no	no
6:128540066-128718833	7	PTPRK	no	no	no	no	no	no	no	no
6:121767977-121770873	7	GJA1	yes	yes	yes	yes	yes	yes	yes	yes
6:118790234-118887479	7	BRD7P3,CEP85L,PLN	no	no	no	no	no	no	no	no
6:11190196-11191438	7	NEDD9	no	no	no	no	no	no	no	no
6:101163337-101253756	7	ASCC3	yes	yes	yes	yes	yes	yes	yes	yes
6:101100600-101253756	7	ASCC3	yes	yes	yes	no	yes	yes	yes	no
5:98228228-98238668	7	CHD1	no	no	no	no	no	no	no	no
5:9546311-9550409	7	SNHG18,SNORD123	yes	yes	yes	yes	yes	yes	yes	yes
5:94852619-94876534	7	TTC37	yes	yes	yes	yes	yes	yes	yes	yes
5:9292104-9437964	7	SEMA5A	no	no	no	no	no	no	no	no
5:89985677-89999612	7	ADGRV1	no	no	no	no	no	no	no	no
5:77396776-77477486	7	AP3B1	no	no	no	no	no	no	no	no
5:77298149-77437143	7	AP3B1	yes	yes	yes	yes	yes	yes	yes	yes
5:70952569-70954530	7	MCCC2	yes	yes	yes	yes	yes	yes	yes	yes
5:70800447-70835476	7	BDP1	yes	yes	yes	yes	yes	yes	yes	yes
5:69363272-70237216	7	GTF2H2B,GUSBP3,GUSBP9,LOC441081,SERF1A,SERF1B,SMA4,SMA5,SMN1,SMN2	no	no	no	no	yes	yes	yes	yes
5:69209984-70087133	7	GTF2H2B,GUSBP3,GUSBP9,LOC441081,SERF1A,SERF1B,SMA4,SMA5,SMN1,SMN2	no	no	no	no	no	no	no	no
5:65058786-65088482	7	NLN	yes	yes	yes	yes	yes	yes	yes	yes
5:61779836-61887499	7	IPO11,IPO11-LRRC70,LRRC70	no	no	no	no	yes	yes	yes	yes
5:55230924-55238579	7	IL6ST	yes	yes	yes	yes	yes	yes	yes	yes
5:43289492-43313595	7	HMGCS1	yes	yes	yes	yes	yes	yes	yes	yes
5:39376098-39388954	7	DAB2	no	no	no	no	no	no	no	no
5:38485920-38530768	7	LIFR	no	no	no	no	no	no	no	no
5:37326002-37358253	7	NUP155	no	no	no	no	no	no	no	no
5:37314299-37352931	7	NUP155	yes	yes	yes	yes	no	no	no	no
5:37298969-37364086	7	NUP155	yes	yes	yes	yes	yes	yes	yes	yes
5:37003362-37022492	7	NIPBL	no	no	no	no	no	no	no	no
5:36958205-37045699	7	NIPBL	yes	yes	yes	yes	yes	yes	yes	yes
5:179390470-179499109	7	MIR340,RNF130	yes	yes	yes	yes	yes	yes	yes	yes
5:179249957-179260782	7	SQSTM1	yes	yes	yes	yes	yes	yes	yes	yes
5:176859233-176868054	7	GRK6,PRR7-AS1	yes	yes	yes	yes	yes	yes	yes	yes
5:171288555-171299994	7	FBXW11	yes	yes	yes	yes	yes	yes	yes	yes
5:154284922-154315582	7	GEMIN5	yes	yes	yes	yes	yes	yes	yes	yes
5:154170204-154188163	7	LARP1	yes	yes	yes	yes	no	no	no	no
5:14290824-14359640	7	TRIO	yes	yes	yes	yes	no	no	no	no
5:141024425-141030684	7	FCHSD1	yes	yes	yes	yes	no	no	no	no
5:140951492-140963182	7	DIAPH1	yes	yes	yes	yes	yes	yes	yes	yes
5:139865173-139886562	7	ANKHD1,ANKHD1-EIF4EBP3	yes	yes	yes	yes	yes	yes	yes	no
5:139781398-139907607	7	ANKHD1,ANKHD1-EIF4EBP3	yes	yes	yes	yes	yes	yes	yes	yes
5:137495243-137501797	7	BRD8	no	no	no	no	no	no	no	no
5:135513087-135518422	7	SMAD5	yes	yes	yes	yes	yes	yes	yes	yes
5:135498960-135518422	7	SMAD5	yes	yes	yes	yes	yes	yes	yes	yes
5:134010734-134033747	7	SEC24A	no	no	no	no	no	no	no	no
5:132403108-132439718	7	HSPA4	yes	yes	yes	yes	yes	yes	yes	yes
5:132227855-132232932	7	AFF4	no	no	no	no	no	no	no	no
5:131006155-131008617	7	FNIP1	no	no	no	no	no	no	no	no
5:130977406-131044965	7	FNIP1	yes	yes	yes	yes	yes	yes	yes	yes
5:130808279-130940386	7	RAPGEF6	yes	yes	yes	yes	no	no	no	no
5:127654570-127680202	7	FBN2	no	no	no	no	no	no	no	no
5:127474515-127488497	7	SLC12A2	no	no	no	no	no	no	no	no
5:127466758-127493856	7	SLC12A2	no	no	no	no	no	no	no	no
5:118728510-118730294	7	TNFAIP8	yes	yes	yes	yes	yes	yes	yes	yes
5:113740134-113822874	7	KCNN2,LOC101927078	no	no	no	no	no	no	no	no
5:108670409-108704447	7	PJA2	yes	yes	yes	yes	yes	yes	yes	yes
5:10377909-10410388	7	2019-03-06	no	no	no	no	yes	yes	yes	yes
5:10213602-10227759	7	FAM173B	yes	yes	yes	yes	yes	yes	yes	yes
4:87637682-87679502	7	PTPN13	no	no	no	no	yes	yes	yes	yes
4:83971033-83996971	7	COPS4	yes	yes	yes	yes	yes	yes	yes	yes
4:78987138-79240140	7	FRAS1	yes	yes	yes	yes	yes	yes	yes	yes
4:77969176-77977476	7	CCNI	yes	yes	yes	yes	yes	yes	yes	yes
4:76881218-76903190	7	LOC101928809,SDAD1	no	no	no	no	yes	yes	yes	yes
4:68490711-68531010	7	UBA6	yes	yes	yes	yes	no	no	no	no
4:68481478-68492195	7	UBA6	yes	yes	yes	yes	no	no	no	no
4:6290713-6304992	7	WFS1	yes	yes	yes	yes	yes	yes	yes	yes
4:56304448-56352716	7	CLOCK	yes	yes	yes	yes	yes	yes	yes	yes
4:44697631-44702697	7	GUF1	no	no	no	no	yes	yes	yes	yes
4:39847437-39922019	7	PDS5A	no	no	no	no	no	no	no	no
4:38825328-38831158	7	TLR6	yes	yes	yes	yes	yes	yes	yes	no
4:2900159-2931802	7	ADD1	yes	yes	yes	yes	yes	yes	yes	yes
4:25759155-25792196	7	SEL1L3	yes	no	no	no	yes	no	no	no
4:22388998-22404422	7	ADGRA3	yes	yes	yes	yes	yes	yes	yes	yes
4:20493383-20541207	7	MIR218-1,SLIT2	no	no	no	no	yes	yes	yes	no
4:187549307-187584767	7	FAT1	no	no	no	no	no	no	no	no
4:186547819-186599976	7	SORBS2	no	no	no	no	no	no	no	no
4:186111296-186112366	7	CFAP97	no	no	no	no	yes	yes	yes	yes
4:169418216-169589519	7	PALLD	yes	yes	yes	yes	yes	yes	yes	yes
4:166248817-166264314	7	MSMO1	yes	yes	yes	yes	yes	yes	yes	yes
4:159772472-159790580	7	FNIP2	no	no	no	no	yes	yes	yes	no
4:151727422-151770727	7	LRBA	no	no	no	no	no	no	no	no
4:151719232-151818970	7	LRBA	no	no	no	no	no	no	no	no
4:151412069-151770727	7	LRBA,MAB21L2	yes	yes	yes	yes	yes	yes	yes	yes
4:139988837-140060651	7	ELF2	yes	yes	yes	yes	yes	yes	yes	yes
4:128995614-129019485	7	LARP1B	no	no	no	no	no	no	no	no
4:126367453-126397411	7	FAT4	no	no	no	no	yes	yes	yes	yes
4:123132041-123264765	7	KIAA1109	yes	yes	yes	no	yes	yes	yes	yes
4:110442575-110452678	7	SEC24B	no	no	no	no	no	no	no	no
4:106155053-106158508	7	TET2,TET2-AS1	no	no	no	no	yes	yes	yes	yes
4:106092971-106111662	7	TET2,TET2-AS1	yes	yes	yes	yes	yes	yes	yes	yes
4:10441503-10456612	7	ZNF518B	yes	yes	yes	yes	yes	yes	yes	yes
4:10075962-10099515	7	MIR3138,WDR1	yes	yes	yes	yes	yes	yes	yes	yes
3:98530037-98600611	7	DCBLD2	no	no	no	no	no	no	no	no
3:61547242-61989171	7	PTPRG	yes	yes	yes	yes	yes	yes	yes	yes
3:58108819-58129340	7	FLNB	yes	yes	yes	yes	no	no	no	no
3:58083541-58107230	7	FLNB	yes	yes	yes	no	no	no	no	no
3:58062772-58124256	7	FLNB	no	no	no	no	no	no	no	no
3:56694941-56707753	7	FAM208A	no	no	no	no	yes	yes	yes	yes
3:52777367-52797640	7	NEK4	no	no	no	no	no	no	no	no
3:52623085-52661386	7	PBRM1	yes	yes	yes	yes	no	no	no	no
3:50392179-50396939	7	CYB561D2,TMEM115	yes	yes	yes	yes	yes	yes	yes	yes
3:50129475-50144297	7	RBM5,RBM5-AS1	no	no	no	no	yes	yes	yes	yes
3:49932599-49934849	7	MST1R	no	no	no	no	no	no	no	no
3:49719154-49720934	7	APEH	no	no	no	no	no	no	no	no
3:49335984-49363278	7	USP4	yes	yes	yes	yes	yes	yes	yes	yes
3:48608071-48631981	7	COL7A1,MIR711	no	no	no	no	no	no	no	no
3:48602541-48624541	7	COL7A1,MIR711	yes	yes	yes	yes	no	no	no	no
3:47956306-47960331	7	MAP4	yes	yes	yes	yes	yes	yes	yes	yes
3:47860725-47889446	7	DHX30	no	no	no	no	no	no	no	no
3:47205859-47285606	7	KIF9,KIF9-AS1	yes	yes	yes	yes	yes	yes	yes	yes
3:47155365-47166038	7	SETD2	no	no	no	no	yes	yes	yes	yes
3:47098310-47166038	7	SETD2	no	no	no	no	no	no	no	no
3:4693806-4810448	7	EGOT,ITPR1	yes	yes	yes	yes	yes	yes	yes	yes
3:45744929-45764447	7	SACM1L	no	no	no	no	no	no	no	no
3:44790235-44795044	7	KIAA1143	yes	yes	yes	yes	yes	yes	yes	yes
3:44379610-44401294	7	TCAIM	yes	yes	yes	yes	yes	yes	yes	yes
3:41496987-41925444	7	ULK4	yes	yes	yes	yes	yes	yes	yes	yes
3:33602299-33633988	7	CLASP2	yes	yes	yes	yes	yes	yes	yes	yes
3:33434054-33467233	7	UBP1	no	no	no	no	no	no	no	no
3:32774914-32804803	7	CNOT10	yes	yes	yes	yes	yes	yes	yes	yes
3:197541778-197581316	7	LRCH3	no	no	no	no	yes	yes	yes	no
3:196433147-196439123	7	CEP19	no	no	no	no	no	no	no	no
3:195605123-195615477	7	MIR6829,TNK2	no	no	no	no	no	no	no	no
3:194149573-194176691	7	ATP13A3	yes	yes	yes	yes	yes	yes	yes	yes
3:194134487-194154625	7	ATP13A3	yes	yes	yes	yes	yes	yes	yes	yes
3:185764105-185798964	7	ETV5	no	no	no	no	no	no	no	no
3:183960116-183963600	7	ALG3,VWA5B2	no	no	no	no	no	no	no	no
3:183910388-183911795	7	ABCF3	yes	yes	yes	yes	yes	yes	yes	no
3:183016544-183097199	7	MCF2L2	no	no	no	no	no	no	no	no
3:179066632-179103509	7	MFN1	no	no	no	no	no	no	no	no
3:176738541-176750924	7	TBL1XR1	yes	yes	yes	yes	no	no	no	no
3:172058902-172118492	7	FNDC3B	yes	yes	yes	yes	yes	yes	yes	yes
3:170077486-170079217	7	SKIL	yes	yes	yes	no	yes	yes	yes	yes
3:169865035-169867032	7	PHC3	yes	yes	yes	yes	yes	yes	yes	no
3:152017193-152183569	7	MBNL1,TMEM14EP	yes	yes	yes	yes	yes	yes	yes	yes
3:142203981-142277618	7	ATR	yes	yes	yes	yes	no	no	no	no
3:139245246-139257801	7	LOC100507291,RBP1	yes	yes	yes	yes	yes	yes	yes	yes
3:133875977-133910827	7	RYK	yes	yes	yes	yes	yes	yes	yes	yes
3:128973510-128986883	7	COPG1	yes	yes	yes	no	no	no	no	no
3:123456087-123519035	7	MYLK	no	no	no	no	no	no	no	no
3:121192196-121256055	7	POLQ	yes	yes	yes	yes	yes	yes	yes	yes
3:121168161-121212568	7	POLQ	no	no	no	no	yes	yes	yes	yes
3:120053708-120068186	7	LRRC58	yes	yes	yes	yes	yes	yes	yes	yes
3:120046724-120053066	7	LRRC58	yes	yes	yes	yes	yes	yes	yes	yes
3:119155637-119177087	7	TMEM39A	no	no	no	no	no	no	no	no
3:101368282-101383558	7	ZBTB11	yes	yes	yes	yes	yes	yes	yes	no
3:10130132-10143614	7	FANCD2,FANCD2OS	no	no	no	no	no	no	no	no
3:10107077-10122912	7	FANCD2	no	no	no	no	no	no	no	no
3:10068182-10143614	7	FANCD2,FANCD2OS	no	no	no	no	no	no	no	no
2:97808376-97862358	7	ANKRD36	no	no	no	no	no	no	no	no
2:63711737-63798760	7	WDPCP	yes	no	no	no	yes	yes	yes	yes
2:61712902-61729445	7	XPO1	yes	yes	yes	yes	yes	yes	yes	yes
2:61561016-61577828	7	USP34	yes	yes	yes	yes	no	no	no	no
2:61483518-61508377	7	USP34	no	no	no	no	no	no	no	no
2:61456682-61538822	7	USP34	no	no	no	no	no	no	no	no
2:61441194-61456130	7	USP34	no	no	no	no	no	no	no	no
2:61431631-61605559	7	USP34	no	no	no	no	no	no	no	no
2:44729827-44732869	7	CAMKMT	yes	yes	yes	yes	yes	yes	yes	yes
2:43655238-43755127	7	THADA	no	no	no	no	no	no	no	no
2:39278284-39294894	7	SOS1	yes	yes	yes	yes	yes	yes	yes	yes
2:37499522-37520414	7	PRKD3	yes	yes	yes	yes	yes	yes	yes	yes
2:37259771-37297530	7	HEATR5B	no	no	no	no	yes	yes	yes	yes
2:36704031-36771641	7	CRIM1	no	no	no	no	no	no	no	no
2:36596250-36623930	7	CRIM1	no	no	no	no	no	no	no	no
2:33411922-33487888	7	LTBP1	no	no	no	no	no	no	no	no
2:32727861-32738221	7	BIRC6	no	no	no	no	no	no	no	no
2:32706387-32730272	7	BIRC6	no	no	no	no	no	no	no	no
2:32693504-32712868	7	BIRC6	no	no	no	no	no	no	no	no
2:32688261-32750695	7	BIRC6	no	no	no	no	no	no	no	no
2:32678875-32730272	7	BIRC6	no	no	no	no	no	no	no	no
2:32667132-32774548	7	BIRC6,MIR558	no	no	no	no	no	no	no	no
2:32660563-32735061	7	BIRC6	yes	yes	yes	yes	no	no	no	no
2:32639836-32706521	7	BIRC6	no	no	no	no	no	no	no	no
2:32620578-32693851	7	BIRC6	no	no	no	no	no	no	no	no
2:3192740-3358404	7	TSSC1	yes	yes	yes	no	yes	yes	yes	yes
2:29016728-29025806	7	PPP1CB	yes	yes	yes	yes	yes	yes	yes	yes
2:27858006-27873713	7	GPN1,SUPT7L	yes	yes	yes	yes	yes	yes	yes	yes
2:27445733-27462339	7	CAD	no	no	no	no	no	no	no	no
2:27444085-27466654	7	CAD	yes	yes	yes	yes	yes	yes	yes	yes
2:27422454-27429810	7	SLC5A6	no	no	no	no	no	no	no	no
22:50832321-50878286	7	PPP6R2	yes	yes	yes	yes	yes	yes	yes	yes
22:46829289-46933067	7	CELSR1	yes	yes	yes	no	yes	yes	yes	no
22:46772957-46835308	7	CELSR1	no	no	no	no	no	no	no	no
22:45921422-45997014	7	FBLN1	yes	yes	yes	yes	yes	yes	yes	yes
2:24461801-24469189	7	ITSN2	yes	yes	yes	no	yes	yes	yes	yes
22:42266892-42290941	7	SREBF2	no	no	no	no	no	no	no	no
22:41994031-41997194	7	DESI1	yes	yes	yes	yes	yes	yes	yes	yes
2:241461430-241492474	7	ANKMY1	no	no	no	no	no	no	no	no
2:241420353-241492474	7	ANKMY1	no	no	no	no	no	no	no	no
22:40666125-40697337	7	TNRC6B	no	no	no	no	no	no	no	no
22:39917358-39918691	7	ATF4	yes	yes	yes	yes	yes	yes	yes	yes
22:38689260-38710174	7	CSNK1E,LOC400927-CSNK1E	yes	yes	yes	yes	yes	yes	yes	yes
2:238250707-238252157	7	COL6A3	yes	yes	yes	yes	yes	yes	yes	yes
22:38040643-38062939	7	LOC101927051,PDXP,SH3BP1	yes	yes	yes	yes	no	no	no	no
22:37868480-37882478	7	MFNG	yes	yes	yes	yes	yes	yes	yes	yes
22:36689374-36702653	7	MYH9	yes	yes	yes	yes	yes	yes	yes	yes
2:234343025-234375849	7	DGKD	yes	yes	yes	yes	no	no	no	no
22:31796605-31830172	7	DRG1	yes	yes	yes	yes	yes	yes	yes	yes
22:31332918-31354680	7	MORC2	no	no	no	no	yes	yes	yes	yes
2:230657688-230683228	7	TRIP12	yes	yes	yes	yes	yes	yes	yes	yes
2:224863-242871	7	SH3YL1	no	no	no	no	no	no	no	no
22:24509532-24573785	7	CABIN1	yes	yes	yes	yes	yes	yes	yes	yes
22:21271713-21308037	7	CRKL	yes	yes	yes	yes	yes	yes	yes	yes
22:21105580-21193019	7	PI4KA,SERPIND1	no	no	no	no	yes	yes	yes	yes
22:21080775-21174899	7	PI4KA,SERPIND1	yes	yes	yes	yes	yes	yes	yes	yes
2:220473818-220481173	7	STK11IP	yes	yes	yes	no	yes	yes	yes	yes
2:220403668-220406911	7	CHPF	yes	yes	yes	yes	yes	yes	yes	yes
2:219267954-219270664	7	CTDSP1	yes	yes	yes	yes	yes	yes	yes	yes
22:17618409-17619628	7	CECR5	yes	yes	yes	no	yes	yes	yes	yes
2:216251411-216290008	7	FN1	no	no	no	no	no	no	no	no
2:216182879-216211664	7	ATIC	no	no	no	no	yes	yes	yes	yes
2:215609790-215661841	7	BARD1	yes	yes	yes	yes	yes	yes	yes	yes
2:21227432-21245914	7	APOB	yes	yes	yes	no	yes	yes	yes	no
2:206858444-206950906	7	INO80D	yes	yes	yes	yes	yes	yes	yes	yes
2:20454623-20482992	7	PUM2	no	no	no	no	no	no	no	no
2:203620260-203634480	7	FAM117B	yes	yes	yes	no	yes	yes	yes	yes
2:201784944-201824163	7	ORC2	no	no	no	no	no	no	no	no
2:198948481-198966084	7	PLCL1	no	no	no	no	no	no	no	no
2:198351307-198360454	7	HSPD1,SNORA105A,SNORA105B	yes	yes	yes	yes	yes	yes	yes	yes
2:198260779-198266612	7	SF3B1	yes	yes	yes	no	no	no	no	no
2:196998306-197006021	7	STK17B	yes	yes	yes	yes	yes	yes	yes	yes
2:190656515-190728954	7	PMS1	no	no	no	no	no	no	no	no
2:183995722-184023139	7	NUP35	no	no	no	no	no	no	no	no
2:183791543-183860566	7	NCKAP1	no	no	no	no	no	no	no	no
2:181854608-181856598	7	UBE2E3	yes	yes	yes	yes	yes	yes	yes	yes
2:176804279-176857951	7	LNPK	no	no	no	no	no	no	no	no
2:175939005-175976382	7	ATF2	no	no	no	no	no	no	no	no
2:1635658-1691475	7	PXDN	yes	yes	yes	yes	yes	yes	yes	yes
2:1635658-1648524	7	PXDN	yes	yes	yes	yes	yes	yes	yes	yes
2:1635658-1638095	7	PXDN	yes	yes	yes	yes	yes	yes	yes	yes
2:160604315-160625084	7	2019-03-07	no	no	no	no	no	no	no	no
2:160005652-160075872	7	MIR6888,TANC1	no	no	no	no	yes	yes	yes	yes
2:15744560-15768963	7	DDX1	no	no	no	no	no	no	no	no
2:15534350-15679480	7	NBAS	no	no	no	no	no	no	no	no
21:47414080-47424963	7	COL6A1	no	no	no	no	yes	yes	yes	yes
21:47409665-47424963	7	COL6A1	yes	yes	yes	no	no	no	no	no
21:46600244-46643492	7	ADARB1	no	no	no	no	no	no	no	no
21:45472160-45496509	7	TRAPPC10	no	no	no	no	no	no	no	no
21:43230509-43280481	7	PRDM15	yes	yes	yes	yes	no	no	no	no
21:40600425-40642359	7	BRWD1	no	no	no	no	no	no	no	no
21:40177848-40196878	7	ETS2	no	no	no	no	yes	yes	yes	yes
2:136616870-136627931	7	MCM6	no	no	no	no	no	no	no	no
2:135010665-135076310	7	MGAT5	yes	yes	yes	yes	yes	yes	yes	yes
21:34951655-34957074	7	DONSON	yes	yes	yes	yes	yes	yes	yes	yes
21:33683329-33723231	7	MRAP,URB1	yes	yes	yes	yes	yes	yes	yes	yes
21:33060619-33069063	7	SCAF4	yes	yes	yes	yes	yes	yes	yes	yes
2:131862419-131897848	7	PLEKHB2	yes	yes	yes	yes	yes	yes	yes	yes
2:128884934-128927964	7	UGGT1	no	no	no	no	no	no	no	no
2:122166599-122363756	7	CLASP1,RNU4ATAC	no	no	no	no	no	no	no	no
2:120799581-120885427	7	EPB41L5	no	no	no	no	no	no	no	no
2:120567412-120735037	7	PTPN4	no	no	no	no	no	no	no	no
2:120003064-120023227	7	STEAP3,STEAP3-AS1	no	no	no	no	no	no	no	no
2:113995666-113998402	7	PAX8,PAX8-AS1	yes	yes	yes	yes	yes	yes	yes	yes
2:113939922-113943832	7	PSD4	yes	yes	yes	yes	no	no	no	no
2:111395408-111431942	7	BUB1,SNORD132	no	no	no	no	yes	yes	yes	no
2:111395408-111399380	7	BUB1	no	no	no	no	no	no	no	no
2:10536960-10563214	7	HPCAL1	no	no	no	no	no	no	no	no
2:101874252-101886778	7	CNOT11	yes	yes	yes	yes	no	no	no	no
2:100022371-100081447	7	REV1	no	no	no	no	yes	yes	yes	yes
20:52183609-52185803	7	LOC101927770,ZNF217	yes	yes	yes	yes	yes	yes	yes	yes
20:47591302-47607735	7	ARFGEF2	yes	yes	yes	yes	yes	yes	yes	yes
20:47582408-47634087	7	ARFGEF2	no	no	no	no	no	no	no	no
20:47570092-47630231	7	ARFGEF2	yes	yes	yes	yes	yes	yes	yes	no
20:47307484-47364417	7	PREX1	no	no	no	no	no	no	no	no
20:44586473-44592629	7	ZNF335	yes	yes	yes	yes	yes	yes	yes	yes
20:40101961-40162209	7	CHD6	yes	yes	yes	no	yes	yes	yes	no
20:3801170-3805954	7	AP5S1	yes	yes	yes	yes	yes	yes	yes	yes
20:37570601-37581703	7	FAM83D	yes	yes	yes	yes	yes	yes	yes	yes
20:35405844-35457615	7	SOGA1	yes	yes	yes	yes	yes	yes	yes	yes
20:34051399-34099803	7	CEP250	yes	yes	yes	yes	yes	yes	yes	yes
20:33714053-33805864	7	EDEM2,PROCR	yes	yes	yes	yes	yes	yes	yes	yes
20:330281-335512	7	NRSN2	yes	yes	yes	yes	yes	yes	yes	yes
20:33027959-33069011	7	ITCH,MIR644A	no	no	no	no	no	no	no	no
20:32676114-32685322	7	EIF2S2	yes	yes	no	no	yes	yes	yes	yes
20:30954186-30989835	7	ASXL1	no	no	no	no	no	no	no	no
20:30381650-30389603	7	TPX2	no	no	no	no	no	no	no	no
20:25228705-25278648	7	ABHD12,PYGB	yes	yes	yes	yes	yes	yes	yes	yes
20:21306916-21362695	7	XRN2	yes	yes	yes	no	yes	yes	yes	no
19:9001830-9009712	7	MUC16	yes	yes	yes	yes	no	no	no	no
19:8966649-8987334	7	MUC16	yes	yes	yes	yes	yes	yes	yes	yes
19:8612919-8617048	7	MYO1F	no	no	no	no	yes	yes	yes	yes
19:8145886-8175851	7	FBN3	no	no	no	no	yes	yes	yes	yes
19:7607446-7622170	7	PNPLA6	no	no	no	no	no	no	no	no
19:6677845-6709853	7	C3	yes	yes	no	no	no	no	no	no
19:58741759-58771159	7	ZNF544	no	no	no	no	yes	yes	yes	no
19:58281019-58311962	7	ZNF586	yes	yes	yes	yes	yes	yes	yes	yes
19:56189892-56204162	7	EPN1	no	no	no	no	no	no	no	no
19:56102736-56110893	7	FIZ1	yes	yes	yes	yes	yes	yes	yes	yes
19:55997774-55998935	7	NAT14	yes	yes	yes	yes	yes	yes	yes	yes
19:52905681-52921657	7	ZNF528	no	no	no	no	no	no	no	no
19:51499263-51504965	7	KLK8	yes	yes	yes	yes	yes	yes	yes	yes
19:5032876-5110829	7	KDM4B	yes	yes	yes	yes	yes	yes	yes	yes
19:50311670-50315993	7	FUZ	yes	yes	yes	yes	yes	yes	yes	yes
19:48216600-48246391	7	EHD2	yes	yes	yes	yes	yes	yes	yes	yes
19:47920060-47921881	7	MEIS3	yes	yes	yes	no	yes	yes	yes	yes
19:47280231-47287816	7	SLC1A5	no	no	no	no	no	no	no	no
19:47150868-47156332	7	DACT3	no	no	no	no	no	no	no	no
19:46338335-46357765	7	SYMPK	yes	yes	yes	yes	yes	yes	yes	yes
19:45991894-46000313	7	RTN2	no	no	no	no	yes	yes	yes	yes
19:4542605-4559771	7	SEMA6B	yes	yes	yes	yes	yes	yes	yes	yes
19:42857926-42875634	7	MEGF8	no	no	no	no	no	no	no	no
19:42595979-42600395	7	POU2F2	yes	yes	yes	yes	yes	yes	yes	yes
19:41749520-41767671	7	AXL	no	no	no	no	no	no	no	no
19:41726540-41767671	7	AXL	no	no	no	no	no	no	no	no
19:41086651-41097305	7	SHKBP1	yes	yes	yes	yes	yes	yes	yes	yes
19:39948314-39964161	7	SUPT5H	no	no	no	no	no	no	no	no
19:38609945-38655546	7	SIPA1L3	no	no	no	no	yes	yes	yes	yes
1:93811477-93828148	7	DR1	yes	yes	yes	yes	yes	yes	yes	yes
19:3544196-3557571	7	MFSD12	no	no	no	no	no	no	no	no
19:34954930-34960798	7	UBA2	yes	yes	yes	yes	yes	yes	yes	yes
19:34887485-34893318	7	GPI	no	no	no	no	no	no	no	no
19:33108494-33130394	7	ANKRD27	no	no	no	no	no	no	no	no
19:3162790-3163766	7	GNA15	yes	yes	yes	yes	yes	yes	yes	yes
19:305574-344791	7	MIER2	yes	yes	no	no	no	no	no	no
19:21906842-21910791	7	ZNF100	yes	yes	yes	no	yes	yes	yes	no
19:21280990-21301688	7	ZNF714	yes	yes	yes	no	no	no	no	no
19:21216989-21587931	7	ZNF430,ZNF431,ZNF493,ZNF708,ZNF714,ZNF738	yes	yes	yes	yes	yes	yes	yes	yes
19:19762497-19767575	7	ATP13A1	yes	yes	yes	yes	yes	yes	yes	yes
19:18704034-18710656	7	CRLF1	yes	yes	yes	yes	yes	yes	yes	yes
19:18542809-18545372	7	ISYNA1,SSBP4	no	no	no	no	no	no	no	no
19:18273217-18288927	7	IFI30,PIK3R2	yes	yes	yes	yes	yes	yes	yes	yes
19:18044057-18047197	7	CCDC124	yes	yes	yes	yes	yes	yes	yes	yes
19:17666510-17693965	7	COLGALT1	yes	yes	yes	yes	yes	yes	yes	yes
19:17449762-17453540	7	GTPBP3	yes	yes	yes	yes	yes	yes	yes	yes
19:16338358-16346156	7	AP1M1	no	no	no	no	no	no	no	no
19:1615283-1632404	7	TCF3	no	no	no	no	no	no	no	no
19:14625581-14640049	7	DNAJB1	yes	yes	yes	yes	yes	yes	yes	yes
19:14625581-14638622	7	DNAJB1	yes	yes	yes	yes	yes	yes	yes	yes
19:14517872-14519537	7	ADGRE5	yes	yes	yes	yes	yes	yes	yes	yes
19:14263120-14288556	7	ADGRL1,LOC100507373	yes	yes	yes	yes	yes	yes	yes	yes
19:14142261-14164026	7	IL27RA,RLN3	yes	yes	yes	yes	yes	yes	yes	yes
19:1358392-1366380	7	MUM1	yes	yes	yes	yes	no	no	no	no
19:10394804-10397291	7	ICAM1	yes	yes	yes	yes	yes	yes	yes	yes
18:8707408-8819257	7	GACAT2,MTCL1	yes	yes	yes	no	yes	yes	yes	no
18:74635026-74649299	7	ZNF236	no	no	no	no	no	no	no	no
18:74587447-74611178	7	ZNF236	no	no	no	no	no	no	no	no
18:7002262-7043404	7	LAMA1	no	no	no	no	no	no	no	no
1:86812506-86848879	7	MIR7856,ODF2L	yes	yes	yes	yes	no	no	no	no
18:67806834-67872551	7	RTTN	yes	yes	yes	yes	yes	yes	yes	yes
18:59780366-59830889	7	PIGN	yes	yes	no	no	no	no	no	no
18:47906495-47920538	7	SKA1	yes	yes	yes	yes	yes	yes	yes	yes
18:47363886-47463767	7	MYO5B,SNHG22	no	no	no	no	no	no	no	no
18:46162984-46343747	7	CTIF,MIR4743	yes	yes	yes	yes	yes	yes	yes	yes
18:43514774-43547305	7	EPG5	yes	yes	yes	yes	yes	yes	yes	yes
18:43435537-43508975	7	EPG5	no	no	no	no	no	no	no	no
18:33569791-33607273	7	RPRD1A	yes	yes	yes	yes	yes	yes	yes	yes
18:32822354-32824064	7	ZNF397	yes	yes	yes	yes	yes	yes	yes	yes
18:32558207-32722378	7	MAPRE2	no	no	no	no	no	no	no	no
18:2916991-2928658	7	LPIN2	yes	yes	yes	yes	yes	yes	yes	no
18:2700536-2722661	7	SMCHD1	yes	yes	yes	no	no	no	no	no
18:2666155-2700657	7	SMCHD1	yes	yes	yes	no	yes	yes	yes	no
18:21660548-21710381	7	TTC39C	no	no	no	no	no	no	no	no
18:21343368-21406763	7	LAMA3	yes	yes	yes	yes	yes	yes	yes	yes
17_ctg5_hap1:616744-693835	7	KANSL1
1:78412166-78421014	7	FUBP1	yes	yes	yes	no	yes	yes	yes	yes
1:78030189-78107131	7	ZZZ3	no	no	no	no	no	no	no	no
17:80041077-80050688	7	FASN,SNORD134	no	no	no	no	no	no	no	no
17:78865519-78940173	7	RPTOR	yes	yes	yes	yes	yes	yes	yes	yes
17:7748631-7756444	7	KDM6B	yes	yes	yes	yes	yes	yes	yes	yes
17:76987797-76993726	7	CANT1	no	no	no	no	yes	yes	yes	no
17:76791734-76795105	7	USP36	yes	yes	yes	yes	no	no	no	no
17:7465308-7481234	7	EIF4A1,SENP3,SENP3-EIF4A1,SNORA48,SNORD10	yes	yes	yes	yes	yes	yes	yes	yes
17:74274069-74301022	7	QRICH2	no	no	no	no	no	no	no	no
17:73724457-73753899	7	ITGB4	yes	yes	yes	yes	yes	yes	yes	no
17:72946838-72956032	7	HID1	yes	yes	yes	yes	yes	yes	yes	yes
17:71193364-71203878	7	COG1,FAM104A	yes	yes	yes	yes	yes	yes	yes	yes
17:65905697-65914954	7	BPTF	yes	yes	yes	yes	yes	yes	yes	yes
17:65871671-65919106	7	BPTF	no	no	no	no	no	no	no	no
17:64770104-64806862	7	MIR634,PRKCA	yes	yes	yes	yes	no	no	no	no
17:61896792-61902796	7	FTSJ3	yes	yes	yes	yes	yes	yes	yes	yes
17:60601596-60683602	7	TLK2
17:60059558-60108999	7	MED13	no	no	no	no	no	no	no	no
17:60042366-60107374	7	MED13	yes	yes	yes	yes	yes	yes	yes	yes
17:57774666-57777550	7	PTRH2	yes	yes	yes	yes	yes	yes	yes	no
17:57109256-57165768	7	TRIM37	yes	yes	yes	yes	yes	yes	yes	yes
17:48141440-48154045	7	ITGA3	yes	no	no	no	yes	no	no	no
17:47118739-47133507	7	IGF2BP1	yes	yes	yes	yes	yes	yes	yes	yes
17:43100705-43102092	7	DCAKD	no	no	no	no	no	no	no	no
17:4172511-4269969	7	LOC103021295,UBE2G1	yes	yes	yes	yes	yes	yes	yes	yes
17:41323245-41345270	7	NBR1	no	no	no	no	no	no	no	no
17:41243116-41251897	7	BRCA1	no	no	no	no	no	no	no	no
17:41107903-41116460	7	AARSD1,PTGES3L-AARSD1	yes	yes	yes	yes	yes	yes	yes	no
17:40765866-40817580	7	TUBG1,TUBG2	yes	yes	yes	yes	yes	yes	yes	yes
17:40642504-40666478	7	ATP6V0A1,MIR5010,MIR548AT	no	no	no	no	no	no	no	no
17:40465342-40481665	7	STAT3	yes	yes	yes	yes	yes	yes	yes	yes
17:40030063-40066537	7	ACLY	yes	yes	yes	yes	no	no	no	no
17:40028284-40065953	7	ACLY	yes	yes	yes	yes	yes	yes	yes	yes
17:39912426-39921319	7	JUP	no	no	no	no	no	no	no	no
17:39738530-39743147	7	KRT14	yes	yes	yes	yes	yes	yes	yes	yes
17:3955264-3970536	7	ZZEF1	yes	yes	yes	yes	yes	yes	yes	yes
17:38974368-38978863	7	KRT10,TMEM99	yes	yes	yes	yes	yes	yes	yes	yes
17:38632079-38636094	7	TNS4	yes	yes	yes	yes	yes	yes	yes	yes
17:38546216-38563194	7	TOP2A	yes	yes	yes	yes	yes	yes	yes	yes
17:38323750-38328431	7	CASC3	yes	yes	yes	yes	yes	yes	yes	yes
17:34883381-34891039	7	MYO19	no	no	no	no	no	no	no	no
17:30965739-31082680	7	MYO1D	no	no	no	no	no	no	no	no
17:29552112-29663932	7	EVI2A,EVI2B,NF1,OMG	yes	yes	yes	yes	yes	yes	yes	yes
17:28808160-28853832	7	GOSR1	yes	yes	no	no	yes	yes	yes	yes
17:27448868-27507407	7	MYO18A	yes	yes	yes	yes	yes	yes	yes	yes
17:27001300-27010834	7	SUPT6H	no	no	no	no	no	no	no	no
17:26960300-26964188	7	KIAA0100	no	no	no	no	no	no	no	no
17:26958837-26969096	7	KIAA0100	yes	yes	yes	yes	no	no	no	no
17:26946671-26965112	7	KIAA0100	yes	yes	yes	yes	yes	yes	yes	yes
17:26905027-26920084	7	SPAG5	yes	yes	yes	no	no	no	no	no
17:26904582-26913016	7	SPAG5	yes	yes	yes	yes	yes	yes	yes	yes
17:26880405-26890540	7	PIGS	yes	yes	yes	yes	yes	yes	yes	yes
17:2275636-2284348	7	SGSM2	yes	yes	yes	no	no	no	no	no
17:19698934-19708143	7	ULK2	no	no	no	no	yes	yes	yes	yes
17:19689249-19729499	7	ULK2	no	no	no	no	no	no	no	no
17:18110128-18113267	7	ALKBH5	yes	yes	yes	no	yes	yes	yes	yes
17:1682828-1690267	7	SMYD4	yes	yes	yes	yes	yes	yes	yes	yes
17:16342894-16345340	7	LRRC75A,LRRC75A-AS1,SNORD49A,SNORD65	yes	yes	yes	yes	yes	yes	yes	no
1:71528973-71537938	7	MIR186,ZRANB2,ZRANB2-AS1	yes	yes	yes	yes	yes	yes	yes	yes
17:1477695-1518328	7	SLC43A2	yes	yes	yes	yes	yes	yes	yes	yes
17:1247833-1303556	7	YWHAE	yes	yes	yes	yes	yes	yes	yes	yes
16:8889036-8890447	7	TMEM186	yes	yes	yes	yes	yes	yes	yes	yes
1:6867042-6885270	7	CAMTA1	no	no	no	no	no	no	no	no
16:85833172-85840607	7	COX4I1	no	no	no	no	no	no	no	no
16:85812230-85833148	7	EMC8,LOC101928557	yes	yes	yes	yes	yes	yes	yes	yes
16:81892720-81942196	7	PLCG2	no	no	no	no	no	no	no	no
16:75268786-75269884	7	BCAR1	no	no	no	no	yes	yes	yes	yes
16:74907470-75019017	7	WDR59	yes	yes	yes	yes	yes	yes	yes	yes
16:74666420-74678633	7	RFWD3	no	no	no	no	no	no	no	no
16:74493579-74503971	7	GLG1	no	no	no	no	no	no	no	no
16:72845803-72994093	7	ZFHX3	no	no	no	no	yes	yes	yes	yes
16:72827153-72834028	7	ZFHX3	no	no	no	no	no	no	no	no
16:70575571-70597953	7	SF3B3	no	no	no	no	no	no	no	no
16:70566381-70601439	7	SF3B3,SNORD111	yes	yes	yes	yes	yes	yes	yes	yes
16:68355328-68373871	7	PRMT7	no	no	no	no	no	no	no	no
16:68288821-68294961	7	PLA2G15	yes	yes	yes	yes	yes	yes	yes	yes
16:68155889-68225678	7	NFATC3	no	no	no	no	no	no	no	no
16:67973786-67978015	7	LCAT,SLC12A4	yes	yes	yes	yes	yes	yes	yes	yes
16:67263291-67273357	7	FHOD1	yes	yes	yes	yes	yes	yes	yes	yes
16:58594115-58621782	7	CNOT1	no	no	no	no	yes	no	no	no
16:58580575-58617086	7	CNOT1,SNORA46,SNORA50A	no	no	no	no	no	no	no	no
1:65684436-65697828	7	AK4	yes	yes	yes	yes	yes	yes	yes	yes
16:560659-572481	7	RAB11FIP3	yes	yes	yes	yes	yes	yes	yes	yes
16:53967896-53971206	7	FTO	yes	yes	yes	yes	yes	yes	yes	yes
16:53639306-53734642	7	RPGRIP1L	no	no	no	no	no	no	no	no
1:65316486-65335157	7	JAK1	yes	yes	yes	yes	no	no	no	no
16:3799627-3820987	7	CREBBP	no	no	no	no	no	no	no	no
16:3708037-3739138	7	DNASE1,TRAP1	no	no	no	no	no	no	no	no
16:31366508-31392328	7	ITGAX	yes	yes	yes	yes	yes	yes	yes	yes
16:30995170-30995981	7	SETD1A	yes	yes	yes	yes	yes	yes	yes	yes
16:30937089-30953600	7	FBXL19	yes	yes	yes	yes	yes	yes	yes	yes
16:30718503-30740893	7	SNORA30,SRCAP	no	no	no	no	no	no	no	no
1:62993821-63009416	7	DOCK7	no	no	no	no	no	no	no	no
16:2482961-2508859	7	CCNF,MIR6767	yes	yes	yes	yes	yes	yes	yes	yes
16:19619499-19663412	7	C16orf62	no	no	no	no	yes	yes	yes	yes
16:19125253-19132952	7	ITPRIPL2	yes	yes	yes	yes	yes	yes	yes	yes
16:19051610-19070816	7	TMC7	yes	yes	yes	yes	yes	yes	yes	yes
16:18847254-18871025	7	SMG1	no	no	no	no	no	no	no	no
16:1883983-1918185	7	FAHD1,MEIOB	yes	yes	yes	yes	yes	yes	yes	yes
16:15789764-15790717	7	NDE1	no	no	no	no	no	no	no	no
16:14947882-16345820	7	ABCC1,ABCC6,C16orf45,FOPNL,KIAA0430,LOC100288162,LOC100505915,MIR3179-1,MIR3179-2,MIR3179-3,MIR3179-4,MIR3180-1,MIR3180-2,MIR3180-3,MIR3180-4,MIR3670-1,MIR3670-2,MIR3670-3,MIR3670-4,MIR484,MIR6506,MIR6511A1,MIR6511A2,MIR6511A3,MIR6511A4,MIR6511B1,MIR6511B2,MIR6770-1,MIR6770-2,MIR6770-3,MPV17L,MYH11,NDE1,NOMO1,NOMO3,NPIPA1,NPIPA5,NTAN1,PDXDC1,PKD1P6-NPIPP1,RRN3	yes	yes	yes	yes	yes	yes	yes	yes
1:5927089-6046387	7	NPHP4	no	no	no	no	no	no	no	no
1:59134655-59160879	7	MYSM1	no	no	no	no	yes	yes	yes	yes
15:91150609-91172764	7	CRTC3,CRTC3-AS1	no	no	no	no	no	no	no	no
15:90991804-91045475	7	IQGAP1	yes	yes	yes	yes	yes	yes	yes	yes
15:90982563-90997784	7	IQGAP1	no	no	no	no	no	no	no	no
15:90969341-91009668	7	IQGAP1	no	no	no	no	no	no	no	no
15:90744689-90764997	7	SEMA4B	no	no	no	no	no	no	no	no
15:90373830-90414778	7	AP3S2,C15orf38-AP3S2,MIR5094	no	no	no	no	yes	yes	yes	yes
15:86128932-86260633	7	AKAP13	no	no	no	no	no	no	no	no
15:75890423-75913397	7	SNUPN	yes	yes	yes	yes	yes	yes	yes	yes
15:72197266-72252437	7	MYO9A	yes	no	no	no	yes	no	no	no
15:71548951-72050414	7	THSD4,THSD4-AS2	yes	yes	yes	yes	yes	yes	yes	yes
15:65293849-65308865	7	MTFMT	yes	yes	yes	yes	yes	yes	yes	yes
15:65140791-65160201	7	PLEKHO2	yes	yes	yes	yes	yes	yes	yes	yes
15:63953171-64021567	7	HERC1	yes	yes	yes	yes	yes	yes	yes	yes
15:63926931-64041990	7	HERC1	no	no	no	no	yes	yes	yes	yes
15:63915923-63981898	7	HERC1	yes	no	no	no	yes	no	no	no
15:60743293-60747641	7	ICE2	no	no	no	no	no	no	no	no
15:59445788-59480415	7	MIR2116,MYO1E	no	no	no	no	no	no	no	no
15:51787220-51795230	7	DMXL2	yes	yes	yes	yes	yes	yes	yes	no
15:48776014-48892431	7	FBN1	yes	yes	yes	yes	no	no	no	no
15:44865744-44892830	7	SPG11	yes	yes	yes	yes	yes	yes	yes	yes
15:43427709-43461875	7	TMEM62	no	no	no	no	no	no	no	no
15:42705020-42716258	7	ZNF106	no	no	no	no	no	no	no	no
15:41988272-42057260	7	MGA	yes	yes	yes	yes	yes	yes	yes	yes
15:41812588-41828847	7	RPAP1	yes	yes	yes	yes	no	no	no	no
15:41337101-41388551	7	INO80	yes	yes	yes	yes	yes	yes	yes	yes
15:41036244-41048049	7	RMDN3	yes	yes	yes	yes	yes	yes	yes	yes
15:40902442-40949349	7	KNL1	yes	yes	yes	yes	no	no	no	no
15:39881159-39883551	7	THBS1	no	no	no	no	no	no	no	no
15:39880242-39885003	7	THBS1	no	no	no	no	no	no	no	no
15:39875817-39882224	7	THBS1	no	no	no	no	yes	yes	yes	yes
15:38786582-38800202	7	RASGRP1	no	no	no	no	no	no	no	no
1:53236691-53293013	7	ZYG11B	yes	yes	yes	yes	yes	yes	yes	yes
15:30615417-30657856	7	CHRFAM7A	yes	yes	no	no	yes	yes	no	no
1:52847313-52859475	7	ORC1	no	no	no	no	no	no	no	no
15:28463634-28508315	7	HERC2	no	no	no	no	no	no	no	no
15:25585231-25653831	7	UBE3A	yes	no	no	no	yes	no	no	no
15:25319038-25326371	7	SNORD116-10,SNORD116-11,SNORD116-12,SNORD116-13,SNORD116-14	yes	yes	yes	yes	yes	yes	yes	yes
1:52275952-52299842	7	NRDC	no	no	no	no	no	no	no	no
15:20666444-20711433	7	HERC2P3	no	no	no	no	no	no	no	no
15:102201914-102263367	7	TARSL2	no	no	no	no	no	no	no	no
15:101523732-101589988	7	LRRK1	yes	yes	yes	no	yes	yes	yes	no
14:95552564-95603147	7	DICER1	no	no	no	no	yes	yes	yes	yes
14:95552564-95578584	7	DICER1	yes	yes	yes	yes	yes	yes	yes	yes
14:93723540-93762503	7	BTBD7	yes	yes	yes	no	yes	yes	yes	yes
14:92466311-92474196	7	TRIP11	yes	yes	yes	no	yes	yes	yes	yes
14:91360756-91413894	7	RPS6KA5	yes	yes	yes	yes	yes	yes	yes	yes
14:88411896-88448587	7	GALC	no	no	no	no	no	no	no	no
1:48821341-48869554	7	SPATA6	yes	yes	yes	yes	no	no	no	no
14:81743244-81745083	7	STON2	yes	yes	yes	no	yes	yes	yes	no
1:47842375-47844511	7	CMPK1	yes	yes	yes	yes	yes	yes	yes	yes
1:47728574-47759216	7	STIL	no	no	no	no	no	no	no	no
14:74991826-75052821	7	LTBP2	yes	yes	yes	no	no	no	no	no
14:74988613-75019096	7	LTBP2	no	no	no	no	no	no	no	no
14:74973400-75002703	7	LTBP2	no	no	no	no	no	no	no	no
14:71443658-71489949	7	PCNX1	no	no	no	no	yes	yes	yes	no
14:69517636-69529228	7	DCAF5	yes	yes	yes	yes	yes	yes	yes	yes
1:45973883-45976739	7	MMACHC,PRDX1	no	no	no	no	no	no	no	no
14:56247852-56249698	7	LINC00520	yes	yes	yes	yes	yes	yes	yes	yes
1:45468219-45469806	7	HECTD3	no	no	no	no	no	no	no	no
14:50596678-50625364	7	SOS2	yes	yes	yes	no	no	no	no	no
14:50114010-50141145	7	POLE2	no	no	no	no	no	no	no	no
1:43895981-43898861	7	SZT2	no	no	no	no	no	no	no	no
14:35263954-35331528	7	BAZ1A	yes	yes	yes	no	no	no	no	no
14:35254982-35280242	7	BAZ1A	no	no	no	no	yes	yes	yes	yes
14:30066696-30098299	7	PRKD1	no	no	no	no	yes	yes	yes	yes
14:24435491-24470293	7	DHRS4,DHRS4L2	yes	yes	yes	yes	yes	yes	yes	yes
14:21853352-21900017	7	CHD8,SNORD8,SNORD9	no	no	no	no	no	no	no	no
14:20852549-20864108	7	TEP1	yes	yes	yes	yes	yes	yes	yes	no
14:106331880-106660969	7	ADAM6,FAM30A	yes	yes	yes	yes	no	no	no	no
14:106331860-106913531	7	ADAM6,FAM30A,LINC00226	yes	yes	yes	yes	yes	yes	yes	yes
14:106331808-106627205	7	ADAM6,FAM30A	no	no	no	no	no	no	no	no
14:103434808-103450093	7	CDC42BPB	yes	yes	yes	yes	yes	yes	yes	yes
14:102792321-102800983	7	ZNF839	no	no	no	no	no	no	no	no
14:102484787-102507010	7	DYNC1H1	no	no	no	no	no	no	no	no
14:102471378-102505591	7	DYNC1H1	no	no	no	no	no	no	no	no
14:102460520-102507010	7	DYNC1H1	yes	yes	yes	yes	yes	no	no	no
14:102449718-102500789	7	DYNC1H1	no	no	no	no	no	no	no	no
14:102446055-102476423	7	DYNC1H1	yes	yes	yes	yes	yes	yes	yes	yes
14:102445655-102477289	7	DYNC1H1	no	no	no	no	yes	yes	yes	yes
1:40654726-40697330	7	RLF	yes	yes	yes	yes	yes	yes	yes	yes
1:40306806-40323089	7	TRIT1	no	no	no	no	no	no	no	no
1:39893632-39945681	7	MACF1	no	no	no	no	no	no	no	no
1:39824812-39893959	7	KIAA0754,MACF1	yes	yes	yes	yes	yes	yes	yes	yes
1:39747879-39753234	7	MACF1	yes	yes	yes	yes	yes	yes	yes	yes
1:38341277-38412006	7	INPP5B	no	no	no	no	no	no	no	no
13:77779390-77786295	7	MYCBP2	no	no	no	no	no	no	no	no
1:35851674-35859340	7	ZMYM4	yes	yes	yes	yes	yes	yes	yes	yes
13:50118872-50141456	7	RCBTB1	yes	no	no	no	yes	no	no	no
13:43659903-43683306	7	DNAJC15	no	no	no	no	no	no	no	no
13:35615069-35785316	7	NBEA	yes	yes	yes	yes	yes	yes	yes	yes
1:33402049-33415375	7	RNF19B	yes	yes	yes	yes	yes	yes	yes	yes
13:32903579-32937670	7	BRCA2	yes	yes	yes	yes	no	no	no	no
1:33133825-33138502	7	RBBP4	yes	yes	yes	yes	no	no	no	no
13:25887020-25905696	7	NUP58	no	no	no	no	no	no	no	no
13:23902964-23932620	7	SACS	yes	yes	yes	yes	yes	yes	yes	no
13:21374294-21429904	7	XPO4	no	no	no	no	no	no	no	no
13:21364600-21381773	7	XPO4	no	no	no	no	yes	yes	yes	yes
13:20977805-21006435	7	CRYL1	yes	yes	yes	yes	yes	yes	yes	no
1:31437520-31453013	7	PUM1,SNORD103C	no	no	no	no	no	no	no	no
1:31409489-31426828	7	PUM1,SNORD103A,SNORD103B	no	no	no	no	no	no	no	no
13:113464932-113516889	7	ATP11A	yes	yes	yes	yes	yes	yes	yes	yes
13:113170753-113212727	7	TUBGCP3	yes	yes	yes	yes	yes	yes	yes	yes
13:111121563-111165373	7	COL4A2,COL4A2-AS1	yes	yes	yes	yes	yes	yes	yes	yes
13:100172289-100211788	7	TM9SF2	no	no	no	no	yes	yes	yes	yes
13:100169867-100211788	7	TM9SF2	yes	yes	yes	yes	yes	yes	yes	no
1:29605523-29631940	7	PTPRU	yes	yes	yes	yes	yes	yes	yes	yes
12:95479555-95605043	7	FGD6	yes	no	no	no	yes	no	no	no
1:29526148-29528557	7	MECR	no	no	no	no	no	no	no	no
12:9229941-9259201	7	A2M	yes	yes	yes	yes	yes	yes	yes	yes
1:28834639-28837404	7	RCC1,SNHG3,SNORA73B	yes	yes	yes	yes	yes	yes	yes	yes
1:28473676-28520447	7	PTAFR	yes	yes	yes	yes	yes	yes	yes	yes
12:78334098-78443881	7	NAV3	yes	yes	yes	yes	yes	yes	yes	yes
12:75891418-75900179	7	GLIPR1,KRR1	yes	yes	yes	yes	yes	yes	yes	yes
12:6972993-6975795	7	USP5	yes	yes	yes	yes	yes	yes	yes	yes
12:6965468-6975795	7	USP5	yes	yes	yes	no	yes	yes	yes	yes
12:6879009-6880118	7	PTMS	no	no	no	no	no	no	no	no
12:66232298-66236697	7	HMGA2	yes	yes	yes	yes	yes	yes	yes	yes
12:57958242-57975351	7	KIF5A	no	no	no	no	no	no	no	no
12:57853917-57857874	7	GLI1	yes	yes	yes	no	yes	yes	yes	yes
12:57574449-57595688	7	LRP1,MIR1228	no	no	no	no	no	no	no	no
12:57573111-57606044	7	LRP1,MIR1228	yes	yes	yes	no	yes	yes	yes	no
12:57127930-57140638	7	PRIM1	no	no	no	no	no	no	no	no
12:57108385-57115243	7	NACA	no	no	no	no	yes	yes	yes	yes
12:56995329-56997484	7	BAZ2A	no	no	no	no	no	no	no	no
12:56735381-56749587	7	STAT2	yes	yes	yes	yes	yes	yes	yes	yes
12:56668560-56676775	7	CS	yes	yes	yes	yes	yes	yes	yes	yes
12:56631590-56646870	7	ANKRD52,SLC39A5	yes	yes	yes	yes	yes	yes	yes	yes
12:56525532-56532797	7	ESYT1	no	no	no	no	no	no	no	no
12:56524365-56538460	7	ESYT1	no	no	no	no	no	no	no	no
12:53702065-53714476	7	AAAS	yes	yes	yes	no	no	no	no	no
12:53433021-53435993	7	EIF4B	yes	yes	yes	yes	yes	yes	yes	yes
12:53421565-53433127	7	EIF4B	no	no	no	no	no	no	no	no
12:53183468-53186590	7	KRT3	yes	yes	yes	yes	yes	yes	yes	yes
12:52880957-52885520	7	KRT6A	yes	yes	yes	yes	yes	yes	yes	yes
12:52309008-52317145	7	ACVRL1	yes	yes	yes	yes	yes	yes	yes	yes
12:50824277-50848200	7	LARP4	yes	yes	yes	yes	yes	yes	yes	yes
12:49780836-49884514	7	LOC100335030,SPATS2	no	no	no	no	no	no	no	no
12:49658864-49667113	7	TUBA1C	yes	yes	yes	yes	yes	yes	yes	yes
12:49435871-49448534	7	KMT2D	no	no	no	no	no	no	no	no
12:49424675-49436428	7	KMT2D	yes	yes	yes	yes	no	no	no	no
12:49217126-49222726	7	CACNB3	yes	yes	yes	yes	yes	yes	yes	yes
1:247285276-247335318	7	ZNF124	no	no	no	no	no	no	no	no
12:46751970-46760951	7	SLC38A2	yes	yes	yes	yes	no	no	no	no
12:46319924-46322642	7	SCAF11	yes	yes	yes	yes	yes	yes	yes	yes
12:46230371-46233279	7	ARID2	yes	yes	yes	yes	yes	yes	yes	yes
12:440984-498620	7	CCDC77,KDM5A	yes	yes	no	no	yes	yes	yes	yes
12:4382901-4414522	7	CCND2,CCND2-AS1	yes	yes	yes	yes	yes	yes	yes	yes
1:23376879-23405670	7	KDM1A,MIR4419A	no	no	no	no	no	no	no	no
1:233152666-233397067	7	PCNX2	yes	yes	yes	yes	no	no	no	no
1:232538137-232619712	7	SIPA1L2	yes	yes	yes	yes	yes	yes	yes	yes
12:32133811-32146043	7	KIAA1551	yes	yes	yes	yes	yes	yes	yes	yes
1:231475514-231489989	7	SPRTN	no	no	no	no	yes	yes	yes	yes
12:29812812-29908818	7	TMTC1	no	no	no	no	no	no	no	no
1:228451816-228495232	7	OBSCN	yes	no	no	no	yes	no	no	no
1:227922696-227954784	7	JMJD4,SNAP47	no	no	no	no	no	no	no	no
12:26589153-26810825	7	ITPR2	no	no	no	no	no	no	no	no
1:226037612-226047049	7	TMEM63A	no	no	no	no	yes	yes	yes	yes
1:225589203-225592408	7	LBR	no	no	no	no	no	no	no	no
12:25214525-25222365	7	LRMP	no	no	no	no	no	no	no	no
1:223116148-223165452	7	DISP1	yes	yes	yes	yes	no	no	no	no
1:22188249-22201026	7	HSPG2	no	no	no	no	no	no	no	no
1:22159959-22211170	7	HSPG2	yes	yes	yes	yes	no	no	no	no
1:22154522-22173092	7	HSPG2	yes	yes	yes	yes	no	no	no	no
1:22151196-22178419	7	HSPG2,LDLRAD2	no	no	no	no	no	no	no	no
1:213445866-213446808	7	RPS6KC1	yes	yes	yes	yes	yes	yes	yes	no
12:133416937-133454240	7	CHFR	yes	yes	yes	yes	yes	yes	yes	yes
12:133358881-133398897	7	GOLGA3	yes	yes	yes	yes	yes	yes	yes	yes
12:133220422-133248908	7	POLE	no	no	no	no	no	no	no	no
12:132588541-132599090	7	EP400NL	no	no	no	no	no	no	no	no
12:132472249-132529498	7	EP400,SNORA49	no	no	no	no	no	no	no	no
12:129283803-129299615	7	SLC15A4	yes	yes	yes	yes	yes	yes	yes	yes
1:212548534-212560442	7	TMEM206	no	no	no	no	no	no	no	no
12:124815390-124840117	7	MIR6880,NCOR2	no	no	no	no	no	no	no	no
12:12311762-12318229	7	LRP6	no	no	no	no	no	no	no	no
12:12277498-12356334	7	LRP6	no	no	no	no	no	no	no	no
12:12277498-12291468	7	LRP6	no	no	no	no	no	no	no	no
12:121756079-121785684	7	ANAPC5	yes	yes	no	no	yes	no	no	no
12:121174788-121177811	7	ACADS	no	no	no	no	yes	yes	yes	yes
12:121124948-121132955	7	MLEC	yes	yes	yes	yes	yes	yes	yes	yes
12:120600873-120628203	7	GCN1	no	no	no	no	yes	yes	yes	yes
12:120580310-120608125	7	GCN1,MIR4498	no	no	no	no	no	no	no	no
12:120148344-120168435	7	CIT,MIR1178	yes	yes	yes	no	no	no	no	no
12:116424070-116549317	7	MED13L	yes	yes	yes	yes	no	no	no	no
12:116421984-116549317	7	MED13L	no	no	no	no	no	no	no	no
12:116406744-116549317	7	MED13L	no	no	no	no	no	no	no	no
1:211444573-211469095	7	RCOR3	yes	yes	yes	yes	yes	yes	yes	yes
12:113379374-113411054	7	OAS3	yes	yes	yes	yes	yes	yes	yes	yes
12:112642289-112668626	7	HECTD4	yes	yes	yes	yes	yes	yes	yes	yes
12:112620862-112752350	7	HECTD4	yes	yes	yes	yes	yes	yes	yes	yes
12:112616734-112717190	7	HECTD4	yes	yes	yes	yes	yes	yes	yes	yes
12:112477032-112491461	7	NAA25	no	no	no	no	no	no	no	no
12:112150301-112171872	7	ACAD10	no	no	no	no	no	no	no	no
1:21091869-21107033	7	HP1BP3	yes	yes	yes	yes	no	no	no	no
12:105260209-105322472	7	SLC41A2	no	no	no	no	yes	yes	yes	yes
1:21046224-21049408	7	SH2D5	yes	yes	yes	yes	yes	yes	yes	yes
1:209798992-209823463	7	LAMB3	no	no	no	no	no	no	no	no
1:204396775-204410691	7	PIK3C2B	yes	yes	yes	yes	yes	yes	yes	yes
1:203676989-203690538	7	ATP2B4	no	no	no	no	no	no	no	no
1:201779073-201781789	7	IPO9-AS1,NAV1	no	no	no	no	no	no	no	no
1:201434621-201438299	7	PHLDA3	yes	yes	yes	yes	yes	yes	yes	yes
1:197053256-197063310	7	ASPM	yes	yes	yes	no	yes	yes	yes	no
1:19467840-19524543	7	UBR4	yes	yes	yes	yes	no	no	no	no
1:19446673-19480433	7	UBR4	yes	yes	yes	yes	no	no	no	no
11:92085261-92616559	7	FAT3	no	no	no	no	no	no	no	no
11:85707868-85733512	7	PICALM	no	no	no	no	no	no	no	no
1:185056683-185071740	7	RNF2	yes	yes	yes	yes	yes	yes	yes	yes
1:180010796-180023069	7	CEP350	yes	yes	yes	yes	yes	yes	yes	yes
1:179956374-180023637	7	CEP350	no	no	no	no	no	no	no	no
1:17907047-17966797	7	ARHGEF10L	yes	yes	yes	yes	no	no	no	no
11:78482036-78926954	7	TENM4	no	no	no	no	no	no	no	no
11:78399098-78437267	7	TENM4	no	no	no	no	yes	yes	yes	no
11:77618762-77702345	7	INTS4	no	no	no	no	no	no	no	no
11:74041360-74062621	7	PGM2L1	yes	yes	yes	no	yes	yes	yes	yes
11:73946945-73965748	7	PPME1	yes	yes	yes	yes	yes	yes	yes	yes
1:171504566-171553326	7	PRRC2C	yes	yes	yes	no	yes	yes	yes	no
1:171492573-171557644	7	PRRC2C	no	no	no	no	no	no	no	no
11:70118278-70208594	7	MIR548K,PPFIA1	no	no	no	no	yes	yes	yes	yes
1:16907914-16918808	7	NBPF1	no	no	no	no	no	no	no	no
11:68822642-68854674	7	MIR3164,TPCN2	no	no	no	no	no	no	no	no
11:68334481-68370960	7	PPP6R3	no	no	no	no	no	no	no	no
11:67933185-67980784	7	KMT5B	yes	yes	yes	yes	yes	yes	yes	yes
11:67933185-67947667	7	KMT5B	no	no	no	no	yes	yes	yes	no
11:67351065-67354124	7	GSTP1	yes	yes	yes	yes	yes	yes	yes	yes
11:67273967-67276102	7	CDK2AP2	yes	yes	yes	yes	yes	yes	yes	yes
11:62462039-62489852	7	BSCL2,GNG3,HNRNPUL2,HNRNPUL2-BSCL2	no	no	no	no	no	no	no	no
11:62414319-62420774	7	INTS5	yes	yes	yes	yes	yes	yes	yes	yes
1:162324976-162339813	7	NOS1AP	yes	yes	yes	yes	yes	yes	yes	yes
11:61640997-61646319	7	FADS3,MIR6746	no	no	no	no	no	no	no	no
11:61533429-61547762	7	MYRF	no	no	no	no	no	no	no	no
1:160323907-160328742	7	NCSTN	yes	yes	yes	yes	yes	yes	yes	yes
1:156912481-156954229	7	ARHGEF11	yes	yes	yes	yes	yes	yes	yes	yes
1:156503564-156533616	7	IQGAP3	no	no	no	no	yes	yes	yes	yes
1:155316173-155348339	7	ASH1L,MIR555	yes	yes	yes	yes	yes	yes	yes	yes
1:154303290-154316044	7	ATP8B2	no	no	no	no	no	no	no	no
1:153784497-153790647	7	GATAD2B	yes	yes	yes	yes	yes	yes	yes	yes
1:153700566-153744916	7	INTS3	yes	yes	yes	yes	yes	yes	yes	yes
1:150917393-150923566	7	SETDB1	no	no	no	no	no	no	no	no
1:1497731-1500296	7	SSU72	yes	yes	yes	yes	yes	yes	yes	yes
11:47814337-47834599	7	NUP160	no	no	no	no	no	no	no	no
1:144595834-144826286	7	NBPF20,NBPF8,NBPF9,PFN1P2	yes	yes	yes	yes	yes	yes	yes	yes
1:144595834-144825525	7	NBPF20,NBPF8,NBPF9,PFN1P2	yes	yes	yes	no	yes	yes	yes	no
11:43902356-43941825	7	ALKBH3,ALKBH3-AS1,SEC14L1P1	yes	yes	yes	yes	yes	yes	yes	yes
11:3726429-3742055	7	NUP98	yes	yes	yes	yes	yes	yes	yes	yes
11:35747471-35830930	7	TRIM44	yes	yes	yes	yes	yes	yes	yes	yes
11:34952950-35006275	7	MIR1343,PDHX	no	no	no	no	no	no	no	no
11:34144005-34162119	7	NAT10	no	no	no	no	no	no	no	no
11:3108345-3125607	7	OSBPL5	yes	yes	yes	yes	yes	yes	yes	yes
1:12638745-12677820	7	DHRS3,MIR6730	yes	yes	yes	yes	yes	yes	yes	yes
1:12378128-12393423	7	VPS13D	yes	yes	yes	yes	yes	yes	yes	yes
1:12313778-12383837	7	VPS13D	yes	yes	yes	yes	yes	yes	yes	yes
1:120484148-120512367	7	NOTCH2	no	no	no	no	yes	yes	yes	yes
11:19954721-19961319	7	NAV2	no	no	no	no	no	no	no	no
11:19854029-20099650	7	NAV2,NAV2-AS2	no	no	no	no	no	no	no	no
11:18312988-18332998	7	HPS5	no	no	no	no	no	no	no	no
1:117057155-117087226	7	CD58	yes	yes	yes	no	yes	yes	yes	no
11:134037890-134047352	7	NCAPD3	yes	yes	yes	yes	yes	yes	yes	yes
11:130096573-130106111	7	ZBTB44	yes	yes	yes	yes	yes	yes	yes	yes
11:12785725-12966284	7	TEAD1	yes	yes	yes	yes	yes	yes	yes	yes
1:11205024-11303357	7	ANGPTL7,MTOR,MTOR-AS1	no	no	no	no	no	no	no	no
11:120317111-120338017	7	ARHGEF12	no	no	no	no	no	no	no	no
11:119981993-120008863	7	TRIM29	yes	yes	yes	yes	yes	yes	yes	yes
11:119209651-119212694	7	C1QTNF5,MFRP	no	no	no	no	yes	no	no	no
1:11187680-11316249	7	ANGPTL7,MTOR,MTOR-AS1	yes	yes	yes	yes	yes	yes	yes	yes
1:11174869-11190834	7	MTOR	yes	yes	yes	yes	no	no	no	no
11:117023156-117041761	7	PAFAH1B2	yes	yes	yes	yes	yes	yes	yes	yes
11:117014999-117041761	7	PAFAH1B2	yes	yes	yes	yes	yes	yes	yes	yes
1:11133990-11155938	7	EXOSC10	no	no	no	no	yes	yes	yes	yes
11:113073100-113085233	7	NCAM1	no	no	no	no	yes	yes	yes	yes
1:109440580-109476957	7	CLCC1,GPSM2	yes	yes	yes	yes	yes	yes	yes	yes
10:98981929-99052430	7	ARHGAP19,ARHGAP19-SLIT1	yes	yes	yes	yes	yes	yes	yes	yes
10:98287169-98325183	7	TM9SF3	no	no	no	no	no	no	no	no
10:96092988-96101502	7	NOC3L	yes	yes	yes	no	yes	yes	yes	no
10:95095677-95111603	7	MYOF	no	no	no	no	no	no	no	no
10:94366915-94415152	7	KIF11	yes	yes	yes	yes	yes	yes	yes	yes
10:93000240-93044021	7	PCGF5	no	no	no	no	no	no	no	no
10:92671856-92672733	7	ANKRD1	yes	yes	yes	yes	yes	yes	yes	yes
10:88649818-88684945	7	BMPR1A	yes	yes	yes	yes	yes	yes	yes	yes
10:79739898-79750925	7	POLR3A	yes	yes	yes	no	yes	yes	yes	no
10:79555818-79590631	7	DLG5	no	no	no	no	yes	yes	yes	yes
10:73578787-73611082	7	PSAP	yes	yes	yes	no	no	no	no	no
10:71648059-71697471	7	COL13A1	yes	yes	yes	no	yes	yes	yes	no
10:70742298-70744279	7	DDX21	no	no	no	no	yes	yes	yes	yes
10:70360737-70454239	7	TET1	yes	yes	yes	yes	yes	yes	yes	yes
10:70181981-70229920	7	DNA2	yes	yes	yes	yes	yes	yes	yes	yes
10:50681522-50714058	7	ERCC6	yes	yes	yes	no	no	no	no	no
10:4975428-5020158	7	AKR1C1	yes	yes	yes	yes	no	no	no	no
10:33199150-33221528	7	ITGB1	yes	yes	yes	yes	yes	yes	yes	yes
10:3109711-3162236	7	PFKP	yes	yes	yes	no	yes	yes	yes	no
10:30625731-30654494	7	GOLGA2P6,MTPAP	yes	yes	yes	yes	yes	yes	yes	no
10:17686123-17750950	7	STAM	yes	yes	yes	no	yes	yes	yes	no
10:16911634-16994388	7	CUBN	no	no	no	no	no	no	no	no
10:13696415-13825006	7	FRMD4A	yes	yes	yes	yes	no	no	no	no
10:13696415-13803669	7	FRMD4A	no	no	no	no	no	no	no	no
10:129894924-129910309	7	MKI67	yes	yes	yes	no	yes	yes	yes	yes
10:128904494-129242543	7	DOCK1,FAM196A	no	no	no	no	no	no	no	no
10:128859931-129183173	7	DOCK1,FAM196A	no	no	no	no	no	no	no	no
10:128797617-128926028	7	DOCK1	yes	yes	yes	yes	no	no	no	no
10:128768965-129207442	7	DOCK1,FAM196A	no	no	no	no	no	no	no	no
10:128768965-128836080	7	DOCK1	yes	yes	yes	yes	no	no	no	no
10:126682423-126799662	7	CTBP2,MIR4296	no	no	no	no	no	no	no	no
10:119042605-119049859	7	PDZD8	yes	yes	yes	no	yes	yes	yes	no
10:1123846-1151207	7	WDR37	yes	yes	yes	yes	no	no	no	no
10:106071898-106098162	7	ITPRIP,LOC101927472	yes	yes	yes	yes	yes	yes	yes	yes
10:105811238-105830327	7	COL17A1	yes	yes	yes	yes	yes	yes	yes	yes
10:105809166-105845638	7	COL17A1	yes	yes	yes	yes	yes	yes	yes	yes
10:105791045-105840442	7	COL17A1,MIR936	no	no	no	no	no	no	no	no
10:105174761-105187148	7	PDCD11	no	no	no	no	no	no	no	no
10:105172872-105200607	7	PDCD11	no	no	no	no	no	no	no	no
10:104569649-104576021	7	WBP1L	yes	yes	yes	yes	yes	yes	yes	yes
10:103917205-103923627	7	NOLC1	yes	yes	yes	yes	yes	yes	yes	yes
10:103916775-103923627	7	NOLC1	yes	yes	yes	yes	yes	yes	yes	yes
10:103898856-103907149	7	PPRC1	yes	yes	yes	yes	yes	yes	yes	yes
10:103766296-103799882	7	C10orf76	no	no	no	no	yes	yes	yes	yes
10:102683731-102698493	7	SLF2	no	no	no	no	yes	yes	yes	yes
10:101558963-101572901	7	ABCC2	no	no	no	no	no	no	no	no

## Sheet: pos_2_80_100
CircID	Read count	Gene	Validated_300_VLS?	Validated_300_LS?	Validated_300_MS?	Validated_300_HS?	Validated_600_VLS?	Validated_600_LS?	Validated_600_MS?	Validated_600_HS?
X:67940765-67945684	10	STARD8	yes	yes	yes	yes	yes	yes	yes	yes
8:142165947-142178624	10	DENND3	no	no	no	no	yes	yes	yes	yes
8:141357855-141370292	10	TRAPPC9	no	no	no	no	no	no	no	no
5:122700189-122734978	10	CEP120	yes	yes	yes	yes	yes	yes	yes	yes
3:77617463-77684194	10	ROBO2	yes	yes	yes	yes	yes	yes	yes	yes
3:129285369-129303076	10	PLXND1	no	no	no	no	no	no	no	no
2:32664575-32735061	10	BIRC6	no	no	no	no	no	no	no	no
21:33711015-33750850	10	SNORA80A,URB1	no	no	no	no	no	no	no	no
17:73726955-73753899	10	ITGB4	yes	yes	yes	yes	yes	yes	yes	yes
17:42422490-42430470	10	GRN	yes	yes	yes	yes	no	no	no	no
12:120594715-120611973	10	GCN1	no	no	no	no	no	no	no	no
12:114384158-114400219	10	RBM19	no	no	no	no	yes	yes	yes	yes
X:53630328-53713313	9	HUWE1	no	no	no	no	no	no	no	no
X:153590346-153595912	9	FLNA	no	no	no	no	no	no	no	no
9:35099888-35102820	9	STOML2	yes	yes	yes	yes	yes	yes	yes	yes
9:20907148-20953064	9	FOCAD	no	no	no	no	no	no	no	no
9:108363425-108403399	9	FKTN	yes	yes	yes	yes	yes	yes	yes	yes
8:95530015-95556170	9	KIAA1429	no	no	no	no	no	no	no	no
8:12338337-12388540	9	LOC100506990	no	no	no	no	no	no	no	no
7:94038875-94057789	9	COL1A2	no	no	no	no	no	no	no	no
7:47894752-47947847	9	PKD1L1	yes	yes	yes	yes	yes	yes	yes	yes
7:151851351-152012423	9	KMT2C	yes	yes	yes	yes	yes	yes	yes	yes
6:75823317-75875495	9	COL12A1	yes	yes	yes	no	no	no	no	no
6:43303807-43308646	9	ZNF318	yes	yes	yes	yes	yes	yes	yes	yes
6:136935296-137019820	9	LOC101928461,MAP3K5	no	no	no	no	yes	yes	yes	yes
5:87516379-87541609	9	TMEM161B	yes	yes	yes	yes	yes	yes	yes	yes
5:79783799-79801895	9	FAM151B	yes	yes	yes	yes	yes	yes	yes	yes
5:72370568-72386349	9	FCHO2	yes	yes	yes	no	yes	yes	yes	no
5:64468658-64558789	9	ADAMTS6	no	no	no	no	no	no	no	no
5:154173359-154197163	9	LARP1	yes	yes	yes	yes	yes	yes	yes	yes
4:77976302-77987558	9	CCNI	yes	yes	yes	no	no	no	no	no
4:48565964-48621387	9	FRYL	yes	yes	yes	yes	yes	yes	yes	no
4:151749331-151827142	9	LRBA	no	no	no	no	no	no	no	no
3:49396578-49412926	9	RHOA	yes	yes	yes	yes	yes	yes	yes	yes
3:183905451-183911795	9	ABCF3	yes	yes	yes	yes	no	no	no	no
3:152017193-152183569	9	MBNL1,TMEM14EP	yes	yes	yes	yes	yes	yes	yes	yes
3:133876964-133914026	9	RYK	no	no	no	no	yes	yes	yes	yes
3:11849306-11851156	9	TAMM41	yes	yes	yes	yes	yes	yes	yes	yes
2:61455961-61577828	9	USP34	no	no	no	no	no	no	no	no
2:32724613-32828150	9	BIRC6,BIRC6-AS2,MIR558	no	no	no	no	no	no	no	no
2:32690132-32696192	9	BIRC6	no	no	no	no	no	no	no	no
22:42069936-42076368	9	SNU13	yes	yes	yes	yes	yes	yes	yes	yes
22:40806291-40820385	9	MKL1,SGSM3	yes	yes	yes	yes	yes	yes	yes	yes
22:24698162-24743144	9	SPECC1L,SPECC1L-ADORA2A	no	no	no	no	yes	yes	yes	yes
2:175424301-175431911	9	WIPF1	yes	yes	yes	no	yes	yes	yes	yes
21:47417334-47424963	9	COL6A1	no	no	no	no	no	no	no	no
21:38792600-38828610	9	DYRK1A	yes	yes	yes	yes	yes	yes	yes	yes
20:13747423-13756916	9	ESF1	no	no	no	no	no	no	no	no
19:47278139-47288134	9	SLC1A5	yes	yes	yes	yes	yes	yes	yes	yes
17:65574301-65689647	9	PITPNC1	yes	yes	yes	yes	yes	yes	yes	yes
17:60536018-60631116	9	TLK2	yes	yes	yes	yes	yes	yes	yes	yes
17:60024277-60108999	9	MED13	no	no	no	no	yes	yes	yes	yes
17:41952726-41958717	9	MPP2	yes	yes	yes	yes	yes	yes	yes	yes
17:33968895-34009843	9	AP2B1	yes	yes	yes	yes	yes	yes	yes	yes
17:30814104-30818271	9	CDK5R1	yes	yes	yes	yes	yes	yes	yes	yes
16:4861623-4882913	9	GLYR1	yes	yes	yes	yes	yes	yes	yes	yes
16:2505395-2508859	9	CCNF	yes	yes	yes	yes	no	no	no	no
16:14988854-16388625	9	ABCC1,ABCC6,C16orf45,FOPNL,KIAA0430,LOC100288162,LOC100505915,MIR3179-1,MIR3179-2,MIR3179-3,MIR3179-4,MIR3180-1,MIR3180-2,MIR3180-3,MIR3180-4,MIR3670-1,MIR3670-2,MIR3670-3,MIR3670-4,MIR484,MIR6506,MIR6511A1,MIR6511A2,MIR6511A3,MIR6511A4,MIR6511B1,MIR6511B2,MIR6770-1,MIR6770-2,MIR6770-3,MPV17L,MYH11,NDE1,NOMO1,NOMO3,NPIPA1,NPIPA5,NTAN1,PDXDC1,PKD1P6-NPIPP1,RRN3	yes	yes	yes	yes	no	no	no	no
15:86128932-86260633	9	AKAP13	no	no	no	no	no	no	no	no
15:59430396-59548577	9	LDHAL6B,MIR2116,MYO1E	no	no	no	no	no	no	no	no
15:43256132-43330081	9	UBR1	yes	yes	yes	yes	no	no	no	no
15:30053341-30064369	9	TJP1	yes	yes	yes	yes	yes	yes	yes	yes
1:46379426-46425149	9	MAST2	no	no	no	no	no	no	no	no
1:26126666-26144713	9	SELENON	yes	yes	yes	yes	yes	yes	yes	yes
1:22174181-22178419	9	HSPG2	yes	no	no	no	yes	no	no	no
1:19493515-19505714	9	UBR4	no	no	no	no	yes	yes	yes	yes
1:19437235-19524305	9	UBR4	no	no	no	no	yes	yes	yes	yes
11:76174864-76253411	9	EMSY	no	no	no	no	no	no	no	no
11:73941829-73965748	9	PPME1	no	no	no	no	no	no	no	no
11:47238408-47260769	9	DDB2	yes	yes	yes	yes	yes	yes	yes	yes
11:12785725-12951873	9	TEAD1	yes	yes	yes	yes	yes	yes	yes	yes
1:111489811-111495437	9	LRIF1	yes	yes	yes	no	yes	yes	yes	no
10:105803258-105821231	9	COL17A1,MIR936	yes	yes	yes	yes	no	no	no	no
10:105791045-105840442	9	COL17A1,MIR936	yes	yes	yes	yes	yes	yes	yes	yes
10:105177548-105187148	9	PDCD11	no	no	no	no	yes	yes	yes	yes
X:77244728-77275895	8	ATP7A	no	no	no	no	no	no	no	no
X:77081861-77151065	8	MAGT1	yes	yes	yes	yes	yes	yes	yes	yes
X:47426384-47431320	8	ARAF,SYN1	yes	yes	yes	yes	yes	yes	yes	yes
X:47061554-47074527	8	INE1,UBA1	yes	yes	yes	yes	yes	yes	yes	yes
X:43603613-43606068	8	MAOA	no	no	no	no	no	no	no	no
X:41010173-41084390	8	USP9X	no	no	no	no	no	no	no	no
X:153582282-153593854	8	FLNA	no	no	no	no	no	no	no	no
X:153580548-153583440	8	FLNA	no	no	no	no	no	no	no	no
X:151335633-151533068	8	GABRA3	yes	yes	yes	yes	yes	yes	yes	yes
X:100474932-100500066	8	DRP2	yes	no	no	no	yes	no	no	no
X:100356046-100402800	8	CENPI	no	no	no	no	no	no	no	no
9:95014089-95032265	8	IARS	no	no	no	no	no	no	no	no
9:36197547-36212059	8	CLTA	yes	yes	yes	yes	no	no	no	no
9:35700187-35724076	8	MIR6852,TLN1	yes	yes	yes	yes	no	no	no	no
9:32455299-32473063	8	DDX58	yes	yes	yes	no	yes	yes	yes	yes
9:19076599-19096767	8	HAUS6	yes	yes	yes	yes	yes	yes	yes	yes
9:14775786-14806844	8	FREM1	no	no	no	no	no	no	no	no
9:135917473-135933890	8	GTF3C5,MIR6877	yes	yes	yes	no	no	no	no	no
9:134353130-134367647	8	PRRC2B,SNORD62A,SNORD62B	no	no	no	no	no	no	no	no
9:132662704-132720832	8	FNBP1	no	no	no	no	no	no	no	no
9:131735438-131749154	8	NUP188	yes	yes	yes	yes	no	no	no	no
9:131549509-131572711	8	TBC1D13	yes	yes	yes	yes	yes	yes	yes	yes
9:131314836-131395944	8	MIR1268A,SPTAN1,WDR34	yes	yes	yes	yes	yes	yes	yes	yes
9:123199572-123234156	8	CDK5RAP2	no	no	no	no	no	no	no	no
9:119144673-119164600	8	PAPPA,PAPPA-AS1	yes	yes	yes	yes	yes	yes	yes	yes
9:116973261-116980859	8	COL27A1	no	no	no	no	no	no	no	no
8:94768005-94771695	8	TMEM67	yes	yes	yes	yes	yes	yes	yes	yes
8:68140197-68213615	8	ARFGEF1	no	no	no	no	no	no	no	no
8:48685668-48801783	8	PRKDC	no	no	no	no	no	no	no	no
8:42761315-42885682	8	HOOK3	yes	yes	yes	yes	yes	yes	yes	yes
8:42742870-42744557	8	RNF170	yes	yes	yes	yes	yes	yes	yes	yes
8:38827188-38831430	8	PLEKHA2	yes	yes	yes	yes	yes	yes	yes	yes
8:29959413-29965587	8	LEPROTL1	no	no	no	no	yes	yes	yes	yes
8:22034473-22054933	8	BMP1	yes	yes	yes	yes	yes	yes	yes	yes
8:21826993-21846594	8	XPO7	no	no	no	no	no	no	no	no
8:19682313-19701749	8	INTS10	no	no	no	no	no	no	no	no
8:19171080-19253729	8	SH2D4A	yes	yes	yes	yes	yes	yes	yes	yes
8:17400826-17418042	8	SLC7A2	no	no	no	no	no	no	no	no
8:145618445-145621715	8	ADCK5,CPSF1,MIR939	yes	yes	yes	yes	yes	yes	yes	yes
8:145161245-145162515	8	MAF1	yes	yes	yes	yes	yes	yes	yes	yes
8:141595217-141616013	8	AGO2	yes	yes	yes	yes	yes	yes	yes	yes
8:113293402-113303924	8	CSMD3	no	no	no	no	no	no	no	no
7_gl000195_random:42937-86719	8	LOC102723360,LOC102724219,LOC102724843,LOC102724951,LOC389831	no	no	no	no	no	no	no	no
7:72861593-72884813	8	BAZ1B	yes	yes	yes	yes	yes	yes	yes	yes
7:72617462-74172333	8	ABHD11,ABHD11-AS1,BAZ1B,BCL7B,CLDN3,CLDN4,CLIP2,DNAJC30,EIF4H,ELN,FKBP6,FZD9,GTF2I,GTF2IP1,GTF2IP4,GTF2IRD1,LAT2,LIMK1,LOC101926943,MIR4284,MIR590,MLXIPL,NCF1B,NSUN5,RFC2,STX1A,TBL2,TRIM50,VPS37D,WBSCR22,WBSCR27,WBSCR28	yes	yes	yes	yes	yes	yes	yes	yes
7:50511831-50517421	8	FIGNL1	yes	yes	yes	yes	yes	yes	yes	yes
7:44043644-44047465	8	POLR2J4,SPDYE1	yes	yes	yes	yes	yes	yes	yes	yes
7:39729980-39747723	8	RALA	yes	yes	yes	yes	yes	yes	yes	yes
7:156994414-157062066	8	UBE3C	yes	yes	yes	yes	yes	yes	yes	yes
7:150761612-150767998	8	SLC4A2	no	no	no	no	no	no	no	no
7:135282115-135315218	8	NUP205	no	no	no	no	no	no	no	no
7:135282115-135312859	8	NUP205	yes	yes	yes	no	yes	yes	yes	no
7:120686940-120884392	8	CPED1	yes	yes	yes	yes	yes	yes	yes	yes
7:120629444-120884392	8	CPED1	no	no	no	no	no	no	no	no
6:79707970-79726359	8	PHIP	no	no	no	no	no	no	no	no
6:52128811-52143648	8	MCM3	yes	yes	yes	yes	yes	yes	yes	yes
6:5108652-5261172	8	LYRM4,LYRM4-AS1,MIR3691	no	no	no	no	no	no	no	no
6:44220781-44221614	8	HSP90AB1	no	no	no	no	yes	yes	yes	yes
6:37138900-37143204	8	PIM1	yes	yes	yes	no	yes	yes	yes	no
6:35425692-35434881	8	FANCE	yes	yes	yes	yes	yes	yes	yes	yes
6:151208980-151259881	8	MTHFD1L	no	no	no	no	no	no	no	no
6:144780309-145124283	8	UTRN	no	no	no	no	no	no	no	no
6:13579682-13601181	8	SIRT5	no	no	no	no	no	no	no	no
6:111714078-111793343	8	REV3L	yes	yes	yes	yes	yes	yes	yes	yes
6:10902909-10964076	8	LOC101928191,SYCP2L	no	no	no	no	no	no	no	no
6:10697556-10707747	8	PAK1IP1	yes	yes	yes	yes	yes	yes	yes	yes
6:105280916-105307794	8	HACE1	yes	yes	yes	yes	yes	yes	yes	yes
5:87494792-87516536	8	TMEM161B	yes	yes	yes	yes	yes	yes	yes	yes
5:5466446-5490338	8	ICE1	yes	yes	yes	yes	yes	yes	yes	yes
5:43613009-43659452	8	NNT	yes	yes	yes	yes	no	no	no	no
5:40852275-40854198	8	CARD6	no	no	no	no	no	no	no	no
5:37291940-37318187	8	NUP155	yes	yes	yes	no	yes	yes	yes	no
5:176562087-176687169	8	NSD1	no	no	no	no	no	no	no	no
5:139851823-139866645	8	ANKHD1,ANKHD1-EIF4EBP3	yes	yes	yes	yes	no	no	no	no
5:134015291-134029388	8	SEC24A	yes	yes	yes	no	yes	yes	yes	yes
5:123974825-123980354	8	ZNF608	yes	yes	yes	yes	yes	yes	yes	yes
5:109049220-109191035	8	MAN2A1	yes	yes	yes	no	yes	yes	yes	yes
4:77065301-77068793	8	NUP54	yes	yes	yes	yes	yes	yes	yes	yes
4:75023828-75027970	8	MTHFD2L	yes	yes	yes	yes	yes	yes	yes	yes
4:74000833-74027065	8	ANKRD17	yes	yes	yes	no	yes	yes	yes	yes
4:57316784-57327534	8	PAICS	yes	yes	yes	yes	yes	yes	yes	yes
4:48549600-48592847	8	FRYL	yes	yes	yes	yes	no	no	no	no
4:41263892-41270446	8	UCHL1	yes	yes	yes	yes	yes	yes	yes	yes
4:2129839-2181192	8	POLN	no	no	no	no	no	no	no	no
4:187517693-187525131	8	FAT1	no	no	no	no	no	no	no	no
4:186329089-186339924	8	UFSP2	yes	yes	yes	yes	yes	yes	yes	yes
4:156263811-156294608	8	LOC102724776,MAP9	yes	yes	yes	yes	yes	yes	yes	no
4:152041432-152108615	8	SH3D19	yes	yes	yes	yes	yes	yes	yes	yes
4:151818890-151936649	8	LRBA	no	no	no	no	no	no	no	no
4:120166491-120194863	8	USP53	no	no	no	no	no	no	no	no
3:58296233-58305920	8	RPP14	yes	yes	yes	yes	yes	yes	yes	no
3:52771601-52800391	8	NEK4	no	no	no	no	no	no	no	no
3:49846822-49851080	8	UBA7	no	no	no	no	no	no	no	no
3:47462043-47484581	8	SCAP	yes	yes	yes	yes	yes	yes	yes	yes
3:43331231-43373802	8	SNRK	no	no	no	no	no	no	no	no
3:33576724-33644617	8	CLASP2	yes	yes	yes	no	yes	yes	yes	no
3:183361267-183402304	8	KLHL24	yes	yes	yes	yes	yes	yes	yes	yes
3:17198653-17255862	8	TBC1D5	yes	yes	yes	yes	yes	yes	yes	yes
3:170077486-170079217	8	SKIL	yes	yes	yes	yes	yes	yes	yes	yes
3:156395445-156413814	8	TIPARP	no	no	no	no	no	no	no	no
3:142242834-142281951	8	ATR	no	no	no	no	no	no	no	no
3:122405926-122432420	8	PARP14	no	no	no	no	yes	yes	yes	yes
3:114069120-114343792	8	LOC101929754,ZBTB20,ZBTB20-AS1	no	no	no	no	no	no	no	no
3:101298633-101313281	8	PCNP	yes	yes	yes	yes	no	no	no	no
2:71503722-71651168	8	ZNF638	no	no	no	no	no	no	no	no
2:69575302-69597240	8	GFPT1	no	no	no	no	no	no	no	no
2:61719169-61761038	8	XPO1	no	no	no	no	no	no	no	no
2:61709514-61726048	8	XPO1	no	no	no	no	yes	yes	yes	no
2:61459586-61508377	8	USP34	no	no	no	no	no	no	no	no
2:32689576-32695369	8	BIRC6	no	no	no	no	no	no	no	no
2:32688261-32744013	8	BIRC6	no	no	no	no	no	no	no	no
2:32688261-32712868	8	BIRC6	no	no	no	no	no	no	no	no
2:32664575-32726955	8	BIRC6	no	no	no	no	no	no	no	no
2:32631566-32658872	8	BIRC6	no	no	no	no	no	no	no	no
2:32620578-32744013	8	BIRC6	no	no	no	no	no	no	no	no
2:27445733-27457553	8	CAD	no	no	no	no	no	no	no	no
2:25326505-25360371	8	EFR3B	no	no	no	no	no	no	no	no
22:50941375-50944244	8	LMF2	yes	yes	yes	yes	yes	yes	yes	yes
22:46793570-46835308	8	CELSR1	no	no	no	no	no	no	no	no
22:46668231-46681176	8	TTC38	no	no	no	no	no	no	no	no
22:36677322-36697103	8	MIR6819,MYH9	no	no	no	no	no	no	no	no
22:36677322-36688280	8	MIR6819,MYH9	yes	yes	yes	yes	yes	yes	yes	yes
22:32253430-32275738	8	DEPDC5	no	no	no	no	yes	yes	yes	yes
2:232135694-232225594	8	ARMC9	yes	yes	no	no	yes	yes	yes	no
22:19196431-19223392	8	CLTCL1	yes	yes	yes	yes	no	no	no	no
2:20497313-20527139	8	PUM2	no	no	no	no	no	no	no	no
2:203147073-203168384	8	NOP58,SNORD11,SNORD11B	yes	yes	yes	yes	yes	yes	yes	yes
2:170460151-170471234	8	PPIG	no	no	no	no	no	no	no	no
2:136603806-136617012	8	MCM6	no	no	no	no	yes	yes	yes	yes
2:112686696-112779971	8	MERTK	yes	yes	yes	yes	yes	yes	yes	yes
20:55743808-55758975	8	BMP7	yes	yes	yes	no	yes	yes	yes	yes
20:49197801-49201086	8	PTPN1	no	no	no	no	no	no	no	no
20:4839934-4982145	8	SLC23A2	yes	yes	yes	yes	yes	yes	yes	yes
20:467019-489304	8	CSNK2A1	yes	no	no	no	no	no	no	no
20:3650541-3654782	8	ADAM33	no	no	no	no	no	no	no	no
20:25257879-25264887	8	PYGB	yes	yes	yes	yes	yes	yes	yes	no
20:18508139-18535817	8	SEC23B	yes	yes	yes	yes	yes	yes	yes	yes
19:7704616-7712759	8	STXBP2	yes	yes	yes	no	yes	yes	yes	yes
19:7125293-7184648	8	INSR	no	no	no	no	no	no	no	no
19:617222-620487	8	POLRMT	no	no	no	no	yes	yes	yes	no
19:5131086-5144913	8	KDM4B	no	no	no	no	no	no	no	no
19:50204573-50216988	8	CPT1C	yes	yes	yes	yes	yes	yes	yes	yes
19:49506535-49513597	8	MIR6798,RUVBL2	yes	yes	yes	yes	yes	yes	yes	yes
19:48618702-48639036	8	LIG1	yes	yes	yes	yes	yes	yes	yes	yes
19:45910590-45917003	8	CD3EAP,ERCC1	yes	yes	yes	yes	yes	yes	yes	yes
19:40928408-40929453	8	SERTAD1	no	no	no	no	yes	yes	yes	no
19:39907489-39919055	8	PLEKHG2	yes	yes	yes	yes	yes	yes	yes	yes
19:36579939-36593053	8	WDR62	no	no	no	no	yes	yes	yes	no
19:17691507-17693965	8	COLGALT1	yes	yes	yes	yes	no	no	no	no
19:17666510-17693965	8	COLGALT1	yes	yes	yes	yes	no	no	no	no
19:15375214-15383944	8	BRD4	yes	yes	yes	yes	no	no	no	no
19:14263120-14271109	8	ADGRL1,LOC100507373	yes	yes	yes	yes	yes	yes	yes	yes
19:12540519-12551926	8	ZNF443	yes	yes	yes	yes	yes	yes	yes	yes
19:12037388-12058389	8	ZNF700	no	no	no	no	no	no	no	no
18:9208654-9263886	8	ANKRD12	no	no	no	no	no	no	no	no
18:6961584-7016670	8	LAMA1	yes	yes	yes	yes	yes	yes	yes	no
1:8601272-8877699	8	RERE	yes	yes	yes	yes	yes	yes	yes	yes
1:8424115-8684439	8	LOC102724552,RERE,SNORD128	no	no	no	no	no	no	no	no
18:21461899-21508729	8	LAMA3	no	no	no	no	no	no	no	no
17:80858526-80897352	8	TBCD	no	no	no	no	yes	yes	yes	yes
17:80376251-80400516	8	C17orf62,HEXDC,OGFOD3	yes	yes	yes	yes	yes	yes	yes	yes
17:80046636-80050465	8	FASN,SNORD134	no	no	no	no	no	no	no	no
17:79244717-79259514	8	SLC38A10	no	no	no	no	no	no	no	no
17:74385612-74394665	8	UBE2O	yes	yes	yes	yes	yes	yes	yes	yes
17:7402357-7415909	8	POLR2A	yes	yes	yes	yes	yes	yes	yes	no
17:65850055-65920705	8	BPTF	no	no	no	no	no	no	no	no
17:58967055-59470199	8	BCAS3,LOC101927855	yes	yes	yes	yes	yes	yes	yes	yes
17:58300771-58348842	8	SCARNA20,USP32	yes	yes	yes	yes	yes	yes	yes	yes
17:58297030-58422969	8	SCARNA20,USP32	no	no	no	no	no	no	no	no
17:58275620-58300947	8	USP32	no	no	no	no	no	no	no	no
17:48735442-48762236	8	ABCC3	yes	yes	yes	yes	yes	yes	yes	yes
17:48267361-48273337	8	COL1A1	no	no	no	no	yes	yes	yes	yes
17:4451252-4455921	8	MYBBP1A	yes	yes	yes	yes	yes	yes	yes	no
17:41605210-41607320	8	DHX8,ETV4	yes	yes	yes	yes	yes	yes	yes	yes
17:40733056-40737280	8	FAM134C	no	no	no	no	no	no	no	no
17:39738530-39740173	8	KRT14	no	no	no	no	no	no	no	no
17:29103314-30315516	8	ADAP2,ATAD5,COPRS,CRLF3,DPRXP4,EVI2A,EVI2B,MIR193A,MIR365B,MIR4724,MIR4725,MIR4733,NF1,OMG,RAB11FIP4,RNF135,SUZ12,SUZ12P1,TEFM,UTP6	no	no	no	no	yes	yes	yes	yes
17:27001554-27029249	8	SUPT6H	yes	yes	yes	yes	yes	yes	yes	yes
17:27001300-27010834	8	SUPT6H	no	no	no	no	no	no	no	no
17:26912881-26920084	8	SPAG5	no	no	no	no	no	no	no	no
17:15133095-15134397	8	PMP22	yes	yes	yes	no	yes	yes	yes	yes
16:86508130-86511657	8	FENDRR	yes	yes	yes	yes	yes	yes	yes	yes
16:72845475-72994093	8	ZFHX3	no	no	no	no	no	no	no	no
16:69279504-69333677	8	SNTB2	no	no	no	no	no	no	no	no
16:58594115-58663750	8	CNOT1	no	no	no	no	no	no	no	no
16:58579264-58615419	8	CNOT1,SNORA46,SNORA50A	no	no	no	no	no	no	no	no
16:58565861-58592578	8	CNOT1,SNORA46	yes	yes	yes	yes	no	no	no	no
1:65301078-65422700	8	JAK1	no	no	no	no	no	no	no	no
16:4853203-4863839	8	GLYR1	yes	yes	yes	yes	yes	yes	yes	yes
16:48286041-48304185	8	LONP2	no	no	no	no	no	no	no	no
16:3708037-3736137	8	DNASE1,TRAP1	no	no	no	no	no	no	no	no
16:25162874-25189551	8	LCMT1	yes	yes	yes	yes	no	no	no	no
16:21475023-21489467	8	SMG1P3	no	no	no	no	no	no	no	no
16:2047767-2049122	8	ZNF598	no	no	no	no	no	no	no	no
16:18826496-18841437	8	SMG1	no	no	no	no	no	no	no	no
16:1837677-1839192	8	NUBP2	yes	yes	yes	yes	yes	yes	yes	yes
1:61743191-61892228	8	NFIA	yes	yes	yes	no	no	no	no	no
16:16110352-16180848	8	ABCC1	no	no	no	no	no	no	no	no
15:90807951-90815443	8	CIB1,NGRN	yes	yes	yes	yes	yes	yes	yes	yes
15:85607600-85661070	8	PDE8A	no	no	no	no	yes	yes	yes	yes
15:66030044-66044966	8	DENND4A	no	no	no	no	no	no	no	no
15:63970043-64010893	8	HERC1	no	no	no	no	no	no	no	no
15:63951934-64039282	8	HERC1	yes	yes	yes	no	yes	yes	yes	no
15:63930909-64040057	8	HERC1	no	no	no	no	no	no	no	no
15:54557552-54920806	8	UNC13C	yes	yes	yes	no	yes	yes	yes	yes
15:43863921-43874847	8	PPIP5K1	no	no	no	no	no	no	no	no
15:42834719-42839727	8	LRRC57	yes	yes	yes	yes	yes	yes	yes	yes
15:35222458-35256491	8	AQR	yes	yes	yes	yes	yes	yes	yes	yes
15:35155067-35219339	8	AQR	no	no	no	no	yes	yes	yes	yes
15:28479215-28518150	8	HERC2	no	no	no	no	no	no	no	no
15:28436110-28483363	8	HERC2	yes	yes	yes	yes	yes	yes	yes	yes
15:28171272-28235793	8	OCA2	yes	yes	yes	yes	no	no	no	no
1:51246528-51323669	8	FAF1	no	no	no	no	no	no	no	no
14:92466311-92478139	8	TRIP11	yes	yes	yes	yes	yes	yes	yes	yes
14:71050956-71060095	8	MED6	no	no	no	no	yes	yes	yes	yes
14:66028054-66136198	8	FUT8	no	no	no	no	no	no	no	no
1:46124699-46126897	8	GPBP1L1	no	no	no	no	yes	yes	yes	yes
14:55405655-55424353	8	WDHD1	yes	yes	yes	yes	yes	yes	yes	yes
1:44057482-44071114	8	PTPRF	yes	yes	yes	yes	yes	yes	yes	yes
1:43885404-43907801	8	SZT2	yes	yes	yes	no	yes	yes	yes	yes
14:31818994-31856581	8	HEATR5A	no	no	no	no	no	no	no	no
14:106331299-106612493	8	ADAM6,FAM30A	no	no	no	no	no	no	no	no
14:104040443-104129264	8	APOPT1,KLC1	no	no	no	no	no	no	no	no
14:102493719-102506069	8	DYNC1H1	no	no	no	no	no	no	no	no
14:100367265-100387214	8	EML1	yes	yes	yes	yes	no	no	no	no
13:79928573-79953042	8	RBM26	yes	yes	yes	yes	no	no	no	no
13:77700452-77779733	8	MYCBP2	yes	yes	yes	yes	yes	yes	yes	yes
13:51969435-51997226	8	INTS6	no	no	no	no	no	no	no	no
13:49039340-49056026	8	RB1	yes	yes	yes	yes	yes	yes	yes	no
13:35615069-35785316	8	NBEA	no	no	no	no	no	no	no	no
13:21361103-21429904	8	XPO4	no	no	no	no	no	no	no	no
12:9073580-9089922	8	PHC1	yes	yes	yes	yes	yes	yes	yes	yes
12:78334098-78513725	8	NAV3	no	no	no	no	no	no	no	no
12:70946556-70975082	8	PTPRB	yes	no	no	no	yes	no	no	no
12:7084251-7105520	8	EMG1,LPCAT3	no	no	no	no	no	no	no	no
12:58121142-58128187	8	AGAP2,AGAP2-AS1	yes	yes	yes	no	yes	yes	yes	yes
12:57682791-57789601	8	R3HDM2	yes	yes	yes	yes	yes	yes	yes	yes
12:54744259-54745633	8	COPZ1	yes	yes	yes	yes	yes	yes	yes	yes
12:53836478-53840427	8	PRR13	yes	yes	yes	yes	yes	yes	yes	yes
12:51384577-51390755	8	SLC11A2	no	no	no	no	no	no	no	no
12:49494170-49500828	8	LMBR1L	yes	yes	yes	yes	yes	yes	yes	yes
1:240313487-240351562	8	FMN2	no	no	no	no	no	no	no	no
1:236966727-237037140	8	MTR	no	no	no	no	no	no	no	no
1:23395553-23408859	8	KDM1A	no	no	no	no	no	no	no	no
1:232574853-232596907	8	SIPA1L2	yes	yes	yes	yes	no	no	no	no
12:31595708-31743376	8	DENND5B,DENND5B-AS1	no	no	no	no	no	no	no	no
12:26714694-26781095	8	ITPR2	yes	yes	yes	yes	no	no	no	no
12:26596475-26774229	8	ITPR2	no	no	no	no	no	no	no	no
1:225190484-225333081	8	DNAH14	yes	yes	yes	yes	yes	yes	yes	yes
1:223741976-223742921	8	CAPN8	yes	yes	yes	yes	yes	yes	yes	yes
1:22181103-22202898	8	HSPG2	yes	no	no	no	yes	no	no	no
1:22159959-22211170	8	HSPG2	no	no	no	no	yes	yes	yes	no
1:22154522-22188336	8	HSPG2	no	no	no	no	no	no	no	no
12:132588541-132593444	8	EP400NL	yes	yes	yes	yes	yes	yes	yes	yes
12:123024222-123061576	8	KNTC1	no	no	no	no	no	no	no	no
12:120578662-120615358	8	GCN1,MIR4498	no	no	no	no	no	no	no	no
12:12022357-12268261	8	BCL2L14,ETV6,MIR1244-1,MIR1244-2,MIR1244-3,MIR1244-4	yes	yes	yes	yes	no	no	no	no
12:117178149-117217153	8	RNFT2	no	no	no	no	no	no	no	no
12:116424070-116549317	8	MED13L	no	no	no	no	no	no	no	no
12:116421984-116457777	8	MED13L	no	no	no	no	no	no	no	no
12:112605617-112677831	8	HECTD4	no	no	no	no	no	no	no	no
12:106848279-106903976	8	LOC100287944,POLR3B	yes	yes	yes	no	yes	yes	yes	no
12:102147149-102164935	8	GNPTAB	yes	yes	yes	yes	yes	yes	yes	yes
1:204515924-204542871	8	MDM4	yes	yes	yes	yes	yes	yes	yes	yes
11:9302200-9310082	8	TMEM41B	yes	yes	yes	no	yes	yes	yes	yes
1:175916330-176145143	8	RFWD2,SCARNA3	yes	yes	yes	yes	yes	yes	yes	yes
11:71808337-71809904	8	LAMTOR1,LRTOMT	yes	yes	yes	yes	no	no	no	no
11:65385410-65388437	8	PCNX3	no	no	no	no	no	no	no	no
1:161176196-161182270	8	NDUFS2	no	no	no	no	no	no	no	no
11:60228544-60238225	8	MS4A1	yes	yes	yes	yes	yes	yes	yes	yes
1:1586822-1650894	8	CDK11A,CDK11B,MMP23A,SLC35E2B	yes	yes	no	no	yes	yes	no	no
1:155978838-155984860	8	SSR2	yes	yes	yes	yes	yes	yes	yes	yes
1:151271283-151278839	8	PI4KB	yes	yes	yes	yes	yes	yes	yes	yes
11:33279167-33369559	8	HIPK3	no	no	no	no	no	no	no	no
11:1773981-1780317	8	CTSD	no	no	no	no	no	no	no	no
1:117620537-117624997	8	TTF2	yes	yes	yes	yes	no	no	no	no
11:122647731-122685187	8	UBASH3B	yes	yes	yes	yes	yes	yes	yes	yes
1:11205024-11303357	8	ANGPTL7,MTOR,MTOR-AS1	no	no	no	no	yes	yes	yes	yes
11:120316130-120348235	8	ARHGEF12	yes	yes	yes	yes	yes	yes	yes	yes
11:119181058-119185750	8	MCAM,MIR6756	yes	yes	yes	yes	yes	yes	yes	yes
11:118626110-118636063	8	DDX6	yes	yes	yes	yes	yes	yes	yes	yes
11:118443101-118455359	8	ARCN1	yes	yes	yes	yes	yes	yes	yes	yes
1:11181302-11188183	8	MTOR	no	no	no	no	no	no	no	no
11:108122563-108155200	8	ATM	yes	yes	yes	yes	yes	yes	yes	yes
11:102988359-103194718	8	DYNC2H1	no	no	no	no	no	no	no	no
10:97442407-97447112	8	TCTN3	yes	yes	yes	no	yes	yes	yes	no
10:93000240-93044021	8	PCGF5	yes	yes	yes	yes	yes	yes	yes	no
10:81977774-81979413	8	LINC00857	yes	yes	yes	no	yes	yes	yes	no
10:75257295-75335433	8	PPP3CB-AS1,USP54	yes	yes	yes	yes	yes	yes	yes	yes
10:4872866-4889422	8	AKR1E2	yes	yes	yes	no	yes	yes	yes	no
10:31644072-31676727	8	ZEB1	yes	yes	yes	yes	yes	yes	yes	yes
10:17272648-17279592	8	VIM	no	no	no	no	no	no	no	no
10:126727565-126811437	8	CTBP2	yes	yes	yes	yes	yes	yes	yes	yes
10:103917805-103920850	8	NOLC1	yes	yes	yes	yes	no	no	no	no
10:103734968-103769206	8	C10orf76	no	no	no	no	no	no	no	no
10:103558598-103573363	8	MGEA5	no	no	no	no	no	no	no	no
10:102678140-102706893	8	SLF2	no	no	no	no	no	no	no	no
10:102112122-102124588	8	SCD	yes	yes	yes	yes	yes	yes	yes	yes
Y:16733888-16955848	7	NLGN4Y,NLGN4Y-AS1	yes	yes	yes	yes	yes	yes	yes	yes
X:7137471-7272682	7	STS	yes	yes	yes	yes	yes	yes	yes	yes
X:70774362-70779527	7	BCYRN1,OGT	no	no	no	no	no	no	no	no
X:70146376-70148852	7	SLC7A3	yes	yes	yes	yes	no	no	no	no
X:65390399-65413480	7	HEPH	no	no	no	no	no	no	no	no
X:64887510-64961793	7	MSN	yes	yes	yes	yes	yes	yes	yes	yes
X:54491883-54497193	7	FGD1	no	no	no	no	no	no	no	no
X:53622146-53661250	7	HUWE1	no	no	no	no	no	no	no	no
X:53577861-53654466	7	HUWE1,MIR98,MIRLET7F2	no	no	no	no	no	no	no	no
X:53577626-53586021	7	HUWE1,MIR98,MIRLET7F2	no	no	no	no	no	no	no	no
X:53565297-53592200	7	HUWE1,MIR98,MIRLET7F2	yes	yes	yes	yes	no	no	no	no
X:53410017-53440088	7	MIR6857,SMC1A	no	no	no	no	no	no	no	no
X:53239595-53247580	7	KDM5C	no	no	no	no	no	no	no	no
X:41025124-41027471	7	USP9X	no	no	no	no	no	no	no	no
X:40547705-40573962	7	MED14	no	no	no	no	no	no	no	no
X:38008587-38024148	7	SRPX	yes	yes	yes	no	yes	yes	yes	yes
X:24197299-24226487	7	ZFX	no	no	no	no	no	no	no	no
X:153993173-153995657	7	DKC1	no	no	no	no	no	no	no	no
X:153665258-153671814	7	GDI1	yes	yes	yes	yes	yes	yes	yes	yes
X:153664027-153664862	7	ATP6AP1	no	no	no	no	no	no	no	no
X:153587851-153603006	7	FLNA	yes	yes	yes	yes	yes	yes	yes	yes
X:153581139-153603006	7	FLNA	no	no	no	no	no	no	no	no
X:153581139-153581825	7	FLNA	no	no	no	no	no	no	no	no
X:153580548-153588273	7	FLNA	no	no	no	no	no	no	no	no
X:153580548-153582851	7	FLNA	no	no	no	no	no	no	no	no
X:153576899-153603006	7	FLNA	yes	yes	yes	yes	yes	yes	yes	yes
X:153576899-153585991	7	FLNA	no	no	no	no	no	no	no	no
X:153030925-153039799	7	PLXNB3	no	no	no	no	yes	yes	yes	yes
X:150573387-150577836	7	VMA21	yes	yes	yes	no	yes	yes	yes	yes
X:14861781-14877456	7	FANCB	no	no	no	no	yes	yes	yes	yes
X:148573068-148578047	7	IDS	yes	yes	yes	no	yes	yes	yes	no
X:138839966-138857112	7	ATP11C	no	no	no	no	no	no	no	no
X:123025087-123047829	7	XIAP	yes	yes	yes	yes	yes	yes	yes	yes
X:122757637-122820564	7	THOC2	no	no	no	no	no	no	no	no
X:119570348-119580282	7	LAMP2	yes	yes	yes	no	yes	yes	yes	no
X:114871147-114881993	7	PLS3	no	no	no	no	no	no	no	no
X:108921216-108976621	7	ACSL4	yes	yes	yes	yes	yes	yes	yes	yes
X:102507922-102510121	7	TCEAL8	yes	yes	yes	yes	yes	yes	yes	yes
9:97488950-97843062	7	C9orf3,MIR2278,MIR6081	no	no	no	no	no	no	no	no
9:85669574-85670598	7	RASEF	no	no	no	no	no	no	no	no
9:80919650-80932720	7	PSAT1	yes	yes	yes	yes	no	no	no	no
9:79836100-79867268	7	VPS13A	no	no	no	no	no	no	no	no
9:74862321-74867140	7	GDA	yes	yes	yes	yes	yes	yes	yes	yes
9:6420911-6497360	7	UHRF2	yes	yes	yes	yes	yes	yes	yes	yes
9:37424841-37430643	7	GRHPR	no	no	no	no	no	no	no	no
9:35718808-35724076	7	TLN1	no	no	no	no	no	no	no	no
9:35697333-35710680	7	MIR6852,TLN1	yes	yes	yes	yes	no	no	no	no
9:35697333-35704812	7	TLN1	no	no	no	no	no	no	no	no
9:35310463-35384311	7	UNC13B	yes	yes	yes	yes	yes	yes	yes	yes
9:35074367-35076580	7	FANCG	yes	yes	yes	yes	no	no	no	no
9:27220046-27230172	7	TEK	yes	yes	yes	yes	yes	yes	yes	yes
9:20923658-20948927	7	FOCAD	no	no	no	no	yes	yes	yes	yes
9:20862576-20990373	7	FOCAD	yes	yes	yes	yes	no	no	no	no
9:16700839-16738483	7	BNC2	no	no	no	no	no	no	no	no
9:140671069-140730578	7	EHMT1	yes	yes	yes	yes	yes	yes	yes	yes
9:140646782-140685422	7	EHMT1,EHMT1-IT1	no	no	no	no	no	no	no	no
9:138758301-138774924	7	CAMSAP1	no	no	no	no	yes	yes	yes	yes
9:138715795-138774924	7	CAMSAP1	no	no	no	no	no	no	no	no
9:136653475-136699462	7	VAV2	no	no	no	no	no	no	no	no
9:135931398-135933890	7	GTF3C5	yes	yes	yes	yes	yes	yes	yes	yes
9:135152446-135218186	7	SETX	yes	yes	yes	yes	yes	yes	yes	yes
9:131770312-131771070	7	SH3GLB2	no	no	no	no	no	no	no	no
9:131765595-131769374	7	NUP188	yes	yes	yes	yes	no	no	no	no
9:131752398-131757793	7	NUP188	yes	yes	yes	no	no	no	no	no
9:131745180-131749996	7	NUP188	no	no	no	no	no	no	no	no
9:131744827-131764008	7	NUP188	yes	yes	yes	no	yes	yes	yes	no
9:131362358-131395234	7	MIR1268A,SPTAN1	no	no	no	no	no	no	no	no
9:131341915-131395944	7	MIR1268A,SPTAN1,WDR34	no	no	no	no	no	no	no	no
9:131112762-131115820	7	MIR1268A,SLC27A4	no	no	no	no	no	no	no	no
9:131094431-131096351	7	COQ4	yes	yes	yes	yes	yes	yes	yes	yes
9:130649762-130658611	7	ST6GALNAC6	yes	yes	yes	yes	no	no	no	no
9:130413881-130428575	7	STXBP1	no	no	no	no	no	no	no	no
9:125932180-125946577	7	STRBP	no	no	no	no	yes	yes	yes	yes
9:125033142-125054119	7	MRRF	no	no	no	no	no	no	no	no
9:124522163-124526158	7	DAB2IP	no	no	no	no	yes	yes	yes	yes
9:114997099-115060196	7	PTBP3	no	no	no	no	no	no	no	no
9:114192826-114206774	7	KIAA0368	no	no	no	no	no	no	no	no
9:114154035-114213835	7	KIAA0368	no	no	no	no	no	no	no	no
9:111819470-111853435	7	TMEM245	yes	yes	yes	yes	yes	yes	yes	yes
9:111812849-111853435	7	TMEM245	no	no	no	no	yes	yes	yes	yes
9:111637174-111673460	7	IKBKAP	no	no	no	no	no	no	no	no
9:101978706-101981118	7	ALG2	yes	yes	yes	yes	yes	yes	yes	yes
9:100410289-100431988	7	NCBP1	no	no	no	no	no	no	no	no
9:100409773-100418367	7	NCBP1	no	no	no	no	no	no	no	no
8:97256146-97270928	7	MTERF3	yes	no	no	no	yes	no	no	no
8:72964773-72988862	7	MSC-AS1,TRPA1	no	no	no	no	no	no	no	no
8:72964773-72974600	7	MSC-AS1,TRPA1	yes	yes	yes	yes	no	no	no	no
8:71036922-71060718	7	NCOA2	no	no	no	no	no	no	no	no
8:70407999-70488444	7	SULF1	no	no	no	no	no	no	no	no
8:68113701-68188344	7	ARFGEF1	yes	yes	yes	yes	yes	yes	yes	yes
8:67999057-68028357	7	CSPP1	no	no	no	no	no	no	no	no
8:66556887-66619491	7	MTFR1	no	no	no	no	no	no	no	no
8:48824969-48866479	7	PRKDC	no	no	no	no	no	no	no	no
8:48815128-48842572	7	PRKDC	no	no	no	no	no	no	no	no
8:48809720-48855926	7	PRKDC	no	no	no	no	no	no	no	no
8:48801078-48848460	7	PRKDC	no	no	no	no	no	no	no	no
8:48769716-48846650	7	PRKDC	no	no	no	no	no	no	no	no
8:48761714-48805947	7	PRKDC	no	no	no	no	no	no	no	no
8:48751708-48765345	7	PRKDC	no	no	no	no	no	no	no	no
8:48685668-48817536	7	PRKDC	yes	yes	yes	yes	no	no	no	no
8:41561558-41582072	7	ANK1	no	no	no	no	no	no	no	no
8:38869176-38884329	7	ADAM9	yes	yes	yes	yes	yes	yes	yes	yes
8:38194822-38205733	7	WHSC1L1	no	no	no	no	no	no	no	no
8:28866588-28910242	7	HMBOX1	yes	yes	yes	yes	yes	yes	yes	yes
8:28635345-28669978	7	INTS9	yes	yes	yes	yes	no	no	no	no
8:27970535-28048669	7	ELP3	yes	yes	yes	no	yes	yes	yes	no
8:25126360-25203127	7	DOCK5,MIR6876	yes	yes	yes	yes	yes	yes	yes	yes
8:22863472-22872291	7	RHOBTB2	no	no	no	no	no	no	no	no
8:22102928-22108680	7	POLR3D	no	no	no	no	no	no	no	no
8:21862505-21864096	7	XPO7	no	no	no	no	yes	yes	yes	yes
8:21849378-21864096	7	XPO7	no	no	no	no	no	no	no	no
8:21826993-21849485	7	XPO7	no	no	no	no	no	no	no	no
8:21824367-21864096	7	XPO7	no	no	no	no	no	no	no	no
8:21777179-21864096	7	XPO7	no	no	no	no	no	no	no	no
8:18656804-18730243	7	PSD3	no	no	no	no	no	no	no	no
8:145619448-145624028	7	CPSF1	no	no	no	no	no	no	no	no
8:145618445-145626685	7	ADCK5,CPSF1,MIR6849,MIR939	no	no	no	no	no	no	no	no
8:145001577-145009097	7	PLEC	no	no	no	no	no	no	no	no
8:145000951-145011239	7	PLEC	no	no	no	no	no	no	no	no
8:143692409-143695833	7	ARC	yes	yes	yes	yes	yes	yes	yes	yes
8:143365773-143436124	7	TSNARE1	yes	yes	yes	yes	yes	yes	yes	yes
8:142160932-142178624	7	DENND3	no	no	no	no	no	no	no	no
8:141668480-141828453	7	PTK2	yes	yes	yes	yes	yes	yes	yes	yes
8:131128923-131370389	7	ASAP1,ASAP1-IT1	no	no	no	no	no	no	no	no
8:124238428-124251384	7	C8orf76,ZHX1-C8orf76	yes	yes	yes	yes	yes	yes	yes	yes
8:121408082-121455548	7	MRPL13	yes	yes	yes	yes	yes	yes	yes	yes
8:103297740-103359320	7	UBR5	yes	no	no	no	no	no	no	no
8:101718878-101734315	7	PABPC1	yes	yes	yes	yes	yes	yes	yes	yes
8:100168776-100205285	7	VPS13B	yes	yes	yes	yes	no	no	no	no
7:99694923-99699427	7	AP4M1,MCM7	no	no	no	no	no	no	no	no
7:99690403-99699427	7	AP4M1,MCM7,MIR106B,MIR25,MIR93	no	no	no	no	no	no	no	no
7:99216670-99221803	7	ZSCAN25	no	no	no	no	no	no	no	no
7:98985661-98991742	7	ARPC1B	yes	yes	yes	yes	yes	yes	yes	yes
7:98941915-98985884	7	ARPC1A,ARPC1B	no	no	no	no	no	no	no	no
7:98562251-98565321	7	TRRAP	no	no	no	no	no	no	no	no
7:98533201-98545963	7	TRRAP	no	no	no	no	no	no	no	no
7:97935750-97984440	7	BAIAP2L1	no	no	no	no	no	no	no	no
7:94042394-94055363	7	COL1A2	no	no	no	no	no	no	no	no
7:94041895-94055169	7	COL1A2	no	no	no	no	yes	yes	yes	no
7:94040367-94055169	7	COL1A2	no	no	no	no	no	no	no	no
7:94039553-94054975	7	COL1A2	no	no	no	no	no	no	no	no
7:94034510-94040254	7	COL1A2	yes	yes	yes	yes	no	no	no	no
7:94029507-94037203	7	COL1A2	no	no	no	no	no	no	no	no
7:91924202-91974380	7	ANKIB1	no	no	no	no	no	no	no	no
7:77003386-77035422	7	GSAP	no	no	no	no	no	no	no	no
7:75614896-75615559	7	POR	yes	yes	yes	yes	no	no	no	no
7:75140252-75145546	7	PMS2P3	no	no	no	no	no	no	no	no
7:74119495-74160750	7	GTF2I,LOC101926943	no	no	no	no	no	no	no	no
7:73922404-73935627	7	GTF2IRD1	no	no	no	no	no	no	no	no
7:72604105-74160750	7	ABHD11,ABHD11-AS1,BAZ1B,BCL7B,CLDN3,CLDN4,CLIP2,DNAJC30,EIF4H,ELN,FKBP6,FZD9,GTF2I,GTF2IP1,GTF2IP4,GTF2IRD1,LAT2,LIMK1,LOC101926943,MIR4284,MIR590,MLXIPL,NCF1B,NSUN5,RFC2,STX1A,TBL2,TRIM50,VPS37D,WBSCR22,WBSCR27,WBSCR28	no	no	no	no	no	no	no	no
7:66463803-66563705	7	TYW1	no	no	no	no	yes	yes	yes	yes
7:66261762-66270383	7	RABGEF1	no	no	no	no	no	no	no	no
7:6022454-6031688	7	PMS2	no	no	no	no	no	no	no	no
7:5642887-5646287	7	FSCN1	yes	yes	yes	yes	yes	yes	yes	yes
7:56120114-56125796	7	CCT6A	no	no	no	no	no	no	no	no
7:5567634-5570232	7	ACTB	no	no	no	no	no	no	no	no
7:5401224-5415855	7	TNRC18	no	no	no	no	no	no	no	no
7:5338618-5343704	7	SLC29A4	yes	yes	yes	yes	yes	yes	yes	yes
7:47842807-47947847	7	C7orf69,PKD1L1	no	no	no	no	no	no	no	no
7:44840885-44842716	7	PPIA	yes	yes	yes	yes	yes	yes	yes	yes
7:44043644-44044934	7	POLR2J4,SPDYE1	no	no	no	no	no	no	no	no
7:38217807-38270272	7	STARD3NL	yes	yes	yes	yes	yes	yes	yes	yes
7:32584305-32599076	7	AVL9	no	no	no	no	no	no	no	no
7:30876273-30898940	7	FAM188B,INMT-FAM188B	no	no	no	no	no	no	no	no
7:24663284-24703340	7	MPP6	no	no	no	no	no	no	no	no
7:23349827-23381808	7	IGF2BP3	yes	yes	yes	no	yes	yes	yes	yes
7:22306582-22357656	7	RAPGEF5	no	no	no	no	no	no	no	no
7:156931654-157018233	7	UBE3C	no	no	no	no	no	no	no	no
7:151884346-152012423	7	KMT2C	yes	yes	yes	yes	no	no	no	no
7:151854845-151864463	7	KMT2C	no	no	no	no	no	no	no	no
7:151852994-152009031	7	KMT2C	yes	yes	yes	no	yes	yes	yes	yes
7:149508002-149515213	7	SSPO	no	no	no	no	no	no	no	no
7:140301202-140302342	7	DENND2A	yes	yes	yes	yes	yes	yes	yes	yes
7:139728412-139756953	7	PARP12	no	no	no	no	yes	yes	yes	yes
7:138945997-138969320	7	UBN2	yes	yes	yes	no	yes	yes	yes	no
7:138239442-138268744	7	TRIM24	no	no	no	no	no	no	no	no
7:138223401-138255748	7	TRIM24	no	no	no	no	no	no	no	no
7:135258401-135333499	7	NUP205	yes	yes	yes	yes	yes	yes	yes	no
7:131071878-131122756	7	MKLN1	no	no	no	no	yes	yes	yes	yes
7:131060182-131163436	7	MKLN1	no	no	no	no	yes	yes	yes	yes
7:128614921-128640621	7	TNPO3	yes	yes	yes	yes	yes	yes	yes	yes
7:128607333-128641288	7	TNPO3	no	no	no	no	no	no	no	no
7:128489234-128499328	7	FLNC	no	no	no	no	no	no	no	no
7:128484057-128493675	7	FLNC	no	no	no	no	no	no	no	no
7:128481507-128484320	7	FLNC	no	no	no	no	no	no	no	no
7:128477213-128489632	7	FLNC	yes	yes	yes	yes	yes	yes	yes	yes
7:127447537-127731933	7	LRRC4,MIR593,SND1,SND1-IT1	yes	yes	yes	yes	yes	yes	yes	yes
7:127292201-127732659	7	LRRC4,MIR593,SND1,SND1-IT1	yes	yes	yes	yes	yes	yes	yes	yes
7:121718915-121784344	7	AASS	yes	yes	yes	yes	yes	yes	yes	yes
7:120764384-120782195	7	CPED1	no	no	no	no	no	no	no	no
7:103244792-103368654	7	RELN	yes	yes	yes	no	no	no	no	no
7:102240306-102279646	7	POLR2J2,RASA4,RASA4B,UPK3BL	no	no	no	no	no	no	no	no
7:101747615-101901513	7	CUX1	yes	yes	yes	yes	yes	yes	yes	no
7:100483321-100486285	7	SRRT	yes	yes	yes	yes	yes	yes	yes	yes
6:90396620-90460251	7	LOC101929057,MDN1	yes	yes	yes	yes	yes	yes	yes	yes
6:90365482-90422505	7	LOC101929057,MDN1	yes	yes	yes	yes	yes	yes	yes	yes
6:89614433-89650899	7	RNGTT	no	no	no	no	no	no	no	no
6:88315634-88331731	7	ORC3	no	no	no	no	yes	yes	yes	yes
6:79680497-79770535	7	PHIP	yes	yes	yes	yes	yes	yes	yes	yes
6:79679551-79708108	7	PHIP	no	no	no	no	no	no	no	no
6:76576648-76589837	7	MYO6	no	no	no	no	no	no	no	no
6:75838011-75851877	7	COL12A1	yes	yes	yes	yes	yes	yes	yes	yes
6:74225472-74230755	7	EEF1A1,SNORD141A,SNORD141B	no	no	no	no	no	no	no	no
6:6167690-6251162	7	F13A1,MIR5683,MIR7853	no	no	no	no	no	no	no	no
6:610097-637861	7	EXOC2	yes	yes	yes	yes	yes	yes	yes	yes
6:44271917-44274768	7	AARS2	no	no	no	no	yes	yes	yes	no
6:43012964-43017897	7	CUL7	no	no	no	no	no	no	no	no
6:42625761-42633250	7	UBR2	no	no	no	no	no	no	no	no
6:38754540-38783433	7	DNAH8	no	no	no	no	no	no	no	no
6:38747741-38893986	7	DNAH8,LOC100131047	yes	yes	yes	yes	yes	yes	yes	yes
6:36862279-36887477	7	C6orf89	no	no	no	no	no	no	no	no
6:36562089-36568658	7	SRSF3	yes	yes	yes	yes	yes	yes	yes	yes
6:35258042-35263760	7	ZNF76	yes	yes	yes	yes	yes	yes	yes	yes
6:33632829-33641497	7	ITPR3	no	no	no	no	no	no	no	no
6:3002283-3019994	7	NQO2	no	no	no	no	no	no	no	no
6:17637383-17669777	7	NUP153	no	no	no	no	no	no	no	no
6:16738702-16761721	7	ATXN1,LOC101928433	no	no	no	no	no	no	no	no
6:160953562-161015149	7	LPA	yes	yes	yes	yes	yes	yes	yes	yes
6:158957467-159010814	7	TMEM181	yes	yes	yes	yes	yes	yes	yes	yes
6:155095122-155155194	7	SCAF8	no	no	no	no	no	no	no	no
6:155063089-155155194	7	SCAF8	no	no	no	no	no	no	no	no
6:147581750-147694978	7	STXBP5	no	no	no	no	no	no	no	no
6:144783789-144811335	7	UTRN	yes	yes	yes	yes	no	no	no	no
6:138566649-138599754	7	ARFGEF3	no	no	no	no	no	no	no	no
6:13644776-13697128	7	RANBP9	no	no	no	no	yes	yes	yes	yes
6:132269316-132272132	7	CTGF	yes	yes	yes	yes	yes	yes	yes	yes
6:131912452-131924344	7	MED23	no	no	no	no	no	no	no	no
6:117853422-117860542	7	DCBLD1	no	no	no	no	no	no	no	no
6:111708967-111793343	7	REV3L	yes	yes	yes	yes	yes	yes	yes	yes
6:111688317-111710413	7	REV3L	no	no	no	no	yes	yes	yes	yes
6:111643771-111726833	7	REV3L	no	no	no	no	no	no	no	no
6:101086476-101253756	7	ASCC3	yes	yes	yes	yes	no	no	no	no
6:101075717-101127628	7	ASCC3	yes	yes	no	no	no	no	no	no
6:101073067-101214581	7	ASCC3	no	no	no	no	yes	yes	yes	yes
6:100988038-101127628	7	ASCC3	yes	yes	yes	yes	yes	yes	yes	yes
5:9292104-9437964	7	SEMA5A	no	no	no	no	no	no	no	no
5:90006797-90111553	7	ADGRV1	no	no	no	no	no	no	no	no
5:7878056-7897360	7	MTRR	yes	yes	yes	yes	yes	yes	yes	yes
5:75954283-76003957	7	IQGAP2	yes	yes	yes	yes	yes	yes	yes	yes
5:72848024-72851410	7	ANKRA2	yes	yes	yes	no	yes	yes	yes	yes
5:70797388-70841304	7	BDP1	yes	yes	yes	no	yes	yes	yes	yes
5:68881420-69743312	7	GTF2H2B,GTF2H2C,GTF2H2C_2,GUSBP3,SERF1A,SERF1B,SMA4,SMN1,SMN2	yes	yes	yes	yes	yes	yes	yes	yes
5:6609938-6625782	7	NSUN2	yes	no	no	no	no	no	no	no
5:65349233-65350779	7	ERBIN	no	no	no	no	no	no	no	no
5:64520146-64769779	7	ADAMTS6	no	no	no	no	no	no	no	no
5:61747556-61811328	7	IPO11	no	no	no	no	no	no	no	no
5:58273017-58511794	7	PDE4D	no	no	no	no	yes	yes	yes	yes
5:50055476-50093067	7	PARP8	no	no	no	no	no	no	no	no
5:38962977-38975706	7	RICTOR	yes	yes	yes	yes	no	no	no	no
5:38903983-38932637	7	OSMR	no	no	no	no	no	no	no	no
5:38523520-38530768	7	LIFR	no	no	no	no	no	no	no	no
5:37310653-37328522	7	NUP155	no	no	no	no	no	no	no	no
5:37298969-37318187	7	NUP155	no	no	no	no	no	no	no	no
5:179159850-179204287	7	MAML1	yes	yes	yes	yes	yes	yes	yes	yes
5:179132679-179150020	7	CANX	no	no	no	no	no	no	no	no
5:179045145-179050165	7	HNRNPH1	yes	yes	yes	yes	yes	yes	yes	yes
5:176853686-176867838	7	GRK6,PRR7-AS1	yes	yes	yes	no	yes	yes	yes	no
5:176707565-176715926	7	NSD1	no	no	no	no	no	no	no	no
5:176694562-176710929	7	NSD1	no	no	no	no	no	no	no	no
5:171288555-171297862	7	FBXW11	yes	yes	yes	yes	yes	yes	yes	yes
5:170818308-170834778	7	NPM1	no	no	no	no	no	no	no	no
5:167927595-167937691	7	RARS	no	no	no	no	no	no	no	no
5:16764358-16794942	7	MYO10	yes	yes	yes	yes	yes	yes	yes	yes
5:16711016-16783578	7	MYO10	no	no	no	no	yes	yes	yes	no
5:162880585-162887143	7	NUDCD2	yes	yes	yes	yes	yes	yes	yes	yes
5:154238076-154250382	7	CNOT8	yes	yes	yes	no	yes	yes	yes	no
5:154135686-154172356	7	LARP1	no	no	no	no	no	no	no	no
5:154134888-154174879	7	LARP1	no	no	no	no	no	no	no	no
5:153570294-153769141	7	GALNT10,MIR1294	yes	yes	yes	yes	yes	yes	yes	yes
5:150858880-150871940	7	SLC36A1	yes	yes	yes	yes	yes	yes	yes	yes
5:145083537-145144563	7	PRELID2	no	no	no	no	no	no	no	no
5:14364758-14406781	7	TRIO	no	no	no	no	no	no	no	no
5:14270933-14401173	7	TRIO	yes	yes	yes	yes	yes	yes	yes	yes
5:14143828-14297372	7	TRIO	yes	yes	yes	no	yes	yes	yes	no
5:139622889-139663119	7	CYSTM1,PFDN1	yes	yes	yes	yes	yes	yes	yes	yes
5:138855112-138861289	7	TMEM173	no	no	no	no	no	no	no	no
5:138614739-138655190	7	MATR3,SNHG4	no	no	no	no	yes	yes	yes	yes
5:138614015-138651427	7	MATR3,SNHG4,SNORA74A	no	no	no	no	no	no	no	no
5:135510064-135518422	7	SMAD5	yes	yes	yes	no	no	no	no	no
5:135468535-135513085	7	SMAD5,SMAD5-AS1	yes	yes	yes	yes	yes	yes	yes	yes
5:134118634-134152293	7	DDX46	no	no	no	no	no	no	no	no
5:131013395-131046354	7	FNIP1	no	no	no	no	no	no	no	no
5:130977406-131044965	7	FNIP1	no	no	no	no	no	no	no	no
5:130506640-130541119	7	LYRM7	yes	yes	yes	yes	yes	yes	yes	yes
5:127624129-127727848	7	FBN2	no	no	no	no	no	no	no	no
5:127292495-127396936	7	LINC01184	yes	yes	yes	yes	yes	yes	yes	yes
5:122700189-122729191	7	CEP120	yes	no	no	no	yes	no	no	no
5:112889463-112903546	7	YTHDC2	yes	yes	yes	yes	no	no	no	no
5:112874770-112889056	7	YTHDC2	yes	yes	yes	yes	yes	yes	yes	yes
5:112850968-112917406	7	YTHDC2	no	no	no	no	no	no	no	no
5:111498314-111541201	7	EPB41L4A	yes	yes	yes	yes	yes	yes	yes	yes
5:10377909-10394897	7	2019-03-06	no	no	no	no	no	no	no	no
4:88928798-88964609	7	PKD2	yes	yes	yes	yes	yes	yes	yes	yes
4:85701260-85781775	7	WDFY3	no	no	no	no	no	no	no	no
4:85693987-85724620	7	WDFY3	no	no	no	no	no	no	no	no
4:85625490-85750343	7	WDFY3	yes	yes	yes	no	no	no	no	no
4:74010461-74017241	7	ANKRD17	no	no	no	no	no	no	no	no
4:73146685-73179539	7	ADAMTS3	yes	yes	yes	no	yes	yes	yes	no
4:55131085-55139897	7	PDGFRA	yes	yes	yes	yes	no	no	no	no
4:42065002-42072708	7	SLC30A9	yes	yes	yes	yes	yes	yes	yes	yes
4:40103694-40133539	7	N4BP2	no	no	no	no	no	no	no	no
4:37612255-37636745	7	RELL1	yes	yes	yes	yes	yes	yes	yes	yes
4:3317796-3319778	7	RGS12	no	no	no	no	no	no	no	no
4:3205733-3224214	7	HTT	no	no	no	no	no	no	no	no
4:3137952-3237981	7	HTT	no	no	no	no	no	no	no	no
4:289226-299099	7	ZNF732	no	no	no	no	no	no	no	no
4:2306015-2343342	7	ZFYVE28	no	no	no	no	no	no	no	no
4:1902352-1950545	7	WHSC1	yes	yes	yes	yes	yes	yes	yes	yes
4:17492284-17513857	7	QDPR	yes	yes	yes	no	yes	yes	yes	no
4:170650618-170669993	7	HPF1	yes	yes	yes	yes	yes	yes	yes	yes
4:154542834-154553990	7	KIAA0922	no	no	no	no	no	no	no	no
4:153791904-153833063	7	ARFIP1	yes	yes	yes	yes	yes	yes	yes	yes
4:153332454-153333681	7	FBXW7	no	no	no	no	no	no	no	no
4:151789333-151818970	7	LRBA	no	no	no	no	no	no	no	no
4:151185810-151203798	7	LRBA	no	no	no	no	no	no	no	no
4:128995614-129012667	7	LARP1B	no	no	no	no	no	no	no	no
4:128838959-128841991	7	MFSD8	yes	yes	yes	yes	yes	yes	yes	yes
4:128564675-128609022	7	INTU	no	no	no	no	no	no	no	no
4:123195497-123267915	7	KIAA1109	no	no	no	no	no	no	no	no
4:110354970-110451620	7	SEC24B,SEC24B-AS1	yes	yes	yes	yes	yes	yes	yes	yes
4:106111516-106158508	7	TET2,TET2-AS1	no	no	no	no	no	no	no	no
4:103571693-103611928	7	MANBA	no	no	no	no	no	no	no	no
3:9695304-9744078	7	MTMR14	yes	yes	yes	yes	yes	yes	yes	yes
3:9466150-9471735	7	SETD5	yes	yes	yes	yes	yes	yes	yes	yes
3:9439402-9471735	7	SETD5	no	no	no	no	no	no	no	no
3:62177142-62261641	7	PTPRG,PTPRG-AS1	yes	yes	yes	yes	yes	yes	yes	yes
3:57827025-57899002	7	SLMAP	yes	yes	yes	yes	no	no	no	no
3:57616147-57658025	7	DENND6A,PDE12	no	no	no	no	no	no	no	no
3:52238708-52246436	7	ALAS1	yes	yes	yes	yes	yes	yes	yes	yes
3:50127814-50143142	7	RBM5,RBM5-AS1	no	no	no	no	no	no	no	no
3:49714041-49719238	7	APEH	no	no	no	no	no	no	no	no
3:49396578-49449526	7	RHOA	yes	yes	yes	yes	yes	yes	yes	no
3:49343147-49365249	7	USP4	yes	yes	yes	yes	yes	yes	yes	yes
3:48696319-48709981	7	CELSR3,CELSR3-AS1	yes	yes	yes	yes	yes	yes	yes	yes
3:48636431-48638273	7	UQCRC1	no	no	no	no	no	no	no	no
3:48626759-48629025	7	COL7A1	yes	no	no	no	yes	no	no	no
3:48585964-48594227	7	MIR6823,PFKFB4	no	no	no	no	no	no	no	no
3:48473579-48476425	7	CCDC51	no	no	no	no	no	no	no	no
3:48457439-48460775	7	PLXNB1	no	no	no	no	yes	yes	yes	yes
3:47898920-47958664	7	MAP4	no	no	no	no	no	no	no	no
3:47651555-47779600	7	SMARCC1	yes	yes	yes	yes	yes	yes	yes	yes
3:47098310-47125872	7	SETD2	no	no	no	no	no	no	no	no
3:43073758-43075045	7	FAM198A	yes	yes	yes	yes	yes	yes	yes	yes
3:41275629-41281939	7	CTNNB1	no	no	no	no	no	no	no	no
3:33648082-33686395	7	CLASP2	no	no	no	no	no	no	no	no
3:33576724-33633988	7	CLASP2	yes	yes	yes	yes	no	no	no	no
3:23996027-24006653	7	NR1D2	no	no	no	no	no	no	no	no
3:197557640-197597149	7	LRCH3	no	no	no	no	no	no	no	no
3:197340897-197351058	7	LOC220729	no	no	no	no	no	no	no	no
3:195792313-195799023	7	TFRC	no	no	no	no	no	no	no	no
3:195789452-195803993	7	TFRC	no	no	no	no	no	no	no	no
3:195780288-195803993	7	TFRC	no	no	no	no	no	no	no	no
3:194928153-194947585	7	XXYLT1	yes	yes	yes	yes	yes	yes	yes	yes
3:186951869-186974648	7	MASP1	yes	yes	yes	no	yes	yes	yes	no
3:186503952-186507685	7	EIF4A2,MIR1248,RFC4,SNORA4,SNORA63,SNORA81	yes	yes	yes	yes	yes	yes	yes	yes
3:184040331-184053146	7	EIF4G1,SNORD66	yes	yes	yes	no	yes	yes	yes	no
3:183961341-183966759	7	ALG3	yes	yes	yes	no	no	no	no	no
3:179113875-179137293	7	GNB4	yes	yes	yes	yes	yes	yes	yes	yes
3:17198653-17418105	7	TBC1D5	yes	yes	yes	yes	yes	yes	yes	yes
3:170858187-170906621	7	TNIK	no	no	no	no	no	no	no	no
3:168511802-168542713	7	EGFEM1P	no	no	no	no	no	no	no	no
3:14487224-14520076	7	SLC6A6	no	no	no	no	no	no	no	no
3:142747181-142773961	7	U2SURP	no	no	no	no	no	no	no	no
3:140282802-140286919	7	CLSTN2	yes	yes	yes	yes	no	no	no	no
3:138409841-138433561	7	PIK3CB	yes	yes	yes	yes	no	no	no	no
3:133473338-133489416	7	TF	yes	yes	yes	yes	no	no	no	no
3:132136552-132207865	7	DNAJC13	no	no	no	no	no	no	no	no
3:125195538-125223588	7	SNX4	no	no	no	no	no	no	no	no
3:121203887-121217517	7	POLQ	yes	no	no	no	yes	no	no	no
3:121195386-121206356	7	POLQ	no	no	no	no	no	no	no	no
3:11831918-11885685	7	TAMM41	yes	yes	yes	yes	yes	yes	yes	yes
3:11382118-11468400	7	ATG7	yes	yes	yes	yes	no	no	no	no
3:11348416-11406208	7	ATG7	no	no	no	no	no	no	no	no
3:113465865-113503285	7	ATP6V1A	yes	yes	yes	yes	yes	yes	yes	yes
3:111658321-111671559	7	PHLDB2	no	no	no	no	no	no	no	no
3:109049179-109052840	7	DPPA4	no	no	no	no	no	no	no	no
3:108099215-108100406	7	MYH15	yes	yes	yes	no	yes	yes	yes	yes
3:105389076-105412432	7	CBLB	no	no	no	no	no	no	no	no
3:10268054-10285427	7	IRAK2	yes	yes	yes	yes	yes	yes	yes	yes
3:10119764-10143614	7	FANCD2,FANCD2OS	no	no	no	no	no	no	no	no
3:10085167-10143614	7	FANCD2,FANCD2OS	yes	yes	yes	yes	yes	yes	yes	yes
3:10076856-10089735	7	FANCD2	no	no	no	no	no	no	no	no
2:99758184-99832577	7	C2orf15,LIPT1,MITD1,MRPL30,TSGA10	yes	yes	yes	yes	yes	yes	yes	yes
2:99169248-99189390	7	INPP4A	no	no	no	no	no	no	no	no
2:97541618-97652301	7	FAM178B,LOC101927053	yes	yes	yes	yes	yes	yes	yes	yes
2:96942641-96949090	7	SNRNP200	no	no	no	no	no	no	no	no
2:9490936-9508648	7	ASAP2	no	no	no	no	no	no	no	no
2:9460416-9484929	7	ASAP2	no	no	no	no	no	no	no	no
2:86348601-86369280	7	PTCD3,SNORD94	yes	yes	yes	yes	yes	yes	yes	yes
2:85825669-85826440	7	TMEM150A	yes	yes	yes	yes	yes	yes	yes	yes
2:85780061-85788657	7	GGCX	yes	yes	yes	no	yes	yes	yes	no
2:75873908-75882043	7	MRPL19	no	no	no	no	yes	yes	yes	no
2:73300509-73340146	7	RAB11FIP5	yes	yes	yes	yes	yes	yes	yes	yes
2:72692288-72960247	7	EXOC6B	no	no	no	no	no	no	no	no
2:69556428-69577315	7	GFPT1	no	no	no	no	no	no	no	no
2:65216494-65251000	7	SLC1A4	yes	yes	yes	yes	yes	yes	yes	yes
2:64778576-64800202	7	AFTPH	no	no	no	no	no	no	no	no
2:63609040-63661070	7	WDPCP	no	no	no	no	no	no	no	no
2:63091865-63223901	7	EHBP1	no	no	no	no	no	no	no	no
2:62096574-62106146	7	CCT4	yes	yes	yes	yes	no	no	no	no
2:61725807-61753656	7	XPO1	no	no	no	no	no	no	no	no
2:61708319-61722748	7	XPO1	no	no	no	no	no	no	no	no
2:61566485-61647968	7	SNORA70B,USP34	no	no	no	no	no	no	no	no
2:61542009-61577828	7	USP34	no	no	no	no	yes	yes	yes	no
2:61463160-61484485	7	USP34	no	no	no	no	no	no	no	no
2:61456682-61516012	7	USP34	no	no	no	no	no	no	no	no
2:61417652-61577828	7	USP34	no	no	no	no	no	no	no	no
2:61295983-61348411	7	KIAA1841	yes	yes	yes	yes	yes	yes	yes	yes
2:56097854-56145186	7	EFEMP1	no	no	no	no	no	no	no	no
2:55054702-55155651	7	EML6	yes	yes	yes	yes	yes	yes	yes	yes
2:54952148-55185135	7	EML6	yes	yes	yes	yes	yes	yes	yes	yes
2:54883050-54889445	7	SPTBN1	yes	yes	yes	yes	yes	yes	yes	yes
2:54874267-54898583	7	SPTBN1	yes	yes	yes	yes	no	no	no	no
2:54874267-54885183	7	SPTBN1	no	no	no	no	no	no	no	no
2:54870119-54891828	7	SPTBN1	yes	yes	yes	yes	no	no	no	no
2:48034058-48046003	7	FBXO11,MSH6	no	no	no	no	no	no	no	no
2:47387220-47397903	7	CALM2	yes	yes	yes	yes	yes	yes	yes	yes
2:46583862-46605906	7	EPAS1	no	no	no	no	no	no	no	no
2:44187679-44202356	7	LRPPRC	no	no	no	no	no	no	no	no
2:39478970-39536660	7	MAP4K3	no	no	no	no	no	no	no	no
2:37232774-37256063	7	HEATR5B	no	no	no	no	no	no	no	no
2:36668400-36774314	7	CRIM1	no	no	no	no	no	no	no	no
2:36605499-36669878	7	CRIM1	no	no	no	no	no	no	no	no
2:33808728-33817281	7	FAM98A	yes	yes	yes	yes	yes	yes	yes	yes
2:33572433-33614373	7	LTBP1	no	no	no	no	no	no	no	no
2:32737999-32754891	7	BIRC6	no	no	no	no	no	no	no	no
2:32726779-32773081	7	BIRC6,MIR558	yes	yes	yes	no	no	no	no	no
2:32716491-32735061	7	BIRC6	no	no	no	no	no	no	no	no
2:32703702-32750695	7	BIRC6	no	no	no	no	no	no	no	no
2:32692592-32718734	7	BIRC6	no	no	no	no	no	no	no	no
2:32690132-32693851	7	BIRC6	no	no	no	no	no	no	no	no
2:32664575-32824967	7	BIRC6,BIRC6-AS2,MIR558	no	no	no	no	yes	yes	yes	yes
2:3196184-3358404	7	TSSC1	no	no	no	no	no	no	no	no
2:27593388-27599994	7	SNX17	yes	yes	yes	yes	no	no	no	no
2:27460585-27466654	7	CAD	yes	yes	yes	yes	no	no	no	no
2:27455909-27465643	7	CAD	no	no	no	no	no	no	no	no
2:27256934-27264565	7	TMEM214	yes	yes	yes	no	yes	yes	yes	yes
22:50899587-50905877	7	SBF1	yes	yes	yes	yes	yes	yes	yes	yes
22:45914561-45929778	7	FBLN1	no	no	no	no	no	no	no	no
22:45588122-45608347	7	KIAA0930,MIR1249	yes	yes	yes	yes	yes	yes	yes	yes
22:45588122-45599866	7	KIAA0930,MIR1249	yes	yes	yes	yes	yes	yes	yes	yes
22:43272142-43308163	7	PACSIN2	yes	yes	yes	yes	no	no	no	no
22:42979726-42981974	7	POLDIP3	yes	yes	yes	yes	yes	yes	yes	yes
22:42910111-42970824	7	RRP7A,RRP7BP,SERHL2	yes	yes	yes	yes	yes	yes	yes	yes
2:242606059-242613271	7	ATG4B	no	no	no	no	yes	yes	yes	yes
2:242099746-242122439	7	PPP1R7	no	no	no	no	no	no	no	no
22:41957013-41972670	7	CSDC2	yes	yes	yes	yes	yes	yes	yes	yes
22:41911380-41920972	7	ACO2	no	no	no	no	yes	yes	yes	yes
2:241661223-241666357	7	KIF1A	no	no	no	no	no	no	no	no
2:241420353-241465266	7	ANKMY1	yes	yes	yes	yes	yes	yes	yes	yes
22:40657835-40663040	7	TNRC6B	no	no	no	no	no	no	no	no
2:24005738-24055472	7	ATAD2B	no	no	no	no	no	no	no	no
2:239090705-239098613	7	ILKAP	yes	yes	yes	yes	yes	yes	yes	yes
22:38879442-38891942	7	DDX17,KDELR3	no	no	no	no	no	no	no	no
2:238252197-238259835	7	COL6A3	yes	yes	yes	no	no	no	no	no
2:238243268-238256512	7	COL6A3	no	no	no	no	no	no	no	no
22:36688031-36702653	7	MYH9	no	no	no	no	no	no	no	no
22:36680138-36716408	7	MIR6819,MYH9	no	no	no	no	no	no	no	no
22:36677322-36691122	7	MIR6819,MYH9	no	no	no	no	no	no	no	no
22:35811821-35819334	7	MCM5	no	no	no	no	no	no	no	no
2:234296799-234371381	7	DGKD	yes	yes	yes	yes	yes	yes	yes	yes
2:231193471-231268445	7	SP140L	yes	yes	yes	yes	yes	yes	yes	yes
2:230861466-230889718	7	FBXO36	yes	yes	yes	yes	yes	yes	yes	yes
2:230654326-230679041	7	TRIP12	no	no	no	no	no	no	no	no
22:30204099-30228331	7	ASCC2	yes	yes	yes	yes	no	no	no	no
22:30189348-30210756	7	ASCC2	no	no	no	no	no	no	no	no
22:28692185-29025818	7	MIR5739,TTC28	no	no	no	no	no	no	no	no
22:26068262-26091181	7	GRK3	no	no	no	no	no	no	no	no
22:25586668-25593415	7	KIAA1671	yes	yes	yes	yes	yes	yes	yes	yes
22:24108020-24109780	7	C22orf15,CHCHD10	no	no	no	no	no	no	no	no
2:223765391-223783920	7	ACSL3	yes	yes	yes	yes	yes	yes	yes	yes
2:223752547-223787867	7	ACSL3	no	no	no	no	no	no	no	no
22:22890122-22892756	7	PRAME	yes	yes	yes	yes	no	no	no	no
22:21141162-21142008	7	PI4KA,SERPIND1	yes	yes	yes	yes	yes	yes	yes	yes
2:220472768-220476780	7	STK11IP	no	no	no	no	no	no	no	no
2:220415449-220421445	7	OBSL1	no	no	no	no	no	no	no	no
2:220116729-220119330	7	TUBA4A,TUBA4B	yes	yes	yes	yes	yes	yes	yes	yes
2:220115000-220116045	7	STK16,TUBA4A	yes	yes	yes	no	no	no	no	no
22:20079391-20094921	7	DGCR8	no	no	no	no	no	no	no	no
2:217279369-217285255	7	SMARCAL1	no	no	no	no	no	no	no	no
2:216986784-217071016	7	XRCC5	no	no	no	no	no	no	no	no
2:216269111-216272044	7	FN1	yes	yes	yes	no	yes	yes	yes	no
2:216251411-216259442	7	FN1	no	no	no	no	no	no	no	no
2:216238044-216289048	7	FN1	yes	no	no	no	yes	no	no	no
2:215632205-215646233	7	BARD1	no	no	no	no	no	no	no	no
2:21239310-21256390	7	APOB	no	no	no	no	no	no	no	no
2:203947941-203972241	7	NBEAL1	no	no	no	no	no	no	no	no
2:203329531-203384924	7	BMPR2	yes	yes	yes	yes	yes	yes	yes	yes
2:201784944-201814366	7	ORC2	no	no	no	no	no	no	no	no
2:197521356-197542085	7	CCDC150	no	no	no	no	no	no	no	no
2:197135916-197298182	7	HECW2	yes	yes	yes	yes	yes	yes	yes	yes
2:192699031-192701443	7	SDPR	yes	yes	yes	yes	yes	yes	yes	yes
2:191766672-191796363	7	GLS	no	no	no	no	no	no	no	no
2:189912934-189951496	7	COL5A2	no	no	no	no	no	no	no	no
2:189850390-189859058	7	COL3A1	no	no	no	no	no	no	no	no
2:187498055-187514612	7	ITGAV	no	no	no	no	no	no	no	no
2:179400458-179407088	7	MIR548N,TTN,TTN-AS1	yes	no	no	no	yes	no	no	no
2:179388178-179407088	7	MIR548N,TTN,TTN-AS1	no	no	no	no	no	no	no	no
2:178372697-178408564	7	AGPS	no	no	no	no	yes	yes	yes	yes
2:178370233-178408564	7	AGPS	no	no	no	no	no	no	no	no
2:175424301-175432801	7	WIPF1	yes	yes	yes	yes	yes	yes	yes	yes
2:174819600-174820960	7	SP3	yes	yes	yes	no	no	no	no	no
2:170387096-170403214	7	FASTKD1	yes	yes	yes	yes	yes	yes	yes	yes
2:169404105-169574488	7	CERS6,MIR4774	no	no	no	no	no	no	no	no
2:162879264-162903516	7	DPP4	yes	yes	yes	yes	yes	yes	yes	yes
2:160590444-160625084	7	2019-03-07	no	no	no	no	no	no	no	no
2:158630599-158637112	7	ACVR1	no	no	no	no	yes	yes	yes	yes
2:15470721-15651474	7	NBAS	no	no	no	no	no	no	no	no
2:15448339-15698758	7	NBAS	no	no	no	no	no	no	no	no
2:15358896-15470889	7	NBAS	no	no	no	no	no	no	no	no
2:153492940-153506348	7	FMNL2	yes	yes	yes	yes	yes	yes	yes	yes
2:149866648-149883273	7	KIF5C	yes	yes	yes	yes	yes	yes	yes	yes
21:47674689-47700489	7	MCM3AP	no	no	no	no	no	no	no	no
21:47422440-47424963	7	COL6A1	yes	yes	yes	no	yes	yes	yes	no
21:45165959-45182188	7	PDXK	yes	yes	yes	yes	yes	yes	yes	yes
21:45093750-45111383	7	RRP1B	no	no	no	no	no	no	no	no
2:141641385-142567970	7	LRP1B	yes	yes	yes	yes	yes	yes	yes	yes
21:40578033-40649277	7	BRWD1	yes	yes	yes	no	no	no	no	no
21:38792600-38794168	7	DYRK1A	no	no	no	no	no	no	no	no
21:37619814-37633030	7	DOPEY2	no	no	no	no	no	no	no	no
2:135883750-135911446	7	RAB3GAP1	no	no	no	no	no	no	no	no
21:35475133-35497780	7	MRPS6,SLC5A3	no	no	no	no	no	no	no	no
21:34892670-34897307	7	GART	no	no	no	no	no	no	no	no
21:34660408-34669520	7	IL10RB	yes	yes	yes	yes	no	no	no	no
21:33713774-33723231	7	URB1	no	no	no	no	no	no	no	no
21:33696800-33750850	7	SNORA80A,URB1	no	no	no	no	no	no	no	no
21:33683329-33757993	7	MRAP,SNORA80A,URB1	yes	yes	yes	no	yes	yes	yes	yes
21:33057361-33064762	7	SCAF4	no	no	no	no	no	no	no	no
2:128250856-128261152	7	IWS1	no	no	no	no	yes	yes	yes	yes
2:128044278-128051294	7	ERCC3	yes	yes	yes	no	yes	yes	yes	no
21:27252860-27347541	7	APP	yes	yes	yes	yes	yes	yes	yes	yes
2:114499460-114514270	7	SLC35F5	no	no	no	no	no	no	no	no
2:114499460-114500456	7	SLC35F5	yes	yes	yes	no	yes	yes	yes	yes
2:113856936-113891590	7	IL1RN	no	no	no	no	no	no	no	no
2:112582542-112608487	7	ANAPC1	no	no	no	no	no	no	no	no
2:112572946-112608487	7	ANAPC1	no	no	no	no	no	no	no	no
2:109116209-110602680	7	CCDC138,EDAR,GCC2,GCC2-AS1,LIMS1,MIR4265,MIR4266,RANBP2,RGPD5,RGPD6,SEPT10,SH3RF3,SH3RF3-AS1,SOWAHC	no	no	no	no	no	no	no	no
2:105885728-105915162	7	TGFBRAP1	no	no	no	no	no	no	no	no
20:62559687-62567384	7	DNAJC5	yes	yes	yes	yes	yes	yes	yes	yes
20:62309497-62324356	7	RTEL1,RTEL1-TNFRSF6B	no	no	no	no	yes	yes	yes	yes
20:61826781-61847538	7	YTHDF1	yes	yes	yes	yes	yes	yes	yes	yes
20:60886975-60893706	7	LAMA5	yes	yes	yes	no	yes	yes	yes	no
20:60848364-60871269	7	OSBPL2	yes	yes	yes	yes	yes	yes	yes	yes
20:52183609-52193819	7	LOC101927770,ZNF217	no	no	no	no	no	no	no	no
20:50213313-50273689	7	ATP9A	yes	yes	yes	yes	yes	yes	yes	no
20:50213313-50225165	7	ATP9A	yes	yes	yes	yes	yes	yes	yes	yes
20:47835831-47845425	7	DDX27,STAU1	yes	yes	yes	yes	yes	yes	yes	yes
20:47691321-47707559	7	CSE1L	no	no	no	no	no	no	no	no
20:47606092-47642018	7	ARFGEF2	yes	yes	yes	yes	no	no	no	no
20:47587656-47601377	7	ARFGEF2	yes	yes	yes	yes	no	no	no	no
20:47292730-47307634	7	PREX1	no	no	no	no	no	no	no	no
20:45891031-45912392	7	ZMYND8	no	no	no	no	no	no	no	no
20:45867501-45878183	7	ZMYND8	no	no	no	no	no	no	no	no
20:43953928-43977064	7	SDC4	yes	yes	yes	yes	yes	yes	yes	yes
20:40101961-40247133	7	CHD6	yes	yes	yes	yes	yes	yes	yes	no
20:39896102-39928739	7	ZHX3	no	no	no	no	no	no	no	no
20:35533766-35555655	7	SAMHD1	yes	yes	yes	no	yes	yes	yes	yes
20:34435271-34505584	7	PHF20	yes	yes	yes	yes	yes	yes	yes	yes
20:33444608-33460661	7	GGT7	yes	yes	yes	yes	yes	yes	yes	yes
20:3259557-3324378	7	C20orf194	no	no	no	no	no	no	no	no
20:32207322-32216241	7	CBFA2T2	no	no	no	no	no	no	no	no
20:31017703-31021720	7	ASXL1	yes	yes	yes	yes	yes	yes	yes	yes
20:30729343-30734658	7	TM9SF4	no	no	no	no	no	no	no	no
20:30407335-30412155	7	MYLK2	no	no	no	no	yes	yes	yes	yes
20:30102240-30137924	7	HM13	yes	yes	yes	yes	yes	yes	yes	yes
20:25000645-25011594	7	ACSS1	yes	yes	yes	yes	no	no	no	no
20:21312405-21324846	7	XRN2	no	no	no	no	no	no	no	no
20:19915742-19983103	7	RIN2	yes	yes	yes	yes	yes	yes	yes	yes
19:9641660-9649021	7	ZNF426	no	no	no	no	no	no	no	no
19:9010647-9026315	7	MUC16	no	no	no	no	no	no	no	no
19:8997117-9024998	7	MUC16	yes	no	no	no	yes	no	no	no
19:8993372-9003690	7	MUC16	no	no	no	no	no	no	no	no
19:8966649-8987334	7	MUC16	no	no	no	no	no	no	no	no
1:9804452-9884550	7	CLSTN1	no	no	no	no	no	no	no	no
19:7684632-7688175	7	XAB2	yes	yes	yes	yes	no	no	no	no
19:7584090-7585911	7	ZNF358	yes	yes	yes	yes	yes	yes	yes	yes
1:97216980-97272514	7	PTBP2	no	no	no	no	no	no	no	no
19:7132168-7172445	7	INSR	no	no	no	no	no	no	no	no
19:6710649-6720662	7	C3	yes	yes	yes	yes	yes	yes	yes	yes
19:6677845-6707284	7	C3	no	no	no	no	no	no	no	no
19:6417749-6421328	7	KHSRP	no	no	no	no	no	no	no	no
19:58797082-58827013	7	ZNF8	yes	yes	yes	yes	yes	yes	yes	no
19:58741759-58771159	7	ZNF544	no	no	no	no	no	no	no	no
19:5700799-5720463	7	LONP1	no	no	no	no	no	no	no	no
19:5604593-5622938	7	SAFB2	yes	yes	yes	yes	yes	yes	yes	yes
19:55489119-55502040	7	NLRP2	no	no	no	no	yes	yes	yes	yes
19:53300660-53311386	7	ZNF28	yes	yes	no	no	yes	yes	yes	yes
19:5208247-5218543	7	PTPRS	yes	yes	yes	yes	no	no	no	no
19:50357662-50361371	7	MIR4749,PTOV1,PTOV1-AS2	no	no	no	no	no	no	no	no
19:49514255-49518943	7	RUVBL2	yes	yes	yes	yes	no	no	no	no
19:4941539-4947223	7	UHRF1	no	no	no	no	no	no	no	no
19:48981325-48985571	7	CYTH2	yes	yes	yes	yes	yes	yes	yes	yes
19:47278139-47280366	7	SLC1A5	no	no	no	no	yes	yes	yes	yes
19:47177572-47181920	7	DACT3-AS1,PRKD2	yes	yes	yes	yes	yes	yes	yes	yes
19:45641771-45649738	7	PPP1R37	no	no	no	no	no	no	no	no
19:4423802-4443394	7	CHAF1A	no	no	no	no	no	no	no	no
19:42858739-42862459	7	MEGF8	no	no	no	no	yes	yes	yes	no
19:42854299-42857279	7	MEGF8,MIR8077	yes	yes	yes	yes	no	no	no	no
19:41123093-41131914	7	LTBP4	yes	yes	yes	yes	no	no	no	no
19:3979326-3980977	7	EEF2,MIR1268A	no	no	no	no	no	no	no	no
19:36249043-36260077	7	PROSER3	yes	yes	yes	yes	yes	yes	yes	yes
19:36208920-36214404	7	KMT2B	yes	yes	yes	yes	yes	yes	yes	yes
19:3585568-3593539	7	GIPC3	yes	yes	yes	yes	yes	yes	yes	yes
19:34934748-34955036	7	UBA2	no	no	no	no	no	no	no	no
19:32899122-32928245	7	DPY19L3	no	no	no	no	no	no	no	no
19:3005434-3008943	7	TLE2	no	no	no	no	no	no	no	no
1:92786155-92811471	7	RPAP2	no	no	no	no	no	no	no	no
1:92251742-92263028	7	TGFBR3	yes	yes	no	no	yes	yes	yes	no
1:92220551-92224307	7	TGFBR3	no	no	no	no	yes	yes	yes	yes
1:92174219-92200516	7	TGFBR3	yes	yes	yes	yes	yes	yes	yes	yes
19:2115536-2138713	7	AP3D1	no	no	no	no	no	no	no	no
19:19496641-19619741	7	GATAD2A,MIR640	yes	yes	no	no	yes	yes	no	no
19:18685679-18688270	7	UBA52	yes	yes	yes	yes	yes	yes	yes	no
19:18272088-18288574	7	IFI30,PIK3R2	no	no	no	no	no	no	no	no
19:17267718-17311638	7	MYO9B	no	no	no	no	no	no	no	no
19:15223156-15225789	7	ILVBL,SYDE1	no	no	no	no	no	no	no	no
19:14625581-14638622	7	DNAJB1	yes	yes	yes	yes	yes	yes	yes	yes
19:13054526-13055304	7	CALR	yes	yes	yes	yes	yes	yes	yes	yes
19:13049413-13054443	7	CALR,MIR6515	yes	yes	yes	yes	yes	yes	yes	no
19:12540519-12542794	7	ZNF443	yes	yes	yes	yes	yes	yes	yes	no
19:11453451-11456304	7	TMEM205	yes	yes	yes	no	yes	yes	yes	no
19:1107632-1123044	7	SBNO2	yes	yes	yes	yes	yes	yes	yes	yes
19:10912963-10935897	7	DNM2,MIR199A1	no	no	no	no	no	no	no	no
19:1054191-1065570	7	ABCA7	yes	yes	yes	no	yes	yes	yes	yes
19:10464717-10478878	7	TYK2	no	no	no	no	no	no	no	no
19:10394804-10397291	7	ICAM1	no	no	no	no	no	no	no	no
18:9204473-9239554	7	ANKRD12	no	no	no	no	no	no	no	no
18:8076452-8379338	7	LOC100192426,PTPRM	no	no	no	no	no	no	no	no
18:8069683-8343518	7	PTPRM	yes	yes	yes	yes	yes	yes	yes	yes
18:7926565-8088849	7	PTPRM	no	no	no	no	no	no	no	no
18:74536115-74672811	7	ZNF236	no	no	no	no	no	no	no	no
18:67776733-67817969	7	RTTN	no	no	no	no	no	no	no	no
18:61445013-61463617	7	SERPINB7	no	no	no	no	no	no	no	no
18:59157634-59217462	7	CDH20	yes	yes	yes	yes	yes	yes	yes	yes
1:8555122-8617582	7	RERE	no	no	no	no	no	no	no	no
18:51797729-51818408	7	POLI	yes	yes	yes	yes	yes	yes	yes	yes
18:51686134-51731527	7	MBD2	yes	no	no	no	yes	no	no	no
18:48573289-48581363	7	SMAD4	yes	yes	yes	yes	yes	yes	yes	yes
18:47808712-47809376	7	CXXC1	yes	yes	yes	yes	yes	yes	yes	yes
18:46066128-46197115	7	CTIF,MIR4743	no	no	no	no	no	no	no	no
18:43503233-43532609	7	EPG5	no	no	no	no	yes	yes	yes	no
18:43435537-43450707	7	EPG5	yes	yes	yes	yes	yes	yes	yes	yes
18:2700536-2722661	7	SMCHD1	no	no	no	no	no	no	no	no
18:21464736-21526248	7	LAMA3	no	no	no	no	yes	yes	yes	yes
18:21452983-21494824	7	LAMA3	no	no	no	no	no	no	no	no
18:10704391-10855564	7	MIR6788,PIEZO2	no	no	no	no	no	no	no	no
17_ctg5_hap1:442445-454208	7	ARL17A,ARL17B,LRRC37A	no	no	no	no	no	no	no	no
17:96901-183725	7	LOC100506388,RPH3AL	yes	yes	yes	yes	yes	yes	yes	yes
1:78425868-78430915	7	FUBP1	yes	yes	yes	no	yes	yes	yes	no
17:8424195-8439249	7	MYH10	no	no	no	no	no	no	no	no
17:8170689-8173809	7	PFAS	yes	yes	yes	yes	yes	yes	yes	yes
17:80858526-80888519	7	TBCD	no	no	no	no	no	no	no	no
17:80847543-80881609	7	TBCD	no	no	no	no	no	no	no	no
17:80763750-80869665	7	TBCD,ZNF750	no	no	no	no	yes	yes	yes	yes
17:80721840-80851508	7	TBCD,ZNF750	no	no	no	no	no	no	no	no
17:79876144-79881090	7	MAFG	yes	yes	yes	no	yes	yes	yes	no
17:79523912-79575848	7	NPLOC4	yes	yes	yes	yes	yes	yes	yes	yes
17:78865519-78934005	7	RPTOR	no	no	no	no	no	no	no	no
17:78195216-78196646	7	SLC26A11	yes	yes	yes	yes	yes	yes	yes	yes
17:7750863-7754712	7	KDM6B	yes	yes	yes	no	no	no	no	no
17:76396815-76411108	7	PGS1	no	no	no	no	yes	yes	yes	yes
17:76394332-76415806	7	PGS1	yes	yes	yes	yes	no	no	no	no
17:75189502-75196755	7	SEC14L1	no	no	no	no	no	no	no	no
17:7504726-7518215	7	FXR2,SHBG	yes	yes	yes	yes	yes	yes	yes	yes
17:74625093-74625793	7	ST6GALNAC1	no	no	no	no	no	no	no	no
17:74385612-74392902	7	UBE2O	yes	yes	yes	yes	no	no	no	no
17:7404258-7407110	7	POLR2A	no	no	no	no	no	no	no	no
17:73738662-73750896	7	ITGB4	yes	yes	yes	yes	yes	yes	yes	yes
17:73727326-73753899	7	ITGB4	no	no	no	no	no	no	no	no
17:72773405-72791771	7	TMEM104	no	no	no	no	no	no	no	no
17:7123782-7128585	7	ACADVL,MIR324	yes	yes	yes	yes	no	no	no	no
17:674564-689217	7	GLOD4,MRM3	yes	yes	yes	yes	yes	yes	yes	yes
17:66424969-66447038	7	PRKAR1A,WIPI1	yes	yes	yes	yes	no	no	no	no
17:65899904-65940488	7	BPTF	no	no	no	no	no	no	no	no
17:65156376-65175042	7	HELZ	no	no	no	no	no	no	no	no
17:6347734-6353392	7	FAM64A	no	no	no	no	no	no	no	no
17:61666361-61671628	7	DCAF7	yes	yes	yes	no	yes	yes	yes	no
17:61271351-61417693	7	TANC2	no	no	no	no	no	no	no	no
17:60040112-60108999	7	MED13	yes	yes	yes	no	yes	yes	yes	no
17:60033699-60112969	7	MED13	yes	no	no	no	yes	no	no	no
17:59984768-60002460	7	INTS2	no	no	no	no	no	no	no	no
17:59968873-59981946	7	INTS2	yes	yes	yes	no	no	no	no	no
17:59962261-60002460	7	INTS2	no	no	no	no	no	no	no	no
17:59946394-59996874	7	INTS2	no	no	no	no	no	no	no	no
17:59945193-60002460	7	INTS2	no	no	no	no	no	no	no	no
17:59857621-59924581	7	BRIP1	no	no	no	no	yes	yes	yes	yes
17:58945936-59161925	7	BCAS3	no	no	no	no	no	no	no	no
17:57808781-57851246	7	VMP1	no	no	no	no	no	no	no	no
17:57094656-57119259	7	TRIM37	no	no	no	no	no	no	no	no
17:56384971-56397942	7	TSPOAP1	yes	yes	yes	yes	yes	yes	yes	yes
17:5308376-5320002	7	NUP88	yes	yes	yes	yes	yes	yes	yes	yes
17:49048067-49075978	7	SPAG9	no	no	no	no	no	no	no	no
17:4876063-4886338	7	CAMTA2	yes	yes	yes	no	no	no	no	no
17:4856566-4859157	7	ENO3	yes	yes	yes	yes	yes	yes	yes	yes
17:4843629-4848517	7	RNF167	no	no	no	no	no	no	no	no
17:48267219-48276688	7	COL1A1	no	no	no	no	no	no	no	no
17:48266102-48273728	7	COL1A1	no	no	no	no	yes	no	no	no
17:48151811-48167849	7	ITGA3	yes	yes	yes	yes	yes	yes	no	no
17:45992677-45994496	7	SP2,SP2-AS1	yes	yes	yes	yes	yes	yes	yes	yes
17:45885903-45891200	7	OSBPL7	no	no	no	no	no	no	no	no
17:4576913-4594288	7	PELP1	no	no	no	no	no	no	no	no
17:45741524-45752148	7	KPNB1	yes	yes	yes	yes	no	no	no	no
17:45363625-45369934	7	ITGB3	no	no	no	no	no	no	no	no
17:45214517-45247408	7	CDC27	no	no	no	no	no	no	no	no
17:43195360-43209891	7	PLCD3	yes	yes	yes	no	yes	yes	yes	no
17:42264353-42269099	7	TMUB2	no	no	no	no	no	no	no	no
17:4084548-4088341	7	ANKFY1	no	no	no	no	no	no	no	no
17:4072491-4113242	7	ANKFY1	no	no	no	no	yes	yes	yes	yes
17:40629656-40653322	7	ATP6V0A1,MIR548AT	no	no	no	no	no	no	no	no
17:40612865-40665996	7	ATP6V0A1,MIR548AT	no	no	no	no	no	no	no	no
17:39910858-39923832	7	JUP	no	no	no	no	no	no	no	no
17:39679868-39925459	7	EIF1,GAST,HAP1,JUP,KRT14,KRT16,KRT17,KRT19,KRT42P,KRT9,LINC00974	yes	yes	yes	no	yes	yes	yes	yes
17:37646809-37667883	7	CDK12	no	no	no	no	no	no	no	no
17:37571278-37584043	7	MED1	yes	yes	yes	yes	no	no	no	no
17:37339965-37353956	7	CACNB1	yes	yes	yes	yes	yes	yes	yes	yes
17:34935674-34942572	7	GGNBP2	no	no	no	no	no	no	no	no
17:34856669-34883530	7	MYO19	no	no	no	no	no	no	no	no
17:33689757-33690845	7	SLFN11	no	no	no	no	yes	yes	yes	yes
17:28705941-28766095	7	CPD	yes	yes	yes	yes	yes	yes	yes	yes
17:27861135-27878921	7	TAOK1	yes	yes	yes	yes	yes	yes	yes	yes
17:27206356-27224715	7	FLOT2	yes	yes	yes	yes	yes	yes	yes	yes
17:27041298-27041918	7	RAB34	yes	yes	yes	yes	yes	yes	yes	no
17:26960300-26964188	7	KIAA0100	yes	yes	yes	yes	yes	yes	yes	yes
17:26950777-26966478	7	KIAA0100	no	no	no	no	no	no	no	no
17:26918999-26920084	7	SPAG5	no	no	no	no	no	no	no	no
17:2595297-2598574	7	CLUH,MIR6776	no	no	no	no	no	no	no	no
17:19835117-19866335	7	AKAP10	yes	yes	yes	yes	no	no	no	no
17:1670196-1675369	7	SERPINF1	no	no	no	no	no	no	no	no
17:1646129-1658559	7	SERPINF2	no	no	no	no	no	no	no	no
17:16284366-16286054	7	UBB	yes	yes	yes	yes	no	no	no	no
17:15968798-16047010	7	NCOR1	no	no	no	no	no	no	no	no
17:15960827-16062187	7	NCOR1	no	no	no	no	no	no	no	no
17:15950264-15965584	7	NCOR1	no	no	no	no	no	no	no	no
17:1577039-1584348	7	PRPF8	no	no	no	no	no	no	no	no
17:15580489-15581035	7	TRIM16	no	no	no	no	yes	yes	yes	yes
17:1383820-1386353	7	MYO1C	no	no	no	no	yes	yes	yes	yes
16:89972601-89977792	7	TCF25	yes	yes	yes	yes	yes	yes	yes	yes
16:89939993-89958683	7	TCF25	yes	yes	yes	no	yes	yes	yes	no
16:89628742-89633237	7	RPL13	yes	yes	yes	yes	yes	yes	yes	yes
16:89595884-89604129	7	SPG7	yes	yes	yes	yes	yes	yes	yes	yes
16:88782768-88808830	7	LOC100289580,PIEZO1	no	no	no	no	yes	yes	no	no
16:88008653-88069000	7	BANP	no	no	no	no	no	no	no	no
16:87742870-87795646	7	KLHDC4	yes	yes	yes	yes	yes	yes	yes	yes
1:6867042-6885270	7	CAMTA1	no	no	no	no	no	no	no	no
16:85667519-85697220	7	GSE1	yes	yes	yes	yes	no	no	no	no
16:84104192-84125453	7	MBTPS1	yes	yes	yes	yes	yes	yes	yes	yes
16:81891867-81991899	7	PLCG2	no	no	no	no	no	no	no	no
16:81045534-81065090	7	CENPN	yes	yes	yes	yes	yes	yes	yes	yes
16:74907470-75019017	7	WDR59	yes	yes	yes	yes	yes	yes	yes	yes
16:71689142-71698002	7	PHLPP2	yes	yes	yes	yes	yes	yes	yes	yes
16:71507975-71512908	7	ZNF19	yes	yes	yes	yes	yes	yes	yes	yes
16:70582272-70611571	7	SF3B3	yes	yes	yes	yes	yes	yes	yes	yes
16:70566381-70599427	7	SF3B3,SNORD111	yes	yes	yes	yes	no	no	no	no
16:70294946-70305899	7	AARS	yes	yes	no	no	yes	yes	no	no
16:70286296-70310534	7	AARS	yes	yes	yes	yes	yes	yes	yes	yes
16:70286296-70302282	7	AARS	yes	yes	yes	yes	no	no	no	no
16:70286296-70286809	7	AARS	no	no	no	no	no	no	no	no
16:70176455-70182456	7	PDPR	no	no	no	no	no	no	no	no
16:70161162-70178436	7	PDPR	no	no	no	no	no	no	no	no
16:70029971-70065871	7	MIR1972-1,MIR1972-2,PDXDC2P	no	no	no	no	no	no	no	no
16:69796273-69975643	7	MIR140,WWP2	yes	yes	yes	no	no	no	no	no
16:69729038-69729591	7	NFAT5	yes	yes	yes	no	yes	yes	yes	yes
16:68307720-68330713	7	SLC7A6	no	no	no	no	no	no	no	no
16:68224670-68225678	7	NFATC3	no	no	no	no	no	no	no	no
16:67909847-67917634	7	EDC4	yes	yes	yes	yes	yes	yes	yes	yes
16:67906925-67914119	7	EDC4	yes	yes	yes	yes	yes	yes	yes	yes
16:67605050-67646024	7	CTCF	no	no	no	no	no	no	no	no
16:66836780-66860486	7	NAE1	yes	yes	yes	yes	yes	yes	yes	yes
1:66075896-66101111	7	LEPR	no	no	no	no	no	no	no	no
16:58704016-58710250	7	SLC38A7	yes	no	no	no	yes	yes	yes	yes
16:58610366-58621782	7	CNOT1	no	no	no	no	no	no	no	no
16:58610366-58617086	7	CNOT1	no	no	no	no	no	no	no	no
16:58579264-58616807	7	CNOT1,SNORA46,SNORA50A	no	no	no	no	no	no	no	no
16:58071375-58080804	7	MMP15	no	no	no	no	yes	yes	yes	yes
16:57503076-57505921	7	DOK4,POLR2C	no	no	no	no	no	no	no	no
16:53967896-53971206	7	FTO	yes	yes	yes	yes	yes	yes	yes	no
16:50783486-50788335	7	CYLD	no	no	no	no	no	no	no	no
16:50338835-50346102	7	ADCY7	no	no	no	no	yes	yes	yes	yes
16:3827613-3832927	7	CREBBP	yes	yes	yes	no	no	no	no	no
16:3554719-3587669	7	CLUAP1	no	no	no	no	yes	yes	yes	yes
16:30960404-30966259	7	ORAI3	yes	yes	yes	yes	yes	yes	yes	yes
16:30066492-30080710	7	ALDOA	no	no	no	no	no	no	no	no
1:62970300-63153969	7	ANGPTL3,DOCK7	yes	yes	yes	yes	no	no	no	no
16:28836686-28842393	7	ATXN2L	no	no	no	no	no	no	no	no
16:28592375-28601987	7	SGF29	yes	yes	yes	yes	no	no	no	no
16:28132990-28157524	7	XPO6	no	no	no	no	no	no	no	no
16:28113167-28181230	7	XPO6	no	no	no	no	no	no	no	no
16:2809569-2821413	7	SRRM2	yes	yes	yes	yes	yes	yes	yes	yes
16:2808985-2821413	7	SRRM2	yes	yes	yes	no	no	no	no	no
16:2807472-2820718	7	SRRM2	no	no	no	no	no	no	no	no
16:27471933-27514316	7	GTF3C1	no	no	no	no	no	no	no	no
16:25123046-25189551	7	LCMT1,LCMT1-AS2	yes	yes	yes	yes	yes	yes	yes	yes
16:24942104-24960805	7	ARHGAP17	no	no	no	no	no	no	no	no
16:2489353-2508859	7	CCNF,MIR6767	no	no	no	no	no	no	no	no
16:24808810-24833468	7	TNRC6A	no	no	no	no	no	no	no	no
16:24788253-24804970	7	TNRC6A	no	no	no	no	yes	yes	yes	no
16:23403700-23424885	7	COG7	no	no	no	no	no	no	no	no
1:62321701-62350080	7	PATJ	no	no	no	no	no	no	no	no
16:22330146-22345343	7	POLR3E	yes	yes	yes	yes	yes	yes	yes	yes
16:2221572-2224334	7	TRAF7	no	no	no	no	no	no	no	no
16:2155865-2167054	7	MIR6511B1,MIR6511B2,PKD1	no	no	no	no	no	no	no	no
16:21475023-21481240	7	SMG1P3	no	no	no	no	no	no	no	no
16:20824511-20856563	7	LOC81691	no	no	no	no	no	no	no	no
16:19883137-19896832	7	GPRC5B	no	no	no	no	no	no	no	no
16:19627435-19693712	7	C16orf62	yes	yes	yes	yes	no	no	no	no
16:18883815-18900907	7	SMG1	no	no	no	no	no	no	no	no
16:18846213-18861789	7	SMG1	no	no	no	no	no	no	no	no
16:18839352-18856973	7	SMG1	no	no	no	no	no	no	no	no
16:1756220-1798721	7	MAPK8IP3,MIR3177	no	no	no	no	no	no	no	no
16:17352844-17451907	7	XYLT1	no	no	no	no	no	no	no	no
16:16170182-16216031	7	ABCC1	no	no	no	no	no	no	no	no
16:16101672-16184445	7	ABCC1	no	no	no	no	yes	yes	yes	yes
16:15959576-15978062	7	FOPNL	yes	yes	yes	yes	no	no	no	no
16:1570131-1652592	7	IFT140,LOC105371046,TMEM204	no	no	no	no	no	no	no	no
16:15680573-15682116	7	C16orf45	yes	yes	yes	yes	yes	yes	yes	yes
1:61542945-61743257	7	NFIA,NFIA-AS1	yes	yes	yes	yes	yes	yes	yes	yes
16:14947323-16346379	7	ABCC1,ABCC6,C16orf45,FOPNL,KIAA0430,LOC100288162,LOC100505915,MIR3179-1,MIR3179-2,MIR3179-3,MIR3179-4,MIR3180-1,MIR3180-2,MIR3180-3,MIR3180-4,MIR3670-1,MIR3670-2,MIR3670-3,MIR3670-4,MIR484,MIR6506,MIR6511A1,MIR6511A2,MIR6511A3,MIR6511A4,MIR6511B1,MIR6511B2,MIR6770-1,MIR6770-2,MIR6770-3,MPV17L,MYH11,NDE1,NOMO1,NOMO3,NPIPA1,NPIPA5,NTAN1,PDXDC1,PKD1P6-NPIPP1,RRN3	yes	yes	yes	yes	no	no	no	no
16:14234400-14311144	7	MKL2	no	no	no	no	no	no	no	no
16:11846524-11862357	7	ZC3H7A	no	no	no	no	no	no	no	no
15:93486072-93541851	7	CHD2	yes	yes	yes	yes	yes	yes	yes	yes
15:93467550-93499879	7	CHD2	yes	yes	yes	yes	yes	yes	yes	yes
15:93429398-93488095	7	CHD2,LINC01578,MIR3175	no	no	no	no	no	no	no	no
15:92663694-92694244	7	SLCO3A1	no	no	no	no	no	no	no	no
15:91478173-91497323	7	UNC45A	yes	yes	yes	yes	yes	yes	yes	yes
1:59142597-59155921	7	MYSM1	no	no	no	no	yes	yes	yes	no
1:59139244-59155921	7	MYSM1	no	no	no	no	no	no	no	no
15:89821917-89843616	7	FANCI	no	no	no	no	yes	yes	yes	no
15:85525204-85669605	7	PDE8A	yes	yes	yes	yes	yes	yes	yes	yes
15:81041853-81047962	7	ABHD17C	yes	yes	yes	yes	yes	yes	yes	yes
15:76566752-76585041	7	ETFA	yes	yes	yes	yes	yes	yes	yes	yes
15:75137196-75141042	7	SCAMP2	yes	yes	yes	yes	yes	yes	yes	yes
15:75128458-75131391	7	ULK3	yes	yes	yes	yes	yes	yes	yes	yes
15:73043707-73045233	7	ADPGK	yes	yes	no	no	yes	yes	no	no
15:72789131-72810475	7	ARIH1	yes	yes	yes	yes	yes	yes	yes	yes
15:72559815-72582596	7	CELF6,PARP6	yes	yes	yes	yes	yes	yes	yes	yes
15:72168131-72193681	7	MYO9A	yes	yes	yes	yes	yes	yes	yes	yes
15:70952489-70987444	7	UACA	no	no	no	no	yes	yes	yes	yes
15:66599161-66615923	7	DIS3L	yes	yes	yes	yes	yes	yes	yes	yes
15:65959786-65989721	7	DENND4A	yes	yes	yes	no	yes	yes	yes	no
15:65255362-65282251	7	SPG21	yes	yes	yes	yes	no	no	no	no
15:63988322-64025344	7	HERC1	no	no	no	no	no	no	no	no
15:63970043-64005864	7	HERC1	no	no	no	no	no	no	no	no
15:63970043-63999030	7	HERC1	no	no	no	no	no	no	no	no
15:63966540-64067848	7	HERC1	yes	yes	yes	yes	yes	yes	yes	yes
15:63964694-64008672	7	HERC1	yes	yes	yes	no	no	no	no	no
15:63953171-63972359	7	HERC1	no	no	no	no	no	no	no	no
15:63926931-63954220	7	HERC1	no	no	no	no	no	no	no	no
15:63926046-63950917	7	HERC1	no	no	no	no	no	no	no	no
15:63845913-63866602	7	USP3	no	no	no	no	no	no	no	no
15:63047730-63097984	7	TLN2	yes	yes	yes	yes	yes	yes	yes	no
15:63044503-63136829	7	MIR190A,TLN2	yes	yes	yes	yes	yes	yes	yes	yes
15:62253787-62304363	7	VPS13C	no	no	no	no	no	no	no	no
15:62204038-62327251	7	VPS13C	no	no	no	no	no	no	no	no
15:62202375-62238081	7	VPS13C	no	no	no	no	no	no	no	no
15:59428562-59450578	7	MYO1E	yes	yes	yes	yes	yes	yes	yes	yes
15:56382730-56535483	7	RFX7	no	no	no	no	yes	yes	yes	yes
15:50862083-50897341	7	TRPM7	no	no	no	no	no	no	no	no
15:48776014-48892431	7	FBN1	no	no	no	no	no	no	no	no
15:44084173-44086134	7	MIR1282,SERF2,SERF2-C15ORF63	yes	yes	yes	yes	yes	yes	yes	yes
15:43822266-43823818	7	MAP1A	yes	yes	yes	yes	yes	yes	yes	yes
15:43748089-43749416	7	TP53BP1	no	no	no	no	no	no	no	no
15:43701094-43733781	7	TP53BP1	no	no	no	no	no	no	no	no
15:43067332-43109295	7	TTBK2	no	no	no	no	no	no	no	no
15:41361767-41379880	7	INO80	yes	yes	yes	yes	yes	yes	yes	yes
15:39883705-39886397	7	THBS1	no	no	no	no	no	no	no	no
15:39881159-39883551	7	THBS1	no	no	no	no	no	no	no	no
15:39880800-39889668	7	THBS1	no	no	no	no	no	no	no	no
15:39874029-39880419	7	THBS1	yes	yes	yes	no	no	no	no	no
15:33023128-33026870	7	GREM1	yes	yes	yes	yes	yes	yes	yes	yes
15:30926372-30938498	7	ARHGAP11B,LOC100288637	yes	yes	yes	yes	yes	yes	yes	yes
15:28412832-28447760	7	HERC2	no	no	no	no	no	no	no	no
1:52838500-52850934	7	ORC1	no	no	no	no	no	no	no	no
15:25615712-25620910	7	UBE3A	no	no	no	no	no	no	no	no
15:25312558-25354862	7	SNORD116-10,SNORD116-11,SNORD116-12,SNORD116-13,SNORD116-14,SNORD116-15,SNORD116-16,SNORD116-17,SNORD116-18,SNORD116-19,SNORD116-20,SNORD116-21,SNORD116-22,SNORD116-23,SNORD116-24,SNORD116-25,SNORD116-26,SNORD116-27,SNORD116-28,SNORD116-29,SNORD116-3,SNORD116-30,SNORD116-5,SNORD116-7,SNORD116-8,SNORD116-9	yes	yes	yes	yes	yes	yes	yes	yes
15:25304603-25326371	7	SNORD116-10,SNORD116-11,SNORD116-12,SNORD116-13,SNORD116-14,SNORD116-2,SNORD116-3,SNORD116-4,SNORD116-5,SNORD116-6,SNORD116-7,SNORD116-8,SNORD116-9	yes	yes	yes	yes	yes	yes	yes	yes
15:25203884-25223729	7	SNRPN,SNURF	no	no	no	no	no	no	no	no
1:51860052-51913807	7	EPS15	no	no	no	no	no	no	no	no
15:101812389-101814886	7	SELENOS	no	no	no	no	no	no	no	no
15:101550654-101598346	7	LRRK1	no	no	no	no	no	no	no	no
15:101142754-101191904	7	ASB7	yes	yes	yes	yes	yes	yes	yes	yes
1:51005263-51061888	7	FAF1	yes	yes	yes	yes	yes	yes	yes	yes
14:99871541-99925522	7	SETD3	no	no	no	no	no	no	no	no
14:95552564-95596529	7	DICER1	yes	yes	yes	yes	no	no	no	no
14:92588297-92630543	7	CPSF2	yes	yes	yes	yes	yes	yes	yes	yes
14:89178614-89221015	7	EML5	no	no	no	no	no	no	no	no
14:89093181-89151486	7	EML5	no	no	no	no	yes	yes	yes	yes
14:88399357-88450877	7	GALC	yes	yes	yes	yes	yes	yes	yes	yes
14:77900184-77919744	7	VIPAS39	no	no	no	no	no	no	no	no
1:47728574-47753332	7	STIL	no	no	no	no	no	no	no	no
14:75572652-75590926	7	NEK9	no	no	no	no	no	no	no	no
14:74969355-74989621	7	LTBP2	yes	yes	yes	yes	yes	yes	yes	yes
14:74398205-74398815	7	ZNF410	no	no	no	no	no	no	no	no
14:73543026-73574607	7	RBM25	no	no	no	no	yes	yes	yes	yes
14:71502781-71518729	7	PCNX1	no	no	no	no	no	no	no	no
14:71443658-71476441	7	PCNX1	no	no	no	no	no	no	no	no
14:64902286-64920579	7	MTHFD1,ZBTB25	no	no	no	no	no	no	no	no
1:45973883-45976739	7	MMACHC,PRDX1	yes	yes	yes	yes	yes	yes	yes	no
14:52493918-52509649	7	NID2	no	no	no	no	no	no	no	no
14:52458034-52471420	7	C14orf166	yes	yes	yes	yes	yes	yes	yes	yes
14:51230543-51245522	7	NIN	yes	yes	yes	yes	no	no	no	no
14:50647289-50671127	7	SOS2	no	no	no	no	no	no	no	no
14:50131343-50146518	7	POLE2	no	no	no	no	no	no	no	no
14:50130032-50150411	7	POLE2	no	no	no	no	no	no	no	no
14:50114010-50131881	7	POLE2	no	no	no	no	no	no	no	no
1:44773981-44818597	7	ERI3	no	no	no	no	yes	yes	yes	yes
1:44386075-44387310	7	ST3GAL3	no	no	no	no	yes	yes	yes	yes
14:39617014-39627606	7	TRAPPC6B	yes	yes	yes	no	yes	yes	yes	no
14:39517855-39561831	7	SEC23A	no	no	no	no	no	no	no	no
1:43869271-43891822	7	SZT2	no	no	no	no	no	no	no	no
14:35044961-35078948	7	SNX6	no	no	no	no	no	no	no	no
14:31775937-31841115	7	HEATR5A	yes	yes	yes	yes	no	no	no	no
14:31637503-31644344	7	HECTD1	no	no	no	no	no	no	no	no
14:31626045-31642632	7	HECTD1	no	no	no	no	no	no	no	no
14:31583491-31602881	7	HECTD1	no	no	no	no	no	no	no	no
14:31583491-31597212	7	HECTD1	no	no	no	no	no	no	no	no
14:31570385-31576459	7	HECTD1	yes	yes	yes	yes	yes	yes	yes	yes
14:24734743-24740743	7	RABGGTA	no	no	no	no	no	no	no	no
14:24649424-24650823	7	IPO4,REC8	no	no	no	no	no	no	no	no
14:24525830-24528195	7	CARMIL3	no	no	no	no	no	no	no	no
14:23530506-23547475	7	ACIN1	yes	yes	yes	yes	yes	yes	yes	yes
14:23416809-23424385	7	HAUS4,LOC101926933	no	no	no	no	no	no	no	no
14:106331860-106853515	7	ADAM6,FAM30A,LINC00226	no	no	no	no	no	no	no	no
14:106331852-106601707	7	ADAM6,FAM30A	no	no	no	no	no	no	no	no
14:105639275-105641789	7	NUDT14	yes	yes	yes	yes	yes	yes	yes	yes
14:105169631-105179329	7	INF2	no	no	no	no	no	no	no	no
14:104470574-104516017	7	TDRD9	yes	yes	yes	yes	yes	yes	yes	yes
14:103865287-103894777	7	MARK3	no	no	no	no	no	no	no	no
14:103434808-103478525	7	CDC42BPB	no	no	no	no	no	no	no	no
14:102661274-102676199	7	WDR20	no	no	no	no	no	no	no	no
14:102505034-102507010	7	DYNC1H1	no	no	no	no	no	no	no	no
14:102493955-102511035	7	DYNC1H1	no	no	no	no	no	no	no	no
14:102493510-102505591	7	DYNC1H1	no	no	no	no	no	no	no	no
14:102481441-102507010	7	DYNC1H1	yes	yes	yes	yes	yes	yes	yes	yes
14:102481441-102484953	7	DYNC1H1	no	no	no	no	no	no	no	no
14:102478650-102507010	7	DYNC1H1	no	no	no	no	no	no	no	no
14:102474514-102510382	7	DYNC1H1	no	no	no	no	no	no	no	no
14:102469128-102507010	7	DYNC1H1	no	no	no	no	yes	yes	yes	no
14:102468873-102516535	7	DYNC1H1	no	no	no	no	yes	yes	yes	yes
1:40538381-40557071	7	PPT1	yes	yes	yes	yes	yes	yes	yes	yes
13:97999057-98018807	7	MBNL2	no	no	no	no	no	no	no	no
13:97927885-97995470	7	MBNL2	no	no	no	no	no	no	no	no
1:39784124-39793025	7	MACF1	no	no	no	no	no	no	no	no
1:39782885-39793025	7	MACF1	no	no	no	no	no	no	no	no
1:39781184-39920769	7	KIAA0754,MACF1	no	no	no	no	no	no	no	no
13:95723915-95735544	7	ABCC4	no	no	no	no	no	no	no	no
1:38444659-38455267	7	SF3A3	no	no	no	no	no	no	no	no
1:37958175-37959708	7	MEAF6	yes	yes	yes	yes	no	no	no	no
13:76301164-76423428	7	LMO7	no	no	no	no	no	no	no	no
13:76301164-76417052	7	LMO7	yes	yes	yes	yes	yes	yes	yes	yes
13:74339074-74518207	7	KLF12	no	no	no	no	no	no	no	no
1:35656098-35658743	7	SFPQ	yes	yes	yes	yes	yes	yes	yes	no
1:35561419-35566700	7	ZMYM1	yes	yes	yes	yes	yes	yes	yes	yes
13:52990151-53016580	7	VPS36	yes	yes	yes	yes	no	no	no	no
13:42742814-42783208	7	DGKH	yes	yes	yes	yes	no	no	no	no
13:42712177-42734272	7	DGKH	no	no	no	no	no	no	no	no
13:42301329-42407667	7	VWA8	no	no	no	no	no	no	no	no
13:42259182-42335340	7	VWA8	no	no	no	no	no	no	no	no
13:38136718-38161065	7	POSTN	yes	yes	yes	yes	yes	yes	yes	yes
13:37614541-37625720	7	SUPT20H	no	no	no	no	no	no	no	no
13:33306237-33320238	7	PDS5B	no	no	no	no	no	no	no	no
13:33222890-33271039	7	PDS5B	yes	yes	yes	yes	yes	yes	yes	yes
13:30083550-30093686	7	SLC7A1	no	no	no	no	no	no	no	no
13:28127344-28141976	7	LNX2	no	no	no	no	no	no	no	no
1:32646842-32663886	7	TXLNA	yes	yes	yes	yes	yes	yes	yes	yes
13:25887020-25905696	7	NUP58	no	no	no	no	no	no	no	no
13:25881943-25912869	7	NUP58	no	no	no	no	no	no	no	no
13:25030478-25067871	7	PARP4	no	no	no	no	no	no	no	no
13:20534097-20641530	7	ZMYM2	no	no	no	no	no	no	no	no
13:20279801-20356931	7	PSPC1	no	no	no	no	no	no	no	no
1:31885962-31907527	7	SERINC2	yes	yes	yes	yes	yes	yes	yes	yes
13:114164552-114201694	7	TMCO3	no	no	no	no	no	no	no	no
13:111953094-111958081	7	ARHGEF7	yes	yes	yes	yes	yes	yes	yes	yes
13:111082231-111165373	7	COL4A2,COL4A2-AS1,COL4A2-AS2	no	no	no	no	no	no	no	no
13:111082231-111155629	7	COL4A2,COL4A2-AS1,COL4A2-AS2	no	no	no	no	no	no	no	no
13:103279361-103297359	7	TPP2	no	no	no	no	no	no	no	no
13:101997616-102031004	7	NALCN	no	no	no	no	no	no	no	no
12:9220778-9252119	7	A2M	no	no	no	no	no	no	no	no
12:90035934-90049884	7	ATP2B1	yes	yes	yes	yes	yes	yes	yes	no
12:8866406-8933335	7	RIMKLB	yes	yes	yes	yes	yes	yes	yes	yes
1:28800065-28816406	7	PHACTR4	no	no	no	no	no	no	no	no
1:28595693-28601526	7	SESN2	no	no	no	no	no	no	no	no
12:76745577-76881398	7	OSBPL8	yes	yes	yes	yes	yes	yes	yes	yes
12:76745577-76793754	7	OSBPL8	yes	yes	yes	yes	yes	yes	yes	no
12:70723202-70740104	7	CNOT2	no	no	no	no	no	no	no	no
12:7028729-7032859	7	ENO2	yes	yes	yes	yes	yes	yes	yes	yes
12:6643656-6647162	7	GAPDH	no	no	no	no	no	no	no	no
12:65113801-65137088	7	GNS	yes	yes	yes	yes	yes	yes	yes	yes
12:65107221-65153226	7	GNS	yes	yes	yes	yes	yes	yes	yes	yes
12:65107221-65115485	7	GNS	no	no	no	no	no	no	no	no
12:62687959-62749256	7	USP15	no	no	no	no	no	no	no	no
12:57640586-57644976	7	STAC3	yes	yes	yes	yes	yes	yes	yes	yes
12:57577557-57595688	7	LRP1,MIR1228	no	no	no	no	no	no	no	no
12:57574449-57595688	7	LRP1,MIR1228	no	no	no	no	yes	yes	yes	no
12:57562922-57589563	7	LRP1,MIR1228	no	no	no	no	no	no	no	no
12:56818545-56825388	7	TIMELESS	no	no	no	no	no	no	no	no
12:56810156-56826308	7	TIMELESS	yes	yes	yes	no	yes	yes	yes	yes
12:56638886-56647186	7	ANKRD52	no	no	no	no	no	no	no	no
12:54791148-54796834	7	ITGA5,LOC102724050	yes	yes	yes	yes	yes	yes	yes	yes
12:54675873-54679030	7	HNRNPA1,HNRNPA1P10	yes	yes	yes	yes	no	no	no	no
12:54624730-54646011	7	CBX5,MIR3198-2	yes	yes	yes	yes	yes	yes	yes	yes
12:53690213-53691934	7	PFDN5	no	no	no	no	no	no	no	no
12:52840434-52845910	7	KRT6B	yes	yes	yes	yes	yes	yes	yes	yes
12:52840434-52843417	7	KRT6B	no	no	no	no	no	no	no	no
12:52680574-52702155	7	KRT81,KRT86	yes	yes	yes	yes	yes	yes	yes	yes
12:51092110-51115179	7	DIP2B	yes	yes	yes	yes	yes	yes	yes	yes
12:50821544-50831621	7	LARP4	no	no	no	no	no	no	no	no
12:49446346-49449107	7	KMT2D	no	no	no	no	yes	yes	yes	yes
1:247016392-247051819	7	AHCTF1	yes	yes	yes	yes	yes	yes	yes	yes
12:46751970-46754992	7	SLC38A2	yes	yes	yes	no	yes	yes	yes	yes
1:243327585-243354796	7	CEP170	yes	no	no	no	yes	no	no	no
1:236712304-236729345	7	HEATR1,LGALS8	yes	yes	yes	yes	yes	yes	yes	yes
1:236205209-236212289	7	NID1	no	no	no	no	no	no	no	no
1:235937141-235945387	7	LYST	yes	no	no	no	yes	no	no	no
1:235929538-235967965	7	LYST	no	no	no	no	no	no	no	no
1:23380253-23398690	7	KDM1A,MIR4419A	no	no	no	no	no	no	no	no
1:233334684-233395090	7	PCNX2	no	no	no	no	no	no	no	no
12:31545547-31652605	7	DENND5B	yes	yes	yes	no	yes	yes	yes	no
12:29736339-29908818	7	TMTC1	no	no	no	no	yes	yes	yes	no
12:2931959-2934237	7	ITFG2	yes	yes	yes	yes	yes	yes	yes	yes
1:227954659-227964671	7	SNAP47	yes	yes	yes	yes	yes	yes	yes	yes
1:226923227-226925364	7	ITPKB	no	no	no	no	no	no	no	no
12:26784798-26835606	7	ITPR2	yes	yes	yes	no	yes	yes	yes	no
12:26564252-26640184	7	ITPR2	yes	no	no	no	yes	no	no	no
1:225600155-225616557	7	LBR	yes	yes	yes	yes	yes	yes	yes	yes
1:225305385-225519279	7	DNAH14	no	no	no	no	no	no	no	no
1:225270250-225333081	7	DNAH14	yes	yes	yes	yes	no	no	no	no
1:225140371-225195246	7	DNAH14	no	no	no	no	no	no	no	no
1:224600610-224607317	7	WDR26	no	no	no	no	no	no	no	no
1:224424207-224489473	7	MIR320B2,NVL	no	no	no	no	no	no	no	no
1:223116148-223165452	7	DISP1	yes	yes	yes	yes	no	no	no	no
1:22191335-22207995	7	HSPG2	no	no	no	no	no	no	no	no
1:22186669-22205614	7	HSPG2	no	no	no	no	no	no	no	no
1:22179192-22192302	7	HSPG2	no	no	no	no	no	no	no	no
12:21788274-21791404	7	LDHB	yes	yes	yes	no	yes	yes	yes	no
1:22162032-22178419	7	HSPG2	no	no	no	no	no	no	no	no
1:22161171-22211170	7	HSPG2	no	no	no	no	no	no	no	no
1:22159959-22202240	7	HSPG2	no	no	no	no	no	no	no	no
1:22151029-22199917	7	HSPG2,LDLRAD2	no	no	no	no	yes	yes	yes	yes
1:22150108-22160107	7	HSPG2,LDLRAD2	no	no	no	no	no	no	no	no
12:19473495-19498822	7	PLEKHA5	no	no	no	no	no	no	no	no
1:219366423-219414650	7	LYPLAL1	no	no	no	no	no	no	no	no
1:21924178-21936139	7	RAP1GAP	no	no	no	no	no	no	no	no
1:215752342-215781514	7	KCTD3	yes	yes	yes	yes	yes	yes	yes	yes
12:133381301-133390005	7	GOLGA3	no	no	no	no	yes	yes	yes	yes
12:133253131-133256808	7	POLE	no	no	no	no	no	no	no	no
12:133233934-133245088	7	POLE	no	no	no	no	no	no	no	no
12:133200347-133263945	7	POLE	no	no	no	no	no	no	no	no
12:133200347-133220146	7	POLE	no	no	no	no	no	no	no	no
12:133200347-133219582	7	POLE	yes	yes	yes	yes	no	no	no	no
12:131359090-131360826	7	RAN	yes	yes	yes	no	no	no	no	no
1:21299494-21437876	7	EIF4G3,MIR1256	no	no	no	no	no	no	no	no
12:129410903-129469509	7	GLT1D1	no	no	no	no	no	no	no	no
12:129277738-129293501	7	SLC15A4	yes	yes	yes	yes	no	no	no	no
12:122386889-122406075	7	WDR66	no	no	no	no	no	no	no	no
1:212238258-212254092	7	DTL,MIR3122	yes	yes	yes	yes	yes	yes	yes	yes
12:122208812-122219974	7	RHOF,TMEM120B	yes	yes	yes	yes	no	no	no	no
12:121882252-121958903	7	KDM2B	no	no	no	no	no	no	no	no
1:212151613-212209002	7	DTL,INTS7	yes	yes	yes	yes	yes	yes	yes	yes
1:212139771-212194554	7	INTS7	yes	yes	yes	yes	no	no	no	no
12:121147830-121161443	7	MIR4700,UNC119B	yes	yes	yes	yes	yes	yes	yes	yes
12:120600873-120622046	7	GCN1	no	no	no	no	no	no	no	no
12:120587725-120628203	7	GCN1,MIR4498	yes	yes	yes	yes	yes	yes	yes	yes
12:120576126-120615358	7	GCN1,MIR4498	yes	yes	yes	yes	no	no	no	no
12:120569729-120613015	7	GCN1,MIR4498	yes	yes	yes	yes	no	no	no	no
12:120262968-120313985	7	CIT	no	no	no	no	no	no	no	no
12:117365827-117462125	7	FBXW8,LOC100506551	yes	yes	yes	yes	no	no	no	no
1:21154109-21502851	7	EIF4G3,MIR1256	no	no	no	no	no	no	no	no
12:112630363-112685975	7	HECTD4	no	no	no	no	no	no	no	no
12:112079949-112121111	7	BRAP	yes	yes	yes	yes	yes	yes	yes	yes
12:111951160-111957880	7	ATXN2	no	no	no	no	no	no	no	no
12:111907911-111948386	7	ATXN2	no	no	no	no	no	no	no	no
12:111089021-111126513	7	HVCN1	no	no	no	no	no	no	no	no
1:21102147-21107033	7	HP1BP3	no	no	no	no	no	no	no	no
1:21091869-21113799	7	HP1BP3	no	no	no	no	no	no	no	no
12:109038886-109048186	7	CORO1C	yes	yes	yes	yes	yes	yes	yes	yes
12:107236366-107268345	7	RIC8B	no	no	no	no	no	no	no	no
12:106826095-106903976	7	LOC100287944,POLR3B	yes	yes	yes	yes	yes	yes	yes	yes
12:105724413-105765296	7	C12orf75	yes	yes	yes	yes	yes	yes	yes	yes
1:207217193-207223068	7	YOD1	yes	yes	yes	yes	yes	yes	yes	yes
1:205758220-205768229	7	SLC41A1	yes	yes	yes	yes	yes	yes	yes	yes
1:205119807-205156934	7	DSTYK	yes	yes	yes	yes	yes	yes	yes	yes
1:204501318-204527248	7	MDM4	yes	yes	yes	yes	yes	yes	yes	yes
1:203672779-203689868	7	ATP2B4	no	no	no	no	no	no	no	no
1:202722032-202776427	7	KDM5B	no	no	no	no	yes	yes	yes	yes
1:201826223-201843500	7	IPO9,MIR6739	no	no	no	no	no	no	no	no
1:201687517-201777277	7	IPO9-AS1,MIR5191,NAV1	no	no	no	no	no	no	no	no
1:198201682-198266370	7	NEK7	no	no	no	no	no	no	no	no
1:196392179-196438198	7	KCNT2	no	no	no	no	no	no	no	no
1:19497255-19500941	7	UBR4	no	no	no	no	no	no	no	no
1:19483260-19492251	7	UBR4	no	no	no	no	no	no	no	no
1:19482764-19500941	7	UBR4	no	no	no	no	no	no	no	no
1:19478806-19481569	7	UBR4	no	no	no	no	no	no	no	no
11:94695786-94706776	7	CWC15	yes	yes	yes	yes	yes	yes	yes	yes
1:19441304-19486775	7	UBR4	no	no	no	no	no	no	no	no
11:9431474-9452550	7	IPO7,SNORA23	no	no	no	no	no	no	no	no
11:9430032-9457913	7	IPO7,SNORA23	yes	yes	yes	yes	yes	yes	yes	yes
1:19414309-19443908	7	UBR4	yes	yes	yes	no	yes	yes	yes	no
1:19410997-19423144	7	UBR4	no	no	no	no	no	no	no	no
1:19201875-19208381	7	ALDH4A1	yes	yes	yes	yes	yes	yes	yes	yes
11:9191402-9202631	7	DENND5A	no	no	no	no	no	no	no	no
11:8714898-8740000	7	ST5	no	no	no	no	no	no	no	no
1:186289443-186304675	7	TPR	yes	yes	yes	yes	yes	yes	yes	yes
11:85692787-85780139	7	PICALM	yes	yes	yes	yes	yes	yes	yes	yes
1:185112488-185119624	7	TRMT1L	yes	yes	no	no	yes	yes	yes	yes
11:82917099-82947551	7	ANKRD42	no	no	no	no	no	no	no	no
11:82876641-82888861	7	PCF11	no	no	no	no	no	no	no	no
1:17907047-17961511	7	ARHGEF10L	no	no	no	no	no	no	no	no
1:17907047-17949670	7	ARHGEF10L	no	no	no	no	no	no	no	no
11:78152136-78282489	7	LOC101928896,NARS2	no	no	no	no	no	no	no	no
11:77652225-77692622	7	INTS4	no	no	no	no	no	no	no	no
11:77618762-77702345	7	INTS4	no	no	no	no	no	no	no	no
11:77602364-77672184	7	AAMDC,INTS4	no	no	no	no	no	no	no	no
11:74041360-74082862	7	PGM2L1	yes	yes	yes	yes	yes	yes	yes	yes
11:73964536-73965748	7	PPME1	yes	yes	yes	no	yes	yes	yes	yes
11:73768450-73809300	7	C2CD3	no	no	no	no	no	no	no	no
11:73748522-73844602	7	C2CD3	no	no	no	no	no	no	no	no
11:73555851-73575656	7	MRPL48	yes	yes	yes	no	yes	yes	yes	no
1:173456873-173457946	7	PRDX6	yes	yes	yes	yes	yes	yes	yes	yes
1:173446485-173457946	7	PRDX6	yes	yes	yes	yes	yes	yes	yes	yes
11:72407593-72422544	7	ARAP1	no	no	no	no	no	no	no	no
1:171492359-171553665	7	PRRC2C	yes	yes	yes	yes	no	no	no	no
11:70666468-70935842	7	MIR3664,SHANK2,SHANK2-AS3	no	no	no	no	yes	yes	yes	yes
11:69061621-69064754	7	MYEOV	yes	yes	yes	yes	yes	yes	yes	yes
1:1682670-1686915	7	NADK	no	no	no	no	no	no	no	no
11:6565350-6591626	7	DNHD1	no	no	no	no	no	no	no	no
11:6565350-6569632	7	DNHD1	no	no	no	no	yes	yes	yes	no
11:65651210-65652469	7	CTSW,FIBP	yes	yes	yes	no	yes	yes	yes	yes
11:65385081-65387900	7	PCNX3	yes	yes	yes	yes	yes	yes	yes	no
1:16524598-16531671	7	ARHGEF19	yes	yes	yes	yes	yes	yes	yes	yes
11:64949149-64975591	7	CAPN1	yes	yes	yes	yes	yes	yes	yes	yes
1:16456720-16460101	7	EPHA2	yes	yes	yes	yes	no	no	no	no
11:64022705-64030280	7	PLCB3	no	no	no	no	yes	yes	yes	yes
11:63668251-63670254	7	MARK2	no	no	no	no	no	no	no	no
11:62414319-62417471	7	INTS5	yes	yes	yes	yes	yes	yes	yes	yes
11:61533096-61547762	7	MYRF	no	no	no	no	no	no	no	no
11:61081518-61102907	7	DDB1,TKFC	yes	yes	yes	yes	yes	yes	yes	yes
11:61079255-61093180	7	DDB1	no	no	no	no	no	no	no	no
11:61066918-61090566	7	DDB1	no	no	no	no	no	no	no	no
1:16051811-16059024	7	PLEKHM2	no	no	no	no	no	no	no	no
1:16044387-16055685	7	PLEKHM2	no	no	no	no	no	no	no	no
1:160275222-160282957	7	COPA	no	no	no	no	no	no	no	no
1:160268634-160309772	7	COPA,SUMO1P3	no	no	no	no	no	no	no	no
1:158589959-158617510	7	SPTA1	no	no	no	no	no	no	no	no
11:57455979-57463515	7	ZDHHC5	yes	yes	yes	no	no	no	no	no
11:57093458-57097903	7	SSRP1	no	no	no	no	no	no	no	no
1:156916453-156948174	7	ARHGEF11	yes	yes	yes	yes	no	no	no	no
1:156914810-156925591	7	ARHGEF11	no	no	no	no	no	no	no	no
1:156711898-156714161	7	HDGF	yes	yes	yes	yes	yes	yes	yes	yes
1:156288658-156304709	7	CCT3	no	no	no	no	no	no	no	no
1:156262483-156264807	7	GLMP	no	no	no	no	yes	yes	yes	yes
1:156262483-156264356	7	GLMP	yes	yes	yes	yes	yes	yes	yes	yes
1:156219014-156244477	7	SMG5	yes	yes	yes	no	yes	yes	yes	yes
1:155324263-155340774	7	ASH1L	yes	yes	yes	yes	no	no	no	no
1:155186174-155187164	7	GBAP1	yes	yes	yes	no	yes	yes	yes	yes
1:155026789-155034593	7	ADAM15,LOC100505666	no	no	no	no	no	no	no	no
1:153908535-153915606	7	DENND4B	yes	yes	yes	yes	yes	yes	yes	yes
1:151199795-151212515	7	PIP5K1A	no	no	no	no	no	no	no	no
1:150915327-150935195	7	SETDB1	no	no	no	no	no	no	no	no
11:46698631-46701326	7	ARHGAP1	yes	yes	yes	yes	no	no	no	no
11:46638825-46651650	7	ATG13	yes	yes	yes	yes	yes	yes	yes	yes
11:420462-431906	7	ANO9	no	no	no	no	no	no	no	no
11:3723692-3819022	7	NUP98,PGAP2	yes	yes	yes	yes	yes	yes	yes	yes
11:35218292-35231728	7	CD44	yes	yes	yes	yes	yes	yes	yes	yes
11:34969052-35006275	7	PDHX	yes	yes	yes	yes	yes	yes	yes	yes
11:34139726-34162119	7	NAT10	no	no	no	no	no	no	no	no
11:34093272-34101312	7	CAPRIN1	yes	yes	yes	no	no	no	no	no
11:34073903-34118843	7	CAPRIN1	no	no	no	no	no	no	no	no
11:3108345-3125607	7	OSBPL5	yes	yes	yes	yes	yes	yes	yes	yes
11:2972488-3013607	7	NAP1L4,SNORA54	no	no	no	no	yes	yes	yes	yes
1:12290112-12368698	7	VPS13D	no	no	no	no	no	no	no	no
1:120529582-120548211	7	NOTCH2	no	no	no	no	no	no	no	no
1:120462851-120491189	7	NOTCH2	yes	yes	yes	yes	yes	yes	yes	yes
1:11979644-11983546	7	KIAA2013	yes	yes	yes	yes	yes	yes	yes	yes
1:118003110-118068320	7	MAN1A2	yes	yes	yes	yes	yes	yes	yes	yes
11:1773981-1774900	7	CTSD	no	no	no	no	no	no	no	no
11:16863093-16892729	7	PLEKHA7	yes	yes	yes	yes	yes	yes	yes	yes
11:16800547-17035593	7	PLEKHA7	yes	yes	yes	yes	yes	yes	yes	yes
1:114964057-115007010	7	TRIM33	no	no	no	no	no	no	no	no
1:114499745-114512819	7	HIPK1	yes	yes	yes	no	no	no	no	no
11:134050971-134072800	7	NCAPD3	no	no	no	no	yes	yes	yes	yes
11:129784598-129817265	7	PRDM10	yes	yes	yes	yes	no	no	no	no
11:126275990-126279306	7	ST3GAL4	yes	yes	yes	yes	no	no	no	no
11:125495030-125546150	7	ACRV1,CHEK1	yes	yes	yes	yes	yes	yes	yes	yes
11:12525860-12540064	7	PARVA	no	no	no	no	no	no	no	no
11:12264217-12281444	7	MICAL2	yes	yes	yes	yes	yes	yes	yes	yes
11:11941702-11972029	7	USP47	no	no	no	no	yes	yes	yes	no
11:119148466-119168191	7	CBL	no	no	no	no	no	no	no	no
11:119144577-119168191	7	CBL	no	no	no	no	no	no	no	no
1:11189794-11288975	7	ANGPTL7,MTOR,MTOR-AS1	yes	yes	yes	no	yes	yes	yes	yes
1:11188510-11193254	7	MTOR	no	no	no	no	no	no	no	no
11:117052131-117053522	7	SIDT2	no	no	no	no	no	no	no	no
1:11133990-11151654	7	EXOSC10	no	no	no	no	no	no	no	no
11:111222980-111228435	7	POU2AF1	yes	yes	yes	yes	yes	yes	yes	yes
11:108106396-108127067	7	ATM	yes	yes	yes	yes	yes	yes	yes	yes
11:10794066-10801290	7	CTR9	yes	yes	yes	no	yes	yes	yes	yes
11:102660640-102666022	7	MMP1,WTAPP1	yes	yes	yes	yes	yes	yes	yes	yes
1:109804429-109818378	7	CELSR2	yes	yes	yes	yes	yes	yes	yes	yes
1:10464217-10480201	7	PGD	no	no	no	no	no	no	no	no
1:103477968-103544427	7	COL11A1	no	no	no	no	no	no	no	no
1:100568510-100576039	7	SASS6	yes	yes	yes	yes	yes	yes	yes	yes
10:99190711-99193198	7	PGAM1	yes	yes	yes	yes	yes	yes	yes	yes
10:99150179-99161127	7	RRP12	yes	yes	yes	yes	yes	yes	yes	yes
10:97440228-97453900	7	TCTN3	yes	yes	yes	no	yes	yes	yes	no
10:95103612-95148911	7	MYOF	yes	yes	yes	yes	yes	yes	yes	yes
10:88854952-88946957	7	FAM35A	no	no	no	no	no	no	no	no
10:79739898-79789298	7	POLR3A	yes	yes	yes	no	yes	yes	yes	yes
10:78832854-78850268	7	KCNMA1	no	no	no	no	no	no	no	no
10:76598440-76735212	7	KAT6B,LOC101929165	no	no	no	no	no	no	no	no
10:75286404-75299351	7	USP54	yes	yes	yes	yes	no	no	no	no
10:73576054-73591677	7	PSAP	yes	yes	yes	yes	no	no	no	no
10:70742298-70744279	7	DDX21	yes	yes	yes	yes	yes	yes	yes	yes
10:70191962-70229920	7	DNA2	yes	yes	yes	no	yes	yes	yes	no
10:6823265-6884868	7	LINC00707	yes	yes	no	no	yes	yes	no	no
10:5944982-5951257	7	FBXO18	no	no	no	no	no	no	no	no
10:52907841-52913090	7	PRKG1	yes	yes	yes	yes	yes	yes	yes	yes
10:51851190-51886982	7	FAM21A	no	no	no	no	no	no	no	no
10:51843831-51887555	7	FAM21A	no	no	no	no	no	no	no	no
10:4872866-4889491	7	AKR1E2	no	no	no	no	yes	yes	yes	yes
10:43312046-43319232	7	BMS1	no	no	no	no	no	no	no	no
10:43282615-43288592	7	BMS1	yes	yes	yes	yes	no	no	no	no
10:3822518-3824406	7	KLF6	yes	yes	yes	no	yes	yes	yes	yes
10:33209172-33218972	7	ITGB1	no	no	no	no	no	no	no	no
10:32306070-32329385	7	KIF5B	no	no	no	no	no	no	no	no
10:13696415-13782577	7	FRMD4A	no	no	no	no	no	no	no	no
10:13217509-13237269	7	MCM10	no	no	no	no	yes	yes	yes	no
10:128830400-128926028	7	DOCK1	no	no	no	no	yes	yes	yes	no
10:128806995-128836080	7	DOCK1	no	no	no	no	no	no	no	no
10:128768965-129152991	7	DOCK1,FAM196A	no	no	no	no	no	no	no	no
10:126307862-126395456	7	FAM53B,FAM53B-AS1	no	no	no	no	no	no	no	no
10:122263329-122341296	7	PLPP4	yes	yes	yes	no	yes	yes	yes	no
10:121675259-121689274	7	SEC23IP	no	no	no	no	no	no	no	no
10:12133511-12150014	7	DHTKD1	yes	yes	yes	yes	yes	yes	yes	yes
10:120927214-120934104	7	PRDX3	yes	yes	yes	yes	yes	yes	yes	yes
10:11639629-11643979	7	USP6NL	yes	yes	yes	yes	no	no	no	no
10:1149541-1170964	7	WDR37	no	no	no	no	no	no	no	no
10:112723882-112769143	7	SHOC2	no	no	no	no	no	no	no	no
10:105793702-105819476	7	COL17A1,MIR936	yes	yes	yes	yes	no	no	no	no
10:105792663-105799277	7	COL17A1	no	no	no	no	no	no	no	no
10:103911932-103919065	7	NOLC1	yes	yes	yes	yes	yes	yes	yes	yes
10:102678140-102716294	7	SLF2	no	no	no	no	no	no	no	no
10:101565138-101572901	7	ABCC2	no	no	no	no	no	no	no	no
10:101553307-101572901	7	ABCC2	no	no	no	no	no	no	no	no
10:101421202-101439632	7	ENTPD7	yes	yes	yes	yes	yes	yes	yes	yes

## Sheet: pos_2_80_50
CircID	Read count	Gene	Validated_300_VLS?	Validated_300_LS?	Validated_300_MS?	Validated_300_HS?	Validated_600_VLS?	Validated_600_LS?	Validated_600_MS?	Validated_600_HS?
21:45499444-45509814	13	TRAPPC10	no	no	no	no	no	no	no	no
X:102139070-102140338	11	LINC00630	yes	yes	yes	yes	yes	yes	yes	no
8:118811601-118832033	11	EXT1	yes	yes	yes	no	yes	yes	yes	yes
2:32740056-32756618	11	BIRC6	no	no	no	no	no	no	no	no
18:9117835-9126905	11	NDUFV2,NDUFV2-AS1	no	no	no	no	no	no	no	no
13:40261639-40301685	11	COG6	no	no	no	no	no	no	no	no
1:204501318-204527248	11	MDM4	yes	yes	yes	yes	yes	yes	yes	yes
8:42317413-42330172	10	SLC20A2	no	no	no	no	no	no	no	no
6:69348552-69349324	10	ADGRB3	no	no	no	no	no	no	no	no
6:497366-637861	10	EXOC2	yes	yes	yes	yes	yes	yes	yes	yes
6:18128544-18143959	10	TPMT	yes	yes	yes	yes	yes	yes	yes	yes
6:158870027-158932856	10	TULP4	yes	yes	yes	no	yes	yes	yes	no
6:150157220-150174296	10	LRP11	no	no	no	no	no	no	no	no
5:82832825-82843903	10	LOC105379054,VCAN	no	no	no	no	no	no	no	no
5:127466758-127493856	10	SLC12A2	no	no	no	no	no	no	no	no
4:40098846-40133539	10	N4BP2	no	no	no	no	no	no	no	no
3:138374983-138431146	10	PIK3CB	no	no	no	no	no	no	no	no
3:111632165-111639266	10	PHLDB2	no	no	no	no	no	no	no	no
19:42855580-42862459	10	MEGF8	no	no	no	no	no	no	no	no
17:64550636-64637584	10	PRKCA	yes	yes	yes	yes	yes	yes	yes	yes
17:26900132-26903951	10	ALDOC	no	no	no	no	no	no	no	no
1:54231133-54254869	10	NDC1	yes	yes	yes	yes	yes	yes	yes	yes
14:94004334-94009042	10	UNC79	no	no	no	no	no	no	no	no
13:111953094-111958081	10	ARHGEF7	yes	yes	yes	yes	yes	yes	yes	yes
12:6121252-6155983	10	VWF	no	no	no	no	no	no	no	no
1:231041986-231057250	10	TTC13	yes	yes	yes	yes	yes	yes	yes	yes
11:47824989-47859175	10	NUP160	no	no	no	no	no	no	no	no
10:72643266-72648541	10	PCBD1	yes	yes	yes	yes	yes	yes	yes	yes
X:77227117-77258733	9	ATP7A	no	no	no	no	no	no	no	no
X:54473743-54492285	9	FGD1	no	no	no	no	no	no	no	no
X:53610517-53672415	9	HUWE1	no	no	no	no	no	no	no	no
X:40513123-40514312	9	MED14	no	no	no	no	no	no	no	no
X:117900492-117928496	9	IL13RA1	yes	yes	yes	yes	yes	yes	yes	yes
9:33351557-33365168	9	NFX1	yes	yes	yes	yes	yes	yes	yes	yes
9:133759355-133763062	9	ABL1	yes	yes	yes	yes	yes	yes	yes	yes
9:133748246-133763062	9	ABL1	yes	yes	yes	no	yes	yes	yes	no
9:123731338-123779789	9	C5	no	no	no	no	no	no	no	no
8:48740728-48848460	9	PRKDC	no	no	no	no	no	no	no	no
7:80371853-80456803	9	SEMA3C	no	no	no	no	no	no	no	no
7:6150755-6185879	9	USP42	no	no	no	no	no	no	no	no
7:27824781-27869386	9	TAX1BP1	yes	yes	yes	no	yes	yes	yes	yes
7:133002037-133314894	9	EXOC4	no	no	no	no	no	no	no	no
7:127721411-127727103	9	MIR593,SND1	no	no	no	no	no	no	no	no
7:120906280-120907356	9	CPED1	no	no	no	no	no	no	no	no
7:101801839-101848450	9	CUX1	no	no	no	no	no	no	no	no
6:43146543-43149244	9	SRF	yes	yes	yes	yes	yes	yes	yes	no
6:42905827-42907008	9	CNPY3,CNPY3-GNMT	no	no	no	no	no	no	no	no
6:17779177-17849720	9	KIF13A	no	no	no	no	no	no	no	no
6:160221803-160241735	9	PNLDC1	yes	yes	no	no	yes	yes	no	no
6:105405973-105531206	9	LIN28B	yes	yes	yes	yes	yes	yes	yes	yes
6:105192034-105281048	9	HACE1	no	no	no	no	no	no	no	no
5:68868271-69730849	9	GTF2H2B,GTF2H2C,GTF2H2C_2,GUSBP3,SERF1A,SERF1B,SMA4,SMN1,SMN2	no	no	no	no	no	no	no	no
5:64466443-64748745	9	ADAMTS6	no	no	no	no	no	no	no	no
5:43624133-43677908	9	NNT	no	no	no	no	no	no	no	no
4:87637682-87691136	9	PTPN13	no	no	no	no	no	no	no	no
4:68490711-68504842	9	UBA6	no	no	no	no	no	no	no	no
4:5566984-5586577	9	EVC2	no	no	no	no	no	no	no	no
4:36214864-36231267	9	ARAP2	yes	no	no	no	yes	no	no	no
4:183672952-183676506	9	TENM3	no	no	no	no	no	no	no	no
4:151727422-151770727	9	LRBA	no	no	no	no	no	no	no	no
3:72864500-72891553	9	SHQ1	no	no	no	no	no	no	no	no
3:184018368-184026355	9	PSMD2	no	no	no	no	no	no	no	no
3:168511802-168542713	9	EGFEM1P	no	no	no	no	no	no	no	no
3:15731525-15778740	9	ANKRD28,MIR3134	no	no	no	no	no	no	no	no
3:15123873-15137795	9	RBSN	no	no	no	no	no	no	no	no
3:114069120-114343792	9	LOC101929754,ZBTB20,ZBTB20-AS1	no	no	no	no	no	no	no	no
2:86968049-87368128	9	ANAPC1P1,CD8A,CD8B,LOC285074,PLGLB1,PLGLB2,RGPD1,RGPD2,RMND5A	no	no	no	no	no	no	no	no
2:63821621-63834330	9	MDH1	no	no	no	no	no	no	no	no
2:44153031-44202356	9	LRPPRC	no	no	no	no	no	no	no	no
2:39146503-39187789	9	ARHGEF33,LOC375196	no	no	no	no	no	no	no	no
2:37230684-37234447	9	HEATR5B	no	no	no	no	no	no	no	no
2:32667391-32770927	9	BIRC6,MIR558	no	no	no	no	no	no	no	no
22:50943657-50944931	9	LMF2	no	no	no	no	no	no	no	no
22:42032519-42060052	9	XRCC6	no	no	no	no	no	no	no	no
22:24698162-24808675	9	SPECC1L,SPECC1L-ADORA2A	no	no	no	no	no	no	no	no
2:197143251-197172809	9	HECW2	no	no	no	no	no	no	no	no
2:170751690-170783254	9	UBR3	no	no	no	no	no	no	no	no
2:122144697-122216551	9	CLASP1	no	no	no	no	no	no	no	no
2:100029192-100081447	9	REV1	no	no	no	no	no	no	no	no
20:3869741-3888925	9	PANK2	yes	yes	yes	yes	yes	yes	yes	yes
19:50479723-50496209	9	VRK3	yes	yes	yes	yes	yes	yes	yes	yes
19:14805821-14828545	9	ZNF333	no	no	no	no	yes	yes	no	no
19:10395458-10397291	9	ICAM1	yes	yes	yes	no	yes	yes	yes	no
18:59821777-59830889	9	PIGN	no	no	no	no	no	no	no	no
18:55267893-55273202	9	NARS	yes	yes	yes	yes	yes	yes	yes	yes
18:43435537-43505868	9	EPG5	no	no	no	no	no	no	no	no
18:33783075-33837036	9	MOCOS	no	no	no	no	no	no	no	no
1:78324622-78332076	9	MIGA1	no	no	no	no	no	no	no	no
17:79803019-79817263	9	P4HB	no	no	no	no	no	no	no	no
17:7341591-7345820	9	FGF11	no	no	no	no	no	no	no	no
17:65941524-65943924	9	BPTF	no	no	no	no	no	no	no	no
17:57247108-57275150	9	PRR11	no	no	no	no	no	no	no	no
17:54935954-54946036	9	DGKE	yes	yes	yes	yes	yes	yes	yes	yes
17:47004325-47006422	9	UBE2Z	yes	yes	yes	yes	yes	yes	yes	yes
17:34956400-34957233	9	DHRS11	yes	yes	yes	yes	yes	yes	yes	no
17:30692348-30700472	9	ZNF207	no	no	no	no	no	no	no	no
17:25630392-25633908	9	WSB1	no	no	no	no	no	no	no	no
16:58580575-58617086	9	CNOT1,SNORA46,SNORA50A	no	no	no	no	no	no	no	no
16:53337631-53340309	9	CHD9	no	no	no	no	no	no	no	no
16:49557534-49823457	9	ZNF423	no	no	no	no	no	no	no	no
16:3724339-3736137	9	TRAP1	no	no	no	no	no	no	no	no
16:18544326-18562861	9	NOMO2	no	no	no	no	no	no	no	no
1:59787207-59877039	9	FGGY	no	no	no	no	no	no	no	no
15:91147616-91184431	9	CRTC3,CRTC3-AS1	no	no	no	no	no	no	no	no
15:64448013-64452396	9	PPIB,SNX22	no	no	no	no	no	no	no	no
15:41186627-41196173	9	VPS18	yes	yes	yes	yes	yes	yes	yes	yes
15:35207238-35256491	9	AQR	no	no	no	no	no	no	no	no
1:52823197-52825206	9	CC2D1B	no	no	no	no	no	no	no	no
15:26825465-27184686	9	GABRA5,GABRB3	no	no	no	no	no	no	no	no
15:25327735-25349117	9	SNORD116-16,SNORD116-17,SNORD116-18,SNORD116-19,SNORD116-20,SNORD116-21,SNORD116-22,SNORD116-23,SNORD116-24,SNORD116-25,SNORD116-26,SNORD116-27	no	no	no	no	no	no	no	no
15:102211688-102226265	9	TARSL2	no	no	no	no	no	no	no	no
14:74975306-75002703	9	LTBP2	no	no	no	no	no	no	no	no
14:71443658-71476441	9	PCNX1	no	no	no	no	no	no	no	no
14:67736417-67802536	9	MPP5	no	no	no	no	no	no	no	no
14:58909423-58956958	9	KIAA0586	no	no	no	no	no	no	no	no
14:31596990-31614147	9	HECTD1	no	no	no	no	no	no	no	no
1:41461588-41475926	9	CTPS1	no	no	no	no	no	no	no	no
13:97927885-97995470	9	MBNL2	no	no	no	no	no	no	no	no
13:95858785-95861851	9	ABCC4	no	no	no	no	no	no	no	no
13:51969435-51997226	9	INTS6	no	no	no	no	no	no	no	no
13:28124469-28194720	9	LNX2	yes	yes	no	no	yes	yes	no	no
12:95498782-95605043	9	FGD6	yes	yes	yes	yes	yes	yes	yes	yes
12:95365109-95397511	9	NDUFA12	no	no	no	no	no	no	no	no
12:49430907-49439750	9	KMT2D	no	no	no	no	no	no	no	no
1:225140371-225156576	9	DNAH14	no	no	no	no	no	no	no	no
12:123024222-123062338	9	KNTC1	no	no	no	no	no	no	no	no
12:118575843-118583390	9	PEBP1	yes	yes	yes	no	yes	yes	yes	no
1:205238077-205239012	9	TMCC2	no	no	no	no	no	no	no	no
11:832951-838835	9	CD151	yes	yes	yes	yes	yes	yes	yes	yes
1:177936817-177940602	9	SEC16B	no	no	no	no	no	no	no	no
1:155313104-155340774	9	ASH1L,MIR555	no	no	no	no	no	no	no	no
11:47593748-47595342	9	KBTBD4,PTPMT1	no	no	no	no	no	no	no	no
11:3721839-3789974	9	NUP98	no	no	no	no	no	no	no	no
11:28232608-28233878	9	METTL15	no	no	no	no	no	no	no	no
11:120335945-120355216	9	ARHGEF12	no	no	no	no	no	no	no	no
1:108113781-108417639	9	VAV3	yes	yes	yes	yes	yes	yes	yes	yes
10:93808396-94000118	9	CPEB3	yes	yes	yes	no	yes	yes	yes	no
10:93576890-93617287	9	TNKS2	no	no	no	no	no	no	no	no
10:129894924-129924020	9	MKI67	yes	yes	yes	yes	yes	yes	yes	yes
Y:2260394-2293345	8	DHRSX	no	no	no	no	no	no	no	no
X:84569437-84634500	8	POF1B	no	no	no	no	no	no	no	no
X:77378331-77380922	8	PGK1	no	no	no	no	no	no	no	no
X:65815481-65858892	8	EDA2R	yes	yes	yes	yes	yes	yes	yes	yes
X:54957173-54957865	8	TRO	yes	yes	yes	yes	yes	yes	yes	yes
X:53578226-53654466	8	HUWE1,MIR98,MIRLET7F2	no	no	no	no	no	no	no	no
X:53431943-53432888	8	MIR6857,SMC1A	no	no	no	no	no	no	no	no
X:48433555-48435497	8	RBM3	no	no	no	no	no	no	no	no
X:47099188-47107727	8	USP11	yes	yes	yes	yes	yes	yes	yes	no
X:41055503-41078484	8	USP9X	no	no	no	no	no	no	no	no
X:41003774-41027471	8	USP9X	no	no	no	no	no	no	no	no
X:40522176-40560495	8	MED14	no	no	no	no	no	no	no	no
X:24735406-24861794	8	POLA1,SCARNA23	no	no	no	no	no	no	no	no
X:153762552-153775233	8	G6PD,IKBKG	yes	yes	yes	no	yes	yes	yes	no
X:153662553-153664862	8	ATP6AP1	yes	yes	no	no	yes	yes	no	no
X:12809473-12842346	8	PRPS2	yes	yes	yes	yes	yes	yes	yes	yes
9:96233422-96278551	8	FAM120A	no	no	no	no	no	no	no	no
9:94056664-94118252	8	AUH	no	no	no	no	no	no	no	no
9:91723962-91727541	8	SHC3	no	no	no	no	no	no	no	no
9:79954431-79955198	8	VPS13A	no	no	no	no	no	no	no	no
9:79836100-79867268	8	VPS13A	no	no	no	no	no	no	no	no
9:35699352-35722220	8	MIR6852,TLN1	no	no	no	no	no	no	no	no
9:35697333-35710883	8	MIR6852,TLN1	no	no	no	no	no	no	no	no
9:20923658-20948392	8	FOCAD	no	no	no	no	no	no	no	no
9:20907148-20995954	8	FOCAD	yes	yes	yes	yes	yes	yes	yes	yes
9:15459716-15461627	8	SNAPC3	no	no	no	no	no	no	no	no
9:140777195-140811883	8	CACNA1B,LOC100133077	no	no	no	no	no	no	no	no
9:140093438-140095163	8	TPRN	yes	yes	yes	yes	yes	yes	yes	yes
9:138824814-138847261	8	UBAC1	no	no	no	no	no	no	no	no
9:134314375-134349111	8	PRRC2B	no	no	no	no	no	no	no	no
9:134011326-134022971	8	NUP214	no	no	no	no	no	no	no	no
9:129622943-129648156	8	ZBTB34	yes	yes	yes	yes	yes	yes	yes	yes
9:127298156-127495628	8	MIR181A2,MIR181A2HG,MIR181B2,NR6A1	no	no	no	no	no	no	no	no
9:118969734-119144772	8	PAPPA	no	no	no	no	no	no	no	no
9:113767744-113773970	8	LPAR1	yes	yes	yes	yes	yes	yes	yes	yes
9:113212338-113234603	8	SVEP1	no	no	no	no	no	no	no	no
9:111643984-111679950	8	IKBKAP	no	no	no	no	no	no	no	no
9:100405485-100416190	8	NCBP1	no	no	no	no	no	no	no	no
8:71039047-71041215	8	NCOA2	no	no	no	no	no	no	no	no
8:6565877-6566408	8	AGPAT5	yes	yes	yes	yes	yes	yes	yes	yes
8:48761714-48847618	8	PRKDC	no	no	no	no	no	no	no	no
8:48746756-48843347	8	PRKDC	no	no	no	no	no	no	no	no
8:48719697-48869991	8	PRKDC	no	no	no	no	no	no	no	no
8:41466934-41482520	8	GPAT4	yes	yes	yes	yes	yes	yes	yes	yes
8:38883321-38928922	8	ADAM9	no	no	no	no	no	no	no	no
8:38097792-38111236	8	DDHD2	no	no	no	no	no	no	no	no
8:29927157-29931571	8	SARAF	no	no	no	no	no	no	no	no
8:28573101-28575724	8	EXTL3	no	no	no	no	no	no	no	no
8:22037217-22054933	8	BMP1	no	no	no	no	no	no	no	no
8:21845294-21864096	8	XPO7	no	no	no	no	no	no	no	no
8:21842156-21864096	8	XPO7	no	no	no	no	no	no	no	no
8:18430037-18432795	8	PSD3	no	no	no	no	no	no	no	no
8:145737774-145740626	8	RECQL4	no	no	no	no	no	no	no	no
8:145160771-145162515	8	MAF1	no	no	no	no	no	no	no	no
8:145000951-145003997	8	PLEC	no	no	no	no	no	no	no	no
8:140998933-141370292	8	TRAPPC9	no	no	no	no	no	no	no	no
8:131164981-131370389	8	ASAP1,ASAP1-IT1	no	no	no	no	no	no	no	no
8:103271212-103372418	8	UBR5	no	no	no	no	no	no	no	no
8:103269859-103282411	8	UBR5	no	no	no	no	no	no	no	no
7:98559924-98565321	8	TRRAP	no	no	no	no	no	no	no	no
7:94034004-94055363	8	COL1A2	yes	no	no	no	yes	no	no	no
7:91924202-91991587	8	ANKIB1	no	no	no	no	no	no	no	no
7:73770739-73815897	8	CLIP2	no	no	no	no	no	no	no	no
7:6193386-6196686	8	USP42	no	no	no	no	no	no	no	no
7:6182562-6185879	8	USP42	no	no	no	no	no	no	no	no
7:44838845-44842716	8	PPIA	no	no	no	no	no	no	no	no
7:4002288-4091462	8	SDK1	no	no	no	no	no	no	no	no
7:151836270-151933018	8	KMT2C	no	no	no	no	no	no	no	no
7:150909575-150912818	8	ABCF2	no	no	no	no	no	no	no	no
7:129813471-129832663	8	TMEM209	no	no	no	no	no	no	no	no
7:128491508-128499328	8	FLNC	yes	yes	no	no	yes	yes	yes	yes
7:12391198-12428984	8	VWDE	no	no	no	no	no	no	no	no
7:120629444-120687047	8	CPED1	no	no	no	no	no	no	no	no
7:103777227-103835702	8	ORC5	no	no	no	no	no	no	no	no
7:100280634-100281255	8	GIGYF1	no	no	no	no	yes	yes	yes	no
7:100279694-100281541	8	GIGYF1	no	no	no	no	no	no	no	no
6:90455210-90504520	8	MDN1	no	no	no	no	no	no	no	no
6:90400391-90420513	8	MDN1	no	no	no	no	no	no	no	no
6:90388317-90435115	8	LOC101929057,MDN1	no	no	no	no	no	no	no	no
6:86227473-86243518	8	SNX14	no	no	no	no	no	no	no	no
6:79707970-79726359	8	PHIP	no	no	no	no	no	no	no	no
6:52128811-52138154	8	MCM3	no	no	no	no	no	no	no	no
6:44270127-44279272	8	AARS2	no	no	no	no	no	no	no	no
6:43538238-43543812	8	XPO5	yes	yes	yes	yes	yes	yes	yes	yes
6:38723747-38771087	8	DNAH8	no	no	no	no	no	no	no	no
6:38723747-38749149	8	DNAH8	no	no	no	no	no	no	no	no
6:35825037-35840505	8	SRPK1	no	no	no	no	no	no	no	no
6:33638101-33657975	8	ITPR3	no	no	no	no	no	no	no	no
6:157405795-157511344	8	ARID1B	no	no	no	no	no	no	no	no
6:155095122-155143543	8	SCAF8	no	no	no	no	no	no	no	no
6:155054511-155116273	8	SCAF8	yes	yes	yes	yes	yes	yes	yes	no
6:154743639-154754641	8	CNKSR3	no	no	no	no	no	no	no	no
6:150070830-150123667	8	PCMT1	yes	yes	yes	yes	yes	yes	yes	yes
6:111628563-111636584	8	REV3L	no	no	no	no	no	no	no	no
6:101073067-101312090	8	ASCC3	no	no	no	no	no	no	no	no
5:95084036-95103870	8	RHOBTB3	no	no	no	no	no	no	no	no
5:94204037-94265406	8	MCTP1	no	no	no	no	no	no	no	no
5:9122767-9380135	8	SEMA5A	no	no	no	no	no	no	no	no
5:90059121-90261348	8	ADGRV1	no	no	no	no	no	no	no	no
5:83476210-83680611	8	EDIL3	no	no	no	no	no	no	no	no
5:77385216-77523356	8	AP3B1	no	no	no	no	no	no	no	no
5:72285253-72373320	8	FCHO2	no	no	no	no	no	no	no	no
5:68862793-68875691	8	GTF2H2C,GTF2H2C_2	no	no	no	no	no	no	no	no
5:65474546-65476714	8	SREK1	no	no	no	no	no	no	no	no
5:65449290-65470869	8	SREK1	no	no	no	no	no	no	no	no
5:64520146-64587297	8	ADAMTS6	no	no	no	no	no	no	no	no
5:61733100-61747760	8	IPO11	no	no	no	no	no	no	no	no
5:453484-459574	8	EXOC3	no	no	no	no	no	no	no	no
5:38493707-38527396	8	LIFR	no	no	no	no	no	no	no	no
5:37314299-37352931	8	NUP155	no	no	no	no	no	no	no	no
5:37153841-37205556	8	C5orf42	no	no	no	no	no	no	no	no
5:36961585-37016272	8	NIPBL	no	no	no	no	no	no	no	no
5:33453393-33463930	8	TARS	no	no	no	no	no	no	no	no
5:176883613-176900694	8	DBN1	yes	yes	yes	yes	yes	yes	yes	yes
5:171299875-171341409	8	FBXW11	no	no	no	no	no	no	no	no
5:169410071-169468149	8	DOCK2,MIR378E	no	no	no	no	no	no	no	no
5:169145660-169267856	8	DOCK2	no	no	no	no	no	no	no	no
5:169122806-169188629	8	DOCK2	no	no	no	no	no	no	no	no
5:167915606-167933836	8	RARS	no	no	no	no	no	no	no	no
5:154268880-154271302	8	GEMIN5	no	no	no	no	no	no	no	no
5:150121675-150138657	8	DCTN4	yes	yes	yes	yes	yes	yes	yes	yes
5:149900429-149901329	8	NDST1	no	no	no	no	no	no	no	no
5:149747406-149764195	8	TCOF1	yes	yes	yes	yes	yes	yes	yes	yes
5:149675908-149682525	8	ARSI	yes	yes	yes	yes	yes	yes	yes	yes
5:146770370-146780396	8	DPYSL3	yes	yes	yes	yes	yes	yes	yes	yes
5:145836745-145863192	8	TCERG1	no	no	no	no	no	no	no	no
5:139892947-139906659	8	ANKHD1,ANKHD1-EIF4EBP3	no	no	no	no	no	no	no	no
5:137289024-137324004	8	FAM13B	no	no	no	no	no	no	no	no
5:135369451-135389769	8	TGFBI	no	no	no	no	no	no	no	no
5:124036706-124084500	8	ZNF608	no	no	no	no	no	no	no	no
5:112876664-112899828	8	YTHDC2	no	no	no	no	no	no	no	no
5:10226437-10236727	8	FAM173B	no	no	no	no	no	no	no	no
4:89573162-89585363	8	HERC3	no	no	no	no	no	no	no	no
4:87637682-87679502	8	PTPN13	no	no	no	no	no	no	no	no
4:85800558-85853516	8	WDFY3	no	no	no	no	no	no	no	no
4:79436952-79460594	8	FRAS1	no	no	no	no	no	no	no	no
4:79371304-79465423	8	FRAS1	yes	yes	yes	no	yes	yes	yes	no
4:6925099-7002978	8	TBC1D14	no	no	no	no	no	no	no	no
4:48565964-48621387	8	FRYL	no	no	no	no	no	no	no	no
4:40103694-40133539	8	N4BP2	no	no	no	no	no	no	no	no
4:39824482-39900445	8	PDS5A	no	no	no	no	no	no	no	no
4:187516842-187554977	8	FAT1	no	no	no	no	no	no	no	no
4:186090179-186097205	8	CFAP97	no	no	no	no	no	no	no	no
4:17802277-17806394	8	DCAF16	yes	yes	yes	yes	yes	yes	yes	yes
4:160253602-160264556	8	RAPGEF2	no	no	no	no	no	no	no	no
4:151520158-151837890	8	LRBA	no	no	no	no	no	no	no	no
4:146435589-146475192	8	SMAD1,SMAD1-AS1	no	no	no	no	no	no	no	no
4:1160720-1165274	8	SPON2	yes	yes	no	no	yes	yes	no	no
4:102001688-102030235	8	PPP3CA	no	no	no	no	no	no	no	no
3:9834231-9848789	8	ARPC4,ARPC4-TTLL3,TADA3	yes	yes	yes	no	yes	yes	yes	no
3:78987750-79817059	8	LOC101927374,MIR3923,ROBO1	yes	yes	yes	yes	yes	yes	yes	yes
3:53258722-53267290	8	TKT	yes	yes	yes	yes	yes	yes	yes	yes
3:52521211-52527088	8	NISCH	no	no	no	no	no	no	no	no
3:52446826-52457657	8	PHF7	yes	yes	yes	yes	yes	yes	yes	yes
3:49714209-49720934	8	APEH	yes	yes	yes	yes	yes	yes	yes	yes
3:49713126-49720934	8	APEH	no	no	no	no	no	no	no	no
3:48638112-48641864	8	UQCRC1	no	no	no	no	no	no	no	no
3:47892179-47960331	8	MAP4	yes	yes	yes	yes	yes	yes	yes	yes
3:47651555-47814426	8	SMARCC1	no	no	no	no	no	no	no	no
3:47456061-47484581	8	SCAP	no	no	no	no	no	no	no	no
3:46722989-46725338	8	ALS2CL	no	no	no	no	no	no	no	no
3:44496612-44497188	8	ZNF445	no	no	no	no	no	no	no	no
3:43591211-43607219	8	ANO10	no	no	no	no	no	no	no	no
3:41496987-41925444	8	ULK4	no	no	no	no	no	no	no	no
3:38518777-38524051	8	ACVR2B	no	no	no	no	no	no	no	no
3:33467081-33481870	8	UBP1	no	no	no	no	no	no	no	no
3:33441680-33481417	8	UBP1	no	no	no	no	no	no	no	no
3:195776154-195780429	8	TFRC	no	no	no	no	no	no	no	no
3:183962388-183963600	8	ALG3	no	no	no	no	no	no	no	no
3:183439678-183516777	8	YEATS2	no	no	no	no	no	no	no	no
3:183016544-183027623	8	MCF2L2	no	no	no	no	no	no	no	no
3:148744546-148745456	8	GYG1	yes	yes	yes	yes	yes	yes	yes	yes
3:140978964-141006295	8	PXYLP1	no	no	no	no	no	no	no	no
3:140282802-140286919	8	CLSTN2	no	no	no	no	no	no	no	no
3:136667100-136667968	8	NCK1	no	no	no	no	no	no	no	no
3:136096501-136141886	8	STAG1	no	no	no	no	no	no	no	no
3:13371959-13413532	8	NUP210	no	no	no	no	no	no	no	no
3:133327378-133363207	8	TOPBP1	no	no	no	no	no	no	no	no
3:12343019-12353952	8	PPARG	no	no	no	no	no	no	no	no
3:123426600-123456390	8	MYLK	no	no	no	no	no	no	no	no
3:121206148-121217517	8	POLQ	no	no	no	no	no	no	no	no
3:112968568-112997630	8	BOC	no	no	no	no	yes	yes	yes	yes
2:98274405-98275940	8	ACTR1B	no	no	no	no	no	no	no	no
2:97527315-97529065	8	SEMA4C	no	no	no	no	no	no	no	no
2:97009842-97025190	8	NCAPH	no	no	no	no	no	no	no	no
2:63826303-63833162	8	MDH1	no	no	no	no	no	no	no	no
2:61463160-61484485	8	USP34	no	no	no	no	no	no	no	no
2:61295983-61333797	8	KIAA1841	no	no	no	no	no	no	no	no
2:48701821-48718309	8	PPP1R21	no	no	no	no	no	no	no	no
2:44132830-44201434	8	LRPPRC	no	no	no	no	no	no	no	no
2:32718606-32836649	8	BIRC6,BIRC6-AS2,MIR558	no	no	no	no	no	no	no	no
2:32689576-32740837	8	BIRC6	no	no	no	no	no	no	no	no
2:32689576-32694682	8	BIRC6	no	no	no	no	no	no	no	no
2:32688261-32727958	8	BIRC6	no	no	no	no	no	no	no	no
2:32673862-32730272	8	BIRC6	no	no	no	no	no	no	no	no
2:32667132-32824967	8	BIRC6,BIRC6-AS2,MIR558	no	no	no	no	no	no	no	no
2:32664575-32756618	8	BIRC6	no	no	no	no	no	no	no	no
2:32658711-32770927	8	BIRC6,MIR558	no	no	no	no	no	no	no	no
2:32655932-32744013	8	BIRC6	no	no	no	no	no	no	no	no
2:27722008-27745461	8	GCKR	no	no	no	no	no	no	no	no
2:27458112-27466654	8	CAD	no	no	no	no	no	no	no	no
22:47370185-47571342	8	TBC1D22A	yes	yes	yes	yes	yes	yes	yes	yes
22:46787529-46835308	8	CELSR1	no	no	no	no	no	no	no	no
22:45588122-45595916	8	KIAA0930	yes	yes	yes	no	yes	yes	yes	yes
22:42481529-42483179	8	NDUFA6	no	no	no	no	no	no	no	no
22:42471574-42475442	8	FAM109B	yes	yes	yes	yes	yes	yes	yes	yes
2:242169247-242194573	8	HDLBP	no	no	no	no	no	no	no	no
22:39708886-39714597	8	RPL3,SNORD139,SNORD83A,SNORD83B	no	no	no	no	no	no	no	no
2:238296224-238296827	8	COL6A3	no	no	no	no	no	no	no	no
2:238275329-238287878	8	COL6A3	no	no	no	no	no	no	no	no
2:238244777-238322850	8	COL6A3	no	no	no	no	no	no	no	no
22:36692888-36745300	8	MYH9	no	no	no	no	no	no	no	no
2:233562014-233621044	8	GIGYF2	no	no	no	no	no	no	no	no
22:32097641-32100712	8	PRR14L	no	no	no	no	no	no	no	no
2:230663590-230744844	8	TRIP12	no	no	no	no	no	no	no	no
22:28559079-29025818	8	MIR5739,TTC28	yes	yes	yes	yes	yes	yes	yes	yes
2:223752547-223787867	8	ACSL3	no	no	no	no	no	no	no	no
2:220426437-220431848	8	OBSL1	no	no	no	no	no	no	no	no
2:220415449-220419462	8	OBSL1	no	no	no	no	no	no	no	no
2:220036618-220042732	8	CNPPD1	yes	yes	yes	yes	yes	yes	yes	yes
2:219557305-219558706	8	STK36	no	no	no	no	no	no	no	no
2:217536827-217541605	8	IGFBP5	yes	yes	yes	no	yes	yes	yes	no
2:216995597-217002902	8	XRCC5	no	no	no	no	no	no	no	no
2:216236631-216253024	8	FN1	no	no	no	no	no	no	no	no
2:209130990-209169737	8	PIKFYVE	no	no	no	no	no	no	no	no
2:203676468-203693739	8	ICA1L	no	no	no	no	no	no	no	no
2:189854821-189862115	8	COL3A1,MIR3606	no	no	no	no	no	no	no	no
2:172778934-172809519	8	HAT1	no	no	no	no	no	no	no	no
2:160824049-160879370	8	PLA2R1	no	no	no	no	no	no	no	no
21:47746290-47845885	8	PCNT	no	no	no	no	no	no	no	no
21:46600244-46605006	8	ADARB1	no	no	no	no	no	no	no	no
21:46595644-46624651	8	ADARB1	no	no	no	no	no	no	no	no
21:45451971-45483666	8	TRAPPC10	no	no	no	no	no	no	no	no
21:42808941-42831141	8	MX1	no	no	no	no	no	no	no	no
21:34951655-34957074	8	DONSON	no	no	no	no	no	no	no	no
2:128917087-128922399	8	UGGT1	no	no	no	no	no	no	no	no
2:128028911-128047849	8	ERCC3	no	no	no	no	no	no	no	no
21:27462258-27543138	8	APP	yes	yes	yes	yes	yes	yes	yes	yes
21:27326903-27342862	8	APP	no	no	no	no	no	no	no	no
2:1133453-1243548	8	SNTG2	no	no	no	no	no	no	no	no
2:109086106-109109246	8	GCC2	no	no	no	no	no	no	no	no
2:101618690-101622885	8	RPL31	no	no	no	no	yes	yes	yes	yes
20:60733727-60740570	8	SS18L1	no	no	no	no	no	no	no	no
20:55025654-55028185	8	CASS4	yes	yes	yes	yes	yes	yes	yes	yes
20:52601825-52612589	8	BCAS1	no	no	no	no	no	no	no	no
20:5163706-5178533	8	CDS2	yes	yes	yes	yes	yes	yes	yes	yes
20:50213313-50241901	8	ATP9A	no	no	no	no	no	no	no	no
20:47691321-47707559	8	CSE1L	no	no	no	no	no	no	no	no
20:472897-489304	8	CSNK2A1	no	no	no	no	no	no	no	no
20:3529816-3565527	8	ATRN	no	no	no	no	no	no	no	no
20:34761685-34820721	8	EPB41L1	yes	yes	yes	yes	yes	yes	yes	yes
20:34389412-34459751	8	PHF20	no	no	no	no	no	no	no	no
20:3209483-3210906	8	SLC4A11	no	no	no	no	no	no	no	no
20:25252018-25264887	8	PYGB	no	no	no	no	no	no	no	no
20:21306916-21324846	8	XRN2	no	no	no	no	no	no	no	no
19:6213949-6230724	8	MLLT1	no	no	no	no	no	no	no	no
19:5916151-5941846	8	CAPS,RANBP3	yes	yes	yes	yes	yes	yes	yes	yes
19:58797082-58806947	8	ZNF8	no	no	no	no	no	no	no	no
19:54312840-54314542	8	NLRP12	no	no	no	no	no	no	no	no
19:50905034-50918247	8	POLD1	no	no	no	no	no	no	no	no
19:48918120-48948188	8	GRIN2D	yes	yes	yes	no	no	no	no	no
19:47567446-47575378	8	ZC3H4	yes	yes	yes	yes	yes	yes	yes	yes
19:42597980-42603973	8	POU2F2	no	no	no	no	no	no	no	no
19:42384933-42385439	8	CD79A	yes	yes	yes	no	yes	yes	yes	yes
19:41709354-41713444	8	CYP2S1	yes	yes	yes	yes	yes	yes	yes	yes
19:39514662-39521764	8	FBXO27	yes	yes	yes	yes	yes	yes	yes	yes
19:3751186-3752718	8	APBA3,MIR1268A	no	no	no	no	no	no	no	no
19:36640479-36641251	8	CAPNS1	no	no	no	no	no	no	no	no
19:33106563-33137521	8	ANKRD27	no	no	no	no	no	no	no	no
19:18965409-18979039	8	UPF1	yes	yes	yes	yes	yes	yes	yes	yes
19:14854231-14885118	8	ADGRE2	no	no	no	no	no	no	no	no
19:13051056-13055304	8	CALR,MIR6515	no	no	no	no	no	no	no	no
19:11663857-11666068	8	ELOF1	no	no	no	no	no	no	no	no
19:11663857-11665180	8	ELOF1	yes	yes	yes	yes	yes	yes	yes	yes
19:11556203-11559803	8	PRKCSH	no	no	no	no	no	no	no	no
18:9557218-9595151	8	PPP4R1	no	no	no	no	no	no	no	no
1:89236034-89250507	8	PKN2	no	no	no	no	no	no	no	no
18:56585502-56606853	8	ZNF532	no	no	no	no	no	no	no	no
18:54348543-54448887	8	WDR7	no	no	no	no	no	no	no	no
18:47809634-47813009	8	CXXC1	no	no	no	no	no	no	no	no
18:46798547-46860223	8	DYM	no	no	no	no	no	no	no	no
18:46570171-46889603	8	DYM,MIR4744	yes	yes	yes	yes	yes	yes	yes	yes
18:36786887-37115579	8	MIR924HG	yes	yes	yes	yes	yes	yes	yes	yes
18:33688493-33704663	8	SLC39A6	no	no	no	no	no	no	no	no
18:33569786-33647373	8	RPRD1A	no	no	no	no	no	no	no	no
18:28576756-28604459	8	DSC3	no	no	no	no	no	no	no	no
18:23845133-23866463	8	TAF4B	no	no	no	no	no	no	no	no
17:80721840-80861354	8	TBCD,ZNF750	no	no	no	no	no	no	no	no
17:79660683-79669151	8	HGS,MIR6786	no	no	no	no	no	no	no	no
17:77918706-77925396	8	TBC1D16	no	no	no	no	no	no	no	no
17:7760002-7760880	8	NAA38	no	no	no	no	no	no	no	no
17:74385612-74397235	8	UBE2O	no	no	no	no	no	no	no	no
17:59962261-59989054	8	INTS2	no	no	no	no	no	no	no	no
17:58967055-59470199	8	BCAS3,LOC101927855	yes	yes	yes	yes	yes	yes	yes	yes
17:56422538-56428869	8	SUPT4H1,TSPOAP1-AS1	no	no	no	no	no	no	no	no
17:4906906-4908295	8	KIF1C	no	no	no	no	no	no	no	no
17:48266102-48277308	8	COL1A1	no	no	no	no	no	no	no	no
17:48152962-48158772	8	ITGA3	no	no	no	no	no	no	no	no
17:40762125-40767256	8	TUBG1	no	no	no	no	no	no	no	no
17:29665019-29701147	8	NF1	no	no	no	no	no	no	no	no
17:29553452-29663932	8	EVI2A,EVI2B,NF1,OMG	no	no	no	no	no	no	no	no
17:20771745-20795745	8	CCDC144NL,CCDC144NL-AS1	no	no	no	no	no	no	no	no
17:19452947-19463806	8	SLC47A1,SNORA59A,SNORA59B	no	no	no	no	no	no	no	no
16:89818545-89845258	8	FANCA	no	no	no	no	no	no	no	no
16:89607703-89614521	8	SPG7	no	no	no	no	no	no	no	no
16:88772890-88779313	8	CTU2	no	no	no	no	no	no	no	no
16:85952022-85956211	8	IRF8	yes	yes	yes	yes	yes	yes	yes	yes
16:84120962-84132915	8	MBTPS1	no	no	no	no	no	no	no	no
16:77850817-77896787	8	VAT1L	no	no	no	no	no	no	no	no
16:72136972-72144976	8	DHX38	no	no	no	no	no	no	no	no
16:71701080-71715808	8	PHLPP2	no	no	no	no	no	no	no	no
16:71692135-71698002	8	PHLPP2	no	no	no	no	no	no	no	no
1:67137626-67155999	8	SGIP1	no	no	no	no	no	no	no	no
16:70500034-70504329	8	FUK	no	no	no	no	no	no	no	no
16:69959332-69975643	8	MIR140,WWP2	no	no	no	no	no	no	no	no
16:69354590-69358946	8	VPS4A	no	no	no	no	no	no	no	no
16:66754798-66762145	8	DYNC1LI2	yes	yes	yes	yes	yes	yes	yes	yes
16:58610366-58616807	8	CNOT1	no	no	no	no	no	no	no	no
16:58594115-58615419	8	CNOT1	no	no	no	no	no	no	no	no
16:58559082-58621317	8	CNOT1,SNORA46,SNORA50A	no	no	no	no	no	no	no	no
16:57079359-57096085	8	NLRC5	no	no	no	no	no	no	no	no
16:48286041-48337216	8	LONP2	no	no	no	no	no	no	no	no
16:425132-427585	8	TMEM8A	no	no	no	no	no	no	no	no
16:3708037-3713563	8	DNASE1,TRAP1	no	no	no	no	no	no	no	no
16:30759619-30764878	8	PHKG2	yes	yes	yes	yes	yes	yes	yes	yes
16:30745214-30753229	8	SRCAP,TMEM265	yes	yes	yes	yes	yes	yes	yes	yes
16:30727386-30740893	8	SRCAP	no	no	no	no	no	no	no	no
16:30718503-30740893	8	SNORA30,SRCAP	no	no	no	no	no	no	no	no
16:29810584-29816706	8	KIF22	no	no	no	no	no	no	no	no
16:28128638-28146645	8	XPO6	no	no	no	no	no	no	no	no
16:2808470-2819285	8	SRRM2	no	no	no	no	no	no	no	no
16:2807472-2820718	8	SRRM2	no	no	no	no	no	no	no	no
16:24573144-24576186	8	RBBP6	no	no	no	no	no	no	no	no
16:24104111-24166178	8	PRKCB	no	no	no	no	no	no	no	no
16:2353969-2379855	8	ABCA3	no	no	no	no	no	no	no	no
16:21475023-21498937	8	SMG1P3	no	no	no	no	no	no	no	no
16:2120456-2124390	8	TSC2	no	no	no	no	no	no	no	no
16:19717913-19722762	8	KNOP1	no	no	no	no	no	no	no	no
1:61743191-61872399	8	NFIA	no	no	no	no	no	no	no	no
16:1675973-1715139	8	CRAMP1	no	no	no	no	no	no	no	no
16:16200594-16230501	8	ABCC1	no	no	no	no	no	no	no	no
15:99467753-99491937	8	IGF1R	no	no	no	no	no	no	no	no
15:91161114-91188577	8	CRTC3,CRTC3-AS1	no	no	no	no	no	no	no	no
1:58996272-59004982	8	OMA1	no	no	no	no	no	no	no	no
15:89807133-89860362	8	FANCI,POLG	yes	yes	yes	yes	yes	yes	yes	yes
15:81166204-81201647	8	CEMIP	no	no	no	no	no	no	no	no
15:78308887-78337410	8	TBC1D2B	no	no	no	no	no	no	no	no
15:70980088-71055850	8	UACA	yes	yes	no	no	yes	yes	yes	yes
15:66679210-66777529	8	MAP2K1	yes	yes	yes	no	yes	yes	yes	no
15:63926931-63954220	8	HERC1	no	no	no	no	no	no	no	no
15:63019285-63076089	8	TLN2	no	no	no	no	no	no	no	no
15:56680669-56687032	8	TEX9	no	no	no	no	no	no	no	no
15:50916362-50941082	8	TRPM7	no	no	no	no	no	no	no	no
15:48051941-48066420	8	SEMA6D	yes	yes	yes	no	yes	yes	yes	no
1:54266365-54293846	8	NDC1	no	no	no	no	no	no	no	no
15:41601465-41605552	8	OIP5	yes	yes	yes	yes	yes	yes	yes	yes
15:39873279-39876388	8	THBS1	no	no	no	no	no	no	no	no
1:53320136-53326543	8	ZYG11A	no	no	no	no	no	no	no	no
15:28361810-28492043	8	HERC2	no	no	no	no	no	no	no	no
15:25312558-25353185	8	SNORD116-10,SNORD116-11,SNORD116-12,SNORD116-13,SNORD116-14,SNORD116-15,SNORD116-16,SNORD116-17,SNORD116-18,SNORD116-19,SNORD116-20,SNORD116-21,SNORD116-22,SNORD116-23,SNORD116-24,SNORD116-25,SNORD116-26,SNORD116-27,SNORD116-28,SNORD116-29,SNORD116-3,SNORD116-5,SNORD116-7,SNORD116-8,SNORD116-9	no	no	no	no	no	no	no	no
15:23285704-23299121	8	HERC2P2	no	no	no	no	no	no	no	no
14:95916267-95942173	8	SYNE3	yes	yes	yes	yes	yes	yes	yes	yes
14:94107490-94173689	8	UNC79	yes	yes	yes	yes	yes	yes	yes	yes
14:91409421-91526993	8	RPS6KA5	yes	yes	yes	yes	yes	yes	yes	yes
14:74995660-75018053	8	LTBP2	no	no	no	no	no	no	no	no
14:74343700-74346879	8	PTGR2	no	no	no	no	no	no	no	no
14:74327241-74371786	8	PTGR2,ZNF410	no	no	no	no	no	no	no	no
14:71476350-71489949	8	PCNX1	no	no	no	no	no	no	no	no
14:71455283-71512000	8	PCNX1	no	no	no	no	no	no	no	no
14:71434914-71445365	8	PCNX1	no	no	no	no	no	no	no	no
1:46120214-46120991	8	GPBP1L1	no	no	no	no	no	no	no	no
14:58813737-58832948	8	ARID4A	no	no	no	no	no	no	no	no
1:44003868-44044591	8	PTPRF	no	no	no	no	no	no	no	no
1:41457436-41466789	8	CTPS1	no	no	no	no	no	no	no	no
14:106331913-106555558	8	ADAM6,FAM30A	no	no	no	no	no	no	no	no
14:105678449-105767329	8	BRF1,BTBD6,PACS2	no	no	no	no	no	no	no	no
14:102792321-102800983	8	ZNF839	no	no	no	no	no	no	no	no
1:40872407-40888998	8	SMAP2	yes	yes	yes	no	yes	yes	yes	yes
1:40555081-40558179	8	PPT1	no	no	no	no	no	no	no	no
1:39765881-39815299	8	MACF1	no	no	no	no	no	no	no	no
1:39763291-39793025	8	MACF1	no	no	no	no	no	no	no	no
13:77713330-77798667	8	MYCBP2	no	no	no	no	no	no	no	no
1:36602172-36615067	8	TRAPPC3	no	no	no	no	no	no	no	no
1:36469941-36492899	8	AGO3	no	no	no	no	no	no	no	no
1:35469568-35496314	8	ZMYM6	no	no	no	no	no	no	no	no
1:3410334-3424487	8	MEGF6	no	no	no	no	no	no	no	no
13:33095509-33111164	8	N4BP2L2	no	no	no	no	no	no	no	no
13:28840851-28854678	8	PAN3	no	no	no	no	no	no	no	no
13:28195915-28197590	8	POLR1D	yes	yes	yes	yes	yes	yes	yes	yes
1:32782265-32799224	8	HDAC1	no	no	no	no	no	no	no	no
13:115012405-115038150	8	CDC16	yes	yes	yes	yes	yes	yes	yes	yes
13:115002273-115028489	8	CDC16,MIR548AR	no	no	no	no	no	no	no	no
13:114806475-114822949	8	RASA3	no	no	no	no	no	no	no	no
13:113883759-113899551	8	CUL4A	no	no	no	no	no	no	no	no
13:103296906-103331523	8	TPP2	yes	yes	yes	yes	yes	yes	yes	yes
13:100517071-100543691	8	CLYBL,LOC101927437	no	no	no	no	no	no	no	no
12:9229941-9268558	8	A2M	yes	yes	yes	yes	yes	yes	yes	yes
12:9087719-9089922	8	PHC1	no	no	no	no	no	no	no	no
12:69983264-69991546	8	CCT2	no	no	no	no	no	no	no	no
12:6690456-6700749	8	CHD4,SCARNA11	no	no	no	no	no	no	no	no
12:57625495-57626358	8	SHMT2	no	no	no	no	no	no	no	no
12:57535156-57573924	8	LRP1,LRP1-AS	no	no	no	no	no	no	no	no
12:57498246-57501097	8	STAT6	no	no	no	no	no	no	no	no
12:56915608-56965639	8	RBMS2	no	no	no	no	no	no	no	no
12:56645958-56648063	8	ANKRD52	yes	no	no	no	yes	no	no	no
12:50047974-50101197	8	FMNL3	yes	yes	yes	yes	yes	yes	yes	yes
12:49437982-49446207	8	KMT2D	no	no	no	no	no	no	no	no
1:2441300-2452754	8	PANK4	no	no	no	no	no	no	no	no
1:23779189-23810750	8	ASAP3	yes	yes	yes	yes	yes	yes	yes	yes
1:232561334-232579431	8	SIPA1L2	no	no	no	no	no	no	no	no
12:29786079-29813818	8	TMTC1	yes	yes	yes	yes	yes	yes	yes	yes
12:2926388-2930762	8	ITFG2	no	no	no	no	no	no	no	no
12:28115253-28122449	8	PTHLH	yes	yes	yes	yes	yes	yes	yes	yes
1:225142660-225226525	8	DNAH14	no	no	no	no	no	no	no	no
1:22165317-22182168	8	HSPG2	no	no	no	no	no	no	no	no
12:2061581-2062454	8	DCP1B	yes	no	no	no	yes	no	no	no
1:219366423-219414650	8	LYPLAL1	no	no	no	no	no	no	no	no
12:133353219-133390005	8	GOLGA3	no	no	no	no	no	no	no	no
12:132423717-132428406	8	PUS1	yes	yes	yes	yes	yes	yes	yes	yes
12:125431369-125453514	8	DHX37	yes	yes	yes	no	yes	yes	yes	yes
12:124818969-124922542	8	MIR6880,NCOR2	no	no	no	no	no	no	no	no
12:124811954-124817013	8	NCOR2	no	no	no	no	no	no	no	no
12:123024222-123061576	8	KNTC1	no	no	no	no	no	no	no	no
12:121132897-121139667	8	MLEC	yes	yes	yes	yes	yes	yes	yes	yes
12:120596263-120602525	8	GCN1	no	no	no	no	no	no	no	no
12:120568988-120587524	8	GCN1	no	no	no	no	no	no	no	no
12:108918092-108936928	8	SART3	no	no	no	no	no	no	no	no
1:197552281-197684204	8	DENND1B	no	no	no	no	no	no	no	no
1:197059059-197065294	8	ASPM	no	no	no	no	no	no	no	no
1:19478806-19481569	8	UBR4	no	no	no	no	no	no	no	no
1:19419806-19432336	8	UBR4	no	no	no	no	no	no	no	no
1:183486822-183520325	8	SMG7	no	no	no	no	no	no	no	no
11:74329581-74347320	8	POLD3	no	no	no	no	no	no	no	no
11:73988029-73997436	8	P4HA3	no	no	no	no	no	no	no	no
1:1720491-1749314	8	GNB1	no	no	no	no	no	no	no	no
1:170688866-170699489	8	PRRX1	no	no	no	no	no	no	no	no
11:68178903-68193655	8	LRP5	yes	yes	yes	yes	yes	yes	yes	yes
11:68133038-68204467	8	LRP5	no	no	no	no	no	no	no	no
11:68125117-68207384	8	LRP5	no	no	no	no	no	no	no	no
11:63594399-63595190	8	C11orf84	yes	yes	yes	no	yes	yes	yes	yes
11:63396436-63398943	8	ATL3	no	no	no	no	no	no	no	no
1:161293403-161326630	8	SDHC	no	no	no	no	no	no	no	no
1:160268891-160283915	8	COPA	no	no	no	no	no	no	no	no
11:57558856-57586652	8	CTNND1,TMX2-CTNND1	yes	yes	yes	yes	yes	yes	yes	yes
1:156169625-156177804	8	SLC25A44	no	no	no	no	no	no	no	no
1:156169625-156170263	8	SLC25A44	no	no	no	no	no	no	no	no
1:155327106-155429689	8	ASH1L,POU5F1P4	no	no	no	no	no	no	no	no
1:154523413-154524659	8	UBE2Q1	no	no	no	no	no	no	no	no
1:151633273-151671559	8	SNX27	yes	yes	yes	yes	yes	yes	yes	no
1:151340674-151342245	8	SELENBP1	no	no	no	no	no	no	no	no
11:47746019-47776216	8	FNBP4	no	no	no	no	no	no	no	no
11:46338911-46342296	8	CREB3L1	no	no	no	no	no	no	no	no
1:145273184-145290511	8	NBPF20,NBPF25P,NBPF9,NOTCH2NL	no	no	no	no	no	no	no	no
1:145248812-145281704	8	NBPF20,NBPF9,NOTCH2NL	no	no	no	no	no	no	no	no
11:2417857-2418649	8	CD81	no	no	no	no	no	no	no	no
1:12049221-12066750	8	MFN2	no	no	no	no	no	no	no	no
11:19954721-20075786	8	NAV2,NAV2-AS2	no	no	no	no	no	no	no	no
1:11805859-11810828	8	AGTRAP	no	no	no	no	no	no	no	no
11:124494826-124500751	8	TBRG1	no	no	no	no	no	no	no	no
1:11205024-11303357	8	ANGPTL7,MTOR,MTOR-AS1	no	no	no	no	no	no	no	no
11:120317111-120338017	8	ARHGEF12	no	no	no	no	no	no	no	no
11:117060881-117068161	8	LOC100652768,SIDT2	no	no	no	no	no	no	no	no
11:108164039-108175579	8	ATM	no	no	no	no	no	no	no	no
11:107940822-107965714	8	CUL5	no	no	no	no	no	no	no	no
10:97915680-97923517	8	ZNF518A	yes	yes	yes	yes	yes	yes	yes	no
10:97440228-97453900	8	TCTN3	yes	yes	no	no	yes	yes	no	no
10:96997329-97031541	8	PDLIM1	no	no	no	no	no	no	no	no
10:96005702-96044722	8	PLCE1,PLCE1-AS1	no	no	no	no	no	no	no	no
10:86198267-86237420	8	CCSER2	no	no	no	no	no	no	no	no
10:48944634-49258304	8	AGAP12P,BMS1P5,FAM25C,FAM25G,GLUD1P7	no	no	no	no	no	no	no	no
10:43613820-43625797	8	RET	yes	yes	yes	yes	yes	yes	yes	yes
10:32304436-32327146	8	KIF5B	no	no	no	no	no	no	no	no
10:32297937-32345371	8	KIF5B	yes	yes	yes	no	yes	yes	yes	no
10:3182878-3202128	8	PITRM1,PITRM1-AS1	no	no	no	no	no	no	no	no
10:31644075-31647262	8	ZEB1	no	no	no	no	no	no	no	no
10:16967582-17126460	8	CUBN	no	no	no	no	no	no	no	no
10:15863654-15885271	8	FAM188A	no	no	no	no	no	no	no	no
10:131958258-131965244	8	GLRX3	no	no	no	no	no	no	no	no
10:128788718-128926028	8	DOCK1	no	no	no	no	no	no	no	no
10:122618154-122650399	8	WDR11	no	no	no	no	no	no	no	no
10:101954181-101977887	8	CHUK	no	no	no	no	no	no	no	no

## Sheet: pos_5_40_150
CircID	Read count	Gene	Validated_300_VLS?	Validated_300_LS?	Validated_300_MS?	Validated_300_HS?	Validated_600_VLS?	Validated_600_LS?	Validated_600_MS?	Validated_600_HS?
2:32660563-32728303	17	BIRC6	no	no	no	no	no	no	no	no
16:23113639-23131567	17	USP31	yes	yes	yes	yes	yes	yes	yes	yes
1:200801327-200826552	17	CAMSAP2	yes	yes	yes	yes	yes	yes	yes	yes
10:855483-931702	17	LARP4B	yes	yes	yes	yes	yes	yes	yes	yes
6:90461149-90503926	16	MDN1	yes	yes	yes	yes	yes	yes	yes	yes
5:90049390-90059286	16	ADGRV1	yes	yes	yes	yes	yes	yes	yes	yes
X:154006958-154019343	15	MPP1	yes	yes	yes	yes	yes	yes	yes	yes
8:48685668-48855926	15	PRKDC	yes	yes	yes	yes	yes	yes	yes	yes
7:94035561-94051264	15	COL1A2	yes	yes	yes	yes	no	no	no	no
4:38022211-38134878	15	TBC1D1	yes	yes	yes	yes	yes	yes	yes	yes
2:96940994-96971307	15	SNRNP200	yes	yes	yes	yes	yes	yes	yes	yes
2:73777393-73830431	15	ALMS1	no	no	no	no	no	no	no	no
20:330281-335512	15	NRSN2	yes	yes	yes	yes	yes	yes	yes	yes
18:9722738-9815219	15	RAB31	no	no	no	no	no	no	no	no
15:71534987-72039381	15	THSD4,THSD4-AS2	yes	yes	yes	no	yes	yes	yes	yes
15:20648623-20666595	15	HERC2P3	no	no	no	no	no	no	no	no
12:49223538-49230049	15	DDX23	yes	yes	yes	yes	yes	yes	yes	yes
12:120583065-120608125	15	GCN1,MIR4498	no	no	no	no	no	no	no	no
12:114254542-114397209	15	RBM19	yes	yes	yes	yes	yes	yes	yes	yes
X:148573068-148578047	14	IDS	yes	yes	yes	yes	yes	yes	yes	yes
9:97488950-97843062	14	C9orf3,MIR2278,MIR6081	yes	yes	yes	yes	yes	yes	yes	yes
9:35710557-35721800	14	MIR6852,TLN1	yes	yes	yes	yes	yes	yes	yes	yes
9:33935836-33963789	14	SNORD121A,UBAP2	no	no	no	no	yes	yes	yes	yes
9:131455916-131458675	14	SET	yes	yes	yes	yes	yes	yes	yes	yes
8:1806125-1846691	14	ARHGEF10	yes	yes	yes	yes	yes	yes	yes	yes
8:144806102-144815914	14	FAM83H,MIR4664	yes	yes	yes	yes	yes	yes	yes	yes
7:96745904-96811075	14	SDHAF3	yes	yes	yes	yes	yes	yes	yes	yes
7:50672986-50823753	14	GRB10	yes	yes	yes	yes	yes	yes	yes	yes
7:44251845-44253893	14	YKT6	yes	yes	yes	yes	yes	yes	yes	yes
6:90556280-90584155	14	CASP8AP2	yes	yes	yes	yes	yes	yes	yes	yes
6:90454991-90504520	14	MDN1	yes	yes	yes	yes	yes	yes	yes	yes
6:75848163-75901476	14	COL12A1	yes	yes	yes	yes	yes	yes	yes	yes
6:2948392-2958403	14	SERPINB6	no	no	no	no	no	no	no	no
5:176562087-176687169	14	NSD1	yes	yes	yes	no	yes	yes	yes	yes
5:139815688-139844361	14	ANKHD1,ANKHD1-EIF4EBP3	no	no	no	no	yes	yes	yes	yes
5:134007498-134059360	14	SEC24A	yes	yes	yes	yes	yes	yes	yes	yes
4:79371304-79465423	14	FRAS1	yes	yes	yes	yes	no	no	no	no
4:151682934-151774095	14	LRBA	no	no	no	no	no	no	no	no
4:140637545-140812121	14	MAML3,MGST2	yes	yes	yes	yes	yes	yes	yes	yes
4:10441503-10456612	14	ZNF518B	yes	yes	yes	yes	yes	yes	yes	yes
3:47098310-47129737	14	SETD2	yes	yes	yes	yes	yes	yes	yes	yes
3:42572962-42579065	14	VIPR1,VIPR1-AS1	yes	yes	yes	yes	yes	yes	yes	yes
3:17226068-17413739	14	TBC1D5	no	no	no	no	no	no	no	no
2:87769668-87772404	14	CYTOR	yes	yes	yes	yes	yes	yes	yes	yes
2:33482350-33540336	14	LTBP1	no	no	no	no	no	no	no	no
22:46790038-46835308	14	CELSR1	yes	yes	yes	yes	yes	yes	yes	yes
22:35796115-35812397	14	MCM5	yes	yes	yes	yes	yes	yes	yes	yes
22:19210206-19223392	14	CLTCL1	yes	yes	yes	yes	yes	yes	yes	yes
2:216230227-216271233	14	FN1	yes	yes	yes	yes	yes	yes	yes	yes
21:38792600-38828610	14	DYRK1A	yes	yes	yes	yes	yes	yes	yes	yes
2:121517380-121555044	14	GLI2	yes	yes	yes	yes	yes	yes	yes	yes
20:47570092-47605973	14	ARFGEF2	yes	yes	yes	yes	yes	yes	yes	yes
20:42315491-42345122	14	MYBL2	yes	yes	yes	yes	no	no	no	no
1:977335-985175	14	AGRN	yes	yes	yes	yes	yes	yes	yes	yes
18:21461899-21511165	14	LAMA3	yes	yes	yes	yes	yes	yes	yes	yes
18:13089454-13115875	14	CEP192	yes	yes	yes	yes	yes	yes	yes	yes
17:79876144-79880933	14	MAFG	yes	yes	yes	yes	yes	yes	yes	yes
17:60024277-60108999	14	MED13	no	no	no	no	yes	yes	yes	yes
17:48148207-48165233	14	ITGA3	yes	yes	yes	yes	yes	yes	yes	yes
16:58576134-58594266	14	CNOT1,SNORA46,SNORA50A	yes	yes	yes	yes	yes	yes	yes	yes
16:3708037-3767598	14	DNASE1,TRAP1	yes	yes	yes	yes	yes	yes	yes	yes
16:16205231-16225792	14	ABCC1	no	no	no	no	yes	no	no	no
15:25349005-25355601	14	SNORD116-28,SNORD116-29,SNORD116-30	yes	yes	yes	yes	yes	yes	yes	yes
14:36133847-36169508	14	RALGAPA1,RALGAPA1P1	yes	yes	yes	yes	yes	yes	yes	no
14:106367734-107123547	14	ADAM6,FAM30A,LINC00221,LINC00226,MIR7641-2	yes	yes	yes	yes	yes	yes	yes	yes
13:77695507-77847803	14	MYCBP2	yes	yes	yes	yes	yes	yes	yes	yes
12:99638119-100219167	14	ANKS1B,FAM71C	yes	yes	yes	yes	yes	yes	yes	yes
12:54789044-54802019	14	ITGA5,LOC102724050	yes	yes	yes	yes	yes	yes	yes	yes
12:133374925-133398897	14	GOLGA3	yes	yes	yes	yes	yes	yes	yes	yes
1:202718072-202735632	14	KDM5B	yes	yes	yes	yes	yes	yes	yes	yes
1:173900351-173950147	14	RC3H1	yes	yes	yes	yes	yes	yes	yes	yes
11:70176278-70194526	14	PPFIA1	yes	yes	yes	yes	no	no	no	no
11:373190-382117	14	B4GALNT4	yes	yes	yes	yes	yes	yes	yes	yes
1:12059044-12067306	14	MFN2	yes	yes	yes	yes	yes	yes	yes	yes
1:117626639-117645491	14	MIR942,TTF2	yes	yes	yes	yes	yes	yes	yes	yes
11:103060400-103128480	14	DYNC2H1	yes	yes	yes	yes	yes	yes	yes	yes
10:5005453-5149878	14	AKR1C1,AKR1C2,AKR1C3	yes	yes	yes	yes	yes	yes	yes	yes
X:53579271-53655571	13	HUWE1,MIR98,MIRLET7F2	yes	yes	yes	yes	no	no	no	no
X:53573396-53631795	13	HUWE1,MIR98,MIRLET7F2	no	no	no	no	no	no	no	no
X:53078505-53109796	13	GPR173	yes	yes	yes	yes	yes	yes	yes	yes
X:40982723-41026830	13	USP9X	no	no	no	no	yes	yes	yes	no
X:18917290-18954268	13	PHKA2	yes	yes	yes	yes	yes	yes	yes	yes
9:86274877-86278958	13	UBQLN1	no	no	no	no	yes	yes	yes	yes
9:71509254-71606173	13	LOC101927069,PIP5K1B	yes	yes	yes	no	no	no	no	no
9:37854776-37867665	13	DCAF10	yes	yes	yes	yes	yes	yes	yes	yes
9:35718808-35732392	13	CREB3,TLN1	yes	yes	yes	yes	yes	yes	yes	yes
9:21476897-21481151	13	IFNE,MIR31HG	yes	yes	yes	yes	yes	yes	yes	yes
9:20789349-20988428	13	FOCAD	yes	yes	yes	yes	yes	yes	yes	yes
9:20758088-20948927	13	FOCAD	yes	yes	yes	yes	yes	yes	yes	yes
9:134330462-134354006	13	PRRC2B	no	no	no	no	yes	yes	yes	yes
9:131742884-131769374	13	NUP188	yes	yes	yes	yes	yes	yes	yes	yes
9:119249637-119858430	13	ASTN2,ASTN2-AS1,TRIM32	yes	yes	yes	yes	yes	yes	yes	yes
9:114825216-114919893	13	SUSD1	yes	yes	yes	yes	yes	yes	yes	yes
8:48772171-48855926	13	PRKDC	no	no	no	no	no	no	no	no
8:48769716-48811129	13	PRKDC	yes	yes	yes	yes	no	no	no	no
8:24772454-24776606	13	NEFM	yes	yes	yes	yes	yes	yes	yes	yes
8:22034473-22054933	13	BMP1	yes	yes	yes	yes	yes	yes	yes	yes
8:131370262-131418439	13	ASAP1	yes	yes	yes	no	yes	yes	yes	no
8:105105698-105161076	13	RIMS2	yes	yes	yes	yes	yes	yes	yes	yes
8:103299660-103357773	13	UBR5	no	no	no	no	no	no	no	no
8:103284756-103341627	13	UBR5	yes	yes	yes	yes	yes	yes	yes	yes
7:92883172-92978119	13	VPS50	yes	yes	yes	yes	yes	yes	yes	yes
7:75104453-76279715	13	CCL24,CCL26,DTX2,FDPSP2,GTF2IP7,HIP1,HSPB1,LOC100133091,MDH2,MIR4651,PMS2P3,POM121C,POMZP3,POR,RHBDD2,SNORA14A,SPDYE5,SRRM3,SSC4D,STYXL1,TMEM120A,UPK3B,YWHAG,ZP3	yes	yes	yes	yes	no	no	no	no
7:73790216-73795193	13	CLIP2	yes	yes	yes	yes	yes	yes	yes	yes
7:5355586-5399200	13	TNRC18	yes	yes	yes	yes	yes	yes	yes	yes
7:23145352-23183644	13	KLHL7	yes	yes	yes	no	yes	yes	yes	yes
7:1509912-1513996	13	INTS1	yes	yes	yes	yes	yes	yes	yes	yes
7:150909575-150912818	13	ABCF2	yes	yes	yes	yes	no	no	no	no
7:120884255-120937498	13	CPED1	no	no	no	no	yes	yes	yes	yes
7:104714065-104719410	13	KMT2E	yes	yes	yes	yes	yes	yes	yes	yes
7:101713618-101840585	13	CUX1	yes	yes	yes	no	yes	yes	yes	yes
6:56346847-56362851	13	DST	yes	yes	yes	yes	yes	yes	yes	yes
6:36935916-36938470	13	MTCH1	yes	yes	yes	yes	yes	yes	yes	yes
6:33643467-33659705	13	ITPR3	yes	yes	yes	yes	yes	yes	yes	yes
6:33639805-33661482	13	ITPR3	yes	yes	yes	yes	yes	yes	yes	yes
6:157150360-157510914	13	ARID1B	yes	yes	yes	yes	yes	yes	yes	yes
6:152679507-152831506	13	SYNE1,SYNE1-AS1	no	no	no	no	yes	yes	yes	yes
6:121756744-121770873	13	GJA1	yes	yes	yes	yes	yes	yes	yes	yes
6:110064877-110146634	13	FIG4,MIR7641-2	yes	yes	yes	yes	yes	yes	yes	yes
5:9108251-9197415	13	SEMA5A	yes	yes	yes	yes	yes	yes	yes	yes
5:89811444-89821117	13	LYSMD3	yes	yes	yes	yes	yes	yes	yes	yes
5:88014057-88044934	13	MEF2C	yes	yes	yes	yes	yes	yes	yes	yes
5:72204535-72210215	13	TNPO1	yes	yes	yes	yes	yes	yes	yes	yes
5:70766221-70800578	13	BDP1	yes	yes	yes	yes	yes	yes	yes	yes
5:659976-693510	13	TPPP	yes	yes	yes	yes	yes	yes	yes	yes
5:31437345-31515671	13	DROSHA	no	no	no	no	no	no	no	no
5:149747406-149764195	13	TCOF1	yes	yes	yes	yes	yes	yes	yes	yes
5:14398988-14479459	13	TRIO	yes	yes	yes	yes	yes	yes	yes	yes
5:134240809-134298336	13	MIR4461,PCBD2	yes	yes	yes	yes	yes	yes	yes	yes
5:134033588-134053863	13	SEC24A	yes	yes	yes	yes	yes	yes	yes	yes
5:132332677-132334542	13	ZCCHC10	yes	yes	yes	yes	yes	yes	yes	yes
5:108679890-108745675	13	PJA2	yes	yes	yes	yes	yes	yes	yes	yes
4:78634540-78669538	13	CNOT6L	yes	yes	yes	yes	yes	yes	yes	yes
4:48548083-48636507	13	FRYL	yes	yes	yes	yes	yes	yes	yes	yes
4:39839097-39839828	13	PDS5A	yes	yes	yes	yes	yes	yes	yes	yes
4:39824482-39905811	13	PDS5A	yes	yes	yes	yes	yes	yes	yes	yes
4:155176670-155250862	13	DCHS2	yes	yes	yes	yes	yes	yes	yes	yes
3:8918879-8940731	13	RAD18	yes	yes	yes	yes	yes	yes	yes	yes
3:64579933-64635454	13	ADAMTS9	yes	yes	yes	no	yes	yes	yes	no
3:51317536-51421629	13	DOCK3	yes	yes	yes	yes	yes	yes	yes	yes
3:4741496-4819058	13	EGOT,ITPR1	yes	yes	yes	yes	yes	yes	yes	yes
3:44956752-44975476	13	ZDHHC3	yes	yes	yes	yes	yes	yes	yes	yes
3:142025448-142037536	13	XRN1	yes	yes	yes	yes	yes	yes	yes	yes
3:132207819-132257876	13	DNAJC13	yes	yes	yes	yes	no	no	no	no
3:127816142-127842671	13	RUVBL1	yes	yes	yes	yes	yes	yes	yes	yes
3:124160791-124238698	13	KALRN	yes	yes	yes	yes	yes	yes	yes	yes
3:121615252-121658342	13	SLC15A2	yes	yes	yes	no	yes	yes	yes	no
2:54882206-54889445	13	SPTBN1	no	no	no	no	no	no	no	no
2:32713654-32728303	13	BIRC6	no	no	no	no	no	no	no	no
2:32613817-32641231	13	BIRC6	no	no	no	no	no	no	no	no
22:45588122-45601588	13	KIAA0930,MIR1249	yes	yes	yes	yes	yes	yes	yes	yes
22:31330046-31354680	13	MORC2	yes	yes	yes	yes	yes	yes	yes	yes
2:231223678-231307814	13	SP100,SP140L	yes	no	no	no	yes	yes	yes	yes
2:21236031-21266945	13	APOB	yes	yes	yes	yes	yes	yes	yes	yes
2:210705265-210824431	13	UNC80	yes	yes	yes	yes	yes	yes	yes	yes
2:20400557-20405185	13	SDC1	yes	yes	yes	yes	yes	yes	yes	yes
2:202241929-202316319	13	TRAK2	yes	yes	yes	yes	yes	yes	yes	yes
21:47929169-47966219	13	DIP2A	yes	yes	yes	yes	yes	yes	yes	yes
21:47754310-47864734	13	PCNT	yes	yes	yes	yes	yes	yes	yes	yes
2:136605622-136623847	13	MCM6	yes	yes	yes	yes	yes	yes	yes	yes
2:128855002-128896426	13	UGGT1	no	no	no	no	yes	yes	yes	no
2:113243493-113290222	13	TTL	yes	yes	yes	yes	yes	yes	yes	yes
2:101437486-101554304	13	NPAS2	no	no	no	no	no	no	no	no
20:60903296-60911501	13	LAMA5,MIR4758	yes	yes	yes	yes	yes	yes	yes	yes
20:47610987-47642018	13	ARFGEF2	no	no	no	no	yes	yes	yes	yes
20:47580366-47621758	13	ARFGEF2	yes	yes	yes	yes	yes	yes	yes	yes
20:42302445-42345122	13	MYBL2	no	no	no	no	yes	yes	yes	yes
20:35280168-35309305	13	NDRG3	yes	yes	yes	yes	yes	yes	yes	yes
20:31030861-31044198	13	NOL4L	yes	yes	yes	yes	yes	yes	yes	yes
20:30746253-30755061	13	TM9SF4	yes	yes	yes	yes	yes	yes	yes	yes
20:21312405-21324846	13	XRN2	yes	yes	yes	yes	yes	yes	yes	yes
20:2083413-2098061	13	STK35	yes	yes	yes	yes	yes	yes	yes	yes
1:95362506-95367814	13	CNN3	yes	yes	yes	yes	yes	yes	yes	yes
19:43964945-43969831	13	LYPD3	yes	yes	yes	yes	yes	yes	yes	yes
19:2217770-2232577	13	DOT1L,PLEKHJ1	no	no	no	no	yes	yes	yes	yes
19:17935592-17945812	13	JAK3	yes	yes	yes	yes	yes	yes	yes	yes
19:17738671-17767207	13	UNC13A	yes	yes	yes	yes	no	no	no	no
19:14263120-14270396	13	ADGRL1,LOC100507373	no	no	no	no	no	no	no	no
19:13342523-13445307	13	CACNA1A	no	no	no	no	yes	yes	yes	yes
18:74561481-74627815	13	ZNF236	yes	yes	yes	yes	yes	yes	yes	yes
18:47375936-47431198	13	MYO5B,SNHG22	yes	yes	yes	yes	yes	yes	yes	yes
18:19345732-19399607	13	MIB1	no	no	no	no	no	no	no	no
18:10757966-10780364	13	MIR6788,PIEZO2	yes	yes	yes	yes	yes	yes	yes	yes
17_ctg5_hap1:447418-458604	13	ARL17A,ARL17B,LRRC37A	no	no	no	no	no	no	no	no
17:910404-962107	13	ABR,MIR3183	yes	yes	yes	yes	yes	yes	yes	yes
17:8925627-9147317	13	LOC101928266,NTN1	yes	yes	yes	yes	yes	yes	yes	yes
17:80038015-80047048	13	FASN	yes	yes	yes	yes	yes	yes	yes	yes
17:78440632-78445711	13	NPTX1	yes	yes	yes	yes	yes	yes	yes	yes
17:7478436-7482324	13	EIF4A1,SENP3-EIF4A1,SNORA67,SNORD10	yes	yes	yes	yes	yes	yes	yes	yes
17:7399528-7402810	13	POLR2A	yes	yes	yes	no	yes	yes	yes	yes
17:42937272-42971893	13	EFTUD2	yes	yes	yes	yes	yes	yes	yes	yes
17:4172511-4210418	13	LOC103021295,UBE2G1	yes	yes	yes	yes	yes	yes	yes	yes
17:38323750-38328431	13	CASC3	yes	yes	yes	no	yes	yes	yes	yes
16:88801057-88851372	13	LOC100289580,LOC339059,PIEZO1	yes	yes	yes	yes	yes	yes	yes	yes
16:87863628-87872423	13	MIR6775,SLC7A5	yes	yes	yes	yes	yes	yes	yes	yes
16:68358585-68382334	13	PRMT7	yes	yes	yes	yes	yes	yes	yes	yes
16:68300495-68325564	13	SLC7A6	yes	yes	yes	yes	no	no	no	no
16:67263291-67264694	13	FHOD1	yes	yes	yes	yes	yes	yes	yes	yes
16:22217591-22300066	13	EEF2K	yes	yes	yes	yes	yes	yes	yes	yes
16:2147148-2162964	13	MIR6511B1,MIR6511B2,PKD1	yes	yes	yes	yes	yes	yes	yes	yes
16:16141998-16208933	13	ABCC1	yes	yes	yes	no	yes	yes	yes	yes
15:91020896-91045475	13	IQGAP1	yes	yes	yes	yes	yes	yes	yes	yes
15:69070874-69076934	13	ANP32A	yes	yes	yes	yes	yes	yes	yes	yes
15:65982752-66021585	13	DENND4A,MIR4511	yes	yes	yes	yes	yes	yes	yes	yes
15:63953171-63972359	13	HERC1	no	no	no	no	no	no	no	no
15:59175824-59205895	13	SLTM	yes	yes	yes	yes	yes	yes	yes	yes
15:56122711-56144741	13	NEDD4	yes	yes	yes	yes	yes	yes	yes	yes
15:25342467-25351441	13	SNORD116-25,SNORD116-26,SNORD116-27,SNORD116-28	yes	yes	yes	yes	yes	yes	yes	yes
14:97304098-97327072	13	VRK1	no	no	no	no	no	no	no	no
14:96783481-96813678	13	ATG2B	yes	yes	yes	yes	yes	yes	yes	yes
14:75247107-75269379	13	YLPM1	yes	yes	yes	no	yes	yes	yes	no
1:44131366-44149475	13	KDM4A	yes	yes	yes	yes	no	no	no	no
14:37688757-37838829	13	MIPOL1	yes	yes	yes	yes	yes	yes	yes	yes
14:31596990-31613463	13	HECTD1	yes	yes	yes	yes	yes	yes	yes	yes
14:24435491-24470293	13	DHRS4,DHRS4L2	yes	yes	yes	yes	yes	yes	yes	yes
14:106331880-106449606	13	ADAM6,FAM30A	no	no	no	no	no	no	no	no
14:106331860-106603575	13	ADAM6,FAM30A	no	no	no	no	no	no	no	no
14:102478650-102507010	13	DYNC1H1	yes	yes	yes	yes	no	no	no	no
14:102461517-102505591	13	DYNC1H1	no	no	no	no	yes	yes	yes	yes
13:99476651-99556960	13	DOCK9,DOCK9-AS1	yes	yes	yes	yes	yes	yes	yes	yes
13:99042210-99064288	13	FARP1	yes	yes	yes	yes	yes	yes	yes	yes
13:52986736-53010539	13	VPS36	yes	yes	yes	yes	yes	yes	yes	yes
13:25008532-25033448	13	PARP4	no	no	no	no	no	no	no	no
12:96051582-96077487	13	NTN4,PGAM1P5	yes	yes	yes	yes	yes	yes	yes	yes
1:29581786-29606653	13	PTPRU	yes	yes	yes	yes	yes	yes	yes	yes
12:6094728-6132064	13	VWF	yes	yes	yes	yes	yes	yes	yes	yes
12:57573564-57603651	13	LRP1,MIR1228	no	no	no	no	yes	yes	yes	yes
12:54792380-54798030	13	ITGA5,LOC102724050	yes	yes	yes	yes	yes	yes	yes	yes
12:50478982-50490755	13	SMARCD1	yes	yes	yes	yes	yes	yes	yes	yes
12:49329991-49332891	13	ARF3	yes	yes	yes	yes	yes	yes	yes	yes
1:236973802-237016388	13	MTR	yes	yes	yes	yes	yes	yes	yes	yes
1:236712304-236758973	13	HEATR1,LGALS8	yes	yes	yes	yes	yes	yes	yes	no
12:31545547-31652605	13	DENND5B	yes	yes	yes	yes	no	no	no	no
12:26714694-26835606	13	ITPR2	yes	yes	yes	yes	yes	yes	yes	yes
1:22159959-22179325	13	HSPG2	yes	no	no	no	yes	no	no	no
12:120583065-120611630	13	GCN1,MIR4498	yes	yes	yes	yes	no	no	no	no
12:112667501-112691966	13	HECTD4	yes	yes	yes	yes	yes	yes	yes	yes
12:11199618-11248400	13	PRH1,PRH1-PRR4,PRH1-TAS2R14,TAS2R43,TAS2R46	yes	no	no	no	yes	yes	yes	yes
12:107385142-107386668	13	CRY1	yes	yes	yes	yes	yes	yes	yes	yes
12:105514332-105546229	13	KIAA1033	yes	yes	yes	yes	yes	yes	yes	yes
1:210003452-210016040	13	DIEXF	yes	yes	yes	yes	yes	yes	yes	yes
1:206653364-206670223	13	IKBKE	yes	yes	yes	no	yes	yes	yes	yes
11:92085261-92620279	13	FAT3	yes	yes	yes	yes	yes	yes	yes	yes
1:167935866-168045083	13	DCAF6,MIR1255B2	yes	yes	yes	yes	yes	yes	yes	yes
11:6559841-6586034	13	DNHD1	yes	yes	yes	yes	yes	yes	yes	yes
11:3723692-3819022	13	NUP98,PGAP2	yes	yes	yes	yes	yes	yes	yes	yes
1:117944807-118009049	13	MAN1A2	no	no	no	no	yes	yes	yes	yes
10:99946223-99969656	13	R3HCC1L	yes	yes	yes	yes	yes	yes	yes	yes
10:99223614-99236501	13	MMS19	yes	yes	yes	yes	yes	yes	yes	yes
10:74468040-74475660	13	MCU	yes	yes	yes	yes	yes	yes	yes	yes
10:35415768-35468775	13	CREM	yes	yes	yes	yes	yes	yes	yes	yes
10:124921751-124924886	13	BUB3	yes	yes	yes	yes	yes	yes	yes	yes
10:105197771-105204439	13	PDCD11	yes	yes	yes	yes	no	no	no	no
10:105169455-105182894	13	PDCD11	yes	yes	yes	yes	yes	yes	yes	yes
X:77284746-77305892	12	ATP7A	yes	yes	yes	yes	yes	yes	yes	yes
X:70781624-70787966	12	BCYRN1,OGT	no	no	no	no	yes	yes	yes	yes
X:64949299-64961793	12	MSN	yes	yes	yes	yes	no	no	no	no
X:64887510-64958479	12	MSN	yes	yes	yes	no	yes	yes	yes	no
X:6069035-6105830	12	NLGN4X	yes	yes	yes	yes	yes	yes	yes	yes
X:53573664-53681075	12	HUWE1,MIR98,MIRLET7F2	no	no	no	no	yes	yes	yes	yes
X:43552537-43603152	12	MAOA	yes	yes	yes	no	yes	yes	yes	yes
X:41192650-41197822	12	DDX3X	yes	yes	yes	yes	yes	yes	yes	yes
X:24750486-24906239	12	POLA1,SCARNA23	yes	yes	no	no	no	no	no	no
X:21887615-21903541	12	MBTPS2	yes	yes	yes	yes	yes	yes	yes	yes
X:16606121-16730340	12	CTPS2,MIR548AM,S100G	yes	yes	yes	yes	yes	yes	yes	yes
X:153580920-153588014	12	FLNA	no	no	no	no	no	no	no	no
X:153578016-153583440	12	FLNA	yes	no	no	no	no	no	no	no
X:134987410-134992714	12	SAGE1	yes	yes	yes	yes	yes	yes	yes	yes
X:100273959-100293040	12	TRMT2B	no	no	no	no	no	no	no	no
9:88190229-88211364	12	AGTPBP1	yes	yes	yes	yes	yes	yes	yes	yes
9:37493555-37503693	12	POLR1E	yes	yes	yes	yes	yes	yes	yes	yes
9:33926614-33963789	12	SNORD121A,SNORD121B,UBAP2	no	no	no	no	yes	yes	yes	yes
9:20789349-20946819	12	FOCAD	no	no	no	no	no	no	no	no
9:20740234-20912953	12	FOCAD	no	no	no	no	no	no	no	no
9:140646782-140712590	12	EHMT1,EHMT1-IT1	yes	yes	yes	yes	no	no	no	no
9:134133464-134151906	12	FAM78A	yes	yes	yes	yes	yes	yes	yes	yes
9:134062675-134098317	12	NUP214	yes	yes	yes	yes	no	no	no	no
9:132571620-132573560	12	TOR1B	yes	yes	yes	yes	yes	yes	yes	yes
9:126219626-126641300	12	DENND1A,MIR7150	no	no	no	no	yes	yes	yes	yes
9:124101352-124132545	12	STOM	yes	yes	yes	yes	yes	yes	yes	yes
9:124101352-124103686	12	STOM	yes	yes	yes	yes	yes	yes	yes	yes
9:123731338-123783972	12	C5	yes	yes	yes	yes	yes	yes	yes	yes
9:123578331-123605206	12	PSMD5	no	no	no	no	no	no	no	no
9:118982215-119164600	12	PAPPA,PAPPA-AS1	yes	yes	yes	yes	yes	yes	yes	yes
9:113197520-113209337	12	SVEP1	yes	yes	yes	yes	yes	yes	yes	yes
9:109685634-109746690	12	LOC340512,ZNF462	yes	yes	yes	yes	yes	yes	yes	yes
8:67488241-67505429	12	MYBL1	yes	yes	no	no	yes	yes	yes	no
8:6296473-6501140	12	ANGPT2,MCPH1,MCPH1-AS1,MIR8055	yes	yes	yes	yes	yes	yes	yes	yes
8:48711770-48736557	12	PRKDC	yes	yes	yes	no	yes	yes	yes	yes
8:48691564-48805817	12	PRKDC	no	no	no	no	no	no	no	no
8:42150960-42186732	12	IKBKB	yes	yes	yes	yes	yes	yes	yes	yes
8:25189766-25203127	12	DOCK5,MIR6876	yes	yes	yes	yes	yes	yes	yes	yes
8:21995532-21997761	12	REEP4	yes	yes	yes	yes	yes	yes	yes	yes
8:145618445-145625887	12	ADCK5,CPSF1,MIR6849,MIR939	no	no	no	no	yes	yes	yes	yes
8:145066412-145067583	12	GRINA	yes	yes	yes	yes	yes	yes	yes	yes
8:144885552-144886995	12	SCRIB	yes	yes	yes	yes	yes	yes	yes	yes
8:144876069-144886995	12	SCRIB	yes	yes	yes	yes	yes	yes	yes	yes
8:142160932-142200516	12	DENND3	yes	yes	yes	yes	yes	yes	yes	yes
8:126036502-126052140	12	KIAA0196	yes	yes	yes	yes	yes	yes	yes	yes
8:103305832-103317523	12	UBR5	no	no	no	no	no	no	no	no
8:101721360-101730508	12	PABPC1	yes	yes	yes	yes	yes	yes	yes	yes
8:100182266-100454863	12	VPS13B	yes	yes	yes	yes	yes	yes	yes	yes
7:98564663-98609158	12	TRRAP	no	no	no	no	no	no	no	no
7:97935750-97949441	12	BAIAP2L1	yes	yes	yes	yes	yes	yes	yes	yes
7:94040367-94057789	12	COL1A2	yes	yes	yes	yes	yes	yes	yes	yes
7:77973094-78212811	12	MAGI2,RPL13AP17	yes	yes	yes	yes	yes	yes	yes	yes
7:5778906-5781446	12	RNF216	yes	yes	yes	yes	yes	yes	yes	yes
7:47917086-47955196	12	PKD1L1	yes	yes	yes	yes	yes	yes	yes	yes
7:47384352-47440511	12	TNS3	yes	yes	yes	yes	no	no	no	no
7:39807002-39829143	12	LINC00265	yes	yes	yes	yes	yes	yes	yes	yes
7:151852994-151935911	12	KMT2C	no	no	no	no	yes	no	no	no
7:151842237-151935911	12	KMT2C	no	no	no	no	yes	yes	yes	no
7:139246315-139305309	12	HIPK2	yes	yes	yes	yes	yes	yes	yes	yes
7:138199956-138223548	12	TRIM24	no	no	no	no	no	no	no	no
7:131866139-131888178	12	PLXNA4	yes	yes	yes	yes	yes	yes	yes	yes
7:124482860-124511095	12	POT1	yes	yes	yes	no	yes	yes	yes	yes
7:102232731-102249901	12	RASA4,RASA4B	no	no	no	no	no	no	no	no
6:99351967-99374517	12	FBXL4	no	no	no	no	no	no	no	no
6:90418214-90466109	12	MDN1	yes	yes	yes	yes	yes	yes	yes	yes
6:90399588-90424470	12	MDN1	yes	yes	yes	yes	yes	yes	yes	no
6:79700584-79770535	12	PHIP	yes	yes	yes	yes	yes	yes	yes	yes
6:75797292-75855171	12	COL12A1	yes	yes	yes	yes	yes	yes	yes	yes
6:56468634-56474142	12	DST	no	no	no	no	no	no	no	no
6:36935916-36945467	12	MTCH1	no	no	no	no	yes	yes	yes	yes
6:16738702-16761721	12	ATXN1,LOC101928433	no	no	no	no	no	no	no	no
6:160468190-160482678	12	IGF2R	yes	yes	yes	yes	yes	yes	yes	no
6:149833290-149862567	12	PPIL4	no	no	no	no	no	no	no	no
6:132269316-132272132	12	CTGF	yes	yes	yes	yes	yes	yes	yes	yes
6:101086476-101253756	12	ASCC3	no	no	no	no	no	no	no	no
5:96496570-96519005	12	RIOK2	yes	yes	yes	yes	yes	yes	yes	yes
5:95084036-95091797	12	RHOBTB3	yes	yes	yes	yes	yes	yes	yes	yes
5:89943314-89971262	12	ADGRV1	yes	yes	yes	yes	yes	yes	yes	yes
5:77298149-77425131	12	AP3B1	yes	yes	yes	yes	yes	yes	yes	yes
5:70800447-70840334	12	BDP1	yes	yes	yes	yes	yes	yes	yes	yes
5:69493081-69499792	12	SMA4	yes	yes	yes	yes	yes	yes	yes	yes
5:69209984-70087133	12	GTF2H2B,GUSBP3,GUSBP9,LOC441081,SERF1A,SERF1B,SMA4,SMA5,SMN1,SMN2	no	no	no	no	no	no	no	no
5:64569166-64593071	12	ADAMTS6	yes	yes	yes	yes	yes	yes	yes	yes
5:38975638-39021238	12	RICTOR	yes	yes	yes	yes	yes	yes	yes	yes
5:33561131-33588914	12	ADAMTS12	yes	yes	yes	yes	yes	yes	yes	yes
5:32388574-32417897	12	MIR579,ZFR	yes	yes	yes	yes	yes	yes	yes	yes
5:31451639-31495479	12	DROSHA	no	no	no	no	yes	yes	yes	yes
5:167933726-167946309	12	RARS	yes	yes	yes	yes	yes	yes	yes	no
5:154296557-154307110	12	GEMIN5	yes	yes	yes	yes	yes	yes	yes	yes
5:14222890-14280545	12	TRIO	no	no	no	no	no	no	no	no
5:138994170-139008018	12	UBE2D2	yes	yes	yes	yes	yes	yes	yes	no
5:137708362-137765654	12	KDM3B	yes	yes	yes	yes	yes	yes	yes	yes
5:125896774-125929096	12	ALDH7A1	no	no	no	no	no	no	no	no
5:122893188-122940524	12	CSNK1G3	yes	yes	yes	yes	yes	yes	yes	yes
5:114466288-114480441	12	TRIM36	yes	yes	yes	yes	yes	yes	yes	yes
5:10411444-10435491	12	2019-03-06	yes	yes	yes	no	no	no	no	no
4:86985418-87028505	12	MAPK10	yes	yes	yes	yes	yes	yes	yes	yes
4:77659913-77663079	12	SHROOM3	yes	yes	yes	yes	yes	yes	yes	no
4:6599924-6613005	12	MAN2B2	yes	yes	yes	yes	yes	yes	yes	yes
4:40121551-40144481	12	N4BP2	no	no	no	no	no	no	no	no
4:39500374-39512170	12	UGDH	yes	yes	yes	yes	yes	yes	yes	yes
4:39457430-39460060	12	RPL9	no	no	no	no	no	no	no	no
4:22388998-22404422	12	ADGRA3	yes	yes	yes	yes	yes	yes	yes	yes
4:20255234-20600018	12	MIR218-1,SLIT2,SLIT2-IT1	yes	yes	yes	yes	no	no	no	no
4:187627716-187630999	12	FAT1	yes	yes	yes	yes	yes	yes	yes	yes
4:187535344-187560937	12	FAT1	no	no	no	no	yes	yes	yes	yes
4:151771875-151837890	12	LRBA	no	no	no	no	no	no	no	no
4:123844224-123900541	12	SPATA5	yes	yes	yes	yes	yes	yes	yes	yes
4:120135224-120193189	12	USP53	yes	yes	yes	yes	yes	yes	yes	yes
4:113533679-113553166	12	ZGRF1	yes	yes	yes	yes	yes	yes	yes	yes
3:62153644-62253494	12	PTPRG,PTPRG-AS1	no	no	no	no	yes	yes	yes	no
3:58121705-58135729	12	FLNB	yes	yes	yes	yes	yes	yes	yes	yes
3:58118534-58132720	12	FLNB	yes	yes	yes	yes	yes	yes	yes	yes
3:53901093-53911778	12	ACTR8	yes	yes	yes	yes	yes	yes	yes	yes
3:52830496-52838750	12	ITIH3	yes	yes	no	no	yes	yes	no	no
3:52002525-52005714	12	ABHD14B	yes	yes	yes	yes	yes	yes	yes	yes
3:49160879-49168293	12	LAMB2	yes	yes	yes	yes	no	no	no	no
3:49158546-49160485	12	LAMB2	yes	yes	yes	yes	yes	yes	yes	yes
3:48623995-48630882	12	COL7A1	no	no	no	no	yes	yes	yes	yes
3:48623995-48630371	12	COL7A1	yes	yes	yes	yes	yes	yes	yes	yes
3:47700047-47718272	12	SMARCC1	no	no	no	no	no	no	no	no
3:45123768-45187914	12	CDCP1	yes	yes	yes	yes	yes	yes	yes	yes
3:41607515-41961310	12	ULK4	yes	yes	yes	yes	yes	yes	yes	yes
3:197556434-197593090	12	LRCH3	no	no	no	no	yes	yes	yes	yes
3:195415403-195426078	12	LINC00969,SDHAP2	yes	yes	yes	yes	yes	yes	yes	yes
3:183667540-183683045	12	ABCC5	yes	yes	yes	yes	yes	yes	yes	yes
3:169840378-169847340	12	PHC3	yes	yes	yes	yes	no	no	no	no
3:141228409-141259451	12	RASA2	no	no	no	no	no	no	no	no
3:133327716-133375701	12	TOPBP1	yes	yes	yes	yes	yes	yes	yes	yes
3:128516785-128533641	12	RAB7A	yes	yes	yes	yes	yes	yes	yes	yes
3:127393233-127399769	12	ABTB1	yes	yes	yes	yes	yes	yes	yes	yes
3:120461557-120501916	12	GTF2E1	yes	yes	yes	yes	yes	yes	yes	yes
3:113667532-113677385	12	ZDHHC23	no	no	no	no	no	no	no	no
3:10290176-10322906	12	GHRLOS,TATDN2	yes	yes	yes	yes	yes	yes	yes	yes
3:101368282-101378872	12	ZBTB11	yes	yes	yes	yes	yes	yes	yes	yes
3:10107077-10133936	12	FANCD2,FANCD2OS	no	no	no	no	yes	yes	yes	yes
2:9419445-9499018	12	ASAP2	yes	yes	yes	yes	yes	yes	yes	yes
2:61528085-61577828	12	USP34	no	no	no	no	no	no	no	no
2:61505522-61575615	12	USP34	no	no	no	no	no	no	no	no
2:61472344-61512092	12	USP34	yes	yes	yes	yes	no	no	no	no
2:61417405-61508377	12	USP34	yes	yes	yes	yes	yes	yes	yes	yes
2:48025749-48034092	12	FBXO11,MSH6	yes	yes	yes	no	no	no	no	no
2:42797576-42936353	12	MTA3	no	no	no	no	no	no	no	no
2:37259771-37310579	12	HEATR5B	yes	yes	yes	yes	yes	yes	yes	yes
2:3391390-3447662	12	TRAPPC12	yes	yes	yes	yes	yes	yes	yes	yes
2:3383445-3428434	12	TRAPPC12	yes	yes	yes	yes	yes	yes	yes	yes
2:32740056-32800433	12	BIRC6,BIRC6-AS2,MIR558	no	no	no	no	no	no	no	no
2:32703702-32716625	12	BIRC6	no	no	no	no	no	no	no	no
2:32602655-32656158	12	BIRC6	no	no	no	no	yes	yes	yes	yes
2:29006772-29037552	12	PPP1CB,SPDYA	yes	yes	yes	yes	yes	yes	yes	no
2:27550043-27558573	12	GTF3C2,GTF3C2-AS1	yes	yes	yes	yes	yes	yes	yes	yes
2:26413503-26453162	12	HADHA	yes	yes	yes	yes	yes	yes	yes	yes
22:50658385-50666457	12	TUBGCP6	yes	yes	yes	yes	yes	yes	yes	yes
22:50644745-50649340	12	SELENOO	yes	yes	yes	yes	yes	yes	yes	yes
2:25016330-25045245	12	ADCY3,CENPO	yes	yes	yes	yes	yes	yes	yes	yes
22:46202838-46207673	12	ATXN10	yes	yes	yes	yes	yes	yes	yes	yes
2:242169247-242194573	12	HDLBP	yes	yes	yes	yes	yes	yes	yes	yes
22:41865128-41924993	12	ACO2,POLR3H	yes	yes	yes	yes	yes	yes	yes	yes
22:41613126-41627275	12	CHADL,L3MBTL2	yes	yes	yes	yes	yes	yes	yes	yes
22:40660691-40669604	12	TNRC6B	yes	yes	yes	yes	yes	yes	yes	yes
22:38313713-38329119	12	MICALL1	yes	yes	yes	yes	yes	yes	yes	yes
22:36698613-36710363	12	MYH9	yes	yes	yes	no	no	no	no	no
22:36682763-36714370	12	MIR6819,MYH9	yes	yes	yes	yes	no	no	no	no
2:233001181-233201687	12	DIS3L2	yes	yes	yes	no	yes	yes	yes	no
2:231222519-231268445	12	SP140L	yes	yes	yes	yes	yes	yes	yes	yes
2:225334868-225379489	12	CUL3	yes	yes	yes	yes	yes	yes	yes	yes
22:24698162-24724887	12	SPECC1L,SPECC1L-ADORA2A	no	no	no	no	no	no	no	no
22:23603541-23631808	12	BCR,FBXW4P1	yes	yes	yes	no	yes	yes	yes	yes
22:21083600-21167794	12	PI4KA,SERPIND1	yes	yes	yes	yes	no	no	no	no
22:21081517-21106043	12	PI4KA	yes	yes	yes	yes	no	no	no	no
22:20126716-20131279	12	ZDHHC8	yes	yes	yes	yes	no	no	no	no
2:220036618-220041053	12	CNPPD1	yes	yes	yes	yes	yes	yes	yes	yes
2:216270960-216279681	12	FN1	no	no	no	no	yes	yes	yes	yes
2:198260779-198273305	12	SF3B1	no	no	no	no	no	no	no	no
2:196998306-197008410	12	STK17B	yes	yes	yes	yes	yes	yes	yes	yes
2:189912934-189951496	12	COL5A2	no	no	no	no	no	no	no	no
2:189856394-189864303	12	COL3A1,MIR3606	no	no	no	no	no	no	no	no
2:173825487-173891987	12	RAPGEF4	yes	yes	yes	yes	yes	yes	yes	yes
2:170550963-170598047	12	KLHL23,PHOSPHO2,PHOSPHO2-KLHL23	yes	yes	yes	yes	yes	yes	yes	yes
2:160585519-160609082	12	2019-03-07	yes	yes	yes	yes	yes	yes	yes	yes
2:15601324-15651474	12	NBAS	yes	yes	yes	yes	yes	yes	yes	yes
2:15468322-15519955	12	NBAS	yes	no	no	no	yes	no	no	no
2:15448339-15698758	12	NBAS	yes	yes	yes	yes	yes	yes	yes	yes
2:152285297-152303089	12	RIF1	no	no	no	no	no	no	no	no
2:152276703-152324660	12	RIF1	yes	yes	yes	no	yes	yes	yes	yes
21:47423304-47424963	12	COL6A1	yes	yes	yes	yes	yes	yes	yes	yes
21:46225531-46226955	12	SUMO3	yes	yes	yes	yes	yes	yes	yes	yes
21:40568423-40601362	12	BRWD1	no	no	no	no	yes	yes	yes	yes
21:38792600-38798083	12	DYRK1A	no	no	no	no	no	no	no	no
2:135957573-136073100	12	ZRANB3	yes	yes	yes	yes	yes	yes	yes	yes
2:130851010-130878181	12	POTEF	yes	yes	yes	yes	yes	yes	yes	yes
21:30378079-30391685	12	RWDD2B	yes	yes	yes	yes	yes	yes	yes	yes
21:30324481-30365277	12	LTN1	yes	yes	yes	yes	yes	yes	yes	yes
2:114684921-114716167	12	ACTR3	yes	yes	yes	yes	yes	yes	yes	yes
2:11321777-11426765	12	ROCK2	no	no	no	no	no	no	no	no
2:11321777-11341539	12	ROCK2	yes	yes	yes	yes	no	no	no	no
2:11321777-11323566	12	ROCK2	yes	yes	yes	yes	no	no	no	no
21:11020812-11058323	12	BAGE,BAGE2,BAGE3,BAGE4,BAGE5	yes	yes	yes	yes	yes	yes	yes	yes
2:101869344-101886778	12	CNOT11	yes	yes	yes	yes	yes	yes	yes	yes
20:62292650-62328544	12	RTEL1,RTEL1-TNFRSF6B,TNFRSF6B	yes	yes	yes	yes	yes	yes	yes	yes
20:52192265-52199707	12	ZNF217	yes	yes	yes	yes	yes	yes	yes	yes
20:47580366-47648703	12	ARFGEF2	yes	yes	yes	yes	yes	yes	yes	yes
20:45891031-45923523	12	ZMYND8	yes	yes	yes	yes	yes	yes	yes	yes
20:35835675-35857147	12	RPN2	no	no	no	no	no	no	no	no
20:34053567-34086545	12	CEP250	no	no	no	no	yes	yes	yes	yes
20:33057852-33080402	12	ITCH	yes	yes	yes	yes	yes	yes	yes	yes
20:33049897-33092208	12	ITCH,MIR644A	yes	yes	yes	yes	yes	yes	yes	yes
20:2841615-2846961	12	PTPRA,VPS16	yes	yes	yes	yes	yes	yes	yes	yes
20:24943579-24959518	12	APMAP	yes	yes	yes	yes	yes	yes	yes	yes
20:10623135-10627751	12	JAG1	yes	yes	yes	yes	yes	yes	yes	yes
19:8997117-9027281	12	MUC16	yes	yes	yes	yes	yes	yes	yes	yes
1:97547885-97915779	12	DPYD,DPYD-AS1	yes	yes	yes	yes	yes	yes	yes	yes
19:59060252-59062082	12	MIR6807,TRIM28	no	no	no	no	no	no	no	no
19:55707889-55716960	12	PTPRH	yes	yes	yes	yes	yes	yes	yes	yes
19:5218797-5244493	12	PTPRS	no	no	no	no	no	no	no	no
19:50187183-50191707	12	PRMT1	yes	yes	yes	yes	yes	yes	yes	yes
19:48733694-48741789	12	CARD8	yes	yes	yes	yes	yes	yes	yes	yes
19:47285639-47291842	12	SLC1A5	yes	yes	yes	no	yes	yes	yes	yes
19:45411789-45412650	12	APOE	no	no	no	no	yes	yes	yes	yes
19:33390762-33462869	12	CEP89	yes	yes	yes	yes	yes	yes	yes	yes
1:9323567-9331394	12	H6PD	yes	yes	yes	yes	yes	yes	yes	yes
19:18704034-18710656	12	CRLF1	yes	yes	yes	yes	yes	yes	yes	yes
19:17163634-17173589	12	HAUS8	no	no	no	no	no	no	no	no
19:14854231-14867157	12	ADGRE2	yes	yes	yes	no	yes	yes	yes	yes
19:10394708-10397291	12	ICAM1	yes	yes	yes	yes	no	no	no	no
18:8296365-8380425	12	LOC100192426,PTPRM	no	no	no	no	yes	yes	yes	no
18:74638992-74672811	12	ZNF236	no	no	no	no	yes	yes	yes	yes
18:7024378-7117813	12	LAMA1	yes	yes	yes	yes	yes	yes	yes	yes
18:6237962-6312055	12	L3MBTL4,L3MBTL4-AS1	no	no	no	no	yes	yes	yes	yes
18:59878385-59899660	12	KIAA1468	yes	yes	yes	yes	yes	yes	yes	yes
18:56400628-56417370	12	MALT1	yes	yes	yes	yes	yes	yes	yes	yes
1:8555122-8877699	12	RERE	yes	yes	yes	yes	yes	yes	yes	yes
18:55267893-55287883	12	NARS	yes	yes	yes	yes	yes	yes	yes	yes
18:55027225-55036161	12	ST8SIA3	yes	yes	yes	yes	yes	yes	yes	yes
18:43502306-43523277	12	EPG5	yes	yes	yes	yes	yes	yes	yes	yes
18:33783075-33837036	12	MOCOS	yes	yes	yes	no	no	no	no	no
18:21461899-21481287	12	LAMA3	yes	yes	yes	yes	no	no	no	no
18:21427427-21456371	12	LAMA3	yes	yes	yes	yes	yes	yes	yes	yes
18:13741508-13764554	12	RNMT	yes	yes	yes	yes	no	no	no	no
18:12999419-13042333	12	CEP192	yes	yes	yes	yes	yes	yes	yes	yes
1:78429746-78433350	12	FUBP1	yes	yes	yes	yes	yes	yes	yes	yes
1:7837219-7841492	12	VAMP3	yes	yes	yes	yes	yes	yes	yes	yes
17:79890268-79893392	12	PYCR1	yes	yes	yes	yes	yes	yes	yes	yes
17:7802660-7812656	12	CHD3,SCARNA21	yes	yes	yes	yes	yes	yes	yes	yes
17:7467941-7482324	12	EIF4A1,SENP3,SENP3-EIF4A1,SNORA48,SNORA67,SNORD10	yes	yes	yes	yes	yes	yes	yes	yes
17:74002926-74020201	12	EVPL	yes	yes	yes	yes	yes	yes	yes	yes
17:65924470-65960520	12	BPTF	yes	yes	yes	yes	no	no	no	no
17:65889485-65972074	12	BPTF	yes	yes	yes	yes	yes	yes	yes	yes
17:65110439-65163912	12	HELZ	yes	yes	yes	yes	yes	yes	yes	yes
17:61666361-61671628	12	DCAF7	yes	yes	yes	yes	yes	yes	yes	yes
17:59853761-59940920	12	BRIP1	yes	yes	yes	yes	yes	yes	yes	yes
17:58756813-59118253	12	BCAS3	yes	yes	yes	yes	yes	yes	yes	yes
17:4855122-4859157	12	ENO3	yes	yes	yes	yes	yes	yes	yes	yes
17:48211100-48216681	12	PPP1R9B	yes	yes	yes	yes	yes	yes	yes	yes
17:47293892-47300587	12	ABI3	yes	yes	yes	yes	yes	yes	yes	yes
17:455111-565135	12	VPS53	yes	yes	yes	yes	yes	yes	yes	yes
17:39766030-39769079	12	KRT16	yes	yes	yes	yes	yes	yes	yes	yes
17:39679868-39928114	12	EIF1,GAST,HAP1,JUP,KRT14,KRT16,KRT17,KRT19,KRT42P,KRT9,LINC00974	yes	yes	yes	yes	no	no	no	no
17:36617148-36656870	12	ARHGAP23	no	no	no	no	no	no	no	no
17:27822577-27838010	12	TAOK1	yes	yes	yes	yes	yes	yes	yes	yes
17:26946877-26959257	12	KIAA0100	yes	yes	yes	yes	yes	yes	yes	yes
17:1559685-1584125	12	PRPF8	no	no	no	no	yes	yes	yes	yes
17:1553922-1564456	12	PRPF8	no	no	no	no	no	no	no	no
16:89958600-89977071	12	TCF25	no	no	no	no	yes	yes	yes	yes
16:88870952-88875666	12	CDT1	yes	yes	yes	yes	yes	yes	yes	yes
16:88762902-88765017	12	RNF166	yes	yes	yes	yes	yes	yes	yes	yes
16:88008653-88039871	12	BANP	yes	yes	yes	yes	yes	yes	yes	yes
16:81187565-81214934	12	PKD1L2	yes	yes	yes	yes	yes	yes	yes	yes
16:74516920-74530542	12	GLG1	yes	yes	yes	yes	no	no	no	no
16:74370491-74394789	12	LOC283922	no	no	no	no	no	no	no	no
16:72845475-73092534	12	ZFHX3	yes	yes	yes	yes	yes	yes	yes	yes
16:70796442-70820268	12	VAC14,VAC14-AS1	yes	yes	yes	no	yes	yes	yes	yes
16:70560489-70582345	12	SF3B3,SNORD111,SNORD111B	yes	yes	yes	yes	yes	yes	yes	yes
16:70286296-70299005	12	AARS	no	no	no	no	no	no	no	no
16:68321225-68325564	12	SLC7A6	no	no	no	no	no	no	no	no
16:68300495-68330416	12	SLC7A6	no	no	no	no	yes	yes	yes	yes
16:66754798-66762145	12	DYNC1LI2	yes	yes	yes	yes	yes	yes	yes	yes
1:6589053-6605240	12	NOL9	yes	yes	yes	yes	yes	yes	yes	yes
16:57238415-57250947	12	RSPRY1	yes	yes	yes	yes	yes	yes	yes	yes
1:65684436-65697828	12	AK4	yes	yes	yes	yes	yes	yes	yes	yes
16:54145673-54148379	12	FTO	yes	yes	yes	no	yes	yes	yes	yes
16:50783486-50788335	12	CYLD	yes	yes	yes	yes	yes	yes	yes	yes
1:63042932-63114215	12	ANGPTL3,DOCK7	yes	yes	yes	yes	yes	yes	yes	yes
16:27236314-27268902	12	NSMCE1	yes	yes	yes	yes	yes	yes	yes	yes
1:62288616-62350080	12	PATJ	yes	yes	yes	yes	yes	yes	yes	yes
16:2215879-2223555	12	TRAF7	yes	yes	yes	yes	yes	yes	yes	no
16:21482974-21495856	12	SMG1P3	no	no	no	no	no	no	no	no
16:21350241-21363459	12	SNX29P1	yes	yes	yes	yes	yes	yes	yes	yes
16:2047767-2048586	12	ZNF598	yes	yes	yes	yes	yes	yes	yes	yes
16:18535810-18573434	12	NOMO2	yes	yes	yes	yes	yes	yes	yes	yes
16:1733509-1735588	12	HN1L	yes	yes	yes	yes	yes	yes	yes	yes
16:16149948-16196574	12	ABCC1	yes	yes	yes	yes	yes	yes	yes	yes
16:16138306-16225792	12	ABCC1	no	no	no	no	yes	yes	yes	yes
16:134272-142723	12	MPG,NPRL3	yes	yes	yes	yes	yes	yes	yes	no
16:11022747-11036257	12	DEXI	yes	yes	yes	yes	yes	yes	yes	yes
15:90972820-91021121	12	IQGAP1	no	no	no	no	yes	yes	yes	yes
15:78396990-78403618	12	CIB2	yes	yes	yes	yes	yes	yes	yes	yes
15:72864448-72878896	12	ARIH1	yes	yes	yes	yes	yes	yes	yes	yes
15:72491369-72494961	12	PKM	yes	yes	yes	yes	yes	yes	yes	yes
15:64962544-64970681	12	ZNF609	yes	yes	yes	yes	yes	yes	yes	yes
15:62212265-62239508	12	VPS13C	yes	yes	yes	yes	yes	yes	yes	yes
15:59186288-59205895	12	SLTM	yes	yes	yes	yes	yes	yes	yes	yes
1:55590141-55612733	12	USP24	yes	yes	yes	yes	yes	yes	yes	yes
15:54707179-54920806	12	UNC13C	yes	yes	yes	yes	yes	yes	yes	yes
15:52353495-52358462	12	MAPK6	yes	yes	yes	yes	yes	yes	yes	yes
15:52161413-52204331	12	TMOD3	yes	yes	yes	yes	yes	yes	yes	yes
15:50902002-50931745	12	TRPM7	yes	yes	yes	yes	yes	yes	yes	yes
15:45923345-45983479	12	SQRDL	no	no	no	no	no	no	no	no
15:44858051-44944464	12	SPG11	yes	yes	yes	yes	yes	yes	yes	yes
15:43256132-43320026	12	UBR1	yes	yes	yes	yes	yes	yes	yes	yes
15:42191638-42193379	12	EHD4	yes	yes	yes	yes	yes	yes	yes	yes
15:42131010-42140346	12	JMJD7-PLA2G4B,PLA2G4B,SPTBN5	yes	yes	yes	yes	yes	yes	yes	yes
15:41749869-41767810	12	RTF1	yes	yes	yes	yes	yes	yes	yes	yes
15:40092930-40099459	12	GPR176	yes	yes	yes	yes	yes	yes	yes	yes
15:39877670-39885003	12	THBS1	no	no	no	no	yes	yes	yes	yes
1:53741302-53755361	12	LRP8	yes	yes	yes	yes	yes	yes	yes	yes
15:34671269-34678942	12	GOLGA8A,MIR1233-1,MIR1233-2	yes	yes	yes	yes	yes	yes	yes	yes
15:29996365-30112877	12	TJP1	no	no	no	no	no	no	no	no
15:28491026-28538168	12	HERC2	yes	yes	yes	yes	yes	yes	yes	yes
15:22853733-22870003	12	TUBGCP5	yes	yes	yes	yes	yes	yes	yes	yes
15:102241288-102263367	12	TARSL2	no	no	no	no	no	no	no	no
1:50956259-51323669	12	FAF1	yes	yes	yes	yes	yes	yes	yes	yes
14:91142866-91252672	12	LOC105370622,TTC7B	yes	yes	yes	yes	yes	yes	yes	yes
1:47737747-47770668	12	STIL	yes	yes	yes	yes	no	no	no	no
1:47728574-47759216	12	STIL	yes	yes	yes	yes	yes	yes	yes	yes
14:75557972-75590926	12	NEK9	yes	yes	yes	yes	yes	yes	yes	yes
14:74972750-74989621	12	LTBP2	yes	yes	yes	yes	yes	yes	yes	yes
14:74353317-74398991	12	ZNF410	yes	yes	yes	yes	yes	yes	yes	yes
14:71428942-71476441	12	PCNX1	yes	yes	yes	yes	yes	yes	yes	yes
1:46654352-46658262	12	POMGNT1	yes	yes	yes	yes	yes	yes	yes	yes
14:52493918-52509649	12	NID2	yes	yes	yes	yes	yes	yes	yes	yes
1:44058127-44083582	12	PTPRF	yes	yes	yes	no	yes	yes	yes	yes
1:44056642-44084420	12	PTPRF	yes	yes	yes	yes	no	no	no	no
14:35227909-35264971	12	BAZ1A	no	no	no	no	yes	yes	yes	yes
14:31596990-31614147	12	HECTD1	yes	yes	yes	yes	yes	yes	yes	yes
1:42986833-43111988	12	CCDC30	yes	yes	yes	yes	yes	yes	yes	yes
14:106331860-106385656	12	FAM30A	no	no	no	no	no	no	no	no
14:105403589-105406896	12	AHNAK2	yes	yes	yes	yes	yes	yes	yes	yes
14:102445655-102467401	12	DYNC1H1	no	no	no	no	no	no	no	no
14:101440462-101444059	12	SNHG24,SNORD114-17,SNORD114-18,SNORD114-19	yes	yes	yes	yes	yes	yes	yes	yes
14:100800124-100841927	12	WARS	yes	yes	yes	yes	yes	yes	yes	yes
13:98642379-98670958	12	IPO5	yes	yes	yes	yes	yes	yes	yes	yes
1:39763291-39896580	12	KIAA0754,MACF1	no	no	no	no	no	no	no	no
13:77669492-77700677	12	MYCBP2	yes	yes	yes	yes	yes	yes	yes	yes
13:77632352-77661768	12	MYCBP2,MYCBP2-AS1	yes	yes	yes	yes	yes	yes	yes	yes
1:35899090-35913933	12	KIAA0319L	yes	yes	yes	yes	yes	yes	yes	yes
13:41808025-41835961	12	LOC101929140,MTRF1	yes	yes	yes	yes	yes	yes	yes	yes
1:3410334-3424487	12	MEGF6	yes	yes	yes	yes	yes	yes	yes	yes
13:32768279-32799173	12	FRY	yes	yes	yes	yes	yes	yes	yes	yes
13:30346248-30424820	12	UBL3	no	no	no	no	no	no	no	no
13:115004824-115037956	12	CDC16,MIR548AR	yes	yes	yes	yes	yes	yes	yes	yes
13:111088615-111143687	12	COL4A2,COL4A2-AS2	yes	yes	yes	yes	yes	yes	yes	yes
12:80184246-80239200	12	PPP1R12A	yes	yes	yes	no	yes	yes	yes	no
12:69113120-69125499	12	NUP107	yes	yes	yes	yes	yes	yes	yes	yes
12:6645659-6647536	12	GAPDH	yes	yes	yes	yes	no	no	no	no
12:58144705-58146230	12	CDK4	yes	yes	yes	yes	yes	yes	yes	yes
12:57553607-57588482	12	LRP1,MIR1228	yes	yes	yes	yes	no	no	no	no
12:57532241-57577692	12	LRP1,LRP1-AS	yes	yes	yes	yes	yes	yes	yes	yes
12:57005356-57011316	12	BAZ2A	yes	no	no	no	yes	no	no	no
12:56521985-56538460	12	ESYT1	yes	yes	yes	yes	yes	yes	yes	no
12:53421798-53435993	12	EIF4B	yes	yes	yes	yes	yes	yes	yes	yes
12:52708084-52715182	12	KRT83	yes	yes	yes	yes	yes	yes	yes	yes
12:52679696-52700862	12	KRT81,KRT86	yes	yes	yes	yes	no	no	no	no
12:52156286-52168146	12	SCN8A	yes	yes	yes	yes	yes	yes	yes	yes
12:52093353-52180610	12	SCN8A	no	no	no	no	no	no	no	no
12:49780836-49884514	12	LOC100335030,SPATS2	no	no	no	no	no	no	no	no
12:49424675-49436428	12	KMT2D	no	no	no	no	yes	yes	yes	yes
12:49397539-49406893	12	PRKAG1	no	no	no	no	no	no	no	no
1:247039338-247051819	12	AHCTF1	yes	yes	yes	yes	yes	yes	yes	yes
1:24120194-24122029	12	LYPLA2	yes	yes	yes	yes	yes	yes	yes	yes
1:234546190-234566047	12	TARBP1	no	no	no	no	yes	yes	yes	yes
1:233231500-233363117	12	PCNX2	no	no	no	no	no	no	no	no
12:32133811-32146043	12	KIAA1551	yes	yes	yes	yes	yes	yes	yes	yes
1:229600370-229644088	12	NUP133	yes	yes	yes	yes	yes	yes	yes	yes
1:228288427-228290083	12	C1orf35	yes	yes	yes	yes	yes	yes	yes	yes
12:26848538-26943160	12	ITPR2	yes	yes	yes	yes	yes	yes	yes	yes
12:26580845-26639293	12	ITPR2	yes	yes	yes	yes	yes	yes	yes	yes
1:225305385-225528403	12	DNAH14	yes	yes	yes	yes	yes	yes	yes	yes
1:225226395-225273491	12	DNAH14	yes	yes	yes	yes	yes	yes	yes	yes
1:224804178-224928249	12	CNIH3	yes	yes	yes	yes	yes	yes	yes	yes
1:224553580-224567143	12	CNIH4	yes	yes	yes	yes	yes	yes	yes	yes
1:22199489-22216634	12	HSPG2	yes	yes	yes	yes	no	no	no	no
1:22168494-22199917	12	HSPG2	no	no	no	no	no	no	no	no
1:22159959-22263750	12	HSPG2	yes	yes	yes	yes	yes	yes	yes	yes
1:22159959-22182405	12	HSPG2	no	no	no	no	no	no	no	no
1:22154522-22173092	12	HSPG2	yes	yes	yes	yes	yes	yes	yes	yes
12:21051369-21069658	12	SLCO1B3	no	no	no	no	no	no	no	no
1:220275704-220313631	12	IARS2,MIR194-1,MIR215,RNU5F-1	yes	yes	yes	yes	yes	yes	yes	yes
1:21431609-21437876	12	EIF4G3	yes	yes	yes	yes	yes	yes	yes	yes
12:133235880-133245088	12	POLE	no	no	no	no	no	no	no	no
12:132395256-132402099	12	ULK1	yes	yes	no	no	no	no	no	no
12:131356616-131360826	12	RAN	no	no	no	no	no	no	no	no
12:123064451-123089184	12	KNTC1	yes	yes	yes	yes	yes	yes	yes	yes
12:122734417-122748746	12	VPS33A	yes	yes	yes	yes	no	no	no	no
12:120600873-120615358	12	GCN1	no	no	no	no	yes	yes	yes	yes
12:120576126-120587524	12	GCN1	no	no	no	no	no	no	no	no
12:112641439-112707653	12	HECTD4	no	no	no	no	no	no	no	no
12:112601345-112666615	12	HECTD4	yes	yes	yes	yes	yes	yes	yes	yes
12:110813271-110833025	12	ANAPC7	yes	yes	yes	no	yes	yes	yes	yes
12:109577201-109577863	12	ACACB	yes	yes	yes	yes	yes	yes	yes	yes
12:108140051-108147886	12	LOC101929162,PRDM4	yes	yes	yes	yes	yes	yes	yes	yes
12:104324188-104341703	12	HSP90B1,MIR3652	yes	yes	yes	yes	yes	yes	yes	yes
1:207242768-207251162	12	PFKFB2	no	no	no	no	no	no	no	no
1:205585605-205602000	12	ELK4	yes	yes	yes	yes	yes	yes	yes	yes
1:202711518-202727638	12	KDM5B	yes	yes	yes	yes	no	no	no	no
1:19639222-19658922	12	PQLC2	yes	yes	yes	yes	yes	yes	yes	yes
1:19584970-19586622	12	MRTO4	yes	yes	yes	yes	yes	yes	yes	yes
1:19452939-19525422	12	UBR4	yes	yes	yes	yes	yes	yes	yes	yes
11:9441957-9469674	12	IPO7,SNORA23	yes	yes	yes	yes	yes	yes	yes	yes
1:19420442-19474621	12	UBR4	no	no	no	no	yes	yes	yes	no
11:93806473-93844771	12	HEPHL1	yes	yes	yes	yes	yes	yes	yes	yes
1:19201875-19212122	12	ALDH4A1,MIR4695	no	no	no	no	no	no	no	no
11:867858-900980	12	CHID1	yes	yes	yes	yes	yes	yes	yes	yes
11:85685750-85718626	12	PICALM	yes	yes	yes	yes	no	no	no	no
1:183091197-183114727	12	LAMC1	yes	yes	yes	yes	yes	yes	yes	yes
1:179984983-180022301	12	CEP350	no	no	no	no	yes	yes	yes	yes
1:179981063-180034407	12	CEP350	yes	yes	yes	yes	yes	yes	yes	yes
1:178753552-178854346	12	ANGPTL1,RALGPS2	yes	yes	yes	yes	yes	yes	yes	yes
1:178092182-178094636	12	RASAL2	yes	yes	yes	yes	yes	yes	yes	yes
1:175996707-176145143	12	RFWD2	no	no	no	no	no	no	no	no
1:169941653-169961396	12	KIFAP3	yes	yes	yes	yes	yes	yes	yes	yes
1:1682670-1686915	12	NADK	yes	yes	yes	yes	yes	yes	yes	yes
11:67816547-67818366	12	TCIRG1	yes	yes	yes	yes	yes	yes	yes	yes
11:65391941-65403274	12	PCNX3	yes	yes	yes	yes	no	no	no	no
11:6530109-6565901	12	DNHD1	yes	yes	yes	yes	no	no	no	no
11:64674136-64678180	12	ATG2A	yes	yes	yes	yes	yes	yes	yes	yes
1:16458872-16475542	12	EPHA2	yes	yes	yes	yes	yes	yes	yes	yes
11:63960549-63972020	12	STIP1	yes	yes	yes	yes	yes	yes	yes	yes
11:63960549-63967765	12	STIP1	yes	yes	yes	yes	yes	yes	yes	yes
11:61076454-61091609	12	DDB1	no	no	no	no	yes	yes	yes	yes
1:159887902-159895284	12	TAGLN2	yes	yes	yes	yes	yes	yes	yes	yes
1:156927583-156950278	12	ARHGEF11	no	no	no	no	no	no	no	no
1:153925280-153931132	12	CRTC2	yes	yes	yes	yes	yes	yes	yes	yes
1:153905672-153914589	12	DENND4B	no	no	no	no	no	no	no	no
1:153738950-153744916	12	INTS3	yes	no	no	no	yes	no	no	no
1:151742582-151754063	12	OAZ3,TDRKH	yes	yes	yes	yes	yes	yes	yes	yes
11:33307958-33369559	12	HIPK3	yes	yes	yes	yes	yes	yes	yes	yes
11:28134864-28147409	12	METTL15	yes	yes	yes	yes	yes	yes	yes	yes
11:17144248-17167489	12	PIK3C2A	yes	yes	yes	yes	yes	yes	yes	yes
1:113093222-113161550	12	ST7L	no	no	no	no	no	no	no	no
11:118240137-118253491	12	LOC100131626,UBE4A	yes	yes	yes	yes	yes	yes	yes	yes
11:102988359-103027499	12	DYNC2H1	yes	yes	yes	yes	yes	yes	yes	yes
10:99219118-99238146	12	MMS19	no	no	no	no	yes	yes	yes	yes
10:96484102-96535296	12	CYP2C18,CYP2C19	yes	yes	yes	yes	yes	yes	yes	yes
10:855483-882446	12	LARP4B	yes	yes	yes	yes	yes	yes	yes	yes
10:71648059-71697471	12	COL13A1	yes	yes	yes	no	yes	yes	yes	no
10:69726439-69785433	12	HERC4,POU5F1P5	no	no	no	no	no	no	no	no
10:69714351-69792626	12	HERC4,POU5F1P5	yes	yes	yes	yes	yes	yes	yes	yes
10:69700695-69804320	12	HERC4,POU5F1P5	yes	yes	yes	yes	yes	yes	yes	yes
10:5726800-5782460	12	FAM208B	yes	yes	yes	no	yes	yes	yes	yes
10:54074040-54077417	12	DKK1	yes	yes	yes	yes	yes	yes	yes	yes
10:5008105-5010035	12	AKR1C1	yes	yes	yes	yes	yes	yes	yes	yes
10:126727565-126763412	12	CTBP2	no	no	no	no	no	no	no	no
10:122612035-122650399	12	WDR11	yes	yes	yes	yes	yes	yes	yes	yes
10:111637757-111648353	12	XPNPEP1	yes	yes	yes	yes	yes	yes	yes	yes
10:106045692-106048815	12	GSTO2	yes	yes	yes	yes	yes	yes	yes	yes
10:104232610-104236802	12	MFSD13A	yes	yes	yes	yes	yes	yes	yes	yes
10:101646056-101668903	12	DNMBP	yes	yes	yes	no	yes	yes	yes	no

## Sheet: pos_5_40_100
CircID	Read count	Gene	Validated_300_VLS?	Validated_300_LS?	Validated_300_MS?	Validated_300_HS?	Validated_600_VLS?	Validated_600_LS?	Validated_600_MS?	Validated_600_HS?
4:123107190-123185582	18	KIAA1109	yes	yes	yes	yes	yes	yes	yes	yes
19:53746996-53757941	18	ZNF677	yes	yes	yes	yes	yes	yes	yes	yes
1:233353644-233397067	18	PCNX2	no	no	no	no	no	no	no	no
11:121384860-121478885	17	SORL1	yes	yes	yes	yes	yes	yes	yes	yes
7:107613436-107642178	16	LAMB1	yes	yes	yes	yes	yes	yes	yes	yes
2:32664575-32735061	16	BIRC6	no	no	no	no	no	no	no	no
18:48422178-48452268	16	ME2	yes	yes	yes	yes	yes	yes	yes	yes
14:94517267-94521530	16	DDX24	yes	yes	yes	yes	yes	yes	yes	yes
12:49663610-49667113	16	TUBA1C	yes	yes	yes	yes	yes	yes	yes	yes
10:49997918-50191001	16	LRRC18,WDFY4	yes	yes	yes	yes	yes	yes	yes	no
9:35705547-35720506	15	MIR6852,TLN1	no	no	no	no	no	no	no	no
8:21777179-21864096	15	XPO7	yes	yes	yes	yes	yes	yes	yes	yes
8:100127927-100454863	15	VPS13B	yes	yes	yes	yes	yes	yes	yes	yes
7:47445094-47454804	15	TNS3	no	no	no	no	no	no	no	no
6:2887503-2892367	15	LOC101927730,SERPINB9	yes	yes	yes	yes	yes	yes	yes	no
5:174953640-174955621	15	SFXN1	yes	yes	yes	yes	yes	yes	yes	yes
4:169182015-169227871	15	DDX60	yes	yes	yes	yes	yes	yes	yes	yes
3:38271177-38296979	15	OXSR1	yes	yes	yes	yes	yes	yes	yes	yes
3:27424643-27444875	15	SLC4A7	yes	yes	yes	yes	yes	yes	yes	yes
21:37581012-37661504	15	DOPEY2	no	no	no	no	yes	yes	yes	yes
17:40459610-40463960	15	STAT5A	yes	yes	yes	yes	yes	yes	yes	yes
17:34854109-34864974	15	MYO19,ZNHIT3	yes	yes	yes	yes	yes	yes	yes	yes
16:31483475-31489281	15	TGFB1I1	yes	yes	yes	yes	yes	yes	yes	yes
15:63970043-64010893	15	HERC1	yes	yes	yes	yes	no	no	no	no
15:42930223-43009993	15	STARD9	no	no	no	no	no	no	no	no
15:30615417-30657856	15	CHRFAM7A	yes	yes	yes	yes	yes	yes	yes	yes
15:101550654-101588862	15	LRRK1	yes	yes	yes	yes	yes	yes	yes	yes
14:91772108-91782131	15	CCDC88C	yes	yes	yes	yes	yes	yes	yes	yes
12:57548261-57597304	15	LRP1,MIR1228	yes	yes	yes	yes	yes	yes	yes	yes
12:49329991-49333890	15	ARF3	yes	yes	yes	yes	yes	yes	yes	yes
12:112616734-112669519	15	HECTD4	yes	yes	yes	yes	no	no	no	no
11:67776047-67796743	15	ALDH3B1	yes	yes	yes	yes	yes	yes	yes	yes
11:576482-612222	15	PHRF1	yes	yes	yes	yes	yes	yes	yes	yes
10:108412139-108466392	15	SORCS1	yes	yes	yes	yes	yes	yes	yes	yes
X:24075537-24096927	14	EIF2S3	yes	yes	yes	yes	yes	yes	yes	yes
X:151999510-152037907	14	NSDHL	yes	yes	yes	yes	yes	yes	yes	yes
8:124790898-124827690	14	FAM91A1	yes	yes	yes	yes	yes	yes	yes	yes
7:101838786-101927250	14	CUX1	yes	yes	yes	yes	yes	yes	yes	yes
6:79664530-79787446	14	PHIP	no	no	no	no	no	no	no	no
6:75797292-75834989	14	COL12A1	yes	yes	yes	yes	yes	yes	yes	yes
6:52137098-52141996	14	MCM3	yes	yes	yes	yes	yes	yes	yes	yes
6:2988200-3012908	14	LINC01011,NQO2	yes	yes	yes	yes	yes	yes	yes	yes
5:94833119-94861377	14	TTC37	no	no	no	no	no	no	no	no
4:73944358-74013149	14	ANKRD17	yes	no	no	no	yes	no	no	no
4:166259803-166264314	14	MSMO1	yes	yes	yes	yes	yes	yes	yes	yes
3:52538476-52552019	14	STAB1	yes	yes	yes	no	yes	yes	yes	no
3:44956752-44975476	14	ZDHHC3	yes	yes	yes	yes	yes	yes	yes	yes
3:183368083-183389010	14	KLHL24	no	no	no	no	yes	yes	yes	yes
3:140282802-140286919	14	CLSTN2	yes	yes	yes	yes	yes	yes	yes	yes
3:10094070-10143614	14	FANCD2,FANCD2OS	yes	yes	yes	yes	yes	yes	yes	yes
2:32673862-32823035	14	BIRC6,BIRC6-AS2,MIR558	no	no	no	no	no	no	no	no
2:32667132-32713781	14	BIRC6	no	no	no	no	no	no	no	no
2:31571133-31600103	14	XDH	yes	yes	yes	no	yes	yes	yes	no
2:27445386-27457094	14	CAD	yes	no	no	no	yes	no	no	no
2:27422454-27430658	14	SLC5A6	yes	yes	yes	yes	no	no	no	no
2:219314973-219362880	14	USP37	yes	yes	yes	yes	no	no	no	no
2:150426146-150438785	14	MMADHC	yes	yes	yes	yes	yes	yes	yes	yes
2:150426146-150436162	14	MMADHC	yes	yes	yes	yes	yes	yes	yes	yes
21:32598041-32639299	14	TIAM1	yes	yes	yes	yes	yes	yes	yes	yes
2:111399218-111419418	14	BUB1,SNORD132	yes	yes	yes	yes	yes	yes	yes	yes
20:47570092-47630497	14	ARFGEF2	no	no	no	no	no	no	no	no
20:45313003-45318079	14	SLC13A3,TP53RK	no	no	no	no	no	no	no	no
20:21335426-21349228	14	XRN2	yes	yes	yes	yes	yes	yes	yes	yes
19:18685866-18688270	14	UBA52	yes	yes	yes	yes	yes	yes	yes	yes
18:6237962-6312055	14	L3MBTL4,L3MBTL4-AS1	no	no	no	no	yes	yes	yes	yes
17:79224670-79226483	14	SLC38A10	yes	yes	yes	yes	no	no	no	no
17:78811721-78896627	14	RPTOR	no	no	no	no	no	no	no	no
17:65162593-65191586	14	HELZ	yes	yes	yes	yes	yes	yes	yes	yes
17:5024669-5029233	14	USP6,ZNF232	no	no	no	no	no	no	no	no
17:40841538-40852011	14	CNTNAP1	yes	yes	yes	yes	yes	yes	yes	yes
17:33749008-33760173	14	SLFN12	yes	yes	yes	yes	yes	yes	yes	yes
17:26958837-26966478	14	KIAA0100	no	no	no	no	no	no	no	no
17:26880405-26897981	14	PIGS	yes	yes	yes	yes	yes	yes	yes	yes
17:16979023-17049406	14	MPRIP	no	no	no	no	no	no	no	no
17:1577039-1584984	14	PRPF8	yes	yes	yes	yes	yes	yes	yes	yes
16:74655296-74657969	14	RFWD3	yes	yes	yes	yes	yes	yes	yes	yes
16:18849872-18880041	14	SMG1	no	no	no	no	no	no	no	no
15:85610244-85664245	14	PDE8A	no	no	no	no	no	no	no	no
15:63970043-64039282	14	HERC1	no	no	no	no	yes	yes	yes	yes
14:95552564-95603147	14	DICER1	yes	yes	yes	yes	yes	yes	yes	yes
1:47737747-47761520	14	STIL	no	no	no	no	yes	yes	yes	yes
14:39530968-39560917	14	SEC23A	yes	yes	yes	yes	yes	yes	yes	yes
13:30083550-30096593	14	SLC7A1	yes	yes	yes	yes	yes	yes	yes	yes
12:56810156-56826308	14	TIMELESS	yes	yes	yes	yes	yes	yes	yes	yes
12:49430907-49436428	14	KMT2D	yes	yes	yes	yes	yes	yes	yes	yes
1:244571793-244581054	14	ADSS	yes	yes	yes	yes	yes	yes	yes	yes
1:22165317-22188608	14	HSPG2	no	no	no	no	no	no	no	no
12:132490656-132498458	14	EP400	yes	yes	yes	yes	yes	yes	yes	yes
12:112601345-112666615	14	HECTD4	no	no	no	no	yes	yes	yes	no
1:185934933-185959575	14	HMCN1	no	no	no	no	no	no	no	no
1:171506401-171527282	14	PRRC2C	no	no	no	no	yes	yes	yes	yes
1:12313778-12409030	14	VPS13D	no	no	no	no	no	no	no	no
1:12032928-12035599	14	PLOD1	yes	yes	yes	no	yes	yes	yes	yes
1:115118210-115138494	14	BCAS2,DENND2C	yes	yes	yes	yes	yes	yes	yes	yes
1:100732079-100739511	14	RTCA	yes	yes	yes	yes	no	no	no	no
10:120794540-120830597	14	EIF3A,SNORA19	yes	yes	yes	yes	yes	yes	yes	no
10:105803258-105830327	14	COL17A1,MIR936	yes	yes	yes	yes	yes	yes	yes	yes
X:70348447-70352806	13	MED12	no	no	no	no	yes	yes	yes	yes
X:53641494-53672415	13	HUWE1	no	no	no	no	yes	yes	yes	yes
X:53565297-53657986	13	HUWE1,MIR98,MIRLET7F2	no	no	no	no	no	no	no	no
X:53458205-53461323	13	HSD17B10	no	no	no	no	yes	yes	yes	yes
X:53410017-53441819	13	MIR6857,SMC1A	yes	yes	yes	yes	yes	yes	yes	yes
X:41083994-41095832	13	USP9X	yes	yes	yes	no	yes	yes	yes	yes
X:24828014-24859947	13	POLA1	no	no	no	no	yes	yes	yes	yes
X:20181081-20222221	13	RPS6KA3	no	no	no	no	no	no	no	no
X:153660175-153664862	13	ATP6AP1	no	no	no	no	yes	yes	yes	yes
X:153576899-153593854	13	FLNA	no	no	no	no	no	no	no	no
X:153576899-153581043	13	FLNA	yes	yes	yes	yes	no	no	no	no
9:99271954-99327765	13	CDC14B	yes	yes	yes	yes	yes	yes	yes	yes
9:8485761-8523524	13	PTPRD	yes	yes	no	no	yes	yes	no	no
9:72324442-72333600	13	PTAR1	yes	yes	yes	yes	yes	yes	yes	yes
9:35703771-35711079	13	MIR6852,TLN1	no	no	no	no	no	no	no	no
9:33935836-33944637	13	UBAP2	yes	yes	yes	yes	no	no	no	no
9:33026810-33039062	13	DNAJA1	yes	yes	yes	yes	yes	yes	yes	yes
9:139981416-139996695	13	MAN1B1	yes	yes	yes	yes	yes	yes	yes	yes
9:134340149-134349111	13	PRRC2B	no	no	no	no	yes	yes	yes	yes
9:130374485-130442521	13	STXBP1	yes	yes	yes	yes	yes	yes	yes	yes
9:118989709-119115195	13	PAPPA	yes	yes	yes	yes	yes	yes	yes	yes
8:48805819-48856443	13	PRKDC	no	no	no	no	no	no	no	no
8:48752576-48830943	13	PRKDC	no	no	no	no	no	no	no	no
8:48694722-48716041	13	PRKDC	no	no	no	no	no	no	no	no
8:21844651-21864096	13	XPO7	no	no	no	no	yes	yes	yes	yes
8:145153535-145159140	13	SHARPIN	yes	yes	yes	yes	yes	yes	yes	yes
8:107371703-107764921	13	OXR1	yes	yes	yes	yes	yes	yes	yes	yes
8:100830678-100866484	13	VPS13B	no	no	no	no	yes	yes	yes	no
7:98533201-98557113	13	TRRAP	no	no	no	no	yes	yes	yes	yes
7:98501001-98606184	13	TRRAP	yes	yes	yes	yes	yes	yes	yes	yes
7:75162618-75216151	13	HIP1	no	no	no	no	yes	yes	yes	yes
7:75145545-76279715	13	CCL24,CCL26,DTX2,FDPSP2,GTF2IP7,HIP1,HSPB1,LOC100133091,MDH2,MIR4651,PMS2P3,POMZP3,POR,RHBDD2,SNORA14A,SRRM3,SSC4D,STYXL1,TMEM120A,UPK3B,YWHAG,ZP3	yes	yes	yes	yes	yes	yes	yes	yes
7:7273933-7283381	13	C1GALT1	yes	yes	yes	no	yes	yes	yes	no
7:72396799-72416247	13	POM121	no	no	no	no	no	no	no	no
7:156752544-156765876	13	NOM1	yes	yes	yes	no	yes	yes	yes	yes
7:155465560-155538296	13	RBM33	yes	yes	yes	yes	yes	yes	yes	yes
7:149508002-149515213	13	SSPO	yes	yes	yes	no	yes	yes	yes	no
7:140244417-140302342	13	DENND2A	yes	yes	yes	yes	yes	yes	yes	yes
7:135262543-135315218	13	NUP205	no	no	no	no	no	no	no	no
7:132738876-132739917	13	CHCHD3	yes	yes	yes	yes	yes	yes	yes	yes
7:128498061-128499328	13	FLNC	yes	yes	yes	yes	no	no	no	no
7:100731990-100738448	13	TRIM56	yes	yes	yes	yes	yes	yes	yes	yes
6:42561928-42631157	13	UBR2	no	no	no	no	no	no	no	no
6:34985249-35028030	13	ANKS1A	no	no	no	no	yes	yes	yes	yes
6:28112108-28119714	13	ZKSCAN8	no	no	no	no	no	no	no	no
6:15452236-15508685	13	JARID2	no	no	no	no	no	no	no	no
6:135763719-135778851	13	AHI1	no	no	no	no	no	no	no	no
6:114264514-114281182	13	HDAC2	no	no	no	no	no	no	no	no
5:82779331-82850857	13	LOC105379054,VCAN	yes	yes	yes	yes	yes	yes	yes	yes
5:80381620-80422982	13	RASGRF2	no	no	no	no	no	no	no	no
5:78595975-78623038	13	JMY	yes	yes	yes	yes	yes	yes	yes	yes
5:61772509-61811328	13	IPO11	yes	yes	yes	yes	no	no	no	no
5:43644293-43650689	13	NNT	yes	yes	yes	yes	no	no	no	no
5:180665098-180670906	13	RACK1,SNORD95,SNORD96A	yes	yes	yes	no	yes	yes	yes	no
5:176883613-176887704	13	DBN1	yes	yes	yes	yes	yes	yes	yes	yes
5:150488015-150516882	13	ANXA6	yes	yes	yes	yes	no	no	no	no
5:149921131-149929349	13	NDST1	no	no	no	no	no	no	no	no
5:139844251-139917174	13	ANKHD1,ANKHD1-EIF4EBP3	yes	yes	yes	yes	yes	yes	yes	yes
5:132098175-132113561	13	2019-09-08	yes	yes	yes	yes	yes	yes	yes	yes
4:99943920-99970027	13	METAP1	no	no	no	no	no	no	no	no
4:99391517-99579812	13	TSPAN5	yes	yes	yes	yes	yes	yes	yes	yes
4:7787920-7857301	13	AFAP1	yes	yes	yes	yes	yes	yes	yes	yes
4:5731033-5800519	13	EVC	yes	yes	yes	yes	yes	yes	yes	yes
4:39910014-39927553	13	PDS5A	yes	yes	yes	yes	yes	yes	yes	yes
4:39500374-39510280	13	UGDH	yes	yes	yes	yes	yes	yes	yes	yes
4:25819759-25864610	13	SEL1L3	yes	yes	yes	yes	no	no	no	no
4:177630122-177650900	13	VEGFC	no	no	no	no	no	no	no	no
4:151771875-151792605	13	LRBA	no	no	no	no	no	no	no	no
4:143029245-143191927	13	INPP4B	yes	yes	yes	yes	yes	yes	yes	yes
4:113483526-113506881	13	ZGRF1	yes	yes	yes	yes	yes	yes	yes	yes
3:9034589-9098018	13	SRGAP3	yes	yes	yes	yes	yes	yes	yes	yes
3:56661064-56695045	13	FAM208A	yes	yes	yes	yes	yes	yes	yes	yes
3:52728503-52737714	13	GLT8D1,GNL3	yes	yes	yes	yes	yes	yes	yes	yes
3:52288437-52302154	13	WDR82	yes	yes	yes	yes	yes	yes	yes	yes
3:51706356-51738339	13	TEX264	yes	yes	yes	yes	yes	yes	yes	yes
3:49758931-49759943	13	GMPPB,RNF123	yes	yes	yes	yes	yes	yes	yes	yes
3:49713126-49716382	13	APEH	yes	yes	yes	yes	no	no	no	no
3:49038505-49040736	13	P4HTM	no	no	no	no	no	no	no	no
3:42190760-42229637	13	TRAK1	yes	yes	yes	yes	yes	yes	yes	yes
3:41746745-41977432	13	ULK4	yes	yes	yes	yes	yes	yes	yes	yes
3:185769818-185798964	13	ETV5	no	no	no	no	no	no	no	no
3:17198653-17202748	13	TBC1D5	yes	yes	yes	yes	yes	yes	yes	yes
3:146245732-146251337	13	PLSCR1	no	no	no	no	no	no	no	no
3:11382118-11468400	13	ATG7	yes	yes	yes	yes	yes	yes	yes	yes
2:74588280-74600075	13	DCTN1	no	no	no	no	no	no	no	no
2:69565029-69581700	13	GFPT1	no	no	no	no	yes	yes	yes	yes
2:44170825-44202356	13	LRPPRC	no	no	no	no	no	no	no	no
2:32740056-32800433	13	BIRC6,BIRC6-AS2,MIR558	no	no	no	no	no	no	no	no
2:32617106-32730272	13	BIRC6	no	no	no	no	no	no	no	no
2:30454396-30482899	13	LBH	yes	yes	yes	yes	yes	yes	yes	yes
2:27587218-27591330	13	EIF2B4	yes	yes	yes	yes	yes	yes	yes	yes
2:27455909-27465643	13	CAD	no	no	no	no	no	no	no	no
22:42340180-42343148	13	CENPM	no	no	no	no	no	no	no	no
2:239090705-239103511	13	ILKAP	no	no	no	no	yes	yes	yes	yes
2:232952196-233125395	13	DIS3L2	no	no	no	no	no	no	no	no
22:23615267-23660224	13	BCR	no	no	no	no	yes	yes	yes	yes
22:22890122-22892756	13	PRAME	yes	yes	yes	yes	yes	yes	yes	yes
2:216283964-216288249	13	FN1	yes	yes	yes	yes	no	no	no	no
2:187454789-187487157	13	ITGAV	yes	yes	yes	yes	yes	yes	yes	yes
2:173435453-173489823	13	PDK1	yes	yes	yes	yes	yes	yes	yes	yes
2:15372545-15618413	13	NBAS	no	no	no	no	yes	yes	yes	yes
21:47783394-47865682	13	PCNT	yes	yes	yes	yes	yes	yes	yes	yes
21:47406439-47424963	13	COL6A1	yes	yes	yes	yes	yes	yes	yes	yes
21:47401662-47424963	13	COL6A1	yes	yes	yes	yes	yes	yes	yes	yes
21:46595644-46624651	13	ADARB1	yes	yes	yes	yes	yes	yes	yes	yes
2:136664253-136680488	13	DARS	no	no	no	no	no	no	no	no
21:32502530-32513822	13	TIAM1	yes	yes	yes	yes	yes	yes	yes	yes
2:11321777-11355212	13	ROCK2	yes	yes	yes	yes	yes	yes	yes	yes
20:57014000-57026156	13	VAPB	yes	yes	yes	yes	yes	yes	yes	yes
19:6679417-6718175	13	C3	no	no	no	no	yes	yes	yes	yes
19:6217964-6270770	13	MLLT1	no	no	no	no	no	no	no	no
19:59059852-59061402	13	TRIM28	yes	yes	yes	yes	no	no	no	no
19:5047486-5119230	13	KDM4B	yes	yes	yes	yes	yes	yes	yes	yes
1:93826049-93828148	13	DR1	yes	yes	yes	yes	yes	yes	yes	yes
19:35502377-35514247	13	GRAMD1A	no	no	no	no	no	no	no	no
19:2193687-2227126	13	DOT1L	yes	yes	yes	no	yes	yes	yes	yes
18:33783075-33800180	13	MOCOS	no	no	no	no	no	no	no	no
18:2925221-2960847	13	LOC727896,LPIN2	yes	yes	yes	yes	yes	yes	yes	yes
18:21464736-21526248	13	LAMA3	yes	yes	yes	yes	no	no	no	no
18:21461899-21501549	13	LAMA3	no	no	no	no	yes	yes	yes	yes
17:73521782-73559544	13	LLGL2	yes	yes	yes	yes	yes	yes	yes	yes
17:7215977-7218438	13	GPS2	yes	yes	yes	yes	yes	yes	yes	yes
17:61841375-61850223	13	CCDC47	yes	yes	yes	yes	yes	yes	yes	yes
17:60601596-60655935	13	TLK2	yes	yes	yes	yes	yes	yes	yes	yes
17:40845314-40852011	13	CNTNAP1	yes	yes	yes	yes	yes	yes	yes	yes
17:40766861-40818502	13	TUBG1,TUBG2	yes	yes	yes	yes	yes	yes	yes	yes
17:38544772-38559306	13	TOP2A	yes	yes	yes	yes	no	no	no	no
17:28776570-28783544	13	CPD	yes	yes	yes	no	yes	yes	yes	no
1:6880240-6948261	13	CAMTA1	yes	yes	yes	yes	yes	yes	yes	yes
16:72984367-73082274	13	ZFHX3	yes	yes	yes	yes	yes	yes	yes	yes
16:69352725-69358946	13	VPS4A	yes	yes	yes	yes	yes	yes	yes	yes
16:66426038-66438689	13	CDH5	yes	yes	yes	no	yes	yes	yes	no
16:625838-631341	13	PIGQ	yes	yes	yes	no	yes	yes	yes	yes
16:56533689-56540136	13	BBS2	yes	yes	yes	yes	yes	yes	yes	yes
1:6281252-6295034	13	ICMT,RNF207	yes	yes	yes	yes	yes	yes	yes	yes
1:62274145-62393501	13	PATJ	no	no	no	no	no	no	no	no
16:15680573-15682116	13	C16orf45	no	no	no	no	yes	yes	yes	yes
16:14234400-14334341	13	MKL2	no	no	no	no	no	no	no	no
15:90996363-91029364	13	IQGAP1	no	no	no	no	yes	yes	yes	no
15:89441913-89444966	13	MFGE8	yes	yes	yes	no	yes	yes	yes	no
15:81262802-81274523	13	MESDC2	yes	yes	yes	yes	yes	yes	yes	yes
15:78308887-78317839	13	TBC1D2B	yes	yes	yes	yes	yes	yes	yes	yes
15:63986972-64027048	13	HERC1	yes	yes	yes	yes	no	no	no	no
15:43748089-43749416	13	TP53BP1	no	no	no	no	no	no	no	no
15:35192822-35231014	13	AQR	no	no	no	no	yes	yes	yes	yes
1:52682040-52803606	13	ZFYVE9	yes	yes	yes	yes	yes	yes	yes	yes
15:101858523-101910728	13	PCSK6,PCSK6-AS1	yes	yes	yes	yes	yes	yes	yes	yes
15:101149911-101170247	13	ASB7	yes	yes	yes	yes	yes	yes	yes	yes
1:45267293-45269363	13	PLK3	yes	yes	yes	yes	yes	yes	yes	yes
1:44713610-44717214	13	ERI3	yes	yes	yes	yes	yes	yes	yes	yes
14:21989231-21994362	13	SALL2	yes	yes	yes	yes	yes	yes	yes	yes
14:106336761-106558593	13	ADAM6,FAM30A	no	no	no	no	no	no	no	no
14:106331899-106460811	13	ADAM6,FAM30A	no	no	no	no	no	no	no	no
14:106331880-106910017	13	ADAM6,FAM30A,LINC00226	yes	no	no	no	yes	no	no	no
14:102842986-102931626	13	TECPR2	no	no	no	no	no	no	no	no
14:102500312-102507010	13	DYNC1H1	no	no	no	no	no	no	no	no
1:35915958-36020120	13	KIAA0319L	no	no	no	no	no	no	no	no
13:53073956-53151311	13	TPTE2P3	no	no	no	no	no	no	no	no
13:49580287-49772401	13	FNDC3A	yes	yes	yes	yes	no	no	no	no
1:33794470-33800960	13	MIR3605,PHC2	yes	yes	yes	yes	yes	yes	yes	yes
13:33275459-33352158	13	PDS5B	yes	yes	yes	yes	yes	yes	yes	yes
13:114164552-114204544	13	TMCO3	yes	yes	yes	yes	yes	yes	yes	yes
13:113139327-113181798	13	TUBGCP3	no	no	no	no	yes	yes	yes	yes
12:64521640-64541613	13	SRGAP1	yes	yes	yes	yes	yes	yes	yes	yes
12:6172119-6233836	13	VWF	yes	yes	yes	yes	yes	yes	yes	yes
12:57561226-57597070	13	LRP1,MIR1228	yes	yes	yes	yes	no	no	no	no
12:52139686-52164467	13	SCN8A	yes	yes	yes	yes	yes	yes	yes	yes
12:50384466-50410502	13	RACGAP1	yes	yes	yes	yes	yes	yes	yes	yes
12:49218945-49222726	13	CACNB3	yes	yes	yes	yes	yes	yes	yes	yes
12:39726694-39752175	13	KIF21A	no	no	no	no	no	no	no	no
1:237532833-237756936	13	MIR4428,RYR2	no	no	no	no	no	no	no	no
1:234527058-234566047	13	TARBP1	yes	yes	yes	yes	yes	yes	yes	yes
1:225239152-225332330	13	DNAH14	yes	yes	yes	yes	yes	yes	yes	yes
1:225140371-225534082	13	DNAH14	yes	yes	yes	yes	yes	yes	yes	yes
1:22190592-22211944	13	HSPG2	no	no	no	no	yes	yes	yes	yes
1:22168494-22199917	13	HSPG2	no	no	no	no	no	no	no	no
12:133657858-133684258	13	ZNF140	yes	yes	yes	yes	yes	yes	yes	yes
1:21295966-21415706	13	EIF4G3,MIR1256	no	no	no	no	no	no	no	no
12:120583065-120599387	13	GCN1,MIR4498	no	no	no	no	yes	yes	yes	yes
12:116668337-116678267	13	MED13L	yes	yes	yes	yes	yes	yes	yes	yes
12:112668490-112685354	13	HECTD4	no	no	no	no	yes	yes	yes	yes
12:112616734-112711599	13	HECTD4	yes	yes	yes	yes	yes	yes	yes	yes
12:110399082-110427607	13	GIT2	yes	yes	yes	yes	yes	yes	yes	yes
12:107264600-107273725	13	RIC8B	yes	yes	yes	yes	yes	yes	yes	yes
1:202724398-202746222	13	KDM5B	no	no	no	no	no	no	no	no
1:201837775-201844064	13	IPO9	no	no	no	no	yes	yes	yes	yes
1:198231704-198266370	13	NEK7	yes	yes	yes	yes	yes	yes	yes	yes
11:899339-904859	13	CHID1	no	no	no	no	no	no	no	no
1:179965687-180053313	13	CEP350	no	no	no	no	no	no	no	no
1:177936817-177940602	13	SEC16B	yes	yes	yes	yes	yes	yes	yes	yes
11:71713910-71720433	13	IL18BP,NUMA1	yes	yes	yes	yes	yes	yes	yes	yes
11:71145456-71156004	13	DHCR7	yes	yes	yes	yes	yes	yes	yes	yes
1:16816179-16817579	13	CROCCP3	no	no	no	no	no	no	no	no
1:16721532-16724640	13	SZRD1	yes	yes	yes	yes	yes	yes	yes	yes
11:6630742-6632099	13	ILK,TAF10	yes	yes	yes	yes	yes	yes	yes	yes
11:65384294-65391837	13	PCNX3	yes	yes	yes	yes	no	no	no	no
1:16046228-16061264	13	PLEKHM2	no	no	no	no	no	no	no	no
1:156223239-156243241	13	SMG5	yes	yes	yes	yes	yes	yes	yes	yes
1:155313394-155429689	13	ASH1L,MIR555,POU5F1P4	no	no	no	no	yes	yes	yes	yes
1:155234258-155240768	13	CLK2	yes	yes	yes	yes	yes	yes	yes	yes
11:47500428-47522484	13	CELF1	yes	yes	yes	yes	yes	yes	yes	yes
11:46678644-46689437	13	ATG13	yes	yes	yes	yes	yes	yes	yes	yes
1:145769407-145827103	13	GPR89A,NBPF10,NBPF20	yes	yes	yes	yes	yes	yes	yes	yes
11:35747471-35830930	13	TRIM44	yes	yes	yes	yes	yes	yes	yes	yes
1:11979644-11983546	13	KIAA2013	yes	yes	yes	yes	no	no	no	no
11:1773981-1782698	13	CTSD	yes	yes	yes	yes	yes	yes	yes	yes
1:11188911-11316249	13	ANGPTL7,MTOR,MTOR-AS1	yes	yes	yes	yes	yes	yes	yes	yes
10:73576054-73578868	13	PSAP	no	no	no	no	yes	yes	yes	yes
10:32304436-32320207	13	KIF5B	yes	yes	yes	yes	yes	yes	yes	yes
10:12123470-12162266	13	DHTKD1	no	no	no	no	no	no	no	no
10:114190057-114192279	13	ZDHHC6	yes	yes	yes	yes	yes	yes	yes	yes
10:103917205-103923627	13	NOLC1	yes	yes	yes	yes	yes	yes	yes	yes
Y:2710205-2734997	12	RPS4Y1	yes	yes	yes	yes	yes	yes	yes	yes
Y:2134780-2293345	12	DHRSX	no	no	no	no	no	no	no	no
X:69672154-69719127	12	DLG3,DLG3-AS1	yes	yes	yes	yes	yes	yes	yes	yes
X:62646438-62780873	12	LINC01278	yes	yes	yes	yes	yes	yes	yes	yes
X:53603859-53627269	12	HUWE1	yes	yes	yes	yes	yes	yes	yes	yes
X:53401069-53430825	12	SMC1A	yes	yes	yes	yes	yes	yes	yes	yes
X:53239595-53247580	12	KDM5C	no	no	no	no	no	no	no	no
X:53114812-53117728	12	TSPYL2	yes	yes	yes	yes	yes	yes	yes	yes
X:48832429-48846415	12	GRIPAP1	yes	yes	yes	yes	yes	yes	yes	no
X:48673240-48676819	12	HDAC6	yes	yes	yes	yes	no	no	no	no
X:47060876-47074036	12	INE1,UBA1	yes	yes	yes	yes	yes	yes	yes	yes
X:47060292-47074527	12	INE1,UBA1	no	no	no	no	yes	yes	yes	yes
X:43603040-43606068	12	MAOA	no	no	no	no	no	no	no	no
X:19432377-19482524	12	MAP3K15	no	no	no	no	no	no	no	no
X:153587851-153603006	12	FLNA	yes	yes	yes	yes	yes	yes	yes	yes
X:153585618-153595912	12	FLNA	yes	yes	yes	no	no	no	no	no
X:153580548-153582851	12	FLNA	no	no	no	no	no	no	no	no
X:153579948-153590946	12	FLNA	no	no	no	no	no	no	no	no
X:153578016-153581043	12	FLNA	no	no	no	no	no	no	no	no
X:153576899-153593325	12	FLNA	no	no	no	no	no	no	no	no
X:153275956-153285049	12	IRAK1	yes	yes	yes	no	yes	yes	yes	yes
X:118750908-118754014	12	2019-09-06	yes	yes	yes	yes	yes	yes	yes	yes
X:102025279-102100948	12	LINC00630	yes	yes	yes	yes	yes	yes	yes	yes
X:100290601-100297301	12	TRMT2B	no	no	no	no	no	no	no	no
X:100275475-100306722	12	TRMT2B	yes	yes	yes	yes	yes	yes	yes	yes
9:91077410-91093622	12	SPIN1	yes	yes	yes	yes	no	no	no	no
9:82242288-82335208	12	TLE4	yes	yes	yes	yes	yes	yes	yes	yes
9:79836100-79867268	12	VPS13A	yes	yes	yes	yes	no	no	no	no
9:6990415-7175648	12	KDM4C	yes	yes	yes	yes	yes	yes	yes	yes
9:5787060-5787593	12	ERMP1	yes	yes	yes	yes	no	no	no	no
9:5629118-5720324	12	RIC1	yes	yes	yes	yes	yes	yes	yes	yes
9:37422706-37436986	12	GRHPR	yes	yes	yes	yes	yes	yes	yes	yes
9:35710793-35719624	12	TLN1	no	no	no	no	no	no	no	no
9:35555948-35558564	12	RUSC2	yes	yes	yes	yes	no	no	no	no
9:35555056-35556445	12	RUSC2	no	no	no	no	yes	yes	yes	yes
9:33948371-33996331	12	SNORD121A,UBAP2	no	no	no	no	yes	yes	yes	no
9:21994789-22066352	12	CDKN2B,CDKN2B-AS1	yes	yes	yes	yes	yes	yes	yes	yes
9:14792740-14806844	12	FREM1	no	no	no	no	no	no	no	no
9:14788916-14848771	12	FREM1	no	no	no	no	no	no	no	no
9:139270028-139292889	12	SNAPC4	yes	yes	yes	yes	yes	yes	yes	yes
9:138898382-138905815	12	NACC2	yes	yes	yes	yes	yes	yes	yes	yes
9:137676834-137717750	12	COL5A1,LOC101448202	no	no	no	no	yes	yes	yes	yes
9:134342949-134349111	12	PRRC2B	yes	yes	yes	no	no	no	no	no
9:131770312-131772150	12	SH3GLB2	yes	yes	yes	yes	no	no	no	no
9:131742884-131769374	12	NUP188	no	no	no	no	yes	yes	yes	yes
9:131731678-131755682	12	NUP188	no	no	no	no	yes	yes	yes	yes
9:131133597-131153015	12	MIR1268A,URM1	no	no	no	no	no	no	no	no
9:125752334-125867147	12	GPR21,RABGAP1	yes	yes	yes	yes	yes	yes	yes	yes
9:123199572-123234156	12	CDK5RAP2	yes	yes	yes	yes	yes	yes	yes	yes
9:114860749-114919893	12	SUSD1	yes	yes	yes	yes	yes	yes	yes	yes
9:114136251-114213835	12	KIAA0368	yes	yes	yes	yes	yes	yes	yes	no
9:114133900-114154104	12	KIAA0368	no	no	no	no	no	no	no	no
9:107555451-107562865	12	ABCA1	yes	yes	yes	yes	yes	yes	yes	yes
9:101891136-101904985	12	TGFBR1	yes	yes	yes	yes	yes	yes	yes	yes
9:101513310-101539736	12	ANKS6	no	no	no	no	no	no	no	no
8:95390407-95416467	12	RAD54B	no	no	no	no	yes	yes	yes	yes
8:87527689-87552562	12	CPNE3	yes	yes	yes	yes	yes	yes	yes	yes
8:77762480-77779521	12	ZFHX4	yes	yes	yes	yes	no	no	no	no
8:66933790-67012755	12	DNAJC5B	yes	yes	yes	yes	yes	yes	yes	yes
8:64087889-64125346	12	YTHDF3	yes	yes	yes	yes	yes	yes	yes	no
8:48771076-48803041	12	PRKDC	no	no	no	no	yes	yes	yes	yes
8:48744374-48776138	12	PRKDC	no	no	no	no	no	no	no	no
8:48685668-48777324	12	PRKDC	yes	yes	yes	yes	no	no	no	no
8:48685668-48767934	12	PRKDC	no	no	no	no	no	no	no	no
8:19677083-19688070	12	INTS10	yes	yes	yes	no	yes	yes	yes	yes
8:142217273-142231864	12	SLC45A4	yes	yes	yes	yes	yes	yes	yes	yes
8:141813641-141900868	12	PTK2	no	no	no	no	yes	yes	yes	yes
8:133787603-133861052	12	PHF20L1	yes	yes	yes	yes	yes	yes	yes	yes
8:129021835-129022690	12	PVT1	yes	yes	yes	yes	yes	yes	yes	yes
8:113347557-113599464	12	CSMD3	no	no	no	no	yes	yes	yes	yes
8:100287308-100589861	12	MIR599,MIR875,VPS13B	no	no	no	no	no	no	no	no
8:100133404-100889808	12	MIR599,MIR875,VPS13B	yes	yes	yes	yes	yes	yes	yes	yes
8:100108539-100654726	12	MIR599,MIR875,VPS13B	no	no	no	no	yes	yes	yes	yes
8:100025987-100866484	12	MIR599,MIR875,VPS13B	no	no	no	no	no	no	no	no
7:98547282-98606184	12	TRRAP	yes	yes	yes	yes	yes	yes	yes	yes
7:98513345-98545963	12	TRRAP	yes	yes	yes	yes	yes	yes	yes	yes
7:95034173-95034800	12	PON2	yes	yes	yes	yes	yes	yes	yes	yes
7:94049852-94057197	12	COL1A2	yes	yes	yes	yes	yes	yes	yes	no
7:94043205-94055363	12	COL1A2	yes	yes	yes	yes	no	no	no	no
7:90233531-90613556	12	CDK14	yes	yes	yes	yes	yes	yes	yes	yes
7:891586-909153	12	SUN1	no	no	no	no	no	no	no	no
7:80387646-80430142	12	SEMA3C	yes	yes	yes	yes	no	no	no	no
7:77236551-77256992	12	PTPN12	no	no	no	no	no	no	no	no
7:76984529-77026732	12	GSAP	yes	yes	yes	yes	yes	yes	yes	yes
7:75956107-75988342	12	YWHAG	yes	yes	yes	yes	yes	yes	yes	yes
7:74105304-74125440	12	GTF2I,LOC101926943	no	no	no	no	no	no	no	no
7:66409962-66418356	12	TMEM248	yes	yes	yes	yes	yes	yes	yes	yes
7:5355586-5399200	12	TNRC18	no	no	no	no	no	no	no	no
7:50663133-50773020	12	GRB10	yes	yes	yes	yes	yes	yes	yes	yes
7:44663915-44741214	12	OGDH	no	no	no	no	no	no	no	no
7:30661008-30673648	12	GARS	no	no	no	no	yes	yes	yes	no
7:156994414-157062066	12	UBE3C	yes	yes	yes	yes	yes	yes	yes	yes
7:155465560-155574179	12	RBM33	yes	yes	yes	yes	yes	yes	yes	yes
7:151852994-152009031	12	KMT2C	no	no	no	no	no	no	no	no
7:151832009-151960215	12	KMT2C	yes	yes	yes	yes	yes	yes	yes	yes
7:1517388-1543637	12	INTS1	yes	yes	yes	yes	yes	no	no	no
7:151163097-151188100	12	RHEB	yes	yes	yes	yes	yes	yes	yes	yes
7:129664102-129679387	12	ZC3HC1	yes	yes	yes	yes	yes	yes	yes	yes
7:12391198-12423227	12	VWDE	yes	yes	yes	yes	yes	yes	yes	yes
7:11581045-11871824	12	THSD7A	yes	yes	yes	yes	yes	yes	yes	yes
7:107575859-107592668	12	LAMB1	yes	yes	yes	yes	yes	yes	yes	yes
7:104926237-104937980	12	SRPK2	yes	yes	yes	yes	yes	yes	yes	yes
6:99323290-99353546	12	FBXL4	yes	yes	yes	yes	yes	yes	yes	no
6:97676769-97720938	12	MIR548H3,MMS22L	yes	yes	yes	no	yes	yes	yes	no
6:90482291-90513273	12	MDN1	yes	yes	yes	yes	no	no	no	no
6:88234274-88251712	12	RARS2	yes	yes	yes	yes	yes	yes	yes	yes
6:80877394-80982938	12	BCKDHB	yes	yes	yes	yes	yes	yes	yes	yes
6:79607545-79612827	12	IRAK1BP1	yes	yes	yes	yes	yes	yes	yes	yes
6:74440066-74524846	12	CD109	yes	yes	yes	yes	yes	yes	yes	yes
6:7390061-7402948	12	RIOK1	yes	yes	yes	yes	yes	yes	yes	yes
6:7176887-7187756	12	RREB1	yes	yes	yes	yes	no	no	no	no
6:6167690-6222404	12	F13A1,MIR5683,MIR7853	yes	yes	yes	yes	yes	yes	yes	yes
6:56327843-56357231	12	DST	no	no	no	no	no	no	no	no
6:47471015-47541987	12	CD2AP	yes	yes	yes	yes	yes	yes	yes	yes
6:43445824-43471246	12	TJAP1	yes	yes	yes	yes	yes	yes	yes	yes
6:43303807-43308646	12	ZNF318	yes	yes	yes	yes	yes	yes	yes	yes
6:42993774-42997337	12	RRP36	yes	yes	yes	yes	yes	yes	yes	yes
6:42541471-42600642	12	UBR2	yes	yes	yes	yes	yes	yes	yes	yes
6:38702249-38759450	12	DNAH8	yes	yes	yes	yes	yes	yes	yes	yes
6:37446184-37449284	12	CMTR1	yes	yes	yes	yes	yes	yes	yes	yes
6:166361710-166401527	12	LINC00473,LINC00602	yes	yes	yes	yes	yes	yes	yes	yes
6:16522857-16761721	12	ATXN1,LOC101928433	yes	yes	yes	yes	yes	yes	yes	yes
6:158834096-158882761	12	TULP4	yes	yes	yes	yes	yes	yes	yes	yes
6:150045456-150067198	12	NUP43	yes	yes	yes	yes	yes	yes	yes	yes
6:144759880-144852338	12	UTRN	yes	yes	yes	yes	yes	yes	yes	yes
6:138576572-138656325	12	ARFGEF3	yes	yes	yes	yes	yes	yes	yes	yes
6:128385902-128505870	12	LOC101928140,PTPRK	yes	yes	yes	yes	yes	yes	yes	yes
6:126307575-126320759	12	TRMT11	yes	yes	yes	yes	yes	yes	yes	yes
6:119147944-119245292	12	ASF1A,MCM9	no	no	no	no	no	no	no	no
6:118832460-118887479	12	CEP85L,PLN	no	no	no	no	yes	yes	yes	yes
6:108202352-108246136	12	SEC63	no	no	no	no	no	no	no	no
5:96496570-96519005	12	RIOK2	yes	yes	yes	yes	yes	yes	yes	yes
5:90006797-90111553	12	ADGRV1	no	no	no	no	no	no	no	no
5:80040324-80088663	12	MSH3	no	no	no	no	no	no	no	no
5:76394479-76396216	12	ZBED3-AS1	yes	yes	yes	yes	yes	yes	yes	yes
5:7520850-7743865	12	ADCY2	yes	yes	yes	yes	yes	yes	yes	yes
5:74632153-74655964	12	HMGCR	yes	yes	yes	yes	yes	yes	yes	yes
5:70791076-70800578	12	BDP1	no	no	no	no	no	no	no	no
5:68874847-69730849	12	GTF2H2B,GTF2H2C,GTF2H2C_2,GUSBP3,SERF1A,SERF1B,SMA4,SMN1,SMN2	yes	yes	yes	yes	no	no	no	no
5:6623326-6632869	12	NSUN2	no	no	no	no	no	no	no	no
5:58284319-58511794	12	PDE4D	no	no	no	no	yes	yes	yes	no
5:52205991-52249485	12	ITGA1	yes	yes	yes	yes	yes	yes	yes	yes
5:41794104-41850281	12	OXCT1	yes	yes	yes	yes	yes	yes	yes	yes
5:37379411-37752774	12	WDR70	yes	yes	yes	yes	yes	yes	yes	yes
5:37302880-37328522	12	NUP155	yes	yes	yes	no	no	no	no	no
5:34796043-34824596	12	MIR7641-2,RAI14	yes	yes	yes	yes	yes	yes	yes	yes
5:179292837-179297495	12	TBC1D9B	no	no	no	no	no	no	no	no
5:177045500-177054615	12	LOC202181	yes	yes	yes	yes	yes	yes	yes	yes
5:176370335-176402481	12	UIMC1	no	no	no	no	no	no	no	no
5:170818863-170819443	12	NPM1	yes	yes	yes	yes	yes	yes	yes	yes
5:168199785-168271660	12	SLIT3	no	no	no	no	yes	yes	yes	yes
5:168189543-168244468	12	MIR218-2,SLIT3	yes	yes	yes	no	yes	yes	yes	no
5:150488015-150512748	12	ANXA6	no	no	no	no	no	no	no	no
5:149675908-149682525	12	ARSI	yes	yes	yes	yes	yes	yes	yes	yes
5:149359855-149366963	12	SLC26A2	yes	yes	yes	yes	yes	yes	yes	yes
5:145583162-145613306	12	RBM27	yes	yes	yes	yes	yes	yes	yes	yes
5:14304569-14336836	12	TRIO	no	no	no	no	yes	yes	yes	yes
5:141037931-141046210	12	ARAP3	yes	yes	yes	yes	yes	yes	yes	yes
5:137759763-137767248	12	KDM3B	no	no	no	no	no	no	no	no
5:137523336-137534471	12	CDC23,KIF20A	yes	yes	yes	yes	yes	yes	yes	yes
5:134076752-134079742	12	CAMLG	yes	yes	yes	yes	yes	yes	yes	yes
5:132406065-132428481	12	HSPA4	no	no	no	no	yes	yes	yes	no
5:131006155-131008617	12	FNIP1	yes	yes	yes	yes	yes	yes	yes	yes
5:110432776-110448852	12	WDR36	yes	yes	yes	yes	yes	yes	yes	yes
5:1063958-1094363	12	SLC12A7	no	no	no	no	no	no	no	no
5:10353827-10390612	12	2019-03-06	yes	yes	yes	yes	yes	yes	yes	yes
5:10213602-10227759	12	FAM173B	yes	yes	yes	yes	yes	yes	yes	yes
4:87614739-87672277	12	PTPN13	yes	yes	yes	yes	yes	yes	yes	yes
4:8219997-8242830	12	SH3TC1	yes	yes	yes	yes	yes	yes	yes	yes
4:79285061-79351571	12	FRAS1	yes	yes	yes	yes	yes	yes	yes	yes
4:78634540-78669538	12	CNOT6L	yes	yes	yes	yes	yes	yes	yes	yes
4:73979508-74008484	12	ANKRD17	yes	no	no	no	yes	no	no	no
4:73146685-73156779	12	ADAMTS3	yes	yes	yes	yes	yes	yes	yes	yes
4:5731033-5758089	12	EVC	yes	yes	yes	yes	yes	yes	yes	yes
4:55963828-55976935	12	KDR	yes	yes	yes	yes	yes	yes	yes	yes
4:48597913-48712715	12	FRYL	yes	yes	yes	yes	yes	yes	yes	yes
4:40155811-40159872	12	N4BP2	yes	yes	yes	yes	no	no	no	no
4:38019974-38104778	12	TBC1D1	yes	yes	yes	yes	yes	yes	yes	yes
4:3133012-3201666	12	HTT	no	no	no	no	no	no	no	no
4:2659529-2674099	12	FAM193A	yes	yes	yes	yes	yes	yes	yes	yes
4:25848915-25864610	12	SEL1L3	yes	yes	yes	no	no	no	no	no
4:23825902-23833374	12	PPARGC1A	yes	yes	yes	yes	yes	yes	yes	yes
4:187549307-187584767	12	FAT1	yes	yes	yes	yes	yes	yes	yes	yes
4:184603884-184606556	12	TRAPPC11	yes	yes	yes	yes	yes	yes	yes	yes
4:184584999-184605512	12	TRAPPC11	yes	yes	yes	yes	yes	yes	yes	yes
4:17814539-17841832	12	NCAPG	yes	yes	yes	yes	yes	yes	yes	yes
4:177632652-177652678	12	VEGFC	yes	yes	yes	yes	no	no	no	no
4:17583382-17609590	12	LAP3	yes	yes	yes	yes	yes	yes	yes	yes
4:160225493-160275198	12	RAPGEF2	no	no	no	no	no	no	no	no
4:159747067-159791621	12	FNIP2	yes	yes	yes	yes	yes	yes	yes	yes
4:154524454-154533552	12	KIAA0922	yes	yes	yes	yes	yes	yes	yes	yes
4:154191486-154236740	12	ANXA2P1,TRIM2	yes	yes	yes	yes	yes	yes	yes	yes
4:151656409-151836879	12	LRBA	no	no	no	no	no	no	no	no
4:151271143-151412187	12	LRBA	no	no	no	no	no	no	no	no
4:15008928-15034835	12	CPEB2,LOC101929095	yes	yes	yes	yes	yes	yes	yes	yes
4:146575145-146581187	12	MMAA	yes	yes	yes	yes	yes	yes	yes	yes
4:140637545-140812121	12	MAML3,MGST2	yes	yes	yes	yes	yes	yes	yes	yes
4:123117789-123193560	12	KIAA1109	yes	yes	yes	no	yes	yes	yes	yes
4:123107190-123147990	12	KIAA1109	yes	yes	yes	yes	yes	yes	yes	yes
4:113568990-113569830	12	LARP7,MIR302A,MIR302B,MIR302C,MIR302D,MIR367	yes	yes	yes	yes	yes	yes	yes	yes
4:113533679-113553166	12	ZGRF1	yes	yes	yes	yes	yes	yes	yes	yes
3:98514813-98531326	12	DCBLD2	yes	yes	yes	yes	yes	yes	yes	yes
3:58108819-58134091	12	FLNB	no	no	no	no	no	no	no	no
3:49158546-49161719	12	LAMB2	yes	yes	yes	yes	no	no	no	no
3:49136317-49141405	12	MIR6890,QARS	yes	yes	yes	no	yes	yes	yes	no
3:48611122-48623052	12	COL7A1,MIR711	no	no	no	no	yes	yes	yes	yes
3:48447130-48459772	12	PLXNB1	no	no	no	no	no	no	no	no
3:47098310-47166038	12	SETD2	yes	yes	yes	yes	yes	yes	yes	yes
3:41266016-41281939	12	CTNNB1	yes	yes	yes	yes	yes	yes	yes	no
3:33633886-33686395	12	CLASP2	yes	yes	yes	yes	yes	yes	yes	yes
3:32483331-32496034	12	CMTM7	yes	yes	yes	no	yes	yes	yes	no
3:31725125-31744000	12	OSBPL10	yes	yes	yes	yes	yes	yes	yes	yes
3:196842797-197009716	12	DLG1	yes	yes	yes	yes	no	no	no	no
3:196817782-196846401	12	DLG1	yes	yes	yes	yes	no	no	no	no
3:195776154-195794528	12	TFRC	yes	yes	yes	yes	yes	yes	yes	yes
3:183471913-183495488	12	YEATS2	yes	yes	yes	yes	no	no	no	no
3:172348434-172365904	12	NCEH1	yes	yes	yes	yes	yes	yes	yes	yes
3:132153381-132207865	12	DNAJC13	no	no	no	no	yes	yes	yes	yes
3:130463329-130464108	12	PIK3R4	yes	yes	yes	yes	yes	yes	yes	yes
3:127318160-127339723	12	MCM2	yes	yes	yes	no	yes	yes	yes	no
3:124997967-125050082	12	ZNF148	yes	yes	yes	yes	no	no	no	no
3:119155637-119177087	12	TMEM39A	yes	yes	yes	yes	yes	yes	yes	yes
3:11874476-11880788	12	TAMM41	yes	yes	yes	yes	yes	yes	yes	yes
3:11399891-11518742	12	ATG7	yes	yes	yes	yes	yes	yes	yes	yes
3:113165435-113184631	12	SPICE1	no	no	no	no	no	no	no	no
3:107435453-107451870	12	BBX	no	no	no	no	no	no	no	no
2:99901150-99921218	12	LYG1	yes	yes	yes	yes	yes	yes	yes	yes
2:9002400-9098771	12	MBOAT2	no	no	no	no	no	no	no	no
2:75185774-75196859	12	POLE4	yes	yes	yes	yes	yes	yes	yes	yes
2:71205574-71206990	12	ANKRD53	yes	yes	yes	yes	yes	yes	yes	yes
2:61575004-61607496	12	USP34	no	no	no	no	yes	yes	yes	yes
2:61484186-61597714	12	USP34	no	no	no	no	no	no	no	no
2:61441194-61456130	12	USP34	no	no	no	no	no	no	no	no
2:61436033-61577828	12	USP34	no	no	no	no	yes	yes	yes	yes
2:61340904-61345251	12	KIAA1841	no	no	no	no	no	no	no	no
2:61333697-61351413	12	KIAA1841	yes	yes	yes	yes	yes	yes	yes	yes
2:56144799-56151298	12	EFEMP1	yes	yes	yes	no	no	no	no	no
2:54882206-54889445	12	SPTBN1	no	no	no	no	no	no	no	no
2:48586185-48606434	12	FOXN2	yes	yes	yes	no	yes	yes	yes	no
2:47635539-47672796	12	MSH2	no	no	no	no	no	no	no	no
2:36669757-36749456	12	CRIM1	no	no	no	no	no	no	no	no
2:36623756-36749456	12	CRIM1	yes	yes	yes	yes	yes	yes	yes	yes
2:36623756-36740908	12	CRIM1	yes	no	no	no	yes	yes	yes	yes
2:32724613-32828150	12	BIRC6,BIRC6-AS2,MIR558	no	no	no	no	no	no	no	no
2:32704529-32823035	12	BIRC6,BIRC6-AS2,MIR558	no	no	no	no	yes	yes	yes	yes
2:32688261-32693851	12	BIRC6	no	no	no	no	no	no	no	no
2:32613817-32641231	12	BIRC6	no	no	no	no	no	no	no	no
2:32605220-32626691	12	BIRC6	no	no	no	no	no	no	no	no
2:32602655-32823035	12	BIRC6,BIRC6-AS2,MIR558	yes	yes	yes	yes	yes	yes	yes	yes
2:27861751-27873713	12	GPN1,SUPT7L	yes	yes	yes	yes	yes	yes	yes	yes
2:27681645-27707133	12	IFT172	no	no	no	no	yes	yes	yes	yes
2:25461998-25523112	12	DNMT3A	yes	yes	yes	yes	yes	yes	yes	yes
22:50721478-50726222	12	PLXNB2	yes	yes	yes	yes	yes	yes	yes	yes
22:50692218-50694123	12	MAPK12	no	no	no	no	no	no	no	no
2:241405474-241407495	12	GPC1	yes	yes	yes	yes	yes	yes	yes	yes
22:40803020-40805022	12	SGSM3	no	no	no	no	no	no	no	no
22:36702459-36717866	12	MYH9	no	no	no	no	yes	yes	yes	yes
22:36696896-36710363	12	MYH9	yes	yes	yes	no	yes	yes	yes	yes
22:36677322-36690344	12	MIR6819,MYH9	no	no	no	no	yes	yes	yes	yes
22:35799406-35809979	12	MCM5	yes	yes	yes	yes	yes	yes	yes	yes
2:233428956-233448349	12	EIF4E2	yes	yes	yes	yes	yes	yes	yes	yes
2:233001181-233201687	12	DIS3L2	yes	yes	yes	yes	yes	yes	yes	yes
22:32874967-32881196	12	FBXO7	no	no	no	no	no	no	no	no
22:31332918-31354680	12	MORC2	yes	yes	yes	yes	yes	yes	yes	yes
22:29668368-29683123	12	EWSR1	no	no	no	no	no	no	no	no
22:28315363-28320951	12	MIR3199-1,MIR3199-2,TTC28-AS1	yes	yes	yes	yes	yes	yes	yes	yes
22:25747384-25771975	12	LRP5L	yes	yes	yes	yes	yes	yes	yes	yes
22:24698162-24743144	12	SPECC1L,SPECC1L-ADORA2A	yes	yes	yes	yes	yes	yes	yes	yes
22:24698162-24724887	12	SPECC1L,SPECC1L-ADORA2A	no	no	no	no	no	no	no	no
22:23230584-23232859	12	IGLL5	yes	yes	yes	yes	yes	yes	yes	yes
22:21096895-21159453	12	PI4KA,SERPIND1	yes	yes	yes	yes	yes	yes	yes	yes
2:220036618-220037850	12	CNPPD1	yes	yes	yes	yes	yes	yes	yes	yes
2:219602301-219603886	12	TTLL4	yes	yes	yes	no	no	no	no	no
2:219525661-219528166	12	BCS1L	yes	yes	yes	yes	yes	yes	yes	yes
22:19188839-19223392	12	CLTCL1	no	no	no	no	yes	yes	yes	no
2:219135114-219137670	12	PNKD	yes	yes	yes	yes	yes	yes	yes	yes
2:215609790-215657169	12	BARD1	no	no	no	no	no	no	no	no
2:208841374-208842310	12	PLEKHM3	yes	yes	yes	yes	yes	yes	yes	yes
2:208725828-208842310	12	PLEKHM3	yes	no	no	no	yes	no	no	no
2:203332241-203397455	12	BMPR2	yes	yes	yes	yes	yes	yes	yes	yes
2:202241929-202285429	12	TRAK2	yes	yes	yes	yes	yes	yes	yes	yes
2:202004997-202025665	12	CFLAR,CFLAR-AS1	yes	yes	yes	yes	yes	yes	yes	yes
2:201462119-201499638	12	AOX1	yes	yes	yes	yes	yes	yes	yes	yes
2:198256697-198267550	12	SF3B1	yes	yes	yes	yes	no	no	no	no
2:191224764-191234003	12	INPP1	yes	yes	yes	yes	yes	yes	yes	yes
2:191213613-191236391	12	INPP1	yes	yes	yes	yes	yes	yes	yes	yes
2:166755195-166797694	12	TTC21B,TTC21B-AS1	no	no	no	no	no	no	no	no
2:153530111-153573975	12	PRPF40A	no	no	no	no	no	no	no	no
2:153515606-153573975	12	PRPF40A	yes	yes	yes	yes	yes	yes	yes	yes
2:15307031-15698758	12	NBAS	yes	yes	yes	yes	yes	yes	yes	yes
21:46934628-46950885	12	SLC19A1	yes	yes	yes	yes	yes	yes	yes	yes
21:46548316-46603425	12	ADARB1	no	no	no	no	no	no	no	no
21:46269499-46293818	12	PTTG1IP	yes	yes	yes	yes	no	no	no	no
21:40627570-40649277	12	BRWD1	no	no	no	no	no	no	no	no
2:135107375-135212192	12	MGAT5	yes	yes	yes	yes	yes	yes	yes	yes
21:33696800-33735638	12	URB1	no	no	no	no	no	no	no	no
2:122161946-122363756	12	CLASP1,RNU4ATAC	yes	yes	yes	yes	yes	no	no	no
2:122155897-122363756	12	CLASP1,RNU4ATAC	yes	yes	yes	yes	yes	yes	yes	yes
2:118579225-118589953	12	DDX18	yes	yes	yes	yes	yes	yes	yes	yes
2:118579225-118582284	12	DDX18	no	no	no	no	yes	no	no	no
2:11338806-11376088	12	ROCK2	yes	yes	yes	yes	yes	yes	yes	yes
20:50286535-50346517	12	ATP9A	no	no	no	no	yes	yes	no	no
20:50213313-50230371	12	ATP9A	no	no	no	no	no	no	no	no
20:49197801-49201086	12	PTPN1	no	no	no	no	yes	yes	yes	yes
20:47862438-47877114	12	ZNFX1	yes	yes	yes	yes	no	no	no	no
20:47862438-47874201	12	ZNFX1	no	no	no	no	no	no	no	no
20:47752369-47790806	12	STAU1	no	no	no	no	yes	yes	yes	yes
20:46300941-46313325	12	SULF2	yes	yes	yes	no	yes	yes	yes	no
20:45338278-45354963	12	SLC2A10	yes	yes	yes	yes	yes	yes	yes	yes
20:40054732-40122312	12	CHD6	yes	yes	yes	yes	yes	yes	yes	yes
20:3804517-3805954	12	AP5S1	yes	yes	yes	yes	yes	yes	yes	yes
20:37634788-37650578	12	DHX35	yes	yes	yes	yes	yes	yes	yes	yes
20:34487291-34505584	12	PHF20	yes	yes	yes	yes	yes	yes	yes	yes
20:33591212-33595443	12	TRPC4AP	yes	yes	yes	yes	yes	yes	yes	yes
20:32957199-33059320	12	ITCH,MIR644A	no	no	no	no	no	no	no	no
20:32354656-32380075	12	ZNF341,ZNF341-AS1	yes	yes	yes	yes	yes	yes	yes	yes
20:30738424-30746317	12	TM9SF4	no	no	no	no	yes	yes	yes	no
20:2841393-2845701	12	PTPRA,VPS16	yes	yes	yes	yes	yes	yes	yes	yes
20:18488187-18523046	12	SEC23B	yes	yes	yes	no	yes	yes	yes	no
20:1349620-1373525	12	FKBP1A,FKBP1A-SDCBP2,SDCBP2-AS1	yes	yes	yes	yes	yes	yes	yes	yes
20:10630894-10644662	12	JAG1	no	no	no	no	no	no	no	no
1:981343-985175	12	AGRN	yes	yes	yes	yes	no	no	no	no
19:804828-808452	12	MIR4745,PTBP1	yes	yes	yes	yes	no	no	no	no
19:7670111-7676472	12	CAMSAP3	yes	yes	yes	no	yes	yes	yes	yes
19:6742977-6751529	12	TRIP10	yes	yes	yes	yes	yes	yes	yes	yes
19:6702137-6712417	12	C3	no	no	no	no	no	no	no	no
19:6217964-6227113	12	MLLT1	yes	yes	yes	yes	yes	yes	yes	yes
19:58436990-58445270	12	ZNF418	no	no	no	no	no	no	no	no
19:56113440-56114504	12	ZNF524	yes	yes	yes	yes	yes	yes	yes	yes
19:55493529-55508855	12	NLRP2	yes	yes	yes	yes	yes	yes	yes	yes
19:52909159-52917621	12	ZNF528	yes	yes	yes	yes	yes	yes	yes	yes
19:50383535-50388015	12	TBC1D17	no	no	no	no	yes	yes	yes	yes
19:50204573-50216988	12	CPT1C	yes	yes	yes	yes	yes	yes	yes	yes
19:49994296-49995564	12	RPL13A,RPL13AP5,SNORD35A	yes	yes	yes	yes	yes	yes	yes	yes
19:44889807-44892264	12	ZNF285	yes	yes	yes	yes	yes	yes	yes	yes
19:3979805-3983016	12	EEF2,MIR1268A,SNORD37	yes	yes	yes	yes	no	no	no	no
19:39327027-39332968	12	HNRNPL	yes	yes	yes	yes	yes	yes	yes	yes
19:3651823-3664912	12	PIP5K1C	no	no	no	no	no	no	no	no
19:33118988-33149951	12	ANKRD27	no	no	no	no	no	no	no	no
19:33090609-33098738	12	ANKRD27	no	no	no	no	no	no	no	no
19:19447978-19454749	12	MAU2	yes	yes	yes	yes	yes	yes	yes	yes
19:19431629-19458175	12	MAU2	yes	yes	yes	yes	yes	yes	yes	yes
19:18272088-18288574	12	IFI30,PIK3R2	yes	yes	yes	yes	yes	yes	yes	yes
19:18272088-18281343	12	PIK3R2	yes	yes	yes	yes	yes	yes	yes	yes
19:16999825-17002830	12	F2RL3	yes	yes	yes	yes	yes	yes	yes	yes
19:16222489-16244445	12	RAB8A	yes	yes	yes	yes	yes	yes	yes	yes
19:1621836-1632404	12	TCF3	no	no	no	no	no	no	no	no
19:12500827-12512088	12	ZNF799	yes	yes	yes	yes	yes	yes	yes	yes
18:9859224-9862553	12	RAB31	yes	yes	yes	yes	yes	yes	yes	yes
1:877938-879188	12	SAMD11	yes	yes	yes	yes	yes	yes	yes	yes
18:74536115-74659608	12	ZNF236	yes	yes	yes	yes	yes	yes	yes	yes
1:87181406-87200862	12	SH3GLB1	yes	yes	yes	yes	yes	yes	yes	yes
18:57098170-57105378	12	CCBE1	yes	yes	yes	yes	yes	yes	yes	yes
1:8555122-8877699	12	RERE	yes	yes	yes	yes	yes	yes	yes	no
18:33716269-33726344	12	ELP2	yes	yes	yes	yes	yes	yes	yes	yes
18:23596216-23612496	12	SS18	no	no	no	no	no	no	no	no
18:21660548-21698196	12	TTC39C	no	no	no	no	yes	yes	yes	yes
18:10697745-10770306	12	MIR6788,PIEZO2	yes	yes	yes	yes	no	no	no	no
1:8071778-8074456	12	ERRFI1	yes	yes	yes	yes	yes	yes	yes	yes
17_ctg5_hap1:563497-618122	12	KANSL1,KANSL1-AS1	no	no	no	no	no	no	no	no
1:78414839-78433350	12	FUBP1	no	no	no	no	no	no	no	no
17:80853700-80861354	12	TBCD	no	no	no	no	no	no	no	no
17:80755632-80861354	12	TBCD,ZNF750	no	no	no	no	no	no	no	no
17:79531109-79563268	12	NPLOC4	no	no	no	no	no	no	no	no
17:78681640-78882729	12	LOC101928855,RPTOR	yes	yes	yes	yes	yes	yes	yes	no
17:76823326-76834832	12	USP36	no	no	no	no	no	no	no	no
17:7399528-7402810	12	POLR2A	yes	yes	yes	yes	yes	yes	yes	yes
17:73008779-73017356	12	MRPL58	yes	yes	yes	yes	yes	yes	yes	yes
17:7225183-7232638	12	NEURL4	yes	yes	yes	yes	yes	yes	yes	yes
17:66255322-66339932	12	ARSG,SLC16A6	yes	yes	yes	yes	yes	yes	yes	yes
17:65928026-65960520	12	BPTF	no	no	no	no	yes	yes	yes	yes
17:64641500-64806862	12	MIR634,PRKCA	yes	yes	yes	yes	yes	yes	yes	yes
17:59479044-59486485	12	TBX2	no	no	no	no	yes	yes	yes	yes
17:57430575-57479095	12	MIR4729,YPEL2	yes	yes	yes	yes	yes	yes	yes	yes
17:48148207-48165233	12	ITGA3	no	no	no	no	yes	yes	yes	yes
17:46023226-46026674	12	PNPO	yes	yes	yes	yes	yes	yes	yes	yes
17:46018888-46026674	12	PNPO	yes	yes	yes	yes	yes	yes	yes	yes
17:4574678-4578490	12	PELP1	yes	yes	yes	yes	yes	yes	yes	yes
17:40629656-40665996	12	ATP6V0A1,MIR548AT	yes	yes	yes	yes	yes	yes	yes	yes
17:40469199-40481665	12	STAT3	no	no	no	no	no	no	no	no
17:40052872-40065321	12	ACLY	no	no	no	no	no	no	no	no
17:39958204-39968855	12	P3H4	yes	yes	yes	yes	yes	yes	yes	yes
17:38555291-38564376	12	TOP2A	no	no	no	no	no	no	no	no
17:35601503-35641871	12	ACACA,SNORA90	yes	no	no	no	yes	no	no	no
17:33932723-33977808	12	AP2B1	yes	yes	yes	yes	yes	yes	yes	yes
17:30211442-30226749	12	UTP6	yes	yes	yes	yes	yes	yes	yes	yes
17:27248705-27277289	12	LOC101927018,PHF12	yes	yes	yes	no	no	no	no	no
17:27206356-27209709	12	FLOT2	yes	yes	yes	yes	yes	yes	yes	yes
17:26960300-26964188	12	KIAA0100	no	no	no	no	yes	yes	yes	no
17:26912881-26920084	12	SPAG5	no	no	no	no	no	no	no	no
17:18180988-18206037	12	TOP3A	yes	yes	yes	yes	no	no	no	no
17:1690103-1704318	12	SMYD4	yes	yes	yes	no	yes	yes	yes	no
17:16284366-16286054	12	UBB	no	no	no	no	yes	yes	yes	yes
1:71436463-71440071	12	PTGER3	yes	yes	yes	yes	yes	yes	yes	yes
17:1370773-1373813	12	MYO1C	no	no	no	no	yes	yes	yes	no
16:72136972-72144976	12	DHX38	yes	yes	yes	yes	yes	yes	yes	yes
16:70695106-70710881	12	MTSS1L	yes	yes	yes	yes	yes	yes	yes	no
16:70560489-70603044	12	SF3B3,SNORD111,SNORD111B	yes	yes	yes	yes	yes	yes	yes	yes
16:70509252-70514177	12	FUK	yes	yes	yes	no	yes	yes	yes	no
16:702466-708344	12	WDR90	yes	yes	yes	yes	no	no	no	no
16:69184439-69194365	12	UTP4	yes	yes	yes	yes	no	no	no	no
16:67980073-67983821	12	SLC12A4	no	no	no	no	yes	yes	yes	yes
16:66754798-66763002	12	DYNC1LI2	no	no	no	no	no	no	no	no
16:66754798-66757725	12	DYNC1LI2	yes	yes	yes	yes	yes	yes	yes	yes
1:6589053-6601987	12	NOL9	yes	yes	yes	yes	yes	yes	yes	yes
16:55523562-55540586	12	MMP2	yes	yes	yes	yes	yes	yes	yes	no
16:47531309-47623013	12	PHKB	no	no	no	no	no	no	no	no
16:3724339-3728305	12	TRAP1	yes	yes	yes	yes	yes	yes	yes	yes
16:30664041-30666741	12	PRR14	yes	yes	yes	yes	yes	yes	yes	yes
16:30079966-30081350	12	ALDOA	no	no	no	no	no	no	no	no
16:27499874-27544708	12	GTF3C1	yes	yes	yes	yes	yes	yes	yes	yes
16:27236314-27279695	12	FLJ21408,NSMCE1	yes	yes	yes	yes	yes	yes	yes	yes
16:21484444-21498937	12	SMG1P3	yes	yes	yes	yes	yes	yes	yes	yes
16:21475023-21481240	12	SMG1P3	no	no	no	no	no	no	no	no
16:20873429-20911561	12	DCUN1D3,LYRM1	yes	yes	yes	yes	yes	yes	yes	no
16:1887784-1912117	12	FAHD1,MEIOB	yes	yes	yes	yes	yes	yes	yes	yes
16:16130328-16205439	12	ABCC1	yes	no	no	no	yes	yes	yes	yes
16:16101672-16184445	12	ABCC1	no	no	no	no	no	no	no	no
16:16101672-16130460	12	ABCC1	no	no	no	no	yes	yes	yes	no
1:5922869-5924577	12	NPHP4	yes	yes	yes	yes	yes	yes	yes	yes
15:91486141-91492024	12	UNC45A	yes	yes	yes	yes	yes	yes	yes	yes
15:85607600-85643297	12	PDE8A	yes	yes	yes	yes	yes	yes	yes	yes
15:80448292-80465486	12	FAH	no	no	no	no	no	no	no	no
15:73889362-73925753	12	NPTN	yes	yes	yes	no	yes	yes	yes	no
15:72180344-72286926	12	MYO9A	yes	yes	yes	yes	yes	yes	yes	yes
15:66791652-66797193	12	RPL4,SNORD16,SNORD18A,SNORD18B,SNORD18C	yes	yes	yes	yes	yes	yes	yes	yes
15:65114464-65116553	12	PIF1	yes	yes	yes	yes	yes	yes	yes	yes
15:64962544-64970681	12	ZNF609	no	no	no	no	no	no	no	no
15:63937190-63961897	12	HERC1	yes	yes	yes	yes	yes	yes	yes	yes
15:63922664-64011096	12	HERC1	no	no	no	no	no	no	no	no
15:62214595-62223458	12	VPS13C	no	no	no	no	no	no	no	no
15:60734614-60737990	12	ICE2	yes	yes	yes	yes	yes	yes	yes	yes
15:59515257-59564648	12	MYO1E	no	no	no	no	no	no	no	no
15:58932975-58974513	12	ADAM10	yes	yes	yes	yes	yes	yes	yes	yes
15:57730182-57734676	12	CGNL1	yes	yes	yes	yes	yes	yes	yes	yes
1:55607288-55681039	12	USP24	yes	yes	yes	yes	yes	yes	yes	yes
15:55619728-55634000	12	PIGB	yes	yes	yes	yes	yes	yes	yes	yes
15:52620048-52697590	12	MYO5A	yes	yes	yes	no	yes	yes	yes	yes
15:50905903-50955243	12	TRPM7	yes	yes	yes	yes	yes	yes	yes	yes
15:48704765-48713003	12	FBN1	no	no	no	no	no	no	no	no
15:43262717-43317627	12	UBR1	yes	yes	yes	yes	no	no	no	no
15:43250210-43350627	12	UBR1	yes	yes	yes	yes	yes	yes	yes	yes
15:43086841-43122276	12	TTBK2	yes	yes	yes	yes	yes	yes	yes	yes
15:40697685-40708561	12	IVD	yes	yes	yes	yes	yes	yes	yes	yes
15:35207238-35226836	12	AQR	yes	yes	yes	yes	yes	yes	yes	yes
15:30058468-30092905	12	TJP1	yes	yes	yes	yes	yes	yes	yes	yes
1:52850221-52870143	12	ORC1	yes	yes	yes	yes	yes	yes	yes	yes
15:25342467-25351441	12	SNORD116-25,SNORD116-26,SNORD116-27,SNORD116-28	yes	yes	yes	yes	yes	yes	yes	yes
15:25327735-25349117	12	SNORD116-16,SNORD116-17,SNORD116-18,SNORD116-19,SNORD116-20,SNORD116-21,SNORD116-22,SNORD116-23,SNORD116-24,SNORD116-25,SNORD116-26,SNORD116-27	yes	yes	yes	yes	no	no	no	no
14:89192884-89221015	12	EML5	yes	yes	yes	yes	yes	yes	yes	yes
14:89148233-89221015	12	EML5	yes	yes	yes	yes	yes	yes	yes	yes
14:75553720-75580106	12	NEK9	yes	yes	yes	no	yes	yes	yes	no
14:75469611-75476294	12	EIF2B2	yes	yes	yes	yes	yes	yes	yes	yes
14:74440579-74477853	12	ENTPD5	no	no	no	no	no	no	no	no
14:71476350-71485879	12	PCNX1	yes	yes	yes	yes	yes	yes	yes	yes
14:71413631-71476441	12	PCNX1	yes	yes	yes	yes	yes	yes	yes	yes
1:46473967-46501796	12	MAST2	yes	yes	yes	yes	yes	yes	yes	yes
14:55215532-55241853	12	SAMD4A	yes	yes	yes	yes	yes	yes	yes	yes
14:53108604-53128022	12	ERO1A	no	no	no	no	no	no	no	no
14:50596678-50625364	12	SOS2	yes	yes	yes	yes	yes	yes	yes	yes
14:31806681-31833504	12	HEATR5A	yes	yes	yes	yes	no	no	no	no
14:31782173-31858211	12	HEATR5A	no	no	no	no	no	no	no	no
14:31777098-31819923	12	HEATR5A	no	no	no	no	yes	yes	yes	yes
14:31774110-31817113	12	HEATR5A	yes	yes	yes	yes	yes	yes	yes	yes
14:31585441-31638674	12	HECTD1	no	no	no	no	no	no	no	no
14:30066696-30098299	12	PRKD1	no	no	no	no	no	no	no	no
1:42693553-42789498	12	FOXJ3	yes	yes	yes	yes	yes	yes	yes	yes
14:24031496-24033368	12	AP1G2,LOC102724814	yes	yes	yes	yes	no	no	no	no
14:23531624-23564823	12	ACIN1,C14orf119	no	no	no	no	yes	yes	yes	yes
14:106331860-106853515	12	ADAM6,FAM30A,LINC00226	yes	yes	yes	yes	no	no	no	no
14:106331860-106740006	12	ADAM6,FAM30A	yes	yes	yes	yes	no	no	no	no
14:103398715-103433507	12	CDC42BPB	yes	yes	yes	yes	yes	yes	yes	yes
14:102482685-102500525	12	DYNC1H1	no	no	no	no	no	no	no	no
14:102463371-102500525	12	DYNC1H1	no	no	no	no	no	no	no	no
14:102442048-102508071	12	DYNC1H1	yes	yes	yes	yes	yes	yes	yes	yes
14:102442048-102489217	12	DYNC1H1	yes	yes	yes	yes	yes	yes	yes	yes
1:39894913-39907725	12	MACF1	yes	yes	yes	yes	yes	yes	yes	no
1:39816456-39835858	12	MACF1	yes	yes	yes	yes	yes	yes	yes	yes
13:96485180-96589342	12	UGGT2	yes	yes	yes	yes	yes	yes	yes	yes
13:76134888-76180068	12	LMO7-AS1,UCHL3	yes	yes	yes	yes	yes	yes	yes	yes
1:36724982-36758310	12	THRAP3	no	no	no	no	no	no	no	no
1:36282482-36297786	12	AGO4	yes	yes	yes	no	no	no	no	no
1:35846859-35855699	12	ZMYM4	yes	yes	yes	yes	no	no	no	no
13:52990151-53016580	12	VPS36	yes	yes	yes	yes	yes	yes	yes	yes
13:51935700-52025310	12	INTS6,SERPINE3	yes	yes	yes	yes	yes	yes	yes	yes
13:41373420-41386596	12	MIR621,SLC25A15,TPTE2P5	yes	yes	yes	yes	yes	yes	yes	yes
13:38924135-38937143	12	UFM1	yes	yes	yes	yes	yes	yes	yes	yes
13:31726466-31733000	12	HSPH1	no	no	no	no	no	no	no	no
13:28712642-28835595	12	PAN3,PAN3-AS1	yes	yes	yes	yes	yes	yes	yes	yes
1:32256030-32267306	12	SPOCD1	yes	yes	yes	yes	yes	yes	yes	yes
13:20315704-20356931	12	PSPC1	no	no	no	no	no	no	no	no
1:31465236-31501711	12	PUM1	yes	yes	yes	yes	yes	yes	yes	yes
1:31208019-31215396	12	LAPTM5,MIR4420	yes	yes	yes	yes	yes	yes	yes	yes
13:114285937-114292199	12	TFDP1	yes	yes	yes	yes	yes	yes	yes	yes
13:111130349-111165373	12	COL4A2,COL4A2-AS1	yes	yes	yes	no	yes	yes	yes	no
12:990857-996470	12	WNK1	no	no	no	no	no	no	no	no
12:96076482-96131922	12	NTN4	yes	yes	yes	yes	yes	yes	yes	yes
1:29581786-29606653	12	PTPRU	yes	yes	yes	no	yes	yes	yes	no
12:94702055-94853764	12	CEP83	yes	yes	yes	yes	yes	yes	yes	yes
12:9231839-9248296	12	A2M	yes	yes	yes	yes	yes	yes	yes	yes
12:8185358-8186429	12	FOXJ2	yes	yes	yes	yes	yes	yes	yes	yes
1:27432375-27436268	12	SLC9A1	no	no	no	no	no	no	no	no
12:6968633-6973137	12	USP5	yes	yes	yes	yes	yes	yes	yes	yes
12:66597493-66622150	12	IRAK3	yes	yes	no	no	yes	yes	no	no
12:57033763-57039852	12	ATP5B,SNORD59A,SNORD59B	yes	yes	yes	no	yes	yes	yes	yes
12:56563927-56580024	12	SMARCC2	yes	yes	yes	yes	yes	yes	yes	yes
12:53690213-53691934	12	PFDN5	no	no	no	no	no	no	no	no
12:49780836-49884514	12	LOC100335030,SPATS2	no	no	no	no	no	no	no	no
12:49521566-49523173	12	TUBA1B	yes	yes	yes	yes	yes	yes	yes	yes
12:48176506-48187371	12	HDAC7,SLC48A1	yes	yes	yes	yes	yes	yes	yes	yes
12:46319924-46342320	12	SCAF11	yes	yes	yes	yes	yes	yes	yes	yes
12:46231103-46236017	12	ARID2	yes	yes	yes	yes	yes	yes	yes	yes
1:241761047-241767881	12	OPN3	yes	yes	yes	yes	yes	yes	yes	yes
12:404738-417171	12	KDM5A	yes	yes	yes	yes	yes	yes	yes	yes
1:240341220-240492467	12	FMN2	yes	yes	yes	yes	yes	yes	no	no
1:233353644-233388245	12	PCNX2	yes	yes	yes	yes	no	no	no	no
12:31576530-31648853	12	DENND5B	no	no	no	no	yes	yes	yes	yes
1:228581376-228582953	12	TRIM11	yes	yes	yes	yes	yes	yes	yes	no
12:27075548-27081838	12	ASUN	yes	yes	yes	yes	yes	yes	yes	yes
1:22417920-22419436	12	CDC42	yes	yes	yes	no	yes	yes	yes	no
1:22172600-22202535	12	HSPG2	no	no	no	no	no	no	no	no
1:22161171-22211170	12	HSPG2	no	no	no	no	no	no	no	no
1:22159959-22176685	12	HSPG2	yes	yes	yes	yes	no	no	no	no
1:22155875-22166510	12	HSPG2	no	no	no	no	yes	yes	yes	yes
1:22151029-22211167	12	HSPG2,LDLRAD2	yes	yes	yes	yes	yes	yes	yes	yes
1:220344233-220379348	12	MIR664A,RAB3GAP2,SNORA36B	yes	yes	yes	no	yes	yes	yes	no
12:15094949-15097773	12	ARHGDIB	yes	yes	yes	yes	yes	yes	yes	yes
1:21431609-21437876	12	EIF4G3	yes	yes	yes	yes	yes	yes	yes	yes
12:132510190-132516694	12	EP400,SNORA49	yes	yes	yes	yes	yes	yes	yes	yes
12:123810698-123834988	12	SBNO1	no	no	no	no	yes	yes	yes	yes
12:123011808-123065217	12	KNTC1	yes	yes	yes	yes	yes	yes	yes	yes
12:121756079-121783834	12	ANAPC5	no	no	no	no	no	no	no	no
12:121174788-121177811	12	ACADS	yes	yes	yes	yes	yes	yes	yes	yes
12:121132897-121139667	12	MLEC	yes	yes	yes	yes	yes	yes	yes	yes
1:2120987-2125572	12	FAAP20	yes	yes	yes	yes	yes	yes	yes	yes
12:120593044-120602299	12	GCN1,MIR4498	no	no	no	no	no	no	no	no
12:12022357-12268261	12	BCL2L14,ETV6,MIR1244-1,MIR1244-2,MIR1244-3,MIR1244-4	yes	yes	yes	no	yes	yes	yes	yes
12:120149982-120168435	12	CIT,MIR1178	yes	yes	yes	yes	yes	yes	yes	yes
12:113541750-113574044	12	RASAL1	yes	yes	yes	yes	yes	yes	yes	yes
12:112884079-112894702	12	PTPN11	yes	yes	yes	yes	yes	yes	yes	yes
12:112842993-112844694	12	RPL6	yes	yes	yes	yes	yes	yes	yes	yes
12:112616734-112664562	12	HECTD4	no	no	no	no	no	no	no	no
1:21083658-21103243	12	HP1BP3	yes	yes	yes	yes	yes	yes	yes	yes
12:105589038-105627183	12	APPL2	yes	yes	yes	yes	yes	yes	yes	yes
12:104324188-104341703	12	HSP90B1,MIR3652	yes	yes	yes	yes	yes	yes	yes	yes
1:207217193-207225668	12	YOD1	yes	yes	yes	yes	yes	yes	yes	yes
1:204485506-204542871	12	MDM4	yes	yes	yes	yes	yes	yes	yes	yes
1:202722032-202742416	12	KDM5B	no	no	no	no	no	no	no	no
1:19473319-19513795	12	UBR4	no	no	no	no	yes	yes	yes	yes
1:19467281-19511780	12	UBR4	no	no	no	no	no	no	no	no
11:92085261-92539681	12	FAT3	yes	yes	yes	yes	yes	yes	yes	yes
1:186099097-186106069	12	HMCN1	yes	yes	yes	yes	yes	yes	yes	yes
1:185946918-186092352	12	HMCN1	yes	yes	yes	yes	yes	yes	yes	yes
1:183510118-183520056	12	SMG7	yes	yes	yes	yes	no	no	no	no
1:180144455-180167169	12	FLJ23867,QSOX1	yes	yes	yes	yes	yes	yes	yes	yes
11:78433712-79151695	12	MIR5579,MIR708,TENM4	no	no	no	no	no	no	no	no
11:73748522-73850873	12	C2CD3	yes	yes	yes	yes	no	no	no	no
11:72287183-72293610	12	PDE2A	yes	yes	yes	yes	yes	yes	yes	yes
1:171526378-171558744	12	PRRC2C	no	no	no	no	yes	yes	yes	yes
1:171504566-171544267	12	PRRC2C	yes	yes	yes	yes	yes	yes	yes	yes
11:70176278-70194526	12	PPFIA1	no	no	no	no	no	no	no	no
11:68170950-68181480	12	LRP5	no	no	no	no	no	no	no	no
11:68131214-68183995	12	LRP5	yes	yes	yes	yes	no	no	no	no
11:67933185-67980784	12	KMT5B	yes	yes	yes	yes	yes	yes	yes	yes
11:67033904-67050699	12	GRK2	yes	yes	yes	no	yes	yes	yes	yes
11:66033125-66033961	12	KLC2	no	no	no	no	yes	yes	yes	yes
11:65622284-65623201	12	CFL1	no	no	no	no	yes	yes	yes	yes
11:6541194-6569632	12	DNHD1	yes	yes	yes	no	no	no	no	no
11:65046200-65063461	12	POLA2	yes	yes	yes	yes	yes	yes	yes	yes
11:64875052-64879180	12	VPS51	yes	yes	yes	yes	yes	yes	yes	yes
11:62487494-62491898	12	HNRNPUL2,HNRNPUL2-BSCL2	no	no	no	no	no	no	no	no
11:61556601-61560085	12	MIR611,TMEM258	yes	yes	yes	yes	yes	yes	yes	yes
11:61108907-61113418	12	TKFC	yes	yes	yes	yes	yes	yes	yes	yes
1:160185504-160208537	12	DCAF8	yes	yes	no	no	yes	yes	no	no
1:160185504-160194909	12	DCAF8	yes	yes	yes	no	yes	yes	yes	yes
1:16010826-16061264	12	PLEKHM2	yes	yes	yes	yes	yes	yes	yes	yes
1:155678823-155701206	12	DAP3	yes	yes	yes	yes	yes	yes	yes	yes
1:150530948-150533412	12	ADAMTSL4,ADAMTSL4-AS1	yes	yes	yes	yes	no	no	no	no
11:47824989-47859175	12	NUP160	yes	yes	yes	yes	yes	yes	yes	yes
11:47814337-47869511	12	NUP160	no	no	no	no	no	no	no	no
11:47814337-47834599	12	NUP160	no	no	no	no	no	no	no	no
11:47746019-47758292	12	FNBP4	yes	yes	yes	yes	yes	yes	yes	yes
11:47638857-47653263	12	MTCH2	yes	yes	yes	yes	yes	yes	yes	yes
11:46455023-46534363	12	AMBRA1,MIR3160-1,MIR3160-2	yes	yes	yes	yes	yes	yes	yes	yes
11:46397877-46402104	12	DGKZ,MIR4688	yes	yes	yes	yes	yes	yes	yes	yes
11:3756420-3789974	12	NUP98	no	no	no	no	no	no	no	no
11:33363108-33369559	12	HIPK3	no	no	no	no	no	no	no	no
11:33307958-33360389	12	HIPK3	yes	yes	yes	yes	yes	yes	yes	yes
11:32858203-32879669	12	PRRG4	yes	yes	yes	yes	yes	yes	yes	yes
11:31474264-31484852	12	IMMP1L	no	no	no	no	no	no	no	no
11:22257708-22272557	12	ANO5	yes	yes	yes	yes	yes	yes	yes	yes
1:117516837-117532972	12	PTGFRN	yes	yes	yes	yes	yes	yes	yes	yes
1:116937731-116943882	12	ATP1A1,ATP1A1-AS1	yes	yes	yes	yes	yes	yes	yes	yes
11:13690205-13729626	12	FAR1	no	no	no	no	no	no	no	no
1:113243748-113246428	12	RHOC	yes	yes	yes	yes	yes	yes	yes	no
11:129751621-129755504	12	NFRKB	yes	yes	yes	yes	yes	yes	yes	yes
11:12785725-12966284	12	TEAD1	yes	yes	yes	yes	yes	yes	yes	yes
1:11272852-11317222	12	MTOR	no	no	no	no	no	no	no	no
1:11259597-11316249	12	MTOR	no	no	no	no	no	no	no	no
11:124494826-124500751	12	TBRG1	yes	yes	yes	yes	yes	yes	yes	yes
11:119209651-119216869	12	C1QTNF5,MFRP	yes	yes	yes	yes	no	no	no	no
1:11190585-11276291	12	ANGPTL7,MTOR,MTOR-AS1	no	no	no	no	no	no	no	no
11:118889852-118894385	12	TRAPPC4	no	no	no	no	yes	yes	yes	yes
11:117869429-117872199	12	IL10RA	yes	yes	yes	yes	yes	yes	yes	yes
11:10824576-10827594	12	EIF4G2	yes	yes	yes	yes	yes	yes	yes	yes
11:10822277-10823756	12	EIF4G2,SNORD97	yes	yes	yes	no	no	no	no	no
1:109812554-109815027	12	CELSR2	yes	yes	yes	yes	yes	yes	yes	yes
1:10471474-10480201	12	PGD	no	no	no	no	no	no	no	no
10:93756125-93773786	12	BTAF1	no	no	no	no	no	no	no	no
10:93586773-93602148	12	TNKS2	yes	yes	yes	yes	yes	yes	yes	yes
10:93586773-93596755	12	TNKS2	yes	yes	yes	yes	yes	yes	yes	yes
10:91465050-91473840	12	KIF20B	yes	yes	yes	yes	yes	yes	yes	yes
10:80878671-81061969	12	ZMIZ1	yes	yes	yes	yes	yes	yes	yes	yes
10:78839238-78872200	12	KCNMA1	no	no	no	no	no	no	no	no
10:76990655-76991207	12	VDAC2	yes	yes	yes	yes	yes	yes	yes	yes
10:74908033-74923708	12	ECD	yes	yes	yes	yes	yes	yes	yes	yes
10:74773981-74813348	12	P4HA1	no	no	no	no	no	no	no	no
10:7262372-7327916	12	SFMBT2	yes	yes	yes	yes	yes	yes	yes	yes
10:71129196-71158584	12	HK1	yes	yes	yes	yes	yes	yes	yes	yes
10:62629197-62761198	12	RHOBTB1	yes	yes	yes	yes	yes	yes	yes	yes
10:61815415-61846642	12	ANK3	yes	yes	yes	yes	yes	yes	yes	yes
10:33486546-33515217	12	NRP1	yes	yes	yes	yes	yes	yes	yes	yes
10:32115231-32141525	12	ARHGAP12	yes	yes	yes	yes	no	no	no	no
10:27326114-27337908	12	ANKRD26	yes	yes	yes	yes	yes	yes	yes	yes
10:13696415-13825006	12	FRMD4A	yes	yes	yes	yes	yes	yes	yes	yes
10:13212921-13225100	12	MCM10	no	no	no	no	no	no	no	no
10:131964770-131977932	12	GLRX3	yes	yes	yes	yes	yes	yes	yes	yes
10:128797617-128908618	12	DOCK1	no	no	no	no	no	no	no	no
10:126727565-126776888	12	CTBP2	yes	yes	yes	yes	yes	yes	yes	yes
10:122622246-122664928	12	WDR11	no	no	no	no	no	no	no	no
10:119764426-119768736	12	RAB11FIP2	yes	yes	yes	yes	yes	yes	yes	yes
10:1125950-1170964	12	WDR37	yes	yes	yes	yes	yes	yes	yes	yes
10:105798163-105820038	12	COL17A1,MIR936	no	no	no	no	no	no	no	no
10:105791045-105836187	12	COL17A1,MIR936	yes	yes	yes	yes	yes	yes	yes	yes
10:103190101-103317070	12	BTRC	yes	yes	yes	yes	yes	yes	yes	yes

## Sheet: pos_5_40_50
CircID	Read count	Gene	Validated_300_VLS?	Validated_300_LS?	Validated_300_MS?	Validated_300_HS?	Validated_600_VLS?	Validated_600_LS?	Validated_600_MS?	Validated_600_HS?
22:36681910-36702653	17	MIR6819,MYH9	no	no	no	no	no	no	no	no
17:27041298-27041918	17	RAB34	no	no	no	no	yes	yes	yes	yes
9:134514021-134526336	16	RAPGEF1	no	no	no	no	no	no	no	no
9:123151146-123206020	16	CDK5RAP2	yes	yes	yes	yes	yes	yes	yes	yes
3:64079525-64085601	16	PRICKLE2,PRICKLE2-AS1	yes	yes	yes	yes	yes	yes	yes	yes
2:136467002-136482839	16	R3HDM1	yes	yes	yes	yes	yes	yes	yes	yes
2:135199328-135212192	16	MGAT5	yes	yes	yes	yes	yes	yes	yes	yes
2:122220107-122287901	16	CLASP1	no	no	no	no	no	no	no	no
2:122160166-122216551	16	CLASP1	no	no	no	no	no	no	no	no
19:56669862-56672262	16	ZNF444	yes	yes	yes	yes	yes	yes	yes	yes
19:56172403-56186082	16	U2AF2	yes	yes	yes	no	yes	yes	yes	no
1:880897-892405	16	NOC2L	no	no	no	no	no	no	no	no
17:60042366-60107374	16	MED13	no	no	no	no	no	no	no	no
17:40023178-40055038	16	ACLY	yes	yes	yes	yes	yes	yes	yes	yes
15:48714148-48937985	16	FBN1	yes	yes	yes	yes	yes	yes	yes	yes
1:53261963-53293013	16	ZYG11B	yes	yes	yes	yes	yes	yes	yes	yes
1:36354027-36360870	16	AGO1	yes	yes	yes	yes	yes	yes	yes	yes
1:22161171-22206747	16	HSPG2	no	no	no	no	no	no	no	no
1:205119807-205156934	16	DSTYK	yes	yes	yes	yes	yes	yes	yes	yes
11:74041360-74062621	16	PGM2L1	yes	yes	yes	yes	yes	yes	yes	yes
1:166825748-166839091	16	TADA1	yes	yes	yes	yes	yes	yes	yes	yes
X:70464151-70468651	15	BCYRN1,ZMYM3	no	no	no	no	no	no	no	no
X:53111541-53117721	15	TSPYL2	no	no	no	no	no	no	no	no
X:154456665-154468098	15	VBP1	no	no	no	no	no	no	no	no
X:117679983-117788924	15	DOCK11	yes	yes	yes	no	yes	yes	yes	no
9:100970949-100995831	15	MIR6854,TBC1D2	no	no	no	no	no	no	no	no
7:17919052-17937069	15	SNX13	no	no	no	no	no	no	no	no
7:151854845-151864463	15	KMT2C	no	no	no	no	no	no	no	no
6:159049439-159056467	15	TMEM181	yes	yes	yes	yes	yes	yes	yes	yes
5:64483842-64769779	15	ADAMTS6	no	no	no	no	no	no	no	no
5:176022802-176037131	15	GPRIN1	yes	yes	yes	yes	yes	yes	yes	yes
22:44489807-44543802	15	PARVB	no	no	no	no	no	no	no	no
2:234296799-234371381	15	DGKD	no	no	no	no	no	no	no	no
2:170655321-170668571	15	METTL5,SSB	yes	yes	yes	yes	yes	yes	yes	yes
21:17183455-17222191	15	USP25	no	no	no	no	no	no	no	no
20:34446223-34459751	15	PHF20	no	no	no	no	no	no	no	no
19:56171881-56186082	15	U2AF2	yes	yes	yes	yes	yes	yes	yes	yes
19:42839186-42860605	15	MEGF8,MIR8077	no	no	no	no	no	no	no	no
1:85784167-85930889	15	DDAH1	yes	yes	yes	yes	yes	yes	yes	yes
18:21599823-21602811	15	TTC39C	yes	yes	yes	no	yes	yes	yes	no
17:61271351-61476275	15	TANC2	no	no	no	no	no	no	no	no
16:90028419-90034468	15	DEF8	yes	yes	yes	yes	yes	yes	yes	yes
16:69959332-69975643	15	MIR140,WWP2	yes	yes	yes	yes	yes	yes	yes	yes
1:6655544-6659512	15	KLHL21	yes	yes	yes	yes	yes	yes	yes	yes
16:50339687-50348317	15	ADCY7	no	no	no	no	no	no	no	no
15:90020958-90039799	15	RHCG	no	no	no	no	no	no	no	no
14:64953554-64969533	15	ZBTB25	yes	yes	yes	yes	yes	yes	yes	yes
14:31596990-31613463	15	HECTD1	no	no	no	no	no	no	no	no
1:31896539-31902385	15	SERINC2	no	no	no	no	no	no	no	no
1:22200898-22222459	15	HSPG2	no	no	no	no	no	no	no	no
1:22155327-22160107	15	HSPG2	no	no	no	no	yes	yes	yes	yes
12:20782841-20807139	15	PDE3A	no	no	no	no	no	no	no	no
1:182811679-182845398	15	DHX9	no	no	no	no	no	no	no	no
1:179033061-179033631	15	FAM20B	no	no	no	no	no	no	no	no
1:156638555-156643319	15	NES	yes	yes	yes	yes	yes	yes	yes	yes
1:155319117-155385714	15	ASH1L	no	no	no	no	no	no	no	no
11:46333875-46342296	15	CREB3L1	no	no	no	no	no	no	no	no
10:121332977-121347760	15	TIAL1	yes	yes	yes	yes	yes	yes	yes	yes
10:112333464-112363048	15	SMC3	no	no	no	no	no	no	no	no
10:104119940-104128211	15	GBF1	no	no	no	no	no	no	no	no
X:55511048-55515631	14	USP51	no	no	no	no	no	no	no	no
X:118967988-118985564	14	UPF3B	no	no	no	no	no	no	no	no
9:82333636-82341656	14	TLE4	no	no	no	no	no	no	no	no
9:128099296-128109220	14	GAPVD1	no	no	no	no	no	no	no	no
8:37701397-37704693	14	ADGRA2,BRF2	no	no	no	no	no	no	no	no
8:22102928-22108680	14	POLR3D	no	no	no	no	no	no	no	no
8:145000951-145009097	14	PLEC	no	no	no	no	no	no	no	no
7:888054-905704	14	SUN1	no	no	no	no	no	no	no	no
7:82763565-82764972	14	PCLO	no	no	no	no	no	no	no	no
7:75692832-75695930	14	MDH2	yes	yes	yes	yes	yes	yes	yes	yes
7:56032269-56067875	14	GBAS	yes	yes	yes	yes	yes	yes	yes	yes
7:148964187-148982085	14	ZNF783	yes	yes	yes	yes	yes	yes	yes	yes
7:128487750-128499328	14	FLNC	no	no	no	no	no	no	no	no
6:79668191-79752720	14	PHIP	no	no	no	no	no	no	no	no
6:56334680-56401738	14	DST	yes	yes	no	no	yes	yes	no	no
5:82832825-82838087	14	LOC105379054,VCAN	no	no	no	no	no	no	no	no
5:78260238-78281381	14	ARSB	no	no	no	no	no	no	no	no
5:60047615-60063730	14	ELOVL7	yes	yes	yes	yes	yes	yes	yes	yes
5:56509900-56531859	14	GPBP1	no	no	no	no	no	no	no	no
5:151166132-151179561	14	G3BP1	no	no	no	no	no	no	no	no
5:14359465-14420130	14	TRIO	no	no	no	no	no	no	no	no
5:126862309-126874835	14	PRRC1	no	no	no	no	no	no	no	no
4:87928152-88026997	14	AFF1	yes	yes	yes	yes	yes	yes	yes	yes
4:77926753-77941823	14	2019-09-11	no	no	no	no	no	no	no	no
4:75040222-75067087	14	MTHFD2L	no	no	no	no	no	no	no	no
4:38037208-38055959	14	TBC1D1	no	no	no	no	no	no	no	no
4:174169130-174213425	14	GALNT7	no	no	no	no	no	no	no	no
4:170610193-170644338	14	CLCN3	yes	yes	yes	yes	yes	yes	yes	yes
4:151749331-151793907	14	LRBA	no	no	no	no	no	no	no	no
4:148778703-148803083	14	ARHGAP10	no	no	no	no	no	no	no	no
4:108534821-108603289	14	PAPSS1	yes	yes	yes	yes	yes	yes	yes	yes
3:89259009-89445111	14	EPHA3	no	no	no	no	no	no	no	no
3:57832923-57847813	14	SLMAP	no	no	no	no	no	no	no	no
3:196466727-196541439	14	PAK2	no	no	no	no	no	no	no	no
3:128516785-128533641	14	RAB7A	yes	yes	yes	yes	yes	yes	yes	yes
2:32620578-32693851	14	BIRC6	no	no	no	no	no	no	no	no
2:32602655-32820211	14	BIRC6,BIRC6-AS2,MIR558	no	no	no	no	no	no	no	no
2:26357806-26360323	14	RAB10	yes	yes	yes	yes	yes	yes	yes	yes
2:242346951-242357524	14	FARP2	no	no	no	no	no	no	no	no
22:40669428-40676147	14	TNRC6B	no	no	no	no	no	no	no	no
2:239146907-239148209	14	HES6	yes	yes	yes	yes	yes	yes	yes	yes
2:228356262-228399741	14	AGFG1	no	no	no	no	yes	yes	yes	yes
2:219324512-219374863	14	USP37	no	no	no	no	no	no	no	no
2:201886781-201888762	14	FAM126B	no	no	no	no	no	no	no	no
2:170843154-170897495	14	UBR3	no	no	no	no	no	no	no	no
2:166604312-166606404	14	GALNT3	yes	yes	yes	yes	yes	yes	yes	yes
21:43230509-43280481	14	PRDM15	no	no	no	no	no	no	no	no
2:135027956-135180490	14	MGAT5	no	no	no	no	no	no	no	no
2:110321942-110343415	14	2019-09-10	yes	no	no	no	yes	no	no	no
20:48249482-48257202	14	B4GALT5	yes	yes	yes	no	yes	yes	yes	no
20:21330026-21346342	14	XRN2	no	no	no	no	no	no	no	no
20:20553518-20620544	14	RALGAPA2	no	no	no	no	no	no	no	no
19:7997724-7999123	14	TIMM44	no	no	no	no	yes	yes	yes	yes
19:58797082-58827013	14	ZNF8	no	no	no	no	no	no	no	no
19:50311670-50315993	14	FUZ	no	no	no	no	no	no	no	no
19:35502377-35514247	14	GRAMD1A	no	no	no	no	no	no	no	no
19:34929549-34945258	14	UBA2	no	no	no	no	no	no	no	no
19:2428163-2444538	14	LMNB2,MIR7108	yes	yes	yes	yes	yes	yes	yes	yes
19:17671156-17693965	14	COLGALT1	yes	yes	yes	yes	yes	yes	yes	yes
19:16620309-16621557	14	C19orf44	no	no	no	no	no	no	no	no
1:8525984-8674745	14	RERE,SNORD128	no	no	no	no	no	no	no	no
18:21330881-21474312	14	LAMA3	no	no	no	no	no	no	no	no
18:13067829-13073184	14	CEP192	no	no	no	no	no	no	no	no
1:78191306-78200101	14	USP33	no	no	no	no	no	no	no	no
17:79976578-79980773	14	CENPX	no	no	no	no	no	no	no	no
17:61271351-61482616	14	TANC2	yes	yes	yes	yes	no	no	no	no
17:60751423-60757814	14	MRC2	no	no	no	no	no	no	no	no
17:60033699-60112969	14	MED13	no	no	no	no	no	no	no	no
17:29815075-29865232	14	MIR4724,RAB11FIP4	no	no	no	no	no	no	no	no
17:26948416-26958699	14	KIAA0100	no	no	no	no	no	no	no	no
16:89836244-89866046	14	FANCA	no	no	no	no	no	no	no	no
16:88718347-88721825	14	MVD	yes	yes	yes	yes	yes	yes	yes	yes
16:67644726-67660618	14	CTCF	no	no	no	no	no	no	no	no
16:58589154-58633415	14	CNOT1,SNORA50A	no	no	no	no	no	no	no	no
16:53269096-53272498	14	CHD9	no	no	no	no	no	no	no	no
16:28909320-28912237	14	ATP2A1	no	no	no	no	no	no	no	no
1:62713143-62737261	14	KANK4	no	no	no	no	no	no	no	no
16:22477013-22492262	14	SMG1P1	no	no	no	no	no	no	no	no
15:90760670-90764997	14	SEMA4B	no	no	no	no	yes	yes	yes	no
15:81166204-81187463	14	CEMIP	no	no	no	no	no	no	no	no
15:59450485-59665071	14	LDHAL6B,MIR2116,MYO1E	yes	yes	yes	yes	yes	yes	yes	yes
15:50906319-50931745	14	TRPM7	no	no	no	no	no	no	no	no
15:32926133-32928609	14	ARHGAP11A	no	no	no	no	no	no	no	no
15:25165619-25223729	14	SNRPN,SNURF	yes	yes	yes	yes	yes	yes	yes	yes
1:47745912-47761520	14	STIL	no	no	no	no	no	no	no	no
1:47737747-47761520	14	STIL	no	no	no	no	no	no	no	no
1:41571413-41627104	14	SCMH1	no	no	no	no	no	no	no	no
14:105718843-105752713	14	BRF1	no	no	no	no	no	no	no	no
14:102499605-102507010	14	DYNC1H1	no	no	no	no	no	no	no	no
1:35824525-35827390	14	ZMYM4	no	no	no	no	no	no	no	no
13:100914982-101101559	14	PCCA	no	no	no	no	no	no	no	no
12:54676862-54679030	14	HNRNPA1,HNRNPA1P10	no	no	no	no	no	no	no	no
1:247463621-247473108	14	ZNF496	yes	yes	yes	yes	yes	yes	yes	yes
1:245019758-245021576	14	HNRNPU	no	no	no	no	no	no	no	no
1:23832919-23848548	14	E2F2,LOC101928163	yes	yes	yes	yes	yes	yes	yes	yes
1:236976037-236990196	14	MTR	no	no	no	no	no	no	no	no
1:228581376-228584748	14	TRIM11	yes	yes	yes	yes	yes	yes	yes	yes
12:116413319-116534557	14	MED13L	no	no	no	no	no	no	no	no
1:21154109-21502851	14	EIF4G3,MIR1256	no	no	no	no	no	no	no	no
1:201779073-201786413	14	IPO9-AS1,NAV1	no	no	no	no	no	no	no	no
1:193051315-193055115	14	TROVE2	yes	yes	yes	yes	yes	yes	yes	yes
11:6701615-6704046	14	MRPL17	yes	yes	yes	yes	yes	yes	yes	yes
1:1658823-1671143	14	SLC35E2	yes	yes	yes	yes	yes	yes	yes	yes
11:6530109-6565901	14	DNHD1	no	no	no	no	no	no	no	no
11:65167206-65180995	14	FRMD8	yes	yes	yes	yes	yes	yes	yes	yes
11:60704554-60711308	14	SLC15A3,TMEM132A	no	no	no	no	no	no	no	no
11:576482-612222	14	PHRF1	yes	yes	yes	yes	yes	yes	yes	yes
1:151145974-151149507	14	TMOD4,VPS72	no	no	no	no	no	no	no	no
11:47291670-47298414	14	LOC101928943,MADD	no	no	no	no	no	no	no	no
1:12422775-12461757	14	VPS13D	no	no	no	no	no	no	no	no
1:12409220-12475274	14	VPS13D	no	no	no	no	no	no	no	no
10:51049995-51364771	14	PARG,PARGP1	no	no	no	no	no	no	no	no
10:31644075-31676727	14	ZEB1	no	no	no	no	no	no	no	no
10:3145970-3178997	14	PFKP,SNORD142	yes	yes	yes	yes	yes	yes	yes	yes
10:103552595-103567658	14	MGEA5	no	no	no	no	no	no	no	no
Y:14847931-14891580	13	USP9Y	no	no	no	no	no	no	no	no
Y:142990-170022	13	PLCXD1	no	no	no	no	no	no	no	no
X:53596575-53627269	13	HUWE1	no	no	no	no	no	no	no	no
X:53574633-53585770	13	HUWE1,MIR98,MIRLET7F2	no	no	no	no	no	no	no	no
X:53570801-53587377	13	HUWE1,MIR98,MIRLET7F2	no	no	no	no	no	no	no	no
X:51232862-51239459	13	NUDT11	yes	yes	yes	yes	yes	yes	yes	yes
X:154319058-154351349	13	BRCC3	yes	yes	yes	yes	yes	yes	yes	yes
X:135076944-135081127	13	SLC9A6	no	no	no	no	no	no	no	no
X:12828140-12842346	13	PRPS2	yes	yes	yes	yes	yes	yes	yes	yes
9:36651742-36674934	13	MELK	no	no	no	no	no	no	no	no
9:36599390-36651874	13	MELK	no	no	no	no	no	no	no	no
9:3301545-3395596	13	RFX3	no	no	no	no	no	no	no	no
9:140100683-140110469	13	NDOR1	no	no	no	no	no	no	no	no
9:139113641-139137687	13	QSOX2	no	no	no	no	no	no	no	no
9:138715795-138758382	13	CAMSAP1	no	no	no	no	no	no	no	no
9:132571620-132573560	13	TOR1B	yes	yes	yes	yes	yes	yes	yes	no
9:131761450-131764008	13	NUP188	no	no	no	no	no	no	no	no
9:131370408-131395234	13	MIR1268A,SPTAN1	no	no	no	no	no	no	no	no
9:130670164-130674959	13	ST6GALNAC4	yes	yes	yes	yes	yes	yes	yes	no
9:123929766-123932094	13	CNTRL	no	no	no	no	no	no	no	no
9:119093522-119097353	13	PAPPA	no	no	no	no	no	no	no	no
9:118949432-119144772	13	PAPPA	yes	yes	yes	yes	yes	yes	yes	yes
9:115216292-115234685	13	HSDL2	no	no	no	no	no	no	no	no
9:114135594-114213835	13	KIAA0368	no	no	no	no	no	no	no	no
9:107513236-107522403	13	NIPSNAP3A	no	no	no	no	no	no	no	no
8:99718694-99719539	13	STK3	no	no	no	no	no	no	no	no
8:48817428-48842572	13	PRKDC	no	no	no	no	no	no	no	no
8:48809720-48855926	13	PRKDC	no	no	no	no	no	no	no	no
8:48746756-48794658	13	PRKDC	no	no	no	no	no	no	no	no
8:48691564-48817536	13	PRKDC	no	no	no	no	no	no	no	no
8:38034105-38070819	13	BAG4,LSM1	yes	yes	yes	no	yes	yes	yes	no
8:25216478-25237910	13	DOCK5	no	no	no	no	no	no	no	no
8:21860729-21864096	13	XPO7	no	no	no	no	no	no	no	no
8:17804694-17814930	13	PCM1	no	no	no	no	no	no	no	no
8:17086739-17102756	13	CNOT7	yes	yes	yes	yes	yes	yes	yes	yes
8:145724298-145727504	13	PPP1R16A	yes	yes	no	no	yes	yes	no	no
8:145245686-145268368	13	MROH1	yes	yes	yes	yes	yes	yes	yes	yes
8:144451024-144462155	13	RHPN1	no	no	no	no	no	no	no	no
8:135521861-135708801	13	ZFAT,ZFAT-AS1	no	no	no	no	no	no	no	no
8:131088593-131104389	13	ASAP1,ASAP1-IT2	yes	no	no	no	yes	no	no	no
7:94035561-94051264	13	COL1A2	no	no	no	no	no	no	no	no
7:94029507-94037203	13	COL1A2	no	no	no	no	no	no	no	no
7:92921014-92963509	13	VPS50	no	no	no	no	no	no	no	no
7:73100965-73111070	13	WBSCR22	no	no	no	no	no	no	no	no
7:65547866-65552249	13	ASL	yes	yes	yes	no	yes	yes	yes	no
7:6182562-6201195	13	USP42	yes	yes	yes	yes	yes	yes	yes	yes
7:50799968-50829711	13	GRB10	no	no	no	no	no	no	no	no
7:45927958-45933267	13	IGFBP1	yes	yes	yes	yes	yes	yes	yes	yes
7:35903161-35913385	13	2019-09-07	no	no	no	no	no	no	no	no
7:32584305-32599076	13	AVL9	no	no	no	no	no	no	no	no
7:29980297-30008684	13	SCRN1	no	no	no	no	no	no	no	no
7:2689200-2696168	13	TTYH3	no	no	no	no	no	no	no	no
7:156619298-156627289	13	LMBR1	yes	yes	yes	yes	yes	yes	yes	yes
7:141356527-141362651	13	KIAA1147	yes	yes	yes	yes	yes	yes	yes	yes
7:140055467-140069482	13	SLC37A3	no	no	no	no	no	no	no	no
7:139268562-139299239	13	HIPK2	yes	no	no	no	yes	no	no	no
7:138239442-138268744	13	TRIM24	no	no	no	no	no	no	no	no
7:135258401-135312859	13	NUP205	no	no	no	no	no	no	no	no
7:127326666-127732659	13	LRRC4,MIR593,SND1,SND1-IT1	yes	yes	yes	yes	yes	yes	yes	yes
6:90415777-90491311	13	MDN1	yes	no	no	no	yes	no	no	no
6:90383822-90472249	13	LOC101929057,MDN1	no	no	no	no	no	no	no	no
6:57006745-57025950	13	LOC101927211,ZNF451	no	no	no	no	no	no	no	no
6:49398072-49425771	13	MUT	yes	yes	no	no	yes	yes	no	no
6:43403488-43417272	13	ABCC10	no	no	no	no	no	no	no	no
6:42993774-42997337	13	RRP36	no	no	no	no	no	no	no	no
6:42821375-42824974	13	GLTSCR1L	no	no	no	no	no	no	no	no
6:28060116-28063493	13	ZSCAN12P1	yes	yes	yes	yes	yes	yes	yes	no
6:17772138-17779330	13	KIF13A	no	no	no	no	no	no	no	no
6:160477455-160493068	13	IGF2R	no	no	no	no	no	no	no	no
6:155095122-155131342	13	SCAF8	no	no	no	no	no	no	no	no
6:144750716-144806655	13	UTRN	no	no	no	no	no	no	no	no
5:89985677-90149350	13	ADGRV1	no	no	no	no	no	no	no	no
5:82815167-82818128	13	VCAN	no	no	no	no	no	no	no	no
5:80756873-80911376	13	SSBP2	no	no	no	no	no	no	no	no
5:69497638-69517842	13	GUSBP3,SMA4	no	no	no	no	no	no	no	no
5:54737678-54771278	13	PLPP1	no	no	no	no	no	no	no	no
5:32354455-32444434	13	MIR579,ZFR	yes	yes	yes	yes	yes	yes	yes	yes
5:179149804-179151784	13	CANX	no	no	no	no	no	no	no	no
5:176963358-176966043	13	FAM193B	no	no	no	no	no	no	no	no
5:176758562-176778885	13	LMAN2	yes	yes	yes	yes	yes	yes	yes	yes
5:162890861-162918953	13	HMMR,HMMR-AS1	yes	yes	yes	yes	yes	yes	yes	yes
5:14745978-14758707	13	ANKH	no	no	no	no	no	no	no	no
5:14286979-14336836	13	TRIO	no	no	no	no	no	no	no	no
5:138240037-138261096	13	CTNNA1	no	no	no	no	no	no	no	no
5:137897268-137909858	13	HSPA9	no	no	no	no	no	no	no	no
5:127477521-127493856	13	SLC12A2	no	no	no	no	no	no	no	no
5:127474515-127497492	13	SLC12A2	no	no	no	no	no	no	no	no
5:125936606-125962944	13	PHAX	yes	yes	yes	yes	yes	yes	yes	yes
5:107677627-107684231	13	FBXL17	no	no	no	no	no	no	no	no
5:102482230-102495032	13	PPIP5K2	no	no	no	no	no	no	no	no
4:94006145-94436562	13	GRID2	no	no	no	no	no	no	no	no
4:88983057-88987031	13	PKD2	no	no	no	no	no	no	no	no
4:6925099-7002978	13	TBC1D14	no	no	no	no	no	no	no	no
4:1902352-1950545	13	WHSC1	yes	yes	yes	no	yes	yes	yes	yes
4:154394996-154543001	13	KIAA0922	no	no	no	no	no	no	no	no
4:146681887-146682750	13	ZNF827	no	no	no	no	no	no	no	no
4:120177400-120193189	13	USP53	no	no	no	no	no	no	no	no
4:107133906-107173164	13	TBCK	no	no	no	no	no	no	no	no
4:106164726-106200960	13	TET2,TET2-AS1	yes	yes	yes	yes	yes	yes	yes	yes
3:8590253-8609806	13	LMCD1	yes	yes	yes	yes	yes	yes	yes	yes
3:75790426-75791016	13	ZNF717	no	no	no	no	no	no	no	no
3:66455621-66460696	13	LRIG1	no	no	no	no	no	no	no	no
3:58118534-58155520	13	FLNB,LOC105377105	no	no	no	no	no	no	no	no
3:52727423-52728119	13	GNL3	no	no	no	no	no	no	no	no
3:52720784-52727062	13	GNL3,SNORD136,SNORD19,SNORD19B,SNORD69	no	no	no	no	no	no	no	no
3:49399928-49449526	13	RHOA	yes	yes	yes	yes	yes	yes	yes	yes
3:47677511-47814426	13	SMARCC1	no	no	no	no	no	no	no	no
3:47032895-47041205	13	NBEAL2	no	no	no	no	no	no	no	no
3:37107714-37190529	13	LRRFIP2	no	no	no	no	no	no	no	no
3:31725125-31744000	13	OSBPL10	no	no	no	no	no	no	no	no
3:185764105-185775280	13	ETV5	no	no	no	no	no	no	no	no
3:183474315-183521976	13	YEATS2	no	no	no	no	no	no	no	no
3:133524519-133540336	13	SRPRB	yes	yes	yes	yes	yes	yes	yes	yes
3:128338812-128345675	13	RPN1	yes	yes	yes	yes	yes	yes	yes	yes
3:119176864-119182471	13	TMEM39A	no	no	no	no	no	no	no	no
3:11848767-11851156	13	TAMM41	yes	yes	yes	yes	yes	yes	yes	yes
3:112051915-112064135	13	CD200	no	no	no	no	no	no	no	no
2:97541618-97544230	13	FAM178B	yes	yes	yes	yes	yes	yes	yes	no
2:9573999-9613227	13	CPSF3	no	no	no	no	no	no	no	no
2:73448953-73454355	13	SMYD5	yes	yes	no	no	yes	yes	no	no
2:71213067-71215845	13	TEX261	no	no	no	no	no	no	no	no
2:61708319-61717911	13	XPO1	no	no	no	no	no	no	no	no
2:61605497-61610471	13	USP34	no	no	no	no	no	no	no	no
2:61528085-61546462	13	USP34	no	no	no	no	no	no	no	no
2:36623756-36778278	13	CRIM1	yes	yes	yes	yes	yes	yes	yes	yes
2:33413643-33447218	13	LTBP1	no	no	no	no	no	no	no	no
2:32706387-32738221	13	BIRC6	no	no	no	no	no	no	no	no
2:32690132-32725176	13	BIRC6	no	no	no	no	no	no	no	no
2:32688261-32750086	13	BIRC6	no	no	no	no	no	no	no	no
2:32602655-32725176	13	BIRC6	no	no	no	no	no	no	no	no
2:30378715-30383399	13	YPEL5	yes	yes	yes	yes	yes	yes	yes	yes
2:27429350-27430658	13	SLC5A6	no	no	no	no	no	no	no	no
2:242169247-242194573	13	HDLBP	no	no	no	no	no	no	no	no
22:41488613-41537226	13	EP300	yes	yes	yes	no	yes	yes	yes	no
22:38273680-38274178	13	EIF3L	yes	yes	yes	yes	yes	yes	yes	yes
2:238252197-238259835	13	COL6A3	no	no	no	no	no	no	no	no
22:36863092-36876834	13	TXN2	no	no	no	no	no	no	no	no
22:36694964-36714370	13	MYH9	no	no	no	no	no	no	no	no
2:234344463-234365641	13	DGKD	no	no	no	no	no	no	no	no
22:34000420-34046654	13	LARGE1	no	no	no	no	no	no	no	no
2:228220392-228222549	13	MFF	yes	yes	yes	yes	yes	yes	yes	yes
22:21096895-21107468	13	PI4KA	no	no	no	no	no	no	no	no
2:220431994-220436268	13	OBSL1	yes	yes	yes	yes	yes	yes	yes	yes
2:220368804-220370794	13	GMPPA	no	no	no	no	no	no	no	no
2:219418275-219427536	13	USP37	no	no	no	no	no	no	no	no
2:218750466-218768536	13	MIR6809,TNS1	no	no	no	no	no	no	no	no
2:216236831-216288249	13	FN1	no	no	no	no	no	no	no	no
2:216200757-216213972	13	ATIC	yes	yes	yes	yes	yes	yes	yes	yes
2:20497313-20527139	13	PUM2	no	no	no	no	no	no	no	no
2:200188525-200246543	13	SATB2	no	no	no	no	no	no	no	no
2:191843581-191872387	13	STAT1	no	no	no	no	no	no	no	no
2:189907876-189943295	13	COL5A2	no	no	no	no	no	no	no	no
2:170735034-170940639	13	UBR3	yes	yes	yes	yes	yes	yes	yes	yes
2:160572191-160585686	13	2019-03-07	no	no	no	no	no	no	no	no
2:15737498-15768963	13	DDX1	no	no	no	no	no	no	no	no
21:47808656-47811291	13	PCNT	no	no	no	no	no	no	no	no
21:47754310-47864734	13	PCNT	no	no	no	no	no	no	no	no
2:141291589-141625403	13	LRP1B,MIR7157	no	no	no	no	no	no	no	no
2:10784445-10808849	13	NOL10	no	no	no	no	no	no	no	no
20:60887943-60922084	13	LAMA5,MIR4758	no	no	no	no	no	no	no	no
20:50310546-50384908	13	ATP9A	no	no	no	no	no	no	no	no
20:47570092-47630231	13	ARFGEF2	no	no	no	no	no	no	no	no
20:44511171-44513905	13	ZSWIM1	yes	yes	yes	no	yes	yes	yes	yes
20:35405844-35437146	13	SOGA1	yes	yes	yes	no	yes	yes	yes	no
20:34389412-34505584	13	PHF20	no	no	no	no	no	no	no	no
1:99150440-99164461	13	SNX7	yes	yes	yes	yes	yes	yes	yes	yes
19:7996022-8006082	13	TIMM44	no	no	no	no	no	no	no	no
19:6380583-6381626	13	GTF2F1	no	no	no	no	no	no	no	no
19:46116798-46145299	13	EML2,EML2-AS1,MIR330	no	no	no	no	no	no	no	no
19:45856003-45872250	13	ERCC2	yes	yes	yes	yes	no	no	no	no
19:45767941-45797710	13	MARK4	no	no	no	no	no	no	no	no
19:4445002-4445620	13	UBXN6	yes	yes	yes	yes	yes	yes	yes	no
19:41916541-41929074	13	BCKDHA	no	no	no	no	no	no	no	no
19:41774127-41785081	13	HNRNPUL1	no	no	no	no	no	no	no	no
19:39078280-39092165	13	LOC105372397,MAP4K1	yes	yes	yes	yes	yes	yes	yes	yes
19:36258939-36260077	13	PROSER3	yes	yes	yes	no	yes	yes	yes	no
19:3544196-3557571	13	MFSD12	no	no	no	no	no	no	no	no
19:2180711-2217917	13	DOT1L	no	no	no	no	no	no	no	no
19:14150319-14153601	13	IL27RA	no	no	no	no	no	no	no	no
19:1275519-1279243	13	C19orf24	yes	yes	yes	yes	yes	yes	yes	yes
18:9588708-9614268	13	PPP4R1	no	no	no	no	no	no	no	no
1:89251786-89287686	13	PKN2	no	no	no	no	no	no	no	no
18:76973961-77067234	13	ATP9B	no	no	no	no	no	no	no	no
18:72997402-73000603	13	TSHZ1	no	no	no	no	yes	no	no	no
18:43563501-43595903	13	PSTPIP2	yes	yes	yes	yes	yes	yes	yes	yes
18:29412046-29511486	13	TRAPPC8	no	no	no	no	no	no	no	no
18:29412046-29432467	13	TRAPPC8	no	no	no	no	no	no	no	no
1:82402411-82437602	13	ADGRL2	no	no	no	no	no	no	no	no
17:80842020-80881609	13	TBCD	no	no	no	no	no	no	no	no
17:80400462-80404572	13	C17orf62,HEXDC	no	no	no	no	no	no	no	no
17:79890268-79892365	13	PYCR1	no	no	no	no	no	no	no	no
17:79780292-79784391	13	MCRIP1	yes	yes	yes	no	yes	yes	yes	no
17:79244717-79259514	13	SLC38A10	no	no	no	no	no	no	no	no
17:78599490-78831700	13	LOC101928855,RPTOR	no	no	no	no	no	no	no	no
17:7466382-7474251	13	SENP3,SENP3-EIF4A1	no	no	no	no	no	no	no	no
17:71231614-71233134	13	C17orf80	no	no	no	no	no	no	no	no
17:48735442-48742606	13	ABCC3	no	no	no	no	no	no	no	no
17:4796273-4799127	13	MINK1	no	no	no	no	no	no	no	no
17:45741524-45755779	13	KPNB1	no	no	no	no	no	no	no	no
17:45728561-45745776	13	KPNB1	no	no	no	no	no	no	no	no
17:41568532-41585888	13	DHX8	no	no	no	no	no	no	no	no
17:40843170-40852011	13	CNTNAP1	no	no	no	no	no	no	no	no
17:40133872-40148442	13	DNAJC7	no	no	no	no	no	no	no	no
17:36638262-36646416	13	ARHGAP23	no	no	no	no	no	no	no	no
17:29854859-29865232	13	MIR4724,RAB11FIP4	yes	yes	yes	yes	yes	yes	yes	yes
17:29576001-29654857	13	EVI2A,EVI2B,NF1,OMG	no	no	no	no	no	no	no	no
17:1554401-1565447	13	PRPF8	no	no	no	no	no	no	no	no
16:8946801-8949183	13	CARHSP1	no	no	no	no	no	no	no	no
16:88888996-88908379	13	GALNS	no	no	no	no	no	no	no	no
16:88008653-88039871	13	BANP	no	no	no	no	no	no	no	no
16:85008066-85015600	13	ZDHHC7	yes	yes	yes	yes	yes	yes	yes	yes
16:84767040-84801964	13	USP10	no	no	no	no	no	no	no	no
16:74907470-75019017	13	WDR59	yes	yes	yes	yes	yes	yes	yes	yes
16:720891-722384	13	RHOT2	no	no	no	no	no	no	no	no
16:70286296-70311057	13	AARS	no	no	no	no	no	no	no	no
16:56419830-56443500	13	AMFR	no	no	no	no	no	no	no	no
16:53265330-53301402	13	CHD9	no	no	no	no	no	no	no	no
16:50388335-50395843	13	BRD7	no	no	no	no	no	no	no	no
1:64058946-64125916	13	PGM1	yes	yes	yes	yes	yes	yes	yes	yes
16:337439-343718	13	AXIN1	yes	yes	yes	no	yes	yes	yes	no
16:30715384-30732299	13	SNORA30,SRCAP	no	no	no	no	no	no	no	no
16:24560265-24560722	13	RBBP6	yes	yes	yes	yes	yes	yes	yes	yes
16:23403700-23444988	13	COG7	yes	yes	yes	yes	yes	yes	yes	yes
16:22357256-22361170	13	CDR2	yes	yes	yes	yes	yes	yes	yes	no
1:62228684-62350080	13	PATJ	no	no	no	no	no	no	no	no
16:18847254-18871025	13	SMG1	no	no	no	no	no	no	no	no
16:1556952-1560460	13	IFT140,TELO2	no	no	no	no	no	no	no	no
16:14748922-14758928	13	BFAR	no	no	no	no	no	no	no	no
16:11855261-11870388	13	ZC3H7A	no	no	no	no	no	no	no	no
15:93521463-93528903	13	CHD2	no	no	no	no	no	no	no	no
1:58971731-59004982	13	OMA1	yes	yes	yes	yes	yes	yes	yes	yes
1:58971731-59002413	13	OMA1	no	no	no	no	no	no	no	no
15:76152218-76189402	13	UBE2Q2	no	no	no	no	no	no	no	no
15:75091612-75095539	13	CSK	yes	yes	yes	yes	yes	yes	yes	yes
15:69718674-69737380	13	KIF23	no	no	no	no	no	no	no	no
15:59464095-59523990	13	LDHAL6B,MYO1E	no	no	no	no	no	no	no	no
15:53907622-53998271	13	WDR72	no	no	no	no	no	no	no	no
15:51018269-51023236	13	SPPL2A	no	no	no	no	no	no	no	no
15:49913225-49922156	13	DTWD1	no	no	no	no	no	no	no	no
15:44084173-44086134	13	MIR1282,SERF2,SERF2-C15ORF63	yes	yes	yes	yes	yes	yes	yes	yes
15:44055274-44061844	13	PDIA3	no	no	no	no	no	no	no	no
15:39876500-39883824	13	THBS1	no	no	no	no	no	no	no	no
15:30926372-30938498	13	ARHGAP11B,LOC100288637	yes	yes	yes	no	yes	yes	yes	yes
1:52891020-52992045	13	ZCCHC11	no	no	no	no	no	no	no	no
1:52759124-52769597	13	ZFYVE9	no	no	no	no	no	no	no	no
1:52373627-52399114	13	RAB3B	yes	yes	yes	yes	yes	yes	yes	yes
15:101440779-101456830	13	ALDH1A3,LOC101927751	yes	yes	yes	no	yes	yes	yes	no
14:77746165-77767506	13	POMT2	no	no	no	no	no	no	no	no
14:75472568-75476294	13	EIF2B2	yes	yes	yes	yes	yes	yes	yes	yes
14:69517636-69529228	13	DCAF5	yes	yes	yes	yes	yes	yes	yes	yes
14:69349589-69360464	13	ACTN1	no	no	no	no	no	no	no	no
14:53241910-53250203	13	GNPNAT1	yes	yes	yes	yes	yes	yes	yes	yes
14:45618039-45633768	13	FANCM	no	no	no	no	no	no	no	no
14:31771500-31793010	13	HEATR5A	no	no	no	no	no	no	no	no
14:24586125-24590726	13	DCAF11	no	no	no	no	no	no	no	no
14:23944766-23945616	13	NGDN	no	no	no	no	no	no	no	no
14:23415436-23416940	13	HAUS4,LOC101926933	yes	yes	yes	yes	yes	yes	yes	no
14:21968636-21979457	13	METTL3	yes	yes	yes	yes	yes	yes	yes	yes
14:105953535-105955124	13	CRIP1	yes	yes	yes	yes	yes	yes	yes	no
14:102476612-102511035	13	DYNC1H1	no	no	no	no	no	no	no	no
14:102476179-102478450	13	DYNC1H1	no	no	no	no	no	no	no	no
14:100800124-100835595	13	WARS	no	no	no	no	no	no	no	no
1:39894913-39907725	13	MACF1	no	no	no	no	no	no	no	no
1:39824812-39893959	13	KIAA0754,MACF1	no	no	no	no	no	no	no	no
13:97999294-98009103	13	MBNL2	no	no	no	no	no	no	no	no
13:97986529-98046374	13	MBNL2	no	no	no	no	no	no	no	no
13:52986736-53010539	13	VPS36	yes	yes	yes	yes	yes	yes	yes	yes
13:52718050-52722604	13	NEK3	no	no	no	no	no	no	no	no
13:42729426-42739569	13	DGKH	no	no	no	no	no	no	no	no
13:31195209-31233686	13	USPL1	yes	yes	yes	yes	yes	yes	yes	yes
13:100888095-100955252	13	PCCA	no	no	no	no	no	no	no	no
12:99638119-100219167	13	ANKS1B,FAM71C	no	no	no	no	no	no	no	no
12:96704829-96728643	13	CDK17	no	no	no	no	no	no	no	no
12:80222099-80266718	13	PPP1R12A	no	no	no	no	no	no	no	no
12:78392116-78553066	13	NAV3	no	no	no	no	no	no	no	no
12:72008985-72032295	13	ZFC3H1	no	no	no	no	no	no	no	no
12:6972349-6975795	13	USP5	yes	yes	yes	yes	yes	yes	yes	yes
12:6646266-6647536	13	GAPDH	no	no	no	no	no	no	no	no
12:57898007-57910347	13	MARS,MIR6758	no	no	no	no	no	no	no	no
12:57572672-57588482	13	LRP1,MIR1228	no	no	no	no	no	no	no	no
12:53837324-53840427	13	PRR13	no	no	no	no	no	no	no	no
12:53578674-53580293	13	ZNF740	yes	yes	yes	yes	yes	yes	yes	yes
12:53410256-53428493	13	EIF4B	no	no	no	no	no	no	no	no
12:53410256-53421972	13	EIF4B	no	no	no	no	no	no	no	no
12:49578582-49582861	13	TUBA1A	yes	yes	yes	yes	yes	yes	yes	yes
12:39046001-39161540	13	CPNE8	yes	yes	yes	yes	yes	yes	yes	yes
1:234529391-234584325	13	TARBP1	no	no	no	no	no	no	no	no
1:234527058-234566047	13	TARBP1	yes	yes	yes	no	yes	yes	yes	no
1:231475514-231489989	13	SPRTN	no	no	no	no	no	no	no	no
12:2929889-2930958	13	ITFG2	no	no	no	no	no	no	no	no
12:27521194-27556474	13	ARNTL2,ARNTL2-AS1	no	no	no	no	no	no	no	no
1:227257477-227348337	13	CDC42BPA	no	no	no	no	no	no	no	no
1:226453913-226488906	13	LIN9	no	no	no	no	no	no	no	no
1:22400646-22413359	13	CDC42	no	no	no	no	no	no	no	no
1:22161171-22170792	13	HSPG2	no	no	no	no	no	no	no	no
1:22154522-22188336	13	HSPG2	no	no	no	no	no	no	no	no
1:215342541-215368435	13	KCNK2	no	no	no	no	no	no	no	no
12:123789128-123806279	13	SBNO1	no	no	no	no	no	no	no	no
12:123419818-123425542	13	ABCB9	no	no	no	no	no	no	no	no
1:212151613-212209002	13	DTL,INTS7	no	no	no	no	no	no	no	no
12:121001149-121009094	13	RNF10	no	no	no	no	no	no	no	no
12:120600873-120614020	13	GCN1	no	no	no	no	no	no	no	no
12:120135780-120151099	13	CIT	no	no	no	no	no	no	no	no
12:113532846-113535833	13	DTX1	yes	yes	yes	yes	yes	yes	yes	no
12:113382280-113405979	13	OAS3	no	no	no	no	no	no	no	no
12:112668490-112685354	13	HECTD4	no	no	no	no	no	no	no	no
12:112650290-112697069	13	HECTD4	no	no	no	no	no	no	no	no
12:110819556-110824274	13	ANAPC7	no	no	no	no	no	no	no	no
12:108924980-108941767	13	SART3	no	no	no	no	no	no	no	no
11:810233-812876	13	RPLP2,SNORA52	yes	yes	yes	yes	yes	yes	yes	yes
1:17907047-17981217	13	ARHGEF10L	no	no	no	no	no	no	no	no
1:178745816-178858831	13	ANGPTL1,RALGPS2	no	no	no	no	no	no	no	no
11:76174864-76227356	13	EMSY	no	no	no	no	no	no	no	no
1:168200751-168212307	13	SFT2D2	no	no	no	no	no	no	no	no
11:65960956-66002874	13	PACS1	no	no	no	no	no	no	no	no
11:65338356-65339239	13	SSSCA1	no	no	no	no	no	no	no	no
11:64787890-64789657	13	ARL2,ARL2-SNX15	no	no	no	no	no	no	no	no
11:61079255-61081178	13	DDB1	no	no	no	no	no	no	no	no
11:61071336-61081178	13	DDB1	no	no	no	no	no	no	no	no
11:60658019-60665423	13	PRPF19	yes	yes	yes	yes	yes	yes	yes	yes
1:160249859-160251990	13	PEX19	no	no	no	no	no	no	no	no
1:150955813-150958891	13	ANXA9	no	no	no	no	no	no	no	no
1:150547026-150552214	13	ADAMTSL4-AS1,MCL1	yes	yes	yes	yes	yes	yes	yes	yes
11:47806473-47839676	13	NUP160	no	no	no	no	no	no	no	no
11:47744527-47786914	13	FNBP4	no	no	no	no	no	no	no	no
11:34153671-34163364	13	NAT10	no	no	no	no	no	no	no	no
11:33604883-33677655	13	KIAA1549L	no	no	no	no	no	no	no	no
11:28112163-28119540	13	KIF18A	no	no	no	no	no	no	no	no
11:22242642-22297745	13	ANO5	no	no	no	no	no	no	no	no
1:120477735-120491749	13	NOTCH2	yes	yes	yes	yes	yes	yes	yes	yes
11:18101889-18111837	13	SAAL1	yes	yes	yes	yes	yes	yes	yes	yes
11:13690205-13729626	13	FAR1	yes	yes	yes	yes	yes	yes	yes	yes
1:113243748-113245741	13	RHOC	yes	yes	yes	yes	yes	yes	yes	yes
1:11272852-11291491	13	MTOR	no	no	no	no	no	no	no	no
11:125472697-125488456	13	STT3A	no	no	no	no	no	no	no	no
11:11924261-11952298	13	USP47	no	no	no	no	no	no	no	no
11:118360843-118372572	13	KMT2A	no	no	no	no	no	no	no	no
11:117058093-117063974	13	SIDT2	no	no	no	no	no	no	no	no
11:10049998-10215534	13	SBF2	no	no	no	no	no	no	no	no
10:98383228-98405419	13	PIK3AP1	no	no	no	no	no	no	no	no
10:98277866-98319493	13	TM9SF3	yes	yes	yes	yes	yes	yes	yes	yes
10:94389932-94399657	13	KIF11	no	no	no	no	no	no	no	no
10:92671856-92680105	13	ANKRD1	yes	yes	yes	yes	yes	yes	yes	yes
10:79795268-79816571	13	RPS24	yes	yes	yes	yes	yes	yes	yes	yes
10:7839009-7844817	13	ATP5C1	no	no	no	no	no	no	no	no
10:74804738-74828741	13	P4HA1	no	no	no	no	no	no	no	no
10:7230585-7247890	13	SFMBT2	no	no	no	no	no	no	no	no
10:63699941-63810997	13	ARID5B	yes	yes	yes	yes	yes	yes	yes	yes
10:46994921-47000568	13	GPRIN2	no	no	no	no	no	no	no	no
10:131934638-131978646	13	GLRX3	yes	yes	yes	yes	yes	yes	yes	yes
10:128806995-128926028	13	DOCK1	no	no	no	no	no	no	no	no
10:117884731-118033126	13	GFRA1	no	no	no	no	no	no	no	no
10:105177548-105199625	13	PDCD11	no	no	no	no	no	no	no	no
10:103897606-103909086	13	PPRC1	no	no	no	no	no	no	no	no
10:101639567-101667851	13	DNMBP	no	no	no	no	no	no	no	no
X:76845303-76954117	12	ATRX	no	no	no	no	no	no	no	no
X:70330005-70330900	12	IL2RG	no	no	no	no	no	no	no	no
X:67262185-67273652	12	OPHN1	yes	yes	yes	yes	yes	yes	yes	yes
X:64936679-64951846	12	MSN	no	no	no	no	no	no	no	no
X:53588716-53589205	12	HUWE1	no	no	no	no	no	no	no	no
X:48780909-48792291	12	OTUD5	no	no	no	no	no	no	no	no
X:47040613-47044603	12	RBM10	no	no	no	no	no	no	no	no
X:46844284-46893190	12	JADE3	no	no	no	no	no	no	no	no
X:41416284-41485956	12	CASK	no	no	no	no	no	no	no	no
X:41031090-41078484	12	USP9X	no	no	no	no	no	no	no	no
X:41022042-41047370	12	USP9X	no	no	no	no	no	no	no	no
X:38008587-38024148	12	SRPX	yes	yes	yes	yes	yes	yes	yes	yes
X:24516945-24552185	12	PDK3	no	no	no	no	no	no	no	no
X:24169807-24197887	12	ZFX	no	no	no	no	no	no	no	no
X:20181081-20252932	12	RPS6KA3	no	no	no	no	no	no	no	no
X:20043798-20073917	12	MAP7D2	no	no	no	no	no	no	no	no
X:153924191-153928334	12	GAB3	no	no	no	no	no	no	no	no
X:153691733-153701985	12	PLXNA3	yes	yes	yes	no	yes	yes	yes	no
X:153581139-153591152	12	FLNA	no	no	no	no	no	no	no	no
X:153217964-153224942	12	HCFC1	no	no	no	no	no	no	no	no
X:153195376-153200468	12	NAA10	no	no	no	no	no	no	no	no
X:152770078-152775004	12	BGN	no	no	no	no	no	no	no	no
X:135747711-135757255	12	ARHGEF6	yes	yes	yes	yes	yes	yes	yes	yes
X:134707863-134715068	12	INTS6L	no	no	no	no	no	no	no	no
9:94793426-94874844	12	SPTLC1	no	no	no	no	no	no	no	no
9:84202837-84249216	12	TLE1	no	no	no	no	no	no	no	no
9:6887959-7103870	12	KDM4C	no	no	no	no	no	no	no	no
9:6532463-6554781	12	GLDC	no	no	no	no	no	no	no	no
9:36352738-36401195	12	RNF38	no	no	no	no	no	no	no	no
9:35708337-35719624	12	MIR6852,TLN1	no	no	no	no	no	no	no	no
9:35697333-35719624	12	MIR6852,TLN1	no	no	no	no	no	no	no	no
9:35090062-35093206	12	PIGO	yes	yes	yes	no	no	no	no	no
9:140605418-140674169	12	EHMT1,EHMT1-IT1	no	no	no	no	no	no	no	no
9:140149758-140168000	12	NELFB	no	no	no	no	no	no	no	no
9:139752851-139755251	12	MAMDC4	yes	yes	yes	yes	yes	yes	yes	yes
9:139115852-139137687	12	QSOX2	yes	yes	yes	yes	yes	yes	yes	yes
9:138395387-138396519	12	LOC101928525,MRPS2	yes	yes	yes	yes	yes	yes	yes	yes
9:137674512-137704558	12	COL5A1	yes	no	no	no	yes	no	no	no
9:131711467-131745829	12	NUP188	no	no	no	no	no	no	no	no
9:131362358-131394763	12	MIR1268A,SPTAN1	no	no	no	no	no	no	no	no
9:131038865-131051268	12	SWI5	yes	yes	yes	yes	yes	yes	yes	yes
9:130649762-130658611	12	ST6GALNAC6	no	no	no	no	no	no	no	no
9:123586771-123594223	12	PSMD5	no	no	no	no	no	no	no	no
9:115933860-115938953	12	FKBP15	no	no	no	no	no	no	no	no
9:114803060-114803772	12	SUSD1	yes	yes	yes	yes	yes	yes	yes	yes
9:114146801-114247025	12	KIAA0368	yes	yes	yes	yes	yes	yes	yes	yes
9:110068659-110081160	12	RAD23B	no	no	no	no	no	no	no	no
9:109685634-109746690	12	LOC340512,ZNF462	no	no	no	no	no	no	no	no
9:102741462-102780595	12	ERP44	yes	yes	yes	yes	yes	yes	yes	yes
9:101513310-101533328	12	ANKS6	no	no	no	no	no	no	no	no
9:100837851-100840629	12	NANS	no	no	no	no	no	no	no	no
9:100109595-100132364	12	CCDC180,LOC100499484-C9ORF174,MIR1302-8	no	no	no	no	no	no	no	no
8:97263133-97270928	12	MTERF3	no	no	no	no	no	no	no	no
8:87497100-87519341	12	RMDN1	no	no	no	no	no	no	no	no
8:71036118-71075089	12	NCOA2	no	no	no	no	no	no	no	no
8:48800107-48869823	12	PRKDC	no	no	no	no	no	no	no	no
8:48761714-48805947	12	PRKDC	no	no	no	no	no	no	no	no
8:48730010-48736557	12	PRKDC	no	no	no	no	no	no	no	no
8:48685668-48777324	12	PRKDC	no	no	no	no	no	no	no	no
8:42294506-42323435	12	SLC20A2	no	no	no	no	no	no	no	no
8:38585703-38678153	12	TACC1	yes	yes	yes	yes	yes	yes	yes	yes
8:28573101-28575724	12	EXTL3	no	no	no	no	no	no	no	no
8:27514298-27517056	12	SCARA3	no	no	no	no	no	no	no	no
8:26501465-26515693	12	DPYSL2	yes	yes	yes	yes	yes	yes	yes	yes
8:22136853-22147859	12	PIWIL2	no	no	no	no	no	no	no	no
8:21835280-21842350	12	XPO7	no	no	no	no	no	no	no	no
8:19683936-19694671	12	INTS10	no	no	no	no	no	no	no	no
8:1857460-1906807	12	ARHGEF10	yes	yes	yes	no	yes	yes	yes	no
8:17125766-17143936	12	VPS37A	no	no	no	no	no	no	no	no
8:144996671-145012408	12	PLEC	no	no	no	no	no	no	no	no
8:144989320-145006880	12	PLEC	yes	yes	yes	no	yes	yes	yes	no
8:141771263-141840625	12	PTK2	no	no	no	no	no	no	no	no
8:141293987-141415797	12	TRAPPC9	no	no	no	no	no	no	no	no
8:141262875-141370292	12	TRAPPC9	no	no	no	no	no	no	no	no
8:135521861-135602598	12	ZFAT	no	no	no	no	no	no	no	no
8:113347557-113395892	12	CSMD3	no	no	no	no	no	no	no	no
8:103216728-103236368	12	RRM2B	yes	yes	yes	yes	yes	yes	yes	yes
8:10065342-10177499	12	MSRA	no	no	no	no	no	no	no	no
7:99647416-99655513	12	ZSCAN21	no	no	no	no	no	no	no	no
7:98648979-98659460	12	SMURF1	no	no	no	no	no	no	no	no
7:92881965-92970887	12	VPS50	no	no	no	no	no	no	no	no
7:80418621-80440017	12	SEMA3C	no	no	no	no	no	no	no	no
7:75162618-75211467	12	HIP1	yes	yes	yes	no	yes	yes	yes	yes
7:73731809-73768334	12	CLIP2	no	no	no	no	no	no	no	no
7:73498106-73522287	12	LIMK1	no	no	no	no	no	no	no	no
7:72209459-72267537	12	TYW1B	no	no	no	no	no	no	no	no
7:72193789-72236642	12	TYW1B	no	no	no	no	no	no	no	no
7:6620185-6628610	12	ZDHHC4	no	no	no	no	no	no	no	no
7:6618196-6624891	12	ZDHHC4	no	no	no	no	no	no	no	no
7:66093867-66270383	12	KCTD7,LOC100996437,RABGEF1	yes	yes	no	no	yes	yes	no	no
7:635782-720363	12	LOC101926963,PRKAR1B	no	no	no	no	no	no	no	no
7:5567634-5569294	12	ACTB	no	no	no	no	no	no	no	no
7:47439989-47467974	12	TNS3	no	no	no	no	no	no	no	no
7:44714009-44715748	12	OGDH	no	no	no	no	no	no	no	no
7:44151452-44154159	12	AEBP1	no	no	no	no	no	no	no	no
7:42017156-42018347	12	GLI3	no	no	no	no	no	no	no	no
7:34985278-35058208	12	DPY19L1	no	no	no	no	no	no	no	no
7:34091472-34125704	12	BMPER	no	no	no	no	no	no	no	no
7:30661008-30665935	12	GARS	no	no	no	no	no	no	no	no
7:26232870-26236637	12	HNRNPA2B1	no	no	no	no	no	no	no	no
7:2041699-2262389	12	MAD1L1	no	no	no	no	no	no	no	no
7:158529738-158540971	12	ESYT2	no	no	no	no	no	no	no	no
7:155465560-155530356	12	RBM33	no	no	no	no	no	no	no	no
7:151919657-151970952	12	KMT2C	no	no	no	no	no	no	no	no
7:150020295-150035245	12	ACTR3C,LRRC61,ZBED6CL	yes	yes	yes	yes	yes	yes	yes	yes
7:139288826-139416814	12	HIPK2	yes	yes	yes	yes	yes	yes	yes	yes
7:138209985-138262333	12	TRIM24	no	no	no	no	no	no	no	no
7:138189034-138239609	12	TRIM24	no	no	no	no	no	no	no	no
7:131060182-131073731	12	MKLN1	no	no	no	no	no	no	no	no
7:128845043-128848692	12	SMO	no	no	no	no	no	no	no	no
7:128498389-128499328	12	FLNC	no	no	no	no	no	no	no	no
7:128478656-128499328	12	FLNC	no	no	no	no	no	no	no	no
7:128470482-128478857	12	FLNC	yes	yes	yes	no	yes	yes	yes	no
7:120739979-120773947	12	CPED1	no	no	no	no	no	no	no	no
7:107566627-107580803	12	LAMB1	yes	yes	yes	no	no	no	no	no
7:101838786-101843452	12	CUX1	no	no	no	no	no	no	no	no
7:101713618-101848450	12	CUX1	no	no	no	no	no	no	no	no
7:101183173-101202304	12	COL26A1	yes	yes	yes	no	yes	yes	yes	no
6:7845372-7879383	12	BMP6	no	no	no	no	no	no	no	no
6:64394029-64404654	12	PHF3	no	no	no	no	no	no	no	no
6:52531186-52533951	12	LOC730101	yes	yes	yes	yes	yes	yes	yes	yes
6:49398072-49416640	12	MUT	no	no	no	no	no	no	no	no
6:44278035-44279272	12	AARS2	no	no	no	no	no	no	no	no
6:43638933-43648857	12	MRPS18A	yes	yes	yes	no	yes	yes	yes	no
6:43006303-43013140	12	CUL7	no	no	no	no	no	no	no	no
6:43005354-43019206	12	CUL7	yes	yes	yes	yes	yes	yes	yes	yes
6:42933979-42936236	12	PEX6	no	no	no	no	no	no	no	no
6:41076043-41085923	12	ADCY10P1	no	no	no	no	no	no	no	no
6:37137921-37143204	12	PIM1	yes	yes	yes	yes	yes	yes	yes	yes
6:35436723-35438558	12	MIR7111,RPL10A	yes	yes	yes	yes	yes	yes	no	no
6:35255422-35259180	12	ZNF76	no	no	no	no	no	no	no	no
6:33638101-33661482	12	ITPR3	no	no	no	no	no	no	no	no
6:33631276-33658886	12	ITPR3	no	no	no	no	no	no	no	no
6:33630304-33654881	12	ITPR3	no	no	no	no	no	no	no	no
6:2948392-2958403	12	SERPINB6	no	no	no	no	no	no	no	no
6:17637383-17676001	12	NUP153	no	no	no	no	no	no	no	no
6:169858315-170052104	12	WDR27	no	no	no	no	no	no	no	no
6:169622291-169628376	12	LOC101929523,THBS2	no	no	no	no	no	no	no	no
6:16738702-16761721	12	ATXN1,LOC101928433	no	no	no	no	no	no	no	no
6:16326624-16753578	12	ATXN1	no	no	no	no	no	no	no	no
6:16299342-16328701	12	ATXN1	yes	yes	yes	yes	yes	yes	yes	no
6:161455290-161512572	12	MAP3K4	no	no	no	no	no	no	no	no
6:160164696-160177351	12	SOD2,WTAP	no	no	no	no	no	no	no	no
6:159001971-159050851	12	MIR7161,TMEM181	no	no	no	no	no	no	no	no
6:158870027-158932856	12	TULP4	yes	yes	yes	yes	yes	yes	yes	yes
6:157431605-157435966	12	ARID1B	no	no	no	no	no	no	no	no
6:149262414-149340372	12	UST,UST-AS1	no	no	no	no	no	no	no	no
6:146215285-146244921	12	SHPRH	no	no	no	no	no	no	no	no
6:144852187-145174170	12	UTRN	yes	yes	yes	no	yes	yes	yes	no
6:144808683-144832259	12	UTRN	no	no	no	no	no	no	no	no
6:142688705-142759501	12	ADGRG6	no	no	no	no	no	no	no	no
6:133782251-133846253	12	EYA4,TARID	no	no	no	no	no	no	no	no
6:128625812-128643455	12	PTPRK	no	no	no	no	no	no	no	no
6:128326228-128841870	12	LOC101928140,PTPRK	yes	yes	yes	yes	yes	yes	yes	yes
6:112465995-112510407	12	LAMA4	no	no	no	no	no	no	no	no
6:101073067-101312090	12	ASCC3	no	no	no	no	no	no	no	no
5:9549101-9550409	12	SNHG18	yes	yes	yes	yes	yes	yes	yes	yes
5:90101100-90159674	12	ADGRV1	no	no	no	no	no	no	no	no
5:90077246-90261348	12	ADGRV1	yes	yes	yes	yes	no	no	no	no
5:90001216-90150018	12	ADGRV1	no	no	no	no	no	no	no	no
5:86695210-86704003	12	CCNH	no	no	no	no	no	no	no	no
5:86628323-86675667	12	RASA1	no	no	no	no	no	no	no	no
5:86627164-86629154	12	RASA1	no	no	no	no	no	no	no	no
5:80409356-80497261	12	RASGRF2	no	no	no	no	no	no	no	no
5:74986207-74988325	12	POC5	no	no	no	no	no	no	no	no
5:74981031-74998635	12	POC5	no	no	no	no	no	no	no	no
5:74034142-74047318	12	GFM2	no	no	no	no	no	no	no	no
5:70888752-70898460	12	MCCC2	no	no	no	no	no	no	no	no
5:70330950-70331623	12	GTF2H2	no	no	no	no	no	no	no	no
5:6656190-6669675	12	SRD5A1	yes	yes	yes	yes	yes	yes	yes	yes
5:61800493-61833116	12	IPO11	no	no	no	no	no	no	no	no
5:41909847-41921738	12	C5orf51	yes	yes	yes	yes	yes	yes	yes	yes
5:37008724-37022492	12	NIPBL	no	no	no	no	no	no	no	no
5:179136873-179147561	12	CANX	no	no	no	no	no	no	no	no
5:179007947-179021964	12	RUFY1	no	no	no	no	no	no	no	no
5:176860536-176863531	12	GRK6	no	no	no	no	no	no	no	no
5:170336664-170380706	12	RANBP17	no	no	no	no	no	no	no	no
5:169015397-169021685	12	SPDL1	no	no	no	no	no	no	no	no
5:167986036-168006614	12	MIR103A1,MIR103B1,PANK3	yes	yes	no	no	yes	yes	no	no
5:167798428-167826572	12	WWC1	no	no	no	no	no	no	no	no
5:154200819-154230213	12	FAXDC2,MIR378H	no	no	no	no	no	no	no	no
5:151051133-151066517	12	CTB-113P19.1,SPARC	no	no	no	no	no	no	no	no
5:150406992-150408554	12	GPX3	yes	yes	yes	yes	yes	yes	yes	yes
5:149781199-149785884	12	CD74	yes	yes	yes	yes	yes	yes	yes	yes
5:149506082-149516616	12	PDGFRB	no	no	no	no	no	no	no	no
5:145519766-145533373	12	LARS	no	no	no	no	no	no	no	no
5:141037931-141046210	12	ARAP3	yes	yes	no	no	yes	yes	no	no
5:140954533-140963182	12	DIAPH1	no	no	no	no	no	no	no	no
5:139781398-139907607	12	ANKHD1,ANKHD1-EIF4EBP3	yes	yes	yes	yes	yes	yes	yes	yes
5:138614015-138644016	12	MATR3,SNHG4,SNORA74A	no	no	no	no	no	no	no	no
5:138614015-138615747	12	MATR3,SNHG4,SNORA74A	no	no	no	no	no	no	no	no
5:135382023-135389769	12	TGFBI	no	no	no	no	no	no	no	no
5:134152119-134154694	12	DDX46	no	no	no	no	no	no	no	no
5:107521817-107703654	12	FBXL17	no	no	no	no	no	no	no	no
4:85686962-85696134	12	WDFY3	no	no	no	no	no	no	no	no
4:85555009-85566478	12	CDS1	no	no	no	no	no	no	no	no
4:79531209-79531605	12	ANXA3	yes	yes	yes	yes	yes	yes	yes	yes
4:79290991-79385737	12	FRAS1	no	no	no	no	no	no	no	no
4:7795407-7811490	12	AFAP1	no	no	no	no	no	no	no	no
4:77045801-77065626	12	NUP54	yes	yes	yes	yes	yes	yes	yes	yes
4:74014529-74021883	12	ANKRD17	no	no	no	no	no	no	no	no
4:73944358-74013149	12	ANKRD17	yes	yes	no	no	yes	no	no	no
4:70706929-70713510	12	SULT1E1	yes	yes	yes	yes	yes	yes	yes	yes
4:6322304-6349737	12	PPP2R2C	yes	yes	yes	yes	yes	yes	yes	yes
4:56830439-56890780	12	CEP135	no	no	no	no	no	no	no	no
4:54280781-54310270	12	FIP1L1	no	no	no	no	no	no	no	no
4:54265896-54310270	12	FIP1L1	no	no	no	no	no	no	no	no
4:54257175-54294350	12	FIP1L1	no	no	no	no	no	no	no	no
4:54255975-54310270	12	FIP1L1	no	no	no	no	no	no	no	no
4:47892629-47916222	12	LOC101927179,NFXL1	yes	yes	yes	yes	yes	yes	yes	yes
4:39915230-39928481	12	PDS5A	no	no	no	no	no	no	no	no
4:38091552-38119813	12	TBC1D1	no	no	no	no	no	no	no	no
4:2743386-2747262	12	TNIP2	no	no	no	no	no	no	no	no
4:2743386-2744247	12	TNIP2	yes	yes	yes	yes	yes	yes	yes	yes
4:15707137-15724557	12	BST1	no	no	no	no	no	no	no	no
4:151656409-151753128	12	LRBA	no	no	no	no	no	no	no	no
4:128806862-128815036	12	PLK4	yes	yes	yes	yes	yes	yes	yes	yes
4:128590190-128635248	12	INTU	no	no	no	no	no	no	no	no
4:123856868-124177335	12	SPATA5	no	no	no	no	no	no	no	no
4:123128264-123193560	12	KIAA1109	no	no	no	no	no	no	no	no
4:120381337-120419058	12	LOC645513,PDE5A	no	no	no	no	no	no	no	no
4:108614926-108622441	12	PAPSS1	no	no	no	no	no	no	no	no
3:9799028-9811668	12	CAMK1,OGG1	yes	yes	yes	yes	yes	yes	yes	yes
3:9466150-9476169	12	SETD5	no	no	no	no	no	no	no	no
3:9034589-9106265	12	SRGAP3	no	no	no	no	no	no	no	no
3:8918879-8977739	12	RAD18	yes	yes	yes	yes	yes	yes	yes	yes
3:81538849-81539614	12	GBE1	no	no	no	no	no	no	no	no
3:62153644-62204657	12	PTPRG	no	no	no	no	no	no	no	no
3:58124008-58129340	12	FLNB	no	no	no	no	no	no	no	no
3:52390629-52396517	12	DNAH1	no	no	no	no	no	no	no	no
3:52288437-52304825	12	MIRLET7G,WDR82	yes	yes	yes	no	yes	yes	yes	no
3:52082936-52090461	12	DUSP7	yes	yes	yes	yes	yes	yes	yes	yes
3:52028142-52029002	12	RPL29	no	no	no	no	no	no	no	no
3:50384918-50385672	12	NPRL2	yes	yes	yes	yes	yes	yes	yes	yes
3:50288840-50290616	12	GNAI2	no	no	no	no	no	no	no	no
3:50129475-50143142	12	RBM5,RBM5-AS1	no	no	no	no	no	no	no	no
3:49331839-49362196	12	USP4	no	no	no	no	no	no	no	no
3:48670406-48682261	12	CELSR3,MIR4793,MIR6824,SLC26A6	no	no	no	no	no	no	no	no
3:48450736-48462365	12	PLXNB1	no	no	no	no	no	no	no	no
3:44903407-44905835	12	MIR564,TMEM42	yes	yes	yes	no	yes	yes	yes	no
3:41265511-41268843	12	CTNNB1	no	no	no	no	no	no	no	no
3:40498800-40502997	12	RPL14	no	no	no	no	no	no	no	no
3:27453132-27493989	12	SLC4A7	no	no	no	no	no	no	no	no
3:19992297-20019895	12	RAB5A	no	no	no	no	no	no	no	no
3:195789724-195798369	12	TFRC	no	no	no	no	no	no	no	no
3:186502750-186505671	12	EIF4A2,MIR1248,SNORA4,SNORA63,SNORA81	no	no	no	no	no	no	no	no
3:186263855-186276361	12	TBCCD1	yes	yes	yes	yes	yes	yes	yes	yes
3:185364812-185376197	12	IGF2BP2	no	no	no	no	no	no	no	no
3:183894738-183901879	12	AP2M1	yes	yes	yes	yes	yes	yes	yes	yes
3:183547172-183551377	12	PARL	yes	yes	yes	no	yes	yes	yes	no
3:183493702-183521123	12	YEATS2	no	no	no	no	no	no	no	no
3:182553822-182587119	12	ATP11B	no	no	no	no	no	no	no	no
3:176750758-176765185	12	TBL1XR1	no	no	no	no	no	no	no	no
3:170846502-170875453	12	TNIK	yes	no	no	no	yes	no	no	no
3:169991073-170011296	12	PRKCI	no	no	no	no	no	no	no	no
3:140281921-140286919	12	CLSTN2	no	no	no	no	no	no	no	no
3:139076432-139088209	12	COPB2	yes	yes	yes	yes	yes	yes	yes	yes
3:135768100-135801263	12	PPP2R3A	no	no	no	no	no	no	no	no
3:132198070-132202421	12	DNAJC13	no	no	no	no	no	no	no	no
3:129182402-129188260	12	IFT122	no	no	no	no	no	no	no	no
3:128973510-128990752	12	COPG1	no	no	no	no	no	no	no	no
3:127324960-127341278	12	MCM2	yes	yes	yes	yes	yes	yes	yes	yes
3:122808014-122873888	12	PDIA5	no	no	no	no	no	no	no	no
3:113505078-113530905	12	ATP6V1A	yes	yes	yes	yes	yes	yes	yes	yes
3:113499896-113524372	12	ATP6V1A	no	no	no	no	no	no	no	no
3:11340159-11402258	12	ATG7	no	no	no	no	no	no	no	no
3:10076378-10103895	12	FANCD2	no	no	no	no	no	no	no	no
2:86260783-86308829	12	POLR1A	no	no	no	no	no	no	no	no
2:80772106-80816610	12	CTNNA2	no	no	no	no	no	no	no	no
2:69297778-69304620	12	ANTXR1	no	no	no	no	no	no	no	no
2:68717321-68765359	12	APLF	no	no	no	no	no	no	no	no
2:65226581-65237897	12	SLC1A4	no	no	no	no	no	no	no	no
2:65216494-65251000	12	SLC1A4	yes	yes	yes	yes	yes	yes	yes	yes
2:61416044-61459667	12	AHSA2,USP34	no	no	no	no	no	no	no	no
2:55864686-55873621	12	PNPT1	no	no	no	no	no	no	no	no
2:55545978-55562300	12	CCDC88A	no	no	no	no	no	no	no	no
2:55199326-55200334	12	RTN4	yes	yes	yes	yes	yes	yes	yes	yes
2:48036296-48060019	12	FBXO11	no	no	no	no	no	no	no	no
2:45778263-45789895	12	SRBD1	no	no	no	no	no	no	no	no
2:44123772-44153100	12	LRPPRC	no	no	no	no	no	no	no	no
2:40402400-40657444	12	SLC8A1,SLC8A1-AS1	no	no	no	no	no	no	no	no
2:38809213-38818790	12	HNRNPLL	no	no	no	no	no	no	no	no
2:37280644-37287876	12	HEATR5B	no	no	no	no	no	no	no	no
2:33359859-33518349	12	LTBP1	no	no	no	no	no	no	no	no
2:32703702-32744013	12	BIRC6	no	no	no	no	no	no	no	no
2:32690132-32706521	12	BIRC6	no	no	no	no	no	no	no	no
2:32688261-32703886	12	BIRC6	no	no	no	no	no	no	no	no
2:32639836-32701412	12	BIRC6	no	no	no	no	no	no	no	no
2:32631566-32701412	12	BIRC6	no	no	no	no	no	no	no	no
2:32605220-32656158	12	BIRC6	no	no	no	no	no	no	no	no
2:32602655-32656158	12	BIRC6	no	no	no	no	yes	yes	yes	yes
2:27820933-27824309	12	ZNF512	no	no	no	no	no	no	no	no
2:27353624-27354699	12	ABHD1,PREB	yes	yes	yes	no	yes	yes	yes	yes
22:50885950-50904503	12	SBF1	no	no	no	no	no	no	no	no
22:50713407-50716442	12	PLXNB2	no	no	no	no	no	no	no	no
22:46762282-46780583	12	CELSR1	no	no	no	no	no	no	no	no
22:45921422-45972988	12	FBLN1	no	no	no	no	no	no	no	no
22:43272142-43284804	12	PACSIN2	yes	yes	yes	yes	yes	yes	yes	yes
2:242174904-242192450	12	HDLBP	no	no	no	no	no	no	no	no
2:242169567-242178202	12	HDLBP	no	no	no	no	no	no	no	no
2:241420353-241492474	12	ANKMY1	no	no	no	no	no	no	no	no
2:24090704-24111269	12	ATAD2B	no	no	no	no	no	no	no	no
22:40757276-40759075	12	ADSL	no	no	no	no	no	no	no	no
2:235401685-235405233	12	ARL4C	yes	yes	yes	no	yes	yes	yes	yes
2:234431815-234465665	12	USP40	no	no	no	no	no	no	no	no
2:230666967-230668943	12	TRIP12	no	no	no	no	no	no	no	no
22:30353024-30375041	12	MTMR3	no	no	no	no	no	no	no	no
22:26081136-26107130	12	GRK3	no	no	no	no	no	no	no	no
22:24509532-24573785	12	CABIN1	no	no	no	no	no	no	no	no
22:21138259-21142008	12	PI4KA,SERPIND1	yes	yes	yes	yes	yes	yes	yes	yes
22:20748479-20755662	12	ZNF74	no	no	no	no	no	no	no	no
22:19963340-19964480	12	ARVCF	no	no	no	no	no	no	no	no
2:219506750-219521186	12	ZNF142	no	no	no	no	no	no	no	no
2:214174782-214204994	12	SPAG16	no	no	no	no	no	no	no	no
2:21224300-21239521	12	APOB	yes	yes	yes	no	yes	yes	yes	no
2:211421322-211456693	12	CPS1	yes	yes	yes	yes	yes	yes	yes	yes
2:20974569-21001225	12	LDAH	no	no	no	no	no	no	no	no
2:20478343-20527147	12	PUM2	no	no	no	no	yes	yes	yes	yes
2:201253945-201337775	12	SPATS2L	no	no	no	no	no	no	no	no
2:198273092-198288698	12	SF3B1	no	no	no	no	no	no	no	no
2:191765289-191769893	12	GLS	no	no	no	no	no	no	no	no
2:191759877-191796363	12	GLS	no	no	no	no	no	no	no	no
2:189936765-189963485	12	COL5A2	no	no	no	no	no	no	no	no
2:189850390-189859058	12	COL3A1	no	no	no	no	no	no	no	no
2:189849922-189859320	12	COL3A1	no	no	no	no	no	no	no	no
2:187501791-187545628	12	ITGAV	yes	yes	yes	yes	yes	yes	yes	yes
2:173423435-173427528	12	PDK1	no	no	no	no	no	no	no	no
2:172782046-172844276	12	HAT1	no	no	no	no	no	no	no	no
2:170871790-170917953	12	UBR3	no	no	no	no	no	no	no	no
2:1635658-1658280	12	PXDN	no	no	no	no	no	no	no	no
2:160229555-160245996	12	BAZ2B	no	no	no	no	no	no	no	no
2:15523338-15618413	12	NBAS	no	no	no	no	no	no	no	no
2:15523338-15557836	12	NBAS	no	no	no	no	no	no	no	no
2:15448339-15651474	12	NBAS	no	no	no	no	no	no	no	no
2:15358896-15449371	12	NBAS	no	no	no	no	no	no	no	no
21:46340949-46349595	12	ITGB2,ITGB2-AS1	yes	yes	yes	yes	yes	yes	yes	yes
21:45537700-45544608	12	PWP2	no	no	no	no	no	no	no	no
21:40630412-40646398	12	BRWD1	no	no	no	no	no	no	no	no
21:38480691-38525577	12	TTC3	no	no	no	no	no	no	no	no
21:34804483-34809828	12	IFNGR2,TMEM50B	yes	yes	yes	yes	yes	yes	yes	yes
21:34123429-34144169	12	PAXBP1	yes	yes	yes	yes	yes	yes	yes	yes
21:33825619-33830028	12	EVA1C	no	no	no	no	no	no	no	no
2:128922303-128939864	12	UGGT1	no	no	no	no	no	no	no	no
2:128870657-128903541	12	UGGT1	no	no	no	no	no	no	no	no
21:27264033-27284274	12	APP	no	no	no	no	no	no	no	no
2:110321942-110371783	12	2019-09-10	no	no	no	no	no	no	no	no
2:109067483-109109246	12	GCC2	no	no	no	no	no	no	no	no
2:100037960-100052403	12	REV1	no	no	no	no	no	no	no	no
20:61833638-61847538	12	YTHDF1	yes	yes	yes	yes	yes	yes	yes	yes
20:60907427-60912783	12	LAMA5,MIR4758	no	no	no	no	no	no	no	no
20:60882426-60883918	12	ADRM1	yes	yes	yes	no	yes	yes	yes	no
20:52192265-52199707	12	ZNF217	yes	yes	yes	no	yes	yes	no	no
20:5163706-5178533	12	CDS2	yes	yes	yes	no	yes	yes	yes	yes
20:5099414-5107268	12	PCNA,PCNA-AS1	no	no	no	no	no	no	no	no
20:47704545-47713486	12	CSE1L	yes	yes	yes	yes	yes	yes	yes	yes
20:47580366-47634087	12	ARFGEF2	no	no	no	no	no	no	no	no
20:44521036-44526748	12	CTSA	no	no	no	no	yes	yes	yes	yes
20:42311433-42345122	12	MYBL2	no	no	no	no	no	no	no	no
20:37617455-37623523	12	DHX35	no	no	no	no	no	no	no	no
20:371930-378203	12	TRIB3	yes	yes	yes	no	yes	yes	yes	no
20:3719304-3731554	12	HSPA12B	no	no	no	no	no	no	no	no
20:36685933-36694658	12	RPRD1B	no	no	no	no	no	no	no	no
20:35862422-35870025	12	RPN2	no	no	no	no	no	no	no	no
20:3251072-3275275	12	C20orf194	no	no	no	no	no	no	no	no
20:30370051-30385318	12	TPX2	no	no	no	no	no	no	no	no
20:24943579-24959518	12	APMAP	yes	yes	yes	yes	yes	yes	yes	yes
20:19870209-19983103	12	RIN2	yes	yes	yes	yes	yes	yes	yes	yes
20:17927811-17937681	12	SNX5	no	no	no	no	no	no	no	no
1:99729847-99753706	12	PLPPR4	yes	yes	yes	no	yes	yes	yes	yes
19:8995634-9038415	12	MUC16	no	no	no	no	no	no	no	no
19:8995634-9028396	12	MUC16	yes	no	no	no	yes	no	no	no
1:9809518-9833452	12	CLSTN1	no	no	no	no	no	no	no	no
19:7505229-7509340	12	ARHGEF18	no	no	no	no	no	no	no	no
19:58899503-58904854	12	RPS5	no	no	no	no	no	no	no	no
1:95616880-95663161	12	LOC101928118,TMEM56,TMEM56-RWDD3	yes	yes	yes	yes	yes	yes	yes	yes
19:5032876-5047680	12	KDM4B	no	no	no	no	no	no	no	no
19:50188010-50191707	12	PRMT1	yes	yes	yes	yes	yes	yes	yes	yes
19:49952348-49952911	12	PIH1D1	yes	yes	yes	no	yes	yes	yes	yes
19:47150868-47156332	12	DACT3	yes	yes	yes	yes	yes	yes	yes	yes
19:46025425-46026076	12	VASP	no	no	no	no	no	no	no	no
19:4542605-4556101	12	SEMA6B	no	no	no	no	no	no	no	no
19:4408899-4410520	12	CHAF1A	no	no	no	no	no	no	no	no
19:42857616-42862459	12	MEGF8	no	no	no	no	no	no	no	no
19:41083136-41089623	12	SHKBP1	no	no	no	no	no	no	no	no
19:38949785-38951231	12	RYR1	no	no	no	no	no	no	no	no
1:93721891-93724442	12	CCDC18	no	no	no	no	no	no	no	no
19:36825354-36858873	12	ZFP14	yes	yes	yes	yes	yes	yes	yes	yes
19:3623685-3624160	12	CACTIN	no	no	no	no	yes	yes	yes	no
19:34925772-34960798	12	UBA2	yes	yes	yes	yes	yes	yes	yes	yes
19:34818675-34821252	12	KIAA0355	no	no	no	no	no	no	no	no
19:33984195-34003682	12	PEPD	no	no	no	no	no	no	no	no
19:33087906-33133051	12	ANKRD27	yes	yes	yes	no	yes	yes	yes	no
19:31038849-31040421	12	ZNF536	no	no	no	no	no	no	no	no
19:19756682-19766262	12	ATP13A1	no	no	no	no	no	no	no	no
19:19447978-19454749	12	MAU2	no	no	no	no	no	no	no	no
19:17283145-17313112	12	MYO9B	no	no	no	no	no	no	no	no
19:17273159-17324104	12	MYO9B	yes	yes	yes	yes	yes	yes	yes	yes
19:16197232-16213813	12	TPM4	no	no	no	no	no	no	no	no
19:1615283-1621969	12	TCF3	no	no	no	no	no	no	no	no
19:15291491-15295830	12	NOTCH3	no	no	no	no	no	no	no	no
19:15276597-15302468	12	MIR6795,NOTCH3	no	no	no	no	no	no	no	no
19:14591116-14603724	12	GIPC1	no	no	no	no	no	no	no	no
19:14153264-14162785	12	IL27RA	no	no	no	no	no	no	no	no
19:13035717-13039661	12	FARSA	yes	yes	yes	no	yes	yes	yes	yes
19:12907633-12911883	12	PRDX2	yes	yes	yes	no	yes	yes	yes	no
19:12907633-12910803	12	PRDX2	yes	yes	yes	yes	yes	yes	yes	no
19:12814527-12826553	12	SNORD41,TNPO2	no	no	no	no	no	no	no	no
19:1269266-1274439	12	CIRBP,CIRBP-AS1	no	no	no	no	no	no	no	no
19:11319361-11356554	12	ANGPTL8,DOCK6,LOC105372273	no	no	no	no	no	no	no	no
19:1107632-1111613	12	SBNO2	no	no	no	no	no	no	no	no
19:10753954-10755235	12	SLC44A2	no	no	no	no	no	no	no	no
19:10284546-10291561	12	DNMT1	no	no	no	no	no	no	no	no
18:76856475-77013541	12	ATP9B	no	no	no	no	no	no	no	no
18:74638992-74672811	12	ZNF236	no	no	no	no	no	no	no	no
18:74620275-74640062	12	ZNF236	no	no	no	no	no	no	no	no
18:6985235-7036087	12	LAMA1	no	no	no	no	no	no	no	no
18:67741141-67781835	12	RTTN	no	no	no	no	no	no	no	no
18:66340924-66351480	12	TMX3	yes	yes	yes	yes	yes	yes	yes	yes
18:46162984-46343747	12	CTIF,MIR4743	no	no	no	no	no	no	no	no
18:21489116-21519350	12	LAMA3	no	no	no	no	no	no	no	no
18:214519-214921	12	THOC1	yes	yes	yes	yes	yes	yes	yes	yes
18:21393020-21425088	12	LAMA3	no	no	no	no	no	no	no	no
18:196636-199316	12	USP14	no	no	no	no	no	no	no	no
18:19379801-19399607	12	MIB1	no	no	no	no	no	no	no	no
18:19358063-19429349	12	MIB1,MIR1-2,MIR133A1,MIR133A1HG	no	no	no	no	no	no	no	no
18:12356692-12360050	12	AFG3L2	no	no	no	no	no	no	no	no
18:10801387-10807272	12	PIEZO2	no	no	no	no	no	no	no	no
18:10468465-10485780	12	APCDD1	no	no	no	no	no	no	no	no
17_ctg5_hap1:616744-618122	12	KANSL1	no	no	no	no	no	no	no	no
17:910404-962107	12	ABR,MIR3183	no	no	no	no	no	no	no	no
1:78414839-78426180	12	FUBP1	no	no	no	no	no	no	no	no
1:78414839-78425948	12	FUBP1	no	no	no	no	no	no	no	no
1:78191306-78205102	12	USP33	no	no	no	no	no	no	no	no
17:8132619-8146466	12	CTC1	no	no	no	no	no	no	no	no
17:80721840-80772810	12	TBCD	no	no	no	no	no	no	no	no
17:80721840-80739597	12	TBCD	no	no	no	no	no	no	no	no
17:80521229-80529746	12	FOXK2	no	no	no	no	no	no	no	no
17:80036213-80038466	12	FASN	no	no	no	no	no	no	no	no
17:76987801-76993726	12	CANT1	yes	yes	yes	yes	yes	yes	yes	yes
17:76183397-76200981	12	AFMID	no	no	no	no	no	no	no	no
17:7480373-7481024	12	EIF4A1,SENP3-EIF4A1	no	no	no	no	no	no	no	no
17:73055604-73061981	12	KCTD2	yes	yes	yes	yes	yes	yes	yes	yes
17:65715789-65732870	12	NOL11	no	no	no	no	no	no	no	no
17:65574301-65689647	12	PITPNC1	no	no	no	no	no	no	no	no
17:65132085-65146101	12	HELZ	no	no	no	no	no	no	no	no
17:62499547-62501950	12	DDX5	no	no	no	no	no	no	no	no
17:59975028-59996874	12	INTS2	no	no	no	no	no	no	no	no
17:58275620-58297148	12	USP32	no	no	no	no	no	no	no	no
17:57119173-57161450	12	TRIM37	no	no	no	no	no	no	no	no
17:5268416-5281988	12	RABEP1	no	no	no	no	no	no	no	no
17:48261456-48270211	12	COL1A1	no	no	no	no	no	no	no	no
17:48261456-48270054	12	COL1A1	yes	yes	yes	yes	yes	yes	yes	yes
17:46990195-47006422	12	UBE2Z	yes	yes	yes	no	yes	yes	yes	yes
17:4082151-4113242	12	ANKFY1	no	no	no	no	no	no	no	no
17:40818620-40819024	12	TUBG2	no	no	no	no	yes	yes	yes	no
17:40765866-40817580	12	TUBG1,TUBG2	yes	yes	yes	no	yes	yes	yes	yes
17:39919234-39921319	12	JUP	yes	no	no	no	yes	no	no	no
17:37571278-37584043	12	MED1	no	no	no	no	no	no	no	no
17:37560542-37576171	12	MED1	yes	yes	yes	yes	yes	yes	yes	yes
17:35620587-35640306	12	ACACA	no	no	no	no	no	no	no	no
17:30611677-30632460	12	RHBDL3	no	no	no	no	no	no	no	no
17:29550461-29554624	12	NF1	no	no	no	no	no	no	no	no
17:26944249-26958699	12	KIAA0100,SPAG5-AS1	no	no	no	no	no	no	no	no
17:26900132-26901874	12	ALDOC	yes	yes	yes	no	yes	yes	yes	no
17:18194155-18206037	12	TOP3A	no	no	no	no	no	no	no	no
17:1649001-1658559	12	SERPINF2	yes	yes	yes	yes	yes	yes	yes	yes
17:1648468-1658559	12	SERPINF2	no	no	no	no	no	no	no	no
17:1367479-1381486	12	MYO1C	no	no	no	no	no	no	no	no
16:89916711-89921059	12	SPIRE2	no	no	no	no	no	no	no	no
16:89836971-89877210	12	FANCA	no	no	no	no	no	no	no	no
16:87863628-87866631	12	SLC7A5	yes	yes	yes	no	yes	yes	yes	no
1:68167148-68173395	12	GNG12	yes	yes	yes	yes	yes	yes	yes	yes
16:81388009-81410933	12	GAN	no	no	no	no	no	no	no	no
16:74678259-74686020	12	RFWD3	no	no	no	no	no	no	no	no
1:67288043-67327985	12	WDR78	no	no	no	no	no	no	no	no
16:70698500-70699443	12	MTSS1L	no	no	no	no	no	no	no	no
16:70588953-70595687	12	SF3B3	no	no	no	no	no	no	no	no
16:69395306-69406258	12	TERF2	no	no	no	no	no	no	no	no
16:69194258-69201088	12	UTP4	no	no	no	no	no	no	no	no
16:68160350-68225678	12	NFATC3	no	no	no	no	no	no	no	no
16:67980073-67981338	12	SLC12A4	no	no	no	no	yes	yes	yes	yes
16:67771915-67840555	12	RANBP10	yes	yes	yes	no	yes	yes	yes	no
16:67700716-67702661	12	C16orf86	yes	yes	yes	yes	yes	yes	yes	yes
16:56533689-56540136	12	BBS2	no	no	no	no	no	no	no	no
16:56503914-56511407	12	OGFOD1	no	no	no	no	no	no	no	no
16:53281204-53326964	12	CHD9	no	no	no	no	no	no	no	no
16:48572636-48580165	12	MIR5095,N4BP1	yes	yes	yes	yes	yes	yes	yes	yes
16:47497792-47730399	12	PHKB	no	no	no	no	no	no	no	no
16:3163349-3170518	12	ZNF205,ZNF205-AS1	yes	yes	yes	yes	yes	yes	yes	yes
16:31102174-31106276	12	VKORC1	no	no	no	no	no	no	no	no
16:31049246-31051139	12	STX4	no	no	no	no	no	no	no	no
16:29808213-29809822	12	KIF22	yes	yes	yes	no	yes	yes	yes	no
16:28844137-28846720	12	ATXN2L	no	no	no	no	no	no	no	no
16:27224905-27227310	12	KDM8	no	no	no	no	no	no	no	no
16:23403700-23464512	12	COG7	no	no	no	no	no	no	no	no
16:22319468-22325048	12	POLR3E	no	no	no	no	no	no	no	no
16:21178160-21181926	12	TMEM159	yes	yes	yes	yes	yes	yes	yes	yes
16:2105402-2138713	12	PKD1,TSC2	yes	yes	yes	no	yes	yes	yes	yes
16:18849872-18882210	12	SMG1	no	no	no	no	no	no	no	no
16:1866893-1873038	12	HAGH	no	no	no	no	no	no	no	no
16:1826712-1832506	12	SPSB3	no	no	no	no	no	no	no	no
16:16372518-16381719	12	NOMO3	no	no	no	no	no	no	no	no
16:16101672-16130460	12	ABCC1	no	no	no	no	no	no	no	no
16:15724188-15725355	12	KIAA0430	no	no	no	no	no	no	no	no
16:14738130-14755922	12	BFAR	no	no	no	no	no	no	no	no
16:14680174-14721193	12	PARN	no	no	no	no	no	no	no	no
16:11969617-11991892	12	GSPT1	no	no	no	no	no	no	no	no
16:11864638-11870765	12	ZC3H7A	no	no	no	no	no	no	no	no
15:99250790-99467241	12	IGF1R,MIR4714	yes	yes	yes	no	yes	yes	yes	yes
15:93429398-93488095	12	CHD2,LINC01578,MIR3175	no	no	no	no	no	no	no	no
15:91150609-91169225	12	CRTC3,CRTC3-AS1	no	no	no	no	no	no	no	no
15:91009500-91045475	12	IQGAP1	yes	yes	yes	no	no	no	no	no
15:90996363-91045475	12	IQGAP1	no	no	no	no	no	no	no	no
15:90982563-91045475	12	IQGAP1	no	no	no	no	no	no	no	no
15:90982563-91040572	12	IQGAP1	no	no	no	no	no	no	no	no
15:88576087-88799399	12	NTRK3,NTRK3-AS1	no	no	no	no	no	no	no	no
15:80460393-80473501	12	FAH	no	no	no	no	no	no	no	no
15:75801257-75819602	12	PTPN9	no	no	no	no	no	no	no	no
15:75651044-75658933	12	MAN2C1	no	no	no	no	no	no	no	no
15:72495362-72511451	12	PKM	no	no	no	no	no	no	no	no
15:71433787-72057538	12	THSD4,THSD4-AS1,THSD4-AS2	no	no	no	no	no	no	no	no
15:66679210-66777529	12	MAP2K1	yes	yes	yes	no	yes	yes	yes	no
15:66015185-66034122	12	DENND4A	no	no	no	no	no	no	no	no
15:65790201-65793117	12	DPP8	yes	yes	yes	yes	no	no	no	no
15:65619464-65623079	12	IGDCC3	yes	yes	yes	no	yes	yes	yes	no
15:63953171-64010893	12	HERC1	no	no	no	no	no	no	no	no
15:63915013-63927087	12	HERC1	no	no	no	no	no	no	no	no
15:63821212-63883663	12	USP3,USP3-AS1	no	no	no	no	no	no	no	no
15:63335904-63364113	12	TPM1	yes	yes	yes	yes	yes	yes	yes	yes
15:62945360-62991066	12	TLN2	no	no	no	no	no	no	no	no
15:54786805-54804028	12	UNC13C	no	no	no	no	no	no	no	no
15:44864880-44892830	12	SPG11	no	no	no	no	no	no	no	no
15:44048846-44062778	12	PDIA3	no	no	no	no	no	no	no	no
15:43352249-43378438	12	UBR1	no	no	no	no	no	no	no	no
1:54272097-54284752	12	NDC1	no	no	no	no	no	no	no	no
15:42470647-42500502	12	MIR627,VPS39	yes	yes	no	no	yes	yes	no	no
15:41361767-41387866	12	INO80	no	no	no	no	no	no	no	no
15:39882005-39889668	12	THBS1	no	no	no	no	no	no	no	no
15:39876188-39885003	12	THBS1	no	no	no	no	no	no	no	no
15:39876188-39879721	12	THBS1	no	no	no	no	no	no	no	no
15:39874393-39883551	12	THBS1	no	no	no	no	no	no	no	no
15:37242524-37391800	12	MEIS2,MIR8063	no	no	no	no	no	no	no	no
15:33180372-33202736	12	FMN1	no	no	no	no	no	no	no	no
15:30026477-30064369	12	TJP1	no	no	no	no	no	no	no	no
1:52847313-52859475	12	ORC1	no	no	no	no	no	no	no	no
15:25349005-25363529	12	IPW,SNORD116-28,SNORD116-29,SNORD116-30	no	no	no	no	no	no	no	no
15:22869914-22877969	12	TUBGCP5	no	no	no	no	no	no	no	no
1:51736822-51739119	12	RNF11	yes	yes	yes	yes	yes	yes	yes	no
15:102241288-102255166	12	TARSL2	no	no	no	no	no	no	no	no
14:96779401-96798992	12	ATG2B	no	no	no	no	no	no	no	no
14:93180167-93215047	12	LGMN	yes	yes	yes	yes	yes	yes	yes	yes
14:89116255-89212627	12	EML5	no	no	no	no	no	no	no	no
1:47745912-47768018	12	STIL	no	no	no	no	no	no	no	no
14:76238076-76249873	12	TTLL5	yes	yes	yes	yes	yes	yes	yes	yes
14:76088421-76105805	12	FLVCR2	no	no	no	no	no	no	no	no
14:71495416-71572157	12	PCNX1	yes	no	no	no	yes	no	no	no
14:71476350-71570386	12	PCNX1	no	no	no	no	no	no	no	no
14:58772739-58796322	12	ARID4A	no	no	no	no	no	no	no	no
14:57740961-57749948	12	AP5M1	no	no	no	no	no	no	no	no
14:57696451-57706377	12	EXOC5	no	no	no	no	no	no	no	no
14:50929382-50943024	12	MAP4K5	no	no	no	no	no	no	no	no
14:50647289-50667802	12	SOS2	no	no	no	no	no	no	no	no
1:43881630-43886974	12	SZT2	no	no	no	no	no	no	no	no
1:43870050-43882312	12	SZT2	no	no	no	no	no	no	no	no
14:31175028-31205018	12	SCFD1	no	no	no	no	no	no	no	no
14:24759803-24766087	12	DHRS1	yes	yes	yes	no	yes	yes	yes	no
14:24566100-24572464	12	PCK2	no	no	no	no	no	no	no	no
14:23391384-23396023	12	PRMT5,PRMT5-AS1	no	no	no	no	no	no	no	no
14:23374544-23380612	12	RBM23	yes	yes	yes	yes	yes	yes	yes	yes
14:21868437-21871822	12	CHD8	no	no	no	no	no	no	no	no
14:21544518-21557035	12	ARHGEF40	no	no	no	no	no	no	no	no
1:41651792-41660071	12	SCMH1	no	no	no	no	no	no	no	no
14:106331860-106603575	12	ADAM6,FAM30A	no	no	no	no	no	no	no	no
14:105860890-105864484	12	PACS2	yes	yes	yes	yes	yes	yes	yes	yes
14:103871412-103923549	12	MARK3	no	no	no	no	no	no	no	no
14:103398715-103442386	12	CDC42BPB	yes	yes	yes	yes	yes	yes	yes	yes
14:102900571-102918964	12	TECPR2	no	no	no	no	no	no	no	no
14:102471098-102494478	12	DYNC1H1	no	no	no	no	no	no	no	no
14:102446055-102476423	12	DYNC1H1	no	no	no	no	no	no	no	no
14:100820023-100835595	12	WARS	no	no	no	no	no	no	no	no
1:40026484-40035361	12	LOC101929516,PABPC4,SNORA55	yes	yes	yes	yes	yes	yes	yes	yes
13:98606372-98670958	12	IPO5	no	no	no	no	no	no	no	no
13:97927885-97928663	12	MBNL2	no	no	no	no	no	no	no	no
1:39750754-39793025	12	MACF1	no	no	no	no	no	no	no	no
13:79945079-79946065	12	RBM26	no	no	no	no	no	no	no	no
13:76301164-76429504	12	LMO7	no	no	no	no	no	no	no	no
13:70314525-70549934	12	KLHL1	no	no	no	no	no	no	no	no
1:36469941-36506042	12	AGO3	no	no	no	no	no	no	no	no
1:3541555-3546694	12	TPRG1L	yes	yes	yes	yes	yes	yes	yes	yes
13:52234731-52313311	12	WDFY2	no	no	no	no	no	no	no	no
13:46039029-46085989	12	COG3	yes	yes	yes	yes	yes	yes	yes	yes
13:37539711-37559877	12	ALG5	no	no	no	no	no	no	no	no
13:33249980-33309467	12	PDS5B	no	no	no	no	no	no	no	no
1:32622946-32635661	12	KPNA6	no	no	no	no	no	no	no	no
13:22066827-22113827	12	MICU2	yes	yes	yes	yes	yes	yes	yes	yes
13:115004464-115038150	12	CDC16,MIR548AR	no	no	no	no	no	no	no	no
13:113481007-113515112	12	ATP11A	yes	yes	yes	no	yes	yes	yes	no
12:9073580-9090656	12	PHC1	no	no	no	no	no	no	no	no
12:88542064-88570096	12	TMTC3	no	no	no	no	no	no	no	no
12:78400198-78415642	12	NAV3	no	no	no	no	no	no	no	no
12:673461-673847	12	NINJ2	yes	yes	yes	yes	yes	yes	yes	yes
12:6666036-6669953	12	NOP2	yes	yes	yes	no	yes	yes	yes	no
12:6634748-6639983	12	NCAPD2	no	no	no	no	no	no	no	no
12:6062661-6161949	12	VWF	no	no	no	no	no	no	no	no
12:57924093-57927880	12	DCTN2	no	no	no	no	no	no	no	no
12:57005356-57011316	12	BAZ2A	no	no	no	no	no	no	no	no
12:56915608-56974159	12	RBMS2	yes	yes	yes	yes	yes	yes	yes	yes
12:56740602-56748647	12	STAT2	no	no	no	no	no	no	no	no
12:56639160-56645879	12	ANKRD52	no	no	no	no	no	no	no	no
12:54685895-54694791	12	NFE2	yes	yes	yes	yes	yes	yes	yes	yes
12:54675578-54680872	12	HNRNPA1,HNRNPA1P10	no	no	no	no	no	no	no	no
12:53676912-53684780	12	ESPL1	no	no	no	no	no	no	no	no
1:24987209-24989715	12	SRRM1	no	no	no	no	no	no	no	no
1:247030962-247081679	12	AHCTF1	yes	yes	yes	yes	yes	yes	yes	yes
12:45751072-45815056	12	ANO6	no	no	no	no	no	no	no	no
1:243800912-244006584	12	AKT3	yes	yes	yes	yes	yes	yes	yes	yes
1:243327585-243354796	12	CEP170	yes	no	no	no	yes	no	no	no
1:24286300-24289949	12	PNRC2	yes	yes	yes	yes	yes	yes	yes	yes
1:24119497-24122029	12	LYPLA2	no	no	no	no	no	no	no	no
1:236719104-236732424	12	HEATR1	no	no	no	no	no	no	no	no
1:235600636-235602237	12	TBCE	no	no	no	no	no	no	no	no
1:235338498-235346108	12	ARID4B	no	no	no	no	no	no	no	no
1:235272657-235283214	12	TOMM20	yes	yes	yes	yes	yes	yes	yes	yes
1:233150410-233193036	12	PCNX2	no	no	no	no	no	no	no	no
1:231408057-231411066	12	GNPAT	no	no	no	no	no	no	no	no
12:29812812-29813818	12	TMTC1	yes	yes	yes	yes	no	no	no	no
1:228401141-228402799	12	C1orf145,OBSCN	no	no	no	no	no	no	no	no
1:225674533-225718340	12	ENAH	yes	yes	yes	yes	yes	yes	yes	no
12:21794885-21799950	12	LDHB	no	no	no	no	no	no	no	no
1:22174181-22216978	12	HSPG2	no	no	no	no	no	no	no	no
12:21621843-21644650	12	PYROXD1,RECQL	yes	yes	yes	yes	yes	yes	yes	yes
1:22159959-22163499	12	HSPG2	no	no	no	no	no	no	no	no
1:22154355-22178419	12	HSPG2	no	no	no	no	no	no	no	no
12:20769163-20807139	12	PDE3A	yes	yes	no	no	yes	yes	no	no
12:19615443-19667718	12	AEBP2	no	no	no	no	no	no	no	no
12:15094949-15097773	12	ARHGDIB	yes	yes	yes	yes	yes	yes	yes	yes
12:1399017-1553916	12	ERC1	no	no	no	no	no	no	no	no
12:133220422-133248908	12	POLE	no	no	no	no	no	no	no	no
12:131276413-131286033	12	STX2	no	no	no	no	no	no	no	no
12:123028146-123032516	12	KNTC1	no	no	no	no	no	no	no	no
1:212276183-212278187	12	DTL	yes	yes	yes	yes	yes	yes	yes	yes
1:212241565-212254092	12	DTL,MIR3122	no	no	no	no	no	no	no	no
12:122326645-122341013	12	PSMD9	no	no	no	no	no	no	no	no
1:2120987-2125572	12	FAAP20	no	no	no	no	no	no	no	no
12:120602139-120613677	12	GCN1	no	no	no	no	no	no	no	no
12:120575009-120585076	12	GCN1	no	no	no	no	no	no	no	no
1:211952259-211956844	12	LPGAT1	yes	yes	no	no	yes	yes	no	no
12:118454505-118467630	12	RFC5	yes	yes	yes	yes	yes	yes	yes	yes
12:113812278-113822751	12	PLBD2	no	no	no	no	no	no	no	no
12:113796370-113827458	12	PLBD2	yes	yes	yes	yes	yes	yes	yes	yes
12:112110464-112119639	12	BRAP	no	no	no	no	no	no	no	no
12:111157612-111168564	12	PPP1CC	yes	yes	yes	yes	yes	yes	yes	yes
12:109646969-109694041	12	ACACB	no	no	no	no	no	no	no	no
12:109629651-109694041	12	ACACB	no	no	no	no	no	no	no	no
12:109604665-109617102	12	ACACB	no	no	no	no	no	no	no	no
12:109577201-109577863	12	ACACB	yes	no	no	no	yes	no	no	no
1:210573811-210797014	12	HHAT	no	no	no	no	no	no	no	no
12:1021254-1025986	12	RAD52	no	no	no	no	no	no	no	no
1:207217193-207225668	12	YOD1	yes	yes	yes	yes	yes	yes	yes	yes
1:206566045-206567030	12	SRGAP2,SRGAP2D	no	no	no	no	no	no	no	no
1:203680004-203713209	12	ATP2B4,LINC00260,SNORA77	yes	yes	yes	yes	yes	yes	yes	yes
1:203672779-203691817	12	ATP2B4	no	no	no	no	no	no	no	no
1:201452657-201465432	12	CSRP1	yes	yes	yes	yes	yes	yes	yes	yes
1:19481411-19487641	12	UBR4	no	no	no	no	no	no	no	no
1:19452939-19472427	12	UBR4	no	no	no	no	no	no	no	no
1:19431541-19439361	12	UBR4	no	no	no	no	no	no	no	no
1:19410997-19520051	12	UBR4	no	no	no	no	no	no	no	no
1:183084654-183114727	12	LAMC1	yes	no	no	no	yes	no	no	no
1:179959641-179975702	12	CEP350	no	no	no	no	no	no	no	no
1:178423581-178427679	12	RASAL2	no	no	no	no	no	no	no	no
11:77635487-77671437	12	INTS4	no	no	no	no	no	no	no	no
11:77594877-77652297	12	AAMDC,INTS4	no	no	no	no	no	no	no	no
11:76174864-76239510	12	EMSY	no	no	no	no	no	no	no	no
11:73988029-73997436	12	P4HA3	no	no	no	no	no	no	no	no
1:173833038-173837125	12	GAS5,GAS5-AS1,SNORA103,SNORD44,SNORD47,SNORD74,SNORD75,SNORD76,SNORD77,SNORD78,SNORD79,SNORD80,SNORD81	yes	yes	yes	yes	yes	yes	yes	yes
11:73759249-73850873	12	C2CD3	no	no	no	no	no	no	no	no
11:72554195-72696161	12	FCHSD2,MIR4459	no	no	no	no	no	no	no	no
11:71808337-71814433	12	LAMTOR1,LRTOMT	yes	yes	yes	yes	yes	yes	yes	yes
11:71728732-71740336	12	LOC100128494,NUMA1	no	no	no	no	no	no	no	no
1:171504566-171544267	12	PRRC2C	no	no	no	no	no	no	no	no
11:6962801-6977013	12	ZNF215	no	no	no	no	no	no	no	no
11:68830351-68848967	12	TPCN2	no	no	no	no	no	no	no	no
11:67202980-67203821	12	PTPRCAP	yes	yes	yes	yes	yes	yes	yes	yes
11:66985201-67020328	12	KDM2A	no	no	no	no	no	no	no	no
11:66824288-66839488	12	RHOD	yes	yes	yes	yes	yes	yes	yes	yes
11:66287087-66291353	12	BBS1	no	no	no	no	no	no	no	no
11:66254010-66255478	12	DPP3	no	no	no	no	no	no	no	no
11:66112842-66115161	12	B4GAT1	yes	yes	yes	yes	yes	yes	yes	yes
11:66001602-66006748	12	PACS1	no	no	no	no	no	no	no	no
11:65984165-66002874	12	PACS1	no	no	no	no	no	no	no	no
11:65837823-66001713	12	PACS1	yes	yes	yes	yes	yes	yes	yes	yes
11:6559841-6585354	12	DNHD1	no	no	no	no	no	no	no	no
11:6559612-6568896	12	DNHD1	yes	no	no	no	yes	no	no	no
11:63961732-63965446	12	STIP1	no	no	no	no	no	no	no	no
11:6340175-6341740	12	PRKCDBP	yes	yes	yes	yes	yes	yes	yes	yes
11:61124001-61125300	12	CYB561A3	no	no	no	no	no	no	no	no
11:61110226-61116231	12	CYB561A3,TKFC	yes	yes	yes	yes	yes	yes	yes	yes
11:61081779-61091859	12	DDB1	no	no	no	no	no	no	no	no
1:160278890-160293320	12	COPA,SUMO1P3	no	no	no	no	no	no	no	no
1:160264273-160305112	12	COPA,SUMO1P3	no	no	no	no	yes	yes	yes	yes
1:1599765-1603068	12	CDK11B,SLC35E2B	no	no	no	no	no	no	no	no
11:57256388-57259335	12	SLC43A1	no	no	no	no	no	no	no	no
1:156770165-156770609	12	PRCC	yes	yes	yes	yes	yes	yes	yes	yes
1:156262483-156264807	12	GLMP	no	no	no	no	no	no	no	no
1:155936206-155948336	12	ARHGEF2	yes	yes	yes	yes	yes	yes	yes	yes
1:155279579-155288082	12	FDPS	no	no	no	no	no	no	no	no
1:154207066-154218851	12	UBAP2L	no	no	no	no	no	no	no	no
1:150900179-150913904	12	SETDB1	no	no	no	no	no	no	no	no
11:47828621-47859175	12	NUP160	no	no	no	no	no	no	no	no
11:47436838-47438051	12	SLC39A13	no	no	no	no	no	no	no	no
11:43351514-43366080	12	API5	no	no	no	no	no	no	no	no
11:33604883-33640208	12	KIAA1549L	no	no	no	no	no	no	no	no
1:12632755-12640694	12	DHRS3,MIR6730	yes	yes	yes	yes	yes	yes	yes	yes
11:2423840-2425106	12	TSSC4	yes	yes	yes	no	yes	yes	yes	no
1:12359258-12382803	12	VPS13D	no	no	no	no	no	no	no	no
1:12294247-12338095	12	VPS13D	no	no	no	no	no	no	no	no
1:1191424-1203372	12	UBE2J2	no	no	no	no	no	no	no	no
11:18587893-18591924	12	UEVLD	no	no	no	no	no	no	no	no
11:17121406-17167489	12	PIK3C2A	no	no	no	no	no	no	no	no
1:114437370-114444507	12	AP4B1,AP4B1-AS1	no	no	no	no	no	no	no	no
1:114162357-114201887	12	MAGI3	no	no	no	no	no	no	no	no
1:113459799-113460666	12	SLC16A1	no	no	no	no	no	no	no	no
11:134240901-134243702	12	GLB1L2	no	no	no	no	no	no	no	no
11:130339156-130346539	12	ADAMTS15	yes	yes	yes	yes	yes	yes	yes	yes
11:129751621-129755504	12	NFRKB	no	no	no	no	no	no	no	no
11:125853766-125891415	12	CDON	no	no	no	no	no	no	no	no
11:125465775-125490021	12	STT3A	no	no	no	no	no	no	no	no
11:125315640-125318463	12	FEZ1	yes	yes	yes	no	yes	yes	yes	yes
11:122929339-122932037	12	HSPA8	no	no	no	no	no	no	no	no
11:118453893-118455359	12	ARCN1	yes	yes	yes	no	yes	yes	yes	no
1:11177060-11316249	12	ANGPTL7,MTOR,MTOR-AS1	no	no	no	no	no	no	no	no
11:117233119-117283982	12	CEP164	no	no	no	no	no	no	no	no
1:109482257-109486679	12	CLCC1	no	no	no	no	no	no	no	no
1:10425157-10425706	12	KIF1B	no	no	no	no	yes	yes	yes	yes
1:10093040-10241296	12	UBE4B	yes	yes	yes	yes	yes	yes	yes	yes
10:99236439-99238146	12	MMS19	no	no	no	no	no	no	no	no
10:95351592-95360993	12	RBP4	yes	yes	yes	yes	yes	yes	yes	yes
10:95103612-95148911	12	MYOF	no	no	no	no	no	no	no	no
10:89544226-89550187	12	ATAD1	no	no	no	no	no	no	no	no
10:82228302-82249070	12	TSPAN14	no	no	no	no	no	no	no	no
10:82214037-82269227	12	TSPAN14	no	no	no	no	no	no	no	no
10:79734906-79745743	12	POLR3A	yes	yes	yes	yes	yes	yes	yes	yes
10:79613111-79616650	12	DLG5	no	no	no	no	no	no	no	no
10:79576764-79593797	12	DLG5	no	no	no	no	no	no	no	no
10:72513555-72522195	12	ADAMTS14	yes	yes	yes	yes	yes	yes	yes	yes
10:70496632-70507032	12	CCAR1	no	no	no	no	no	no	no	no
10:3822518-3824406	12	KLF6	yes	yes	yes	no	yes	yes	yes	no
10:35537036-35819171	12	CCNY	no	no	no	no	no	no	no	no
10:35415768-35468775	12	CREM	yes	yes	yes	yes	yes	yes	yes	yes
10:33197295-33200598	12	ITGB1	no	no	no	no	no	no	no	no
10:255828-286910	12	ZMYND11	no	no	no	no	no	no	no	no
10:15824153-15858914	12	FAM188A	no	no	no	no	no	no	no	no
10:134563274-134596984	12	INPP5A	yes	yes	yes	no	yes	yes	yes	yes
10:128768965-128797699	12	DOCK1	no	no	no	no	no	no	no	no
10:124608609-124639157	12	FAM24B,FAM24B-CUZD1,LOC399815	yes	yes	yes	yes	yes	yes	yes	yes
10:123596232-123659509	12	ATE1	no	no	no	no	no	no	no	no
10:12198905-12203120	12	SEC61A2	no	no	no	no	no	no	no	no
10:12123470-12150014	12	DHTKD1	no	no	no	no	no	no	no	no
10:11789347-11797607	12	ECHDC3	yes	yes	yes	yes	yes	yes	yes	yes
10:105822015-105837284	12	COL17A1	no	no	no	no	no	no	no	no
10:104209943-104216050	12	C10orf95,RPARP-AS1	yes	yes	yes	yes	yes	yes	yes	yes
10:104121474-104135341	12	GBF1	no	no	no	no	no	no	no	no
10:104005254-104123555	12	GBF1	yes	yes	yes	yes	yes	yes	yes	no
10:103902801-103908695	12	PPRC1	no	no	no	no	no	no	no	no
10:103699619-103753360	12	C10orf76	no	no	no	no	no	no	no	no
10:103547120-103567658	12	MGEA5	no	no	no	no	no	no	no	no

## Sheet: pos_10_20_150
CircID	Read count	Gene	Validated_300_VLS?	Validated_300_LS?	Validated_300_MS?	Validated_300_HS?	Validated_600_VLS?	Validated_600_LS?	Validated_600_MS?	Validated_600_HS?
12:52679696-52700862	28	KRT81,KRT86	yes	yes	yes	yes	yes	yes	yes	yes
7:141764183-141792408	25	MGAM	yes	yes	yes	yes	yes	yes	yes	yes
2:55463755-55479060	25	MTIF2	yes	yes	yes	yes	yes	yes	yes	yes
17:4784426-4799398	25	MINK1	yes	yes	yes	yes	yes	yes	yes	no
10:114298004-114578504	25	MIR4295,VTI1A	yes	yes	yes	no	yes	yes	yes	yes
9:115336336-115337531	24	KIAA1958	yes	yes	yes	yes	yes	yes	yes	yes
5:139866542-139915123	24	ANKHD1,ANKHD1-EIF4EBP3	yes	yes	yes	yes	yes	yes	yes	yes
1:44044480-44072639	24	PTPRF	yes	yes	yes	yes	yes	yes	yes	yes
1:171504566-171544267	24	PRRC2C	no	no	no	no	no	no	no	no
11:1773981-1782698	24	CTSD	yes	yes	yes	yes	yes	yes	yes	yes
X:53654360-53707139	23	HUWE1	yes	yes	yes	yes	no	no	no	no
X:53421697-53442118	23	MIR6857,SMC1A	yes	yes	yes	yes	yes	yes	yes	yes
9:134399182-134404425	23	POMT1,UCK1	yes	yes	yes	yes	yes	yes	yes	yes
9:133507328-133513739	23	FUBP3	no	no	no	no	yes	yes	yes	yes
9:131343200-131371256	23	MIR1268A,SPTAN1	yes	yes	yes	yes	yes	yes	yes	yes
8:87526655-87573726	23	CPNE3	yes	yes	yes	yes	yes	yes	yes	yes
7:65425672-65444528	23	GUSB	yes	yes	yes	yes	yes	no	no	no
6:168317768-168369878	23	AFDN	yes	yes	yes	yes	yes	yes	yes	yes
2:32613817-32670736	23	BIRC6	no	no	no	no	no	no	no	no
22:36677322-36702653	23	MIR6819,MYH9	yes	yes	yes	yes	no	no	no	no
19:51891542-51893828	23	C19orf84	yes	yes	yes	yes	yes	yes	yes	yes
16:75327607-75467387	23	CFDP1	yes	yes	yes	yes	yes	yes	yes	yes
12:56525260-56538460	23	ESYT1	yes	yes	yes	yes	yes	yes	yes	yes
12:53294371-53320253	23	KRT8	yes	yes	yes	yes	yes	yes	yes	yes
1:233353644-233398909	23	PCNX2	yes	yes	yes	yes	yes	yes	yes	yes
11:33047204-33055128	23	DEPDC7	yes	yes	yes	yes	yes	yes	yes	yes
10:70446112-70454239	23	TET1	yes	yes	yes	yes	yes	yes	yes	yes
9:112898406-112918777	22	AKAP2,PALM2-AKAP2	no	no	no	no	no	no	no	no
9:112852476-112900819	22	AKAP2,PALM2-AKAP2	yes	yes	yes	yes	yes	yes	yes	yes
7:138936701-138992982	22	UBN2	yes	yes	yes	yes	yes	yes	yes	yes
4:44697631-44702697	22	GUF1	yes	yes	yes	yes	yes	yes	yes	yes
4:122754385-122776716	22	BBS7	yes	yes	yes	yes	yes	yes	yes	yes
3:49158546-49162045	22	LAMB2	yes	yes	yes	yes	yes	yes	yes	yes
2:69685126-69759294	22	AAK1,SNORA36C	yes	yes	yes	yes	yes	yes	yes	yes
22:36689374-36705441	22	MYH9	no	no	no	no	yes	yes	yes	yes
22:36681703-36717866	22	MIR6819,MYH9	yes	yes	yes	yes	yes	yes	yes	yes
2:166729871-166786874	22	TTC21B	yes	yes	yes	yes	yes	yes	yes	yes
2:15358896-15449371	22	NBAS	yes	yes	yes	yes	yes	yes	yes	yes
21:33709402-33725215	22	URB1	yes	yes	yes	yes	yes	yes	yes	yes
2:131805448-131810588	22	FAM168B	yes	yes	yes	yes	yes	yes	yes	yes
2:101554214-101598839	22	LOC101927142,NPAS2	yes	yes	yes	yes	yes	yes	yes	yes
19:34934748-34955036	22	UBA2	no	no	no	no	no	no	no	no
19:18685679-18688270	22	UBA52	yes	yes	yes	yes	yes	yes	yes	yes
18:60382671-60612504	22	PHLPP1	yes	yes	yes	yes	yes	yes	yes	yes
18:10770145-10857209	22	PIEZO2	yes	yes	yes	yes	yes	yes	yes	yes
17:76394332-76415806	22	PGS1	yes	yes	yes	yes	yes	yes	yes	yes
17:29552100-29654857	22	EVI2A,EVI2B,NF1,OMG	no	no	no	no	no	no	no	no
17:18148152-18155127	22	FLII,LLGL1	yes	yes	yes	yes	yes	yes	yes	yes
15:67004005-67074337	22	SMAD6	yes	yes	yes	yes	yes	yes	yes	yes
15:40750649-40754493	22	BAHD1	yes	yes	yes	yes	yes	yes	yes	yes
1:35649200-35654983	22	SFPQ	yes	yes	yes	yes	yes	yes	yes	yes
13:28840851-28869475	22	PAN3	yes	yes	yes	yes	no	no	no	no
12:109650640-109696169	22	ACACB	yes	yes	yes	yes	yes	yes	yes	yes
X:123204998-123224614	21	STAG2	yes	yes	yes	yes	yes	yes	yes	yes
9:19115758-19123645	21	PLIN2	yes	yes	yes	yes	yes	yes	yes	yes
9:134322471-134354006	21	PRRC2B	no	no	no	no	no	no	no	no
9:107589228-107599377	21	ABCA1	yes	yes	yes	yes	yes	yes	yes	yes
8:74461836-74659943	21	STAU2	yes	yes	yes	yes	yes	yes	yes	yes
8:48775959-48805817	21	PRKDC	no	no	no	no	no	no	no	no
8:145620312-145626469	21	CPSF1,MIR6849	no	no	no	no	yes	yes	yes	yes
8:142217273-142231864	21	SLC45A4	yes	yes	yes	yes	yes	yes	yes	yes
8:121256117-121302005	21	COL14A1	yes	yes	yes	yes	yes	yes	yes	yes
7:149476666-149499292	21	SSPO	yes	yes	yes	yes	yes	yes	yes	yes
6_cox_hap2:61610-69400	21	ZBED9	no	no	no	no	no	no	no	no
6:152679507-152949689	21	SYNE1,SYNE1-AS1	yes	yes	yes	yes	yes	yes	yes	yes
5:16670634-16761655	21	MYO10	yes	yes	yes	yes	no	no	no	no
5:133887741-133918918	21	JADE2	yes	yes	yes	yes	yes	yes	yes	yes
5:131013395-131132756	21	FNIP1	yes	yes	yes	yes	yes	yes	yes	yes
5:102494155-102526683	21	PPIP5K2	yes	yes	yes	yes	yes	yes	yes	yes
4:57340219-57361560	21	SRP72	no	no	no	no	no	no	no	no
4:143003183-143045913	21	INPP4B	yes	yes	yes	yes	yes	yes	yes	yes
3:184032282-184041029	21	EIF4G1	yes	yes	yes	yes	yes	yes	yes	yes
3:15270480-15283760	21	CAPN7	yes	yes	yes	yes	yes	yes	yes	yes
3:113499896-113514051	21	ATP6V1A	yes	yes	yes	yes	yes	yes	yes	yes
2:9467954-9499018	21	ASAP2	yes	yes	yes	yes	yes	yes	yes	yes
2:32726779-32832710	21	BIRC6,BIRC6-AS2,MIR558	no	no	no	no	no	no	no	no
2:32704529-32819127	21	BIRC6,BIRC6-AS2,MIR558	no	no	no	no	yes	yes	yes	yes
2:240048151-240111773	21	HDAC4	yes	yes	yes	yes	no	no	no	no
22:22273791-22288598	21	PPM1F	yes	yes	yes	yes	yes	yes	yes	yes
2:205526531-205551005	21	PARD3B	yes	yes	yes	yes	no	no	no	no
2:1635658-1658280	21	PXDN	yes	yes	yes	yes	yes	yes	yes	yes
2:150327196-150330659	21	LYPD6	yes	yes	yes	yes	yes	yes	yes	yes
20:47570092-47639718	21	ARFGEF2	yes	yes	yes	yes	yes	yes	yes	yes
19:10742543-10755235	21	SLC44A2	yes	yes	yes	yes	yes	yes	yes	yes
18:19029470-19065714	21	GREB1L	yes	yes	yes	yes	yes	yes	yes	yes
18:13663345-13682104	21	FAM210A	yes	yes	yes	yes	yes	yes	yes	yes
17:62130139-62207502	21	ERN1	yes	yes	yes	yes	no	no	no	no
1:70736538-70781249	21	ANKRD13C	yes	yes	yes	yes	yes	yes	yes	yes
16:90071278-90075838	21	DBNDD1	yes	yes	yes	yes	yes	yes	yes	yes
16:70286296-70292120	21	AARS	yes	yes	yes	no	yes	yes	yes	no
16:58594115-58663750	21	CNOT1	yes	yes	yes	yes	yes	yes	yes	yes
16:30711936-30727800	21	SNORA30,SRCAP	yes	yes	yes	yes	yes	yes	yes	yes
16:2041974-2044276	21	SYNGR3	yes	yes	yes	yes	yes	yes	yes	yes
15:63929703-64040057	21	HERC1	yes	yes	yes	no	yes	yes	yes	yes
15:39876188-39885869	21	THBS1	no	no	no	no	no	no	no	no
1:52891020-52992045	21	ZCCHC11	yes	yes	yes	yes	yes	yes	yes	yes
1:52257717-52302110	21	MIR761,NRDC	yes	yes	yes	yes	yes	yes	yes	yes
14:21989472-21993788	21	SALL2	yes	yes	yes	yes	yes	yes	yes	yes
14:106331860-106942037	21	ADAM6,FAM30A,LINC00221,LINC00226	yes	yes	yes	yes	yes	yes	yes	yes
1:40723732-40759856	21	ZMPSTE24	yes	yes	yes	yes	yes	yes	yes	yes
12:50523580-50537840	21	CERS5	yes	yes	yes	yes	yes	yes	yes	yes
1:236987418-237026854	21	MTR	yes	yes	yes	yes	yes	yes	yes	yes
1:23395031-23410184	21	KDM1A	yes	yes	yes	yes	no	no	no	no
1:19447682-19525422	21	UBR4	yes	yes	yes	yes	yes	yes	yes	yes
1:19420442-19474621	21	UBR4	yes	yes	yes	yes	yes	yes	yes	no
1:19407842-19465714	21	UBR4	yes	yes	yes	yes	yes	yes	yes	yes
11:31474264-31484852	21	IMMP1L	no	no	no	no	no	no	no	no
1:118424444-118455305	21	GDAP2	yes	yes	yes	yes	yes	yes	yes	yes
1:110551655-110560205	21	AHCYL1	yes	yes	yes	yes	yes	yes	yes	yes
10:128768965-129152991	21	DOCK1,FAM196A	no	no	no	no	no	no	no	no
10:103916775-103923627	21	NOLC1	yes	yes	yes	yes	yes	yes	yes	yes
X:95990756-96724837	20	DIAPH2,RPA4	yes	yes	yes	yes	yes	yes	yes	yes
X:53630328-53658434	20	HUWE1	no	no	no	no	no	no	no	no
X:43590940-43606068	20	MAOA	yes	yes	yes	yes	yes	yes	yes	yes
X:149934808-149938842	20	CD99L2	yes	yes	yes	yes	yes	yes	yes	yes
X:149895686-149912925	20	MTMR1	yes	yes	yes	yes	yes	yes	yes	yes
X:106201565-106243474	20	MORC4	yes	yes	yes	yes	yes	yes	yes	yes
X:100474932-100500066	20	DRP2	yes	yes	yes	yes	yes	yes	yes	yes
9:35711591-35717437	20	TLN1	no	no	no	no	no	no	no	no
9:35703556-35719279	20	MIR6852,TLN1	no	no	no	no	no	no	no	no
9:132597695-132637234	20	MIR6855,USP20	yes	yes	yes	yes	yes	yes	yes	yes
9:131340388-131366696	20	MIR1268A,SPTAN1	no	no	no	no	no	no	no	no
9:131284946-131296230	20	GLE1,MIR1268A	yes	yes	yes	yes	yes	yes	yes	yes
9:102587940-102609897	20	NR4A3	yes	yes	yes	yes	yes	yes	yes	yes
9:101585537-101612363	20	GALNT12	yes	yes	yes	yes	yes	yes	yes	yes
8:71040667-71316020	20	NCOA2	yes	yes	yes	yes	yes	yes	yes	yes
8:71036922-71057083	20	NCOA2	yes	yes	yes	yes	yes	yes	yes	yes
8:62413114-62555992	20	ASPH,CLVS1	yes	yes	yes	yes	yes	yes	yes	yes
8:56685790-56705343	20	TGS1,TMEM68	yes	yes	yes	yes	yes	yes	yes	yes
8:48713353-48739422	20	PRKDC	no	no	no	no	no	no	no	no
8:48685668-48767934	20	PRKDC	yes	yes	yes	yes	no	no	no	no
8:17611225-17613470	20	MTUS1	yes	yes	yes	no	no	no	no	no
8:103271212-103372418	20	UBR5	yes	yes	yes	yes	yes	yes	yes	yes
8:100443764-100673719	20	MIR599,MIR875,VPS13B	yes	yes	yes	yes	yes	yes	yes	yes
7:98515045-98574699	20	TRRAP	no	no	no	no	yes	yes	yes	no
7:91752433-91761186	20	CYP51A1	yes	yes	yes	no	yes	yes	yes	no
7:81380215-81381578	20	HGF	yes	yes	yes	yes	no	no	no	no
7:143421452-143427173	20	TCAF2	yes	yes	yes	yes	yes	yes	yes	yes
7:131060182-131163436	20	MKLN1	yes	yes	yes	yes	yes	yes	yes	yes
7:127343218-127631109	20	SND1	yes	yes	yes	yes	no	no	no	no
7:120629444-120767311	20	CPED1	yes	yes	yes	yes	yes	yes	yes	yes
7:107564674-107638937	20	LAMB1	yes	yes	yes	yes	yes	yes	yes	yes
6:99979238-99981059	20	TSTD3	yes	yes	yes	yes	yes	yes	yes	yes
6:57038233-57050012	20	BAG2	no	no	no	no	no	no	no	no
6:556483-598123	20	EXOC2	yes	yes	yes	yes	yes	yes	yes	yes
6:52535883-52551385	20	TMEM14A	yes	yes	yes	yes	yes	yes	yes	yes
6:4037630-4056669	20	PRPF4B	yes	yes	yes	yes	yes	yes	yes	yes
6:37138900-37143204	20	PIM1	yes	yes	yes	yes	yes	yes	yes	yes
6:34949466-35051280	20	ANKS1A	yes	yes	yes	yes	yes	yes	yes	yes
6:169620292-169649068	20	LOC101929523,THBS2	no	no	no	no	no	no	no	no
6:150052748-150067688	20	NUP43	yes	yes	yes	yes	yes	yes	yes	yes
6:135290375-135348292	20	HBS1L,MIR3662	yes	yes	yes	yes	yes	yes	yes	yes
6:108532716-108543524	20	SNX3	yes	yes	yes	yes	yes	yes	yes	yes
5:37298969-37318187	20	NUP155	yes	yes	yes	yes	yes	yes	yes	yes
5:169097545-169267856	20	DOCK2	yes	yes	yes	yes	yes	yes	yes	yes
5:168098202-168250336	20	LOC101927969,MIR218-2,SLIT3	yes	yes	yes	yes	yes	yes	yes	yes
5:14692962-14699842	20	OTULIN	yes	yes	yes	yes	yes	yes	yes	yes
5:135513025-135518422	20	SMAD5	yes	yes	yes	yes	no	no	no	no
4:3209007-3225858	20	HTT	yes	yes	yes	yes	yes	yes	yes	yes
4:143029245-143191927	20	INPP4B	yes	yes	yes	yes	no	no	no	no
4:143029245-143067149	20	INPP4B	yes	yes	yes	yes	yes	yes	yes	yes
4:140037802-140060651	20	ELF2	no	no	no	no	no	no	no	no
4:106164726-106200960	20	TET2,TET2-AS1	yes	yes	yes	yes	yes	yes	yes	yes
3:81538849-81695633	20	GBE1	no	no	no	no	no	no	no	no
3:50099394-50114685	20	RBM6	yes	yes	yes	yes	yes	yes	yes	yes
3:194789012-194901236	20	MIR3137,XXYLT1,XXYLT1-AS1,XXYLT1-AS2	yes	yes	yes	yes	yes	yes	yes	yes
3:183855953-183862495	20	EIF2B5	yes	yes	yes	yes	yes	yes	yes	yes
3:183491420-183521976	20	YEATS2	yes	yes	yes	yes	no	no	no	no
3:176738541-176744262	20	TBL1XR1	no	no	no	no	no	no	no	no
3:15720807-15731727	20	ANKRD28	yes	yes	yes	yes	yes	yes	yes	yes
3:155203144-155271985	20	PLCH1	yes	yes	yes	yes	yes	yes	yes	yes
3:133292433-133309118	20	CDV3	yes	yes	yes	yes	yes	yes	yes	yes
3:12861584-12876313	20	CAND2	yes	yes	yes	yes	yes	yes	yes	yes
2:99179927-99193606	20	INPP4A	yes	yes	yes	yes	yes	yes	yes	yes
2:98274405-98275940	20	ACTR1B	yes	yes	yes	yes	yes	yes	yes	yes
2:61456682-61538822	20	USP34	no	no	no	no	yes	yes	yes	yes
2:61333697-61351413	20	KIAA1841	yes	yes	yes	yes	yes	yes	yes	yes
2:43783483-43819185	20	THADA	yes	yes	yes	yes	yes	yes	yes	yes
2:39050134-39085978	20	DHX57	yes	yes	yes	yes	yes	yes	yes	yes
2:3391390-3392441	20	TRAPPC12	yes	yes	yes	yes	yes	yes	yes	yes
2:33359859-33518349	20	LTBP1	yes	yes	yes	yes	yes	yes	yes	yes
2:32706387-32774548	20	BIRC6,MIR558	no	no	no	no	no	no	no	no
2:32667391-32800433	20	BIRC6,BIRC6-AS2,MIR558	no	no	no	no	no	no	no	no
2:32617106-32726955	20	BIRC6	no	no	no	no	no	no	no	no
2:27548720-27566445	20	GTF3C2,GTF3C2-AS1	yes	yes	yes	yes	yes	yes	yes	yes
22:42204878-42222303	20	CCDC134	yes	yes	yes	yes	yes	yes	yes	yes
22:39853324-39888199	20	MGAT3,MGAT3-AS1	yes	yes	yes	yes	yes	yes	yes	yes
22:33700214-34022310	20	LARGE1,MIR4764	yes	yes	yes	yes	yes	yes	yes	yes
22:32870706-32894818	20	FBXO7	yes	yes	yes	yes	yes	yes	yes	yes
22:21088023-21150602	20	PI4KA,SERPIND1	no	no	no	no	yes	yes	yes	yes
2:219246751-219261617	20	SLC11A1	yes	yes	yes	yes	yes	yes	yes	yes
2:218750466-218768536	20	MIR6809,TNS1	yes	yes	yes	yes	yes	yes	yes	yes
2:216285395-216295575	20	FN1	yes	yes	yes	yes	yes	yes	yes	yes
2:206858444-206950906	20	INO80D	yes	yes	yes	yes	yes	yes	yes	yes
2:197135916-197226946	20	HECW2	yes	yes	yes	yes	yes	yes	yes	yes
2:183826886-183888644	20	NCKAP1	yes	yes	yes	yes	yes	yes	yes	yes
2:183821189-183860566	20	NCKAP1	yes	yes	yes	yes	yes	yes	yes	yes
2:15372545-15618413	20	NBAS	yes	yes	yes	yes	no	no	no	no
20:62218954-62236256	20	GMEB2	yes	yes	yes	yes	yes	yes	yes	yes
20:34046124-34099803	20	CEP250	yes	yes	yes	yes	yes	yes	yes	yes
20:33315062-33346736	20	NCOA6	yes	yes	yes	yes	yes	yes	yes	yes
19:617222-622985	20	POLRMT	yes	yes	yes	yes	yes	yes	yes	yes
19:4445002-4455295	20	MIR4746,UBXN6	yes	yes	yes	yes	yes	yes	yes	yes
19:41754647-41767671	20	AXL	yes	yes	yes	yes	yes	yes	yes	yes
19:41737087-41767671	20	AXL	yes	yes	yes	yes	yes	yes	yes	yes
19:38968349-39076831	20	RYR1	yes	yes	yes	yes	yes	yes	yes	yes
19:17160570-17186343	20	HAUS8	yes	yes	yes	yes	yes	yes	yes	yes
1:86812506-86824574	20	MIR7856,ODF2L	yes	yes	yes	yes	yes	yes	yes	yes
18:649619-658340	20	CLUL1,TYMS,TYMSOS	yes	yes	yes	yes	yes	yes	yes	yes
18:39576601-39623781	20	PIK3C3	yes	yes	yes	yes	no	no	no	no
18:202879-213739	20	USP14	yes	yes	yes	yes	yes	yes	yes	yes
1:78030189-78107131	20	ZZZ3	yes	yes	yes	yes	yes	yes	yes	yes
17:79876144-79881090	20	MAFG	yes	yes	yes	yes	yes	yes	yes	yes
17:5307418-5320002	20	NUP88	yes	yes	yes	yes	yes	yes	yes	yes
17:47293892-47300587	20	ABI3	yes	yes	yes	yes	yes	yes	yes	yes
17:40764444-40767256	20	TUBG1	no	no	no	no	yes	yes	yes	yes
17:40023178-40065321	20	ACLY	no	no	no	no	no	no	no	no
17:34935674-34946276	20	GGNBP2	yes	yes	yes	yes	yes	yes	yes	yes
17:26964853-26970329	20	KIAA0100	no	no	no	no	no	no	no	no
17:26958837-26970329	20	KIAA0100	no	no	no	no	yes	yes	yes	yes
17:26944249-26969096	20	KIAA0100,SPAG5-AS1	yes	yes	yes	yes	yes	yes	yes	yes
17:1578913-1584125	20	PRPF8	yes	yes	yes	yes	yes	yes	yes	yes
17:1553922-1559859	20	PRPF8	yes	yes	yes	yes	yes	yes	yes	yes
17:1264385-1303556	20	YWHAE	yes	yes	yes	yes	yes	yes	yes	yes
16:89954059-89977792	20	TCF25	no	no	no	no	no	no	no	no
16:58559082-58614664	20	CNOT1,SNORA46,SNORA50A	yes	yes	yes	yes	yes	yes	yes	yes
16:23847299-24135302	20	PRKCB	yes	yes	yes	yes	yes	yes	yes	yes
15:72311379-72338975	20	MYO9A	no	no	no	no	yes	yes	yes	yes
15:72244117-72302788	20	MYO9A	yes	yes	yes	yes	no	no	no	no
15:62253787-62304363	20	VPS13C	yes	yes	yes	yes	yes	yes	yes	yes
1:55537486-55619953	20	USP24	yes	yes	yes	yes	yes	yes	yes	yes
[truncated: 1,007 more rows]

## Sheet: pos_10_20_100
CircID	Read count	Gene	Validated_300_VLS?	Validated_300_LS?	Validated_300_MS?	Validated_300_HS?	Validated_600_VLS?	Validated_600_LS?	Validated_600_MS?	Validated_600_HS?
[truncated: 1,628 more rows]

[truncated: 10 more sheets: pos_10_20_50, pos_20_10_150, pos_20_10_100, pos_20_10_50, pos_40_5_150, pos_40_5_100, pos_40_5_50, pos_80_2_150, pos_80_2_100, pos_80_2_50]
