# Supplementary material for: ACValidator: A novel assembly-based approach for in silico verification of circular RNAs
Source: Biol Methods Protoc. 2020 Aug 10;5(1):bpaa010. doi: 10.1093/biomethods/bpaa010 (PMC7415914; doi:10.1093/biomethods/bpaa010)
Supplement: bpaa010_Supplementary_Data [file bpaa010_supplementary_data.zip › S2_Table.xlsx]

## Sheet: pos_2_80_150
S2 Table: True negative circRNA candidates used for ACValidator evaluation.
The bottom 1% of circRNAs based on expression level were considered as true negatives and used for ACValidator evaluation.
True negatives from each simulation set are listed in each sheet, which are labeled using the simulation dataset names given in Table 1.
Columns D-K indicate whether each circRNA candidate was validated by ACValidator or not, using different stringency criteria and the two window sizes.
Naming conventions are same as in Supplementary Table 1.
CircRNA ID	Read count	Gene	Validated_300_VLS?	Validated_300_LS?	Validated_300_MS?	Validated_300_HS?	Validated_600_VLS?	Validated_600_LS?	Validated_600_MS?	Validated_600_HS?
Y:551733-551822	2	SHOX	no	no	no	no	no	no	no	no
Y:551555-551822	2	SHOX	no	no	no	no	no	no	no	no
Y:2487469-2490775	2	CD99P1	no	no	no	no	no	no	no	no
Y:2260394-2293345	2	DHRSX	no	no	no	no	no	no	no	no
Y:2134780-2293345	2	DHRSX	no	no	no	no	no	no	no	no
Y:150833-166059	2	PLCXD1	no	no	no	no	no	no	no	no
Y:1503914-1504651	2	ASMTL	no	no	no	no	no	no	no	no
Y:15026795-15026894	2	DDX3Y	no	no	no	no	no	no	no	no
Y:15017615-15024974	2	DDX3Y	no	no	no	no	no	no	no	no
Y:14958257-14959252	2	USP9Y	no	no	no	no	no	no	no	no
Y:14922606-14922753	2	USP9Y	yes	yes	yes	yes	yes	yes	yes	yes
Y:14847931-14891580	2	USP9Y	no	no	no	no	no	no	no	no
Y:14832521-14870572	2	USP9Y	no	no	no	no	no	no	no	no
Y:14821320-14872547	2	USP9Y	no	no	no	no	no	no	no	no
Y:1455044-1456312	2	SLC25A6	no	no	no	no	no	no	no	no
X:9900214-9900910	2	SHROOM2	no	no	no	no	no	no	no	no
X:9727371-9727466	2	GPR143	no	no	no	no	no	no	no	no
X:9707524-9728866	2	GPR143	no	no	no	no	no	no	no	no
X:9652082-9652228	2	TBL1X	yes	yes	yes	yes	yes	yes	yes	no
X:9469819-9469889	2	TBL1X	no	no	no	no	no	no	no	no
X:85155650-85233895	2	CHM,MIR361	no	no	no	no	no	no	no	no
X:84585954-84614635	2	POF1B	no	no	no	no	no	no	no	no
X:84561186-84634500	2	POF1B	no	no	no	no	no	no	no	no
X:84258897-84301556	2	APOOL	yes	yes	yes	no	yes	yes	yes	no
X:80064511-80064803	2	BRWD3	yes	yes	yes	yes	yes	yes	yes	yes
X:80064037-80064803	2	BRWD3	yes	yes	yes	no	yes	yes	yes	no
X:79937495-79975155	2	BRWD3	no	no	no	no	no	no	no	no
X:77385244-77392487	2	TAF9B	no	no	no	no	no	no	no	no
X:77380823-77380922	2	PGK1	no	no	no	no	no	no	no	no
X:77369512-77382324	2	PGK1	no	no	no	no	no	no	no	no
X:77369240-77373667	2	PGK1	no	no	no	no	no	no	no	no
X:77270158-77275895	2	ATP7A	no	no	no	no	no	no	no	no
X:77227117-77305892	2	ATP7A	no	no	no	no	no	no	no	no
X:77126304-77126422	2	MAGT1	yes	yes	yes	yes	yes	yes	yes	yes
X:77110997-77111087	2	MAGT1	no	no	no	no	no	no	no	no
X:77081861-77151065	2	MAGT1	yes	yes	yes	yes	yes	yes	yes	yes
X:77081861-77112994	2	MAGT1	no	no	no	no	no	no	no	no
X:76972607-76972720	2	ATRX	no	no	no	no	no	no	no	no
X:76888694-76891547	2	ATRX	no	no	no	no	no	no	no	no
X:74698725-74725682	2	ZDHHC15	yes	yes	yes	no	yes	yes	yes	no
X:71822007-71876092	2	PHKA1	no	no	no	no	no	no	no	no
X:71494902-71495000	2	RPS4X	yes	yes	yes	yes	yes	yes	yes	yes
X:71353940-71361212	2	NHSL2	no	no	no	no	no	no	no	no
X:70774362-70779527	2	BCYRN1,OGT	no	no	no	no	no	no	no	no
X:70514068-70521018	2	BCYRN1,NONO	no	no	no	no	no	no	no	no
X:70510478-70521018	2	BCYRN1,NONO	no	no	no	no	no	no	no	no
X:70468535-70468651	2	BCYRN1,ZMYM3	no	no	no	no	no	no	no	no
X:70459473-70467360	2	BCYRN1,ZMYM3	no	no	no	no	no	no	no	no
X:70361732-70361814	2	MED12	yes	yes	yes	no	no	no	no	no
X:70361079-70361220	2	MED12	no	no	no	no	no	no	no	no
X:70348447-70352806	2	MED12	no	no	no	no	no	no	no	no
X:70327253-70328196	2	IL2RG	yes	yes	yes	no	no	no	no	no
X:70327253-70327771	2	IL2RG	yes	yes	yes	yes	yes	yes	yes	no
X:69646715-69653241	2	GDPD2	yes	yes	yes	yes	yes	yes	yes	yes
X:69561648-69624672	2	KIF4A	no	no	no	no	no	no	no	no
X:69561648-69573657	2	KIF4A	no	no	no	no	no	no	no	no
X:69553477-69553539	2	KIF4A	no	no	no	no	no	no	no	no
X:69510287-69624672	2	KIF4A	no	no	no	no	no	no	no	no
X:67339089-67339174	2	OPHN1	no	no	no	no	no	no	no	no
X:67316711-67339174	2	OPHN1	no	no	no	no	no	no	no	no
X:67266835-67293141	2	OPHN1	no	no	no	no	no	no	no	no
X:66905851-66905968	2	AR	yes	yes	yes	yes	no	no	no	no
X:65835775-65835872	2	EDA2R	no	no	no	no	no	no	no	no
X:65393430-65428088	2	HEPH	no	no	no	no	no	no	no	no
X:64950968-64958479	2	MSN	no	no	no	no	no	no	no	no
X:64947675-64947771	2	MSN	no	no	no	no	no	no	no	no
X:64936679-64936763	2	MSN	no	no	no	no	no	no	no	no
X:64744844-64744930	2	LAS1L	no	no	no	no	no	no	no	no
X:64732461-64752510	2	LAS1L	no	no	no	no	no	no	no	no
X:63411270-63411390	2	AMER1	no	no	no	no	no	no	no	no
X:62885765-62898452	2	ARHGEF9,ARHGEF9-IT1	no	no	no	no	no	no	no	no
X:62885765-62885897	2	ARHGEF9	no	no	no	no	no	no	no	no
X:62652243-62652371	2	LINC01278	yes	yes	yes	yes	yes	yes	yes	yes
X:62646438-62780873	2	LINC01278	yes	yes	yes	yes	yes	yes	yes	yes
X:55035487-55047707	2	ALAS2	no	no	no	no	no	no	no	no
X:54838589-54842440	2	MAGED2,SNORA11	no	no	no	no	no	no	no	no
X:54476091-54476734	2	FGD1	no	no	no	no	no	no	no	no
X:54471886-54492285	2	FGD1	no	no	no	no	no	no	no	no
X:54275129-54360225	2	WNK3	no	no	no	no	no	no	no	no
X:53963112-54029115	2	PHF8	no	no	no	no	no	no	no	no
X:53630328-53713313	2	HUWE1	no	no	no	no	no	no	no	no
X:53607790-53658434	2	HUWE1	no	no	no	no	no	no	no	no
X:53603859-53627269	2	HUWE1	no	no	no	no	no	no	no	no
X:53579598-53587377	2	HUWE1,MIR98,MIRLET7F2	no	no	no	no	no	no	no	no
X:53579271-53579402	2	HUWE1	no	no	no	no	no	no	no	no
X:53577626-53586021	2	HUWE1,MIR98,MIRLET7F2	no	no	no	no	no	no	no	no
X:53577626-53577729	2	HUWE1	yes	yes	yes	no	no	no	no	no
X:53574633-53615494	2	HUWE1,MIR98,MIRLET7F2	no	no	no	no	no	no	no	no
X:53571989-53631795	2	HUWE1,MIR98,MIRLET7F2	no	no	no	no	no	no	no	no
X:53571989-53572122	2	HUWE1	no	no	no	no	no	no	no	no
X:53571520-53630462	2	HUWE1,MIR98,MIRLET7F2	no	no	no	no	no	no	no	no
X:53565795-53573553	2	HUWE1	no	no	no	no	no	no	no	no
X:53565795-53572122	2	HUWE1	yes	no	no	no	no	no	no	no
X:53565297-53642796	2	HUWE1,MIR98,MIRLET7F2	no	no	no	no	no	no	no	no
X:53565297-53604027	2	HUWE1,MIR98,MIRLET7F2	no	no	no	no	no	no	no	no
X:53565297-53579402	2	HUWE1	no	no	no	no	no	no	no	no
X:53564516-53564657	2	HUWE1	yes	yes	yes	no	yes	yes	yes	no
X:53458205-53458854	2	HSD17B10	no	no	no	no	no	no	no	no
X:53435992-53441819	2	SMC1A	no	no	no	no	no	no	no	no
X:53432176-53432323	2	SMC1A	no	no	no	no	no	no	no	no
X:53430497-53432604	2	SMC1A	no	no	no	no	no	no	no	no
X:53410017-53440088	2	MIR6857,SMC1A	no	no	no	no	no	no	no	no
X:53401069-53407651	2	SMC1A	no	no	no	no	no	no	no	no
X:53401069-53407107	2	SMC1A	no	no	no	no	no	no	no	no
X:53244976-53250098	2	KDM5C	no	no	no	no	no	no	no	no
X:53225097-53225236	2	KDM5C	no	no	no	no	no	no	no	no
X:53222679-53227819	2	KDM5C,MIR6895	no	no	no	no	no	no	no	no
X:53078505-53109796	2	GPR173	yes	yes	yes	yes	yes	yes	yes	yes
X:49137868-49138526	2	PPP1R3F	no	no	no	no	no	no	no	no
X:49030681-49030772	2	PLP2	yes	yes	yes	yes	no	no	no	no
X:48972574-48972677	2	GPKOW	no	no	no	no	no	no	no	no
X:48935495-48935771	2	WDR45	no	no	no	no	no	no	no	no
X:48928817-48930309	2	PRAF2	yes	yes	no	no	yes	yes	no	no
X:48897981-48898095	2	TFE3	no	no	no	no	no	no	no	no
X:48895534-48895639	2	TFE3	no	no	no	no	no	no	no	no
X:48830133-48858675	2	GRIPAP1	no	no	no	no	no	no	no	no
X:48801450-48801544	2	OTUD5	no	no	no	no	no	no	no	no
X:48791736-48792291	2	OTUD5	no	no	no	no	no	no	no	no
X:48791736-48791885	2	OTUD5	no	no	no	no	no	no	no	no
X:48760458-48769235	2	SLC35A2	yes	yes	yes	yes	yes	yes	yes	yes
X:48681622-48681706	2	HDAC6	yes	yes	no	no	yes	yes	no	no
X:48666664-48666733	2	HDAC6	no	no	no	no	no	no	no	no
X:48434895-48434992	2	RBM3	no	no	no	no	no	no	no	no
X:48417545-48420997	2	TBC1D25	yes	yes	no	no	yes	yes	no	no
X:48369753-48369875	2	PORCN	no	no	no	no	no	no	no	no
X:48340790-48340894	2	FTSJ1	no	no	no	no	no	no	no	no
X:48320618-48321365	2	SLC38A5	no	no	no	no	yes	yes	yes	yes
X:48319371-48319472	2	SLC38A5	no	no	no	no	no	no	no	no
X:48319034-48324709	2	SLC38A5	no	no	no	no	no	no	no	no
X:48318117-48318262	2	SLC38A5	no	no	no	no	no	no	no	no
X:48317921-48324480	2	SLC38A5	no	no	no	no	no	no	no	no
X:47755243-47755339	2	ZNF81	no	no	no	no	no	no	no	no
X:47496411-47496513	2	ELK1	no	no	no	no	no	no	no	no
X:47444941-47446190	2	SYN1,TIMP1	no	no	no	no	no	no	no	no
X:47422624-47422728	2	ARAF	no	no	no	no	no	no	no	no
X:47100675-47107727	2	USP11	no	no	no	no	no	no	no	no
X:47099188-47107727	2	USP11	no	no	no	no	no	no	no	no
X:47085981-47086102	2	CDK16	no	no	no	no	no	no	no	no
X:47084016-47084142	2	CDK16	no	no	no	no	no	no	no	no
X:47073935-47074036	2	UBA1	no	no	no	no	yes	yes	yes	yes
X:47071822-47071911	2	UBA1	no	no	no	no	yes	yes	yes	yes
X:47062341-47062446	2	UBA1	no	no	no	no	yes	yes	yes	yes
X:47061756-47061903	2	UBA1	no	no	no	no	no	no	no	no
X:47045656-47045786	2	RBM10	yes	yes	yes	no	yes	yes	yes	no
X:46845113-46845193	2	JADE3	no	no	no	no	no	no	no	no
X:46844284-46845193	2	JADE3	yes	yes	yes	yes	yes	yes	yes	yes
X:46502670-46532062	2	SLC9A7	no	no	no	no	no	no	no	no
X:46480411-46491084	2	SLC9A7	no	no	no	no	no	no	no	no
X:46466372-46539190	2	SLC9A7	no	no	no	no	no	no	no	no
X:46466372-46513158	2	SLC9A7	no	no	no	no	no	no	no	no
X:44945109-44945224	2	KDM6A	no	no	no	no	no	no	no	no
X:44935941-44936071	2	KDM6A	yes	yes	yes	yes	no	no	no	no
X:44870205-44936071	2	KDM6A	no	no	no	no	no	no	no	no
X:43603613-43606068	2	MAOA	no	no	no	no	no	no	no	no
X:41604776-41604854	2	CASK	no	no	no	no	no	no	no	no
X:41519691-41646536	2	CASK,GPR34,GPR82	no	no	no	no	no	no	no	no
X:41416284-41519814	2	CASK	no	no	no	no	no	no	no	no
X:41203282-41203381	2	DDX3X	yes	yes	yes	yes	yes	yes	yes	yes
X:41201989-41202089	2	DDX3X	no	no	no	no	yes	yes	yes	yes
X:41083994-41095832	2	USP9X	no	no	no	no	no	no	no	no
X:41055503-41089080	2	USP9X	no	no	no	no	no	no	no	no
X:41029722-41077850	2	USP9X	no	no	no	no	no	no	no	no
X:41029247-41043928	2	USP9X	no	no	no	no	no	no	no	no
X:40990709-41055612	2	USP9X	no	no	no	no	no	no	no	no
X:40990709-40996275	2	USP9X	no	no	no	no	no	no	no	no
X:40990709-40990789	2	USP9X	yes	no	no	no	yes	no	no	no
X:40988252-40988398	2	USP9X	no	no	no	no	no	no	no	no
X:40585997-40588597	2	MED14	no	no	no	no	no	no	no	no
X:40570420-40573159	2	MED14	no	no	no	no	no	no	no	no
X:40440215-40440354	2	ATP6AP2	yes	yes	yes	yes	yes	yes	yes	yes
X:38013714-38037597	2	SRPX	no	no	no	no	no	no	no	no
X:38013714-38020307	2	SRPX	no	no	no	no	no	no	no	no
X:38008587-38024148	2	SRPX	no	no	no	no	no	no	no	no
X:38008587-38013836	2	SRPX	yes	yes	yes	yes	yes	yes	yes	no
X:37545132-37591383	2	XK	yes	yes	yes	yes	yes	yes	yes	yes
X:3746546-3747433	2	LOC389906	no	no	no	no	no	no	no	no
X:37245851-37265512	2	PRRG1	yes	yes	yes	no	yes	yes	yes	no
X:3559892-3560012	2	PRKX	no	no	no	no	no	no	no	no
X:30718954-30725715	2	GK	no	no	no	no	no	no	no	no
X:2873456-2873578	2	ARSE	no	no	no	no	no	no	no	no
X:24861662-24861794	2	POLA1	yes	yes	yes	no	yes	yes	yes	no
X:24763534-24906239	2	POLA1	no	no	no	no	no	no	no	no
X:24763534-24844718	2	POLA1	no	no	no	no	no	no	no	no
X:24750486-24906239	2	POLA1,SCARNA23	no	no	no	no	no	no	no	no
X:24521443-24568583	2	PDK3	no	no	no	no	no	no	no	no
X:24169807-24197887	2	ZFX	no	no	no	no	no	no	no	no
X:24078204-24078299	2	EIF2S3	no	no	no	no	no	no	no	no
X:24075749-24075871	2	EIF2S3	no	no	no	no	no	no	no	no
X:24073731-24073795	2	EIF2S3	no	no	no	no	no	no	no	no
X:23803636-23804327	2	SAT1	no	no	no	no	no	no	no	no
X:23740786-23740870	2	ACOT9	no	no	no	no	no	no	no	no
X:23704401-23704514	2	PRDX4	yes	yes	yes	yes	yes	yes	yes	yes
X:23701787-23704514	2	PRDX4	yes	yes	yes	no	yes	yes	yes	no
X:23689645-23701822	2	PRDX4	no	no	no	no	no	no	no	no
X:22231020-22237220	2	PHEX,PTCHD1-AS	no	no	no	no	no	no	no	no
X:22012429-22012955	2	SMS	no	no	no	no	no	no	no	no
X:21985313-21985434	2	SMS	no	no	no	no	no	no	no	no
X:21886584-21896810	2	MBTPS2	no	no	no	no	no	no	no	no
X:20181081-20222221	2	RPS6KA3	no	no	no	no	no	no	no	no
X:20043798-20073917	2	MAP7D2	no	no	no	no	no	no	no	no
X:19475030-19475137	2	MAP3K15	no	no	no	no	no	no	no	no
X:19426645-19426743	2	MAP3K15	no	no	no	no	no	no	no	no
X:19425305-19426743	2	MAP3K15	yes	yes	yes	yes	no	no	no	no
X:18917290-18954268	2	PHKA2	no	no	no	no	no	no	no	no
X:18917290-18918817	2	PHKA2	no	no	no	no	no	no	no	no
X:18631271-18631395	2	CDKL5	no	no	no	no	no	no	no	no
X:17024343-17024467	2	REPS2	no	no	no	no	no	no	no	no
X:16887198-16887343	2	RBBP7	yes	yes	yes	yes	yes	yes	yes	yes
X:16870871-16870998	2	RBBP7	yes	yes	yes	yes	yes	yes	yes	yes
X:16685636-16685847	2	CTPS2	no	no	no	no	no	no	no	no
X:16635272-16721064	2	CTPS2,MIR548AM,S100G	no	no	no	no	no	no	no	no
X:16606121-16730340	2	CTPS2,MIR548AM,S100G	yes	yes	yes	no	yes	yes	yes	no
X:15792424-15792520	2	CA5B	no	no	no	no	yes	yes	yes	yes
X:15711085-15711181	2	CA5BP1	yes	yes	no	no	no	no	no	no
X:154319058-154351349	2	BRCC3	no	no	no	no	no	no	no	no
X:154317537-154319114	2	BRCC3	no	no	no	no	no	no	no	no
X:154006958-154028168	2	MPP1	no	no	no	no	no	no	no	no
X:154006958-154019343	2	MPP1	no	no	no	no	no	no	no	no
X:154004461-154005964	2	DKC1	yes	yes	yes	yes	yes	yes	yes	yes
X:153996576-153996707	2	DKC1	no	no	no	no	no	no	no	no
X:153791024-153791168	2	IKBKG	no	no	no	no	no	no	no	no
X:153789902-153789999	2	IKBKG	no	no	no	no	no	no	no	no
X:153761790-153774378	2	G6PD,IKBKG	no	no	no	no	no	no	no	no
X:153761790-153761884	2	G6PD	no	no	no	no	no	no	no	no
X:153760402-153763600	2	G6PD	no	no	no	no	no	no	no	no
X:153759605-153760677	2	G6PD	no	no	no	no	no	no	no	no
X:153712055-153714672	2	UBL4A	no	no	no	no	no	no	no	no
X:153693360-153701985	2	PLXNA3	no	no	no	no	no	no	no	no
X:153677568-153678083	2	FAM50A	yes	yes	yes	yes	yes	yes	yes	yes
X:153641543-153649074	2	TAZ	no	no	no	no	no	no	no	no
X:153628143-153628282	2	RPL10	yes	yes	yes	yes	yes	yes	yes	no
X:153626717-153628967	2	RPL10,SNORA70	no	no	no	no	no	no	no	no
X:153596008-153596106	2	FLNA	no	no	no	no	no	no	no	no
X:153595764-153595912	2	FLNA	yes	no	no	no	yes	no	no	no
X:153595099-153595218	2	FLNA	no	no	no	no	no	no	no	no
X:153594675-153603006	2	FLNA	no	no	no	no	no	no	no	no
X:153594675-153595218	2	FLNA	no	no	no	no	no	no	no	no
X:153593201-153593309	2	FLNA	yes	no	no	no	yes	no	no	no
X:153591028-153599729	2	FLNA	no	no	no	no	no	no	no	no
X:153590609-153590700	2	FLNA	no	no	no	no	no	no	no	no
X:153590346-153590946	2	FLNA	no	no	no	no	no	no	no	no
X:153587613-153593087	2	FLNA	no	no	no	no	no	no	no	no
X:153587613-153590155	2	FLNA	no	no	no	no	no	no	no	no
X:153587613-153588955	2	FLNA	no	no	no	no	no	no	no	no
X:153587351-153592740	2	FLNA	no	no	no	no	no	no	no	no
X:153587351-153589938	2	FLNA	no	no	no	no	no	no	no	no
X:153586566-153588273	2	FLNA	no	no	no	no	no	no	no	no
X:153585618-153594838	2	FLNA	no	no	no	no	no	no	no	no
X:153585618-153593627	2	FLNA	no	no	no	no	no	no	no	no
X:153585618-153588014	2	FLNA	no	no	no	no	no	no	no	no
X:153582983-153596458	2	FLNA	no	no	no	no	no	no	no	no
X:153582518-153582659	2	FLNA	no	no	no	no	no	no	no	no
X:153582282-153588014	2	FLNA	yes	no	no	no	yes	no	no	no
X:153581921-153595912	2	FLNA	no	no	no	no	no	no	no	no
X:153581139-153593627	2	FLNA	no	no	no	no	no	no	no	no
X:153581139-153593087	2	FLNA	no	no	no	no	no	no	no	no
X:153581139-153590516	2	FLNA	no	no	no	no	no	no	no	no
X:153581139-153586723	2	FLNA	no	no	no	no	no	no	no	no
X:153580920-153593627	2	FLNA	no	no	no	no	no	no	no	no
X:153580548-153590516	2	FLNA	no	no	no	no	no	no	no	no
X:153580548-153588273	2	FLNA	no	no	no	no	no	no	no	no
X:153580548-153582851	2	FLNA	no	no	no	no	no	no	no	no
X:153579948-153590946	2	FLNA	no	no	no	no	no	no	no	no
X:153579948-153580064	2	FLNA	no	no	no	no	no	no	no	no
X:153576899-153593854	2	FLNA	no	no	no	no	no	no	no	no
X:153576899-153587522	2	FLNA	no	no	no	no	no	no	no	no
X:153576899-153583440	2	FLNA	no	no	no	no	no	no	no	no
X:153576899-153583079	2	FLNA	no	no	no	no	no	no	no	no
X:153281482-153281548	2	IRAK1	no	no	no	no	no	no	no	no
X:153275956-153285049	2	IRAK1	no	no	no	no	no	no	no	no
X:153213007-153221862	2	HCFC1	no	no	no	no	no	no	no	no
X:153196215-153196300	2	NAA10	yes	yes	yes	no	no	no	no	no
X:153195376-153200468	2	NAA10	no	no	no	no	no	no	no	no
X:153135842-153135954	2	L1CAM	no	no	no	no	no	no	no	no
X:153129776-153138152	2	L1CAM	no	no	no	no	no	no	no	no
X:153061888-153062007	2	SSR4	no	no	no	no	yes	yes	yes	no
X:152965946-152969549	2	BCAP31	no	no	no	no	no	no	no	no
X:152965946-152967562	2	BCAP31	no	no	no	no	no	no	no	no
X:152959584-152959722	2	SLC6A8	no	no	no	no	yes	yes	yes	no
X:152957679-152959472	2	SLC6A8	no	no	no	no	no	no	no	no
X:152860004-152860137	2	FAM58A	no	no	no	no	no	no	no	no
X:152137925-152138028	2	ZNF185	no	no	no	no	no	no	no	no
X:151995870-151997821	2	CETN2	no	no	no	no	no	no	no	no
X:151127435-151128448	2	GABRE,MIR452	no	no	no	no	no	no	no	no
X:149983334-149983409	2	CD99L2	no	no	no	no	no	no	no	no
X:149962163-149999766	2	CD99L2	no	no	no	no	no	no	no	no
X:149895686-149905920	2	MTMR1	no	no	no	no	no	no	no	no
X:149867667-149924337	2	MTMR1	no	no	no	no	no	no	no	no
X:14936801-14936904	2	MOSPD2	no	no	no	no	no	no	no	no
X:14871160-14871289	2	FANCB	no	no	no	no	yes	yes	yes	no
X:14861781-14877456	2	FANCB	no	no	no	no	no	no	no	no
X:148568661-148585019	2	IDS	yes	yes	yes	yes	yes	yes	yes	yes
X:138884394-138901586	2	ATP11C	no	no	no	no	no	no	no	no
X:138884394-138884498	2	ATP11C	no	no	no	no	no	no	no	no
X:138839966-138882269	2	ATP11C	no	no	no	no	no	no	no	no
X:138832183-138832311	2	ATP11C	no	no	no	no	no	no	no	no
X:138808504-138908982	2	ATP11C	yes	yes	yes	no	yes	yes	yes	no
X:138808504-138871647	2	ATP11C	no	no	no	no	no	no	no	no
X:137785145-137785249	2	FGF13	no	no	no	no	no	no	no	no
X:13626442-13626565	2	EGFL6	yes	yes	yes	yes	yes	yes	yes	yes
X:135957416-135957542	2	RBMX	yes	yes	yes	no	yes	yes	yes	no
X:134988569-134990000	2	SAGE1	yes	no	no	no	yes	no	no	no
X:134988569-134988710	2	SAGE1	yes	no	no	no	yes	no	no	no
X:134987410-134992714	2	SAGE1	no	no	no	no	no	no	no	no
X:134987410-134987551	2	SAGE1	yes	yes	yes	no	yes	yes	yes	no
X:134709008-134709151	2	INTS6L	no	no	no	no	no	no	no	no
X:133923252-133923666	2	FAM122B	no	no	no	no	yes	yes	yes	no
X:133919915-133921563	2	FAM122B	yes	no	no	no	yes	no	no	no
X:13353600-13353816	2	LINC01203	no	no	no	no	no	no	no	no
X:132795757-132888203	2	GPC3	no	no	no	no	no	no	no	no
X:131516205-131518726	2	MBNL3,RAP2C-AS1	no	no	no	no	no	no	no	no
X:130409934-130415918	2	IGSF1	no	no	no	no	yes	yes	yes	yes
X:12995025-12995153	2	TMSB4X	no	no	no	no	yes	yes	yes	yes
X:12995025-12995149	2	TMSB4X	yes	no	no	no	yes	yes	yes	yes
X:12994364-12995346	2	TMSB4X	yes	yes	yes	yes	yes	yes	yes	yes
X:12994364-12994480	2	TMSB4X	no	no	no	no	no	no	no	no
X:129917520-129917664	2	ENOX2	no	no	no	no	no	no	no	no
X:129370187-129370294	2	ZNF280C	yes	yes	no	no	yes	yes	no	no
X:129362950-129394439	2	ZNF280C	no	no	no	no	no	no	no	no
X:129208555-129244688	2	ELF4	no	no	no	no	no	no	no	no
X:129171341-129192058	2	BCORL1	no	no	no	no	no	no	no	no
X:129040096-129053465	2	UTP14A	yes	yes	yes	yes	yes	yes	yes	yes
X:128691301-128722240	2	OCRL	no	no	no	no	no	no	no	no
X:12817325-12838922	2	PRPS2	no	no	no	no	no	no	no	no
X:123224703-123224814	2	STAG2	no	no	no	no	no	no	no	no
X:122799492-122831601	2	THOC2	no	no	no	no	no	no	no	no
X:122761543-122820564	2	THOC2	no	no	no	no	no	no	no	no
X:118774654-118809631	2	MIR766,SEPT6	no	no	no	no	no	no	no	no
X:118774654-118787003	2	MIR766,SEPT6	yes	yes	yes	yes	yes	yes	yes	yes
X:118370210-118378429	2	PGRMC1	yes	yes	yes	yes	yes	yes	yes	yes
X:11780248-11793872	2	MSL3	no	no	no	no	no	no	no	no
X:11777734-11793872	2	MSL3	yes	yes	yes	yes	yes	yes	yes	yes
X:117752512-117805108	2	DOCK11	yes	yes	yes	yes	yes	yes	yes	yes
X:117718697-117724265	2	DOCK11	no	no	no	no	no	no	no	no
X:117700536-117722284	2	DOCK11	no	no	no	no	no	no	no	no
X:114871147-114881993	2	PLS3	no	no	no	no	no	no	no	no
X:114848464-114879419	2	PLS3	no	no	no	no	no	no	no	no
X:114384389-114384506	2	LRCH2	yes	yes	yes	no	no	no	no	no
X:114357089-114384633	2	LRCH2	no	no	no	no	no	no	no	no
X:109310574-109352374	2	MIR3978,TMEM164	no	no	no	no	no	no	no	no
X:108884563-108906631	2	ACSL4	yes	yes	yes	yes	no	no	no	no
X:107858140-107923981	2	COL4A5	no	no	no	no	no	no	no	no
X:107553977-107681658	2	COL4A6	no	no	no	no	no	no	no	no
X:107404848-107408716	2	COL4A6	no	no	no	no	no	no	no	no
X:107159231-107159359	2	LOC101928335,MID2	yes	yes	yes	no	yes	yes	yes	no
X:106390972-106391039	2	NUP62CL	no	no	no	no	no	no	no	no
X:106201565-106243474	2	MORC4	yes	yes	yes	yes	yes	yes	yes	yes
X:105277189-105279376	2	SERPINA7	yes	yes	yes	yes	yes	yes	yes	yes
X:105137824-105190456	2	NRK	no	no	no	no	no	no	no	no
X:105124191-105188033	2	NRK	no	no	no	no	no	no	no	no
X:103173478-103219195	2	TMSB15B	yes	yes	no	no	yes	yes	no	no
X:102081896-102100948	2	LINC00630	no	no	no	no	no	no	no	no
X:101137259-101173606	2	ZMAT1	yes	yes	yes	no	yes	yes	yes	no
X:100913058-100913128	2	ARMCX2	no	no	no	no	yes	yes	yes	yes
X:100646446-100646552	2	RPL36A,RPL36A-HNRNPH2	no	no	no	no	no	no	no	no
X:100381697-100400188	2	CENPI	no	no	no	no	no	no	no	no
X:100356046-100364987	2	CENPI	no	no	no	no	no	no	no	no
X:10031484-10066619	2	WWC3	no	no	no	no	no	no	no	no
X:10031484-10031594	2	WWC3	no	no	no	no	no	no	no	no
X:100275475-100306722	2	TRMT2B	no	no	no	no	no	no	no	no
X:100275475-100275577	2	TRMT2B	no	no	no	no	no	no	no	no
Un_gl000218:62408-63374	2	LOC100233156	no	no	no	no	no	no	no	no
9:99711836-99711964	2	MFSD14C	no	no	no	no	yes	yes	yes	yes
9:99525787-99525914	2	ZNF510	no	no	no	no	no	no	no	no
9:99525399-99525495	2	ZNF510	no	no	no	no	yes	yes	yes	no
9:99301359-99304174	2	CDC14B	no	no	no	no	no	no	no	no
9:99271954-99285702	2	CDC14B	no	no	no	no	no	no	no	no
9:99227991-99228060	2	HABP4	no	no	no	no	no	no	no	no
9:99220660-99246915	2	HABP4	no	no	no	no	no	no	no	no
9:99220660-99233376	2	HABP4	no	no	no	no	no	no	no	no
9:99126745-99130587	2	SLC35D2	yes	yes	yes	yes	yes	yes	yes	yes
9:99126745-99126832	2	SLC35D2	no	no	no	no	no	no	no	no
9:99113384-99114391	2	SLC35D2	no	no	no	no	no	no	no	no
9:99086372-99086451	2	SLC35D2	no	no	no	no	no	no	no	no
9:98669359-98703831	2	ERCC6L2	no	no	no	no	no	no	no	no
9:98669359-98683597	2	ERCC6L2	no	no	no	no	no	no	no	no
9:97822975-97823092	2	C9orf3	no	no	no	no	no	no	no	no
9:97488950-97843062	2	C9orf3,MIR2278,MIR6081	no	no	no	no	no	no	no	no
9:97200682-97216352	2	MFSD14B	no	no	no	no	no	no	no	no
9:97200682-97200810	2	MFSD14B	no	no	no	no	yes	yes	yes	yes
9:96425798-96425917	2	PHF2	yes	yes	yes	no	no	no	no	no
9:96259752-96259881	2	FAM120A	yes	yes	yes	no	yes	yes	yes	yes
9:96238537-96238620	2	FAM120A	no	no	no	no	no	no	no	no
9:96030908-96031028	2	WNK2	yes	yes	yes	yes	no	no	no	no
9:96024095-96026016	2	WNK2	no	no	no	no	no	no	no	no
9:95874499-95874571	2	CARD19	no	no	no	no	no	no	no	no
9:95482581-95491518	2	BICD2	no	no	no	no	no	no	no	no
9:95414854-95414921	2	IPPK	no	no	no	no	no	no	no	no
9:95381767-95381847	2	IPPK,LOC100128361	no	no	no	no	no	no	no	no
9:95107980-95108069	2	CENPP	no	no	no	no	no	no	no	no
9:95099822-95099911	2	CENPP	no	no	no	no	no	no	no	no
9:95048817-95048889	2	IARS	no	no	no	no	no	no	no	no
9:95048003-95048121	2	IARS	yes	yes	no	no	yes	yes	no	no
9:95033266-95033358	2	IARS	no	no	no	no	no	no	no	no
9:95018961-95048121	2	IARS	no	no	no	no	no	no	no	no
9:95012994-95030582	2	IARS	no	no	no	no	no	no	no	no
9:94985627-94985771	2	IARS	yes	yes	yes	yes	yes	yes	yes	yes
9:94984801-95032265	2	IARS	no	no	no	no	no	no	no	no
9:94984801-95015735	2	IARS	no	no	no	no	no	no	no	no
9:94087599-94087686	2	AUH	no	no	no	no	no	no	no	no
9:92001281-92001397	2	SEMA4D	yes	yes	no	no	no	no	no	no
9:91992151-92070868	2	SEMA4D	yes	yes	yes	yes	yes	yes	yes	yes
9:91666951-91667078	2	SHC3	yes	yes	yes	yes	no	no	no	no
9:91003296-91063904	2	SPIN1	no	no	no	no	no	no	no	no
9:90254564-90260929	2	DAPK1	no	no	no	no	no	no	no	no
9:90113884-90296541	2	DAPK1	no	no	no	no	no	no	no	no
9:88940248-88968145	2	ZCCHC6	no	no	no	no	no	no	no	no
9:88924842-88924932	2	ZCCHC6	no	no	no	no	no	no	no	no
9:88902647-88924932	2	ZCCHC6	yes	no	no	no	yes	yes	yes	yes
9:88200377-88248289	2	AGTPBP1	no	no	no	no	no	no	no	no
9:86585651-86595184	2	HNRNPK	yes	yes	yes	yes	yes	yes	yes	yes
9:86584180-86584245	2	HNRNPK	no	no	no	no	no	no	no	no
9:86571078-86571663	2	C9orf64	yes	yes	yes	yes	yes	yes	yes	no
9:86297865-86297981	2	UBQLN1	yes	yes	yes	yes	yes	yes	yes	yes
9:86284099-86284242	2	UBQLN1	yes	yes	no	no	yes	yes	no	no
9:86279944-86292876	2	UBQLN1	no	no	no	no	no	no	no	no
9:85987827-86004623	2	FRMD3	yes	yes	yes	yes	yes	yes	yes	yes
9:8523512-8525035	2	PTPRD	yes	yes	no	no	yes	yes	no	no
9:84268888-84268951	2	TLE1	no	no	no	no	no	no	no	no
9:84267128-84268951	2	TLE1	no	no	no	no	no	no	no	no
9:84230896-84268951	2	TLE1	no	no	no	no	no	no	no	no
9:84198597-84208189	2	TLE1	no	no	no	no	no	no	no	no
9:82333636-82341656	2	TLE4	no	no	no	no	no	no	no	no
9:82267504-82319817	2	TLE4	no	no	no	no	no	no	no	no
9:82227570-82242363	2	TLE4	yes	yes	yes	yes	yes	yes	yes	yes
9:80912058-80912186	2	PSAT1	no	no	no	no	no	no	no	no
9:80412435-80412564	2	GNAQ	no	no	no	no	no	no	no	no
9:80409378-80409508	2	GNAQ	no	no	no	no	no	no	no	no
9:79834869-79834997	2	VPS13A	yes	no	no	no	yes	no	no	no
9:79814860-79842401	2	VPS13A	no	no	no	no	no	no	no	no
9:79115831-79131692	2	GCNT1	no	no	no	no	no	no	no	no
9:77692074-77692496	2	NMRK1	yes	yes	yes	yes	no	no	no	no
9:77599822-77632364	2	C9orf41-AS1,CARNMT1	no	no	no	no	no	no	no	no
9:75781012-75781108	2	ANXA1	no	no	no	no	no	no	no	no
9:75555063-75555168	2	ALDH1A1	yes	no	no	no	yes	no	no	no
9:74484998-74489999	2	ABHD17B	no	no	no	no	no	no	no	no
9:74300658-74355148	2	TMEM2	no	no	no	no	no	no	no	no
9:72961981-72969789	2	SMC5	no	no	no	no	no	no	no	no
9:72938398-72959185	2	SMC5	no	no	no	no	no	no	no	no
9:72920162-72965387	2	SMC5	no	no	no	no	no	no	no	no
9:72130926-72132195	2	APBA1	no	no	no	no	no	no	no	no
9:71990651-72007370	2	FAM189A2	yes	yes	yes	yes	yes	yes	yes	yes
9:71581422-71606173	2	LOC101927069,PIP5K1B	yes	yes	yes	yes	yes	yes	yes	yes
9:71532463-71555706	2	PIP5K1B	no	no	no	no	no	no	no	no
9:70472571-70472659	2	CBWD5	no	no	no	no	no	no	no	no
9:69243512-69255695	2	CBWD6	no	no	no	no	no	no	no	no
9:6880011-7046917	2	KDM4C	no	no	no	no	no	no	no	no
9:6792971-6849700	2	KDM4C	no	no	no	no	no	no	no	no
9:6587140-6644692	2	GLDC	no	no	no	no	no	no	no	no
9:6565353-6610356	2	GLDC	no	no	no	no	no	no	no	no
9:6553367-6553509	2	GLDC	yes	yes	yes	yes	yes	yes	yes	yes
9:6550802-6645692	2	GLDC	yes	yes	yes	yes	yes	yes	yes	yes
9:6477621-6500709	2	UHRF2	no	no	no	no	no	no	no	no
9:5762540-5770278	2	RIC1	no	no	no	no	no	no	no	no
9:5748584-5748714	2	RIC1	yes	yes	yes	no	yes	yes	yes	no
9:5656582-5656690	2	RIC1	no	no	no	no	no	no	no	no
9:539515-732617	2	KANK1	no	no	no	no	no	no	no	no
9:5044402-5044520	2	JAK2	yes	yes	no	no	yes	yes	no	no
9:5021962-5090911	2	JAK2	no	no	no	no	no	no	no	no
9:4849446-4849550	2	RCL1	no	no	no	no	no	no	no	no
9:43853496-43853616	2	CNTNAP3B,CNTNAP3P2	no	no	no	no	no	no	no	no
9:43818040-43894319	2	CNTNAP3B,CNTNAP3P2	no	no	no	no	no	no	no	no
9:43816636-43828221	2	CNTNAP3B,CNTNAP3P2	no	no	no	no	no	no	no	no
9:43815784-43890529	2	CNTNAP3B,CNTNAP3P2	no	no	no	no	no	no	no	no
9:39165929-39166073	2	CNTNAP3	yes	yes	yes	yes	yes	yes	yes	yes
9:39109156-39109284	2	CNTNAP3	yes	yes	yes	yes	yes	yes	yes	yes
9:38016007-38016128	2	SHB	yes	yes	yes	yes	yes	yes	yes	yes
9:37422706-37436986	2	GRHPR	no	no	no	no	no	no	no	no
9:37120511-37305711	2	ZCCHC7	no	no	no	no	no	no	no	no
9:36674830-36677679	2	MELK	yes	yes	yes	yes	yes	yes	yes	no
9:36651742-36651874	2	MELK	no	no	no	no	no	no	no	no
9:36604011-36604109	2	MELK	no	no	no	no	no	no	no	no
9:36599390-36599483	2	MELK	no	no	no	no	no	no	no	no
9:36342321-36400296	2	RNF38	no	no	no	no	no	no	no	no
9:36342321-36376124	2	RNF38	no	no	no	no	yes	no	no	no
9:36198975-36199093	2	CLTA	no	no	no	no	no	no	no	no
9:36066765-36112473	2	RECK	no	no	no	no	no	no	no	no
9:36058823-36060152	2	RECK	no	no	no	no	no	no	no	no
9:35846813-35853254	2	TMEM8B	no	no	no	no	no	no	no	no
9:35835007-35853254	2	TMEM8B	no	no	no	no	no	no	no	no
9:35801066-35801151	2	NPR2	no	no	no	no	no	no	no	no
9:35738998-35739106	2	GBA2	no	no	no	no	no	no	no	no
9:35738522-35738629	2	GBA2	no	no	no	no	yes	yes	yes	yes
9:35737744-35738629	2	GBA2	no	no	no	no	no	no	no	no
9:35736223-35736308	2	CREB3	no	no	no	no	no	no	no	no
9:35718808-35724721	2	TLN1	no	no	no	no	no	no	no	no
9:35718808-35724331	2	TLN1	no	no	no	no	no	no	no	no
9:35716386-35720506	2	TLN1	no	no	no	no	no	no	no	no
9:35715055-35715184	2	TLN1	no	no	no	no	no	no	no	no
9:35713192-35714873	2	TLN1	no	no	no	no	no	no	no	no
9:35711251-35721800	2	TLN1	no	no	no	no	no	no	no	no
9:35706764-35706897	2	TLN1	no	no	no	no	no	no	no	no
9:35706192-35715184	2	MIR6852,TLN1	no	no	no	no	no	no	no	no
9:35705547-35721800	2	MIR6852,TLN1	no	no	no	no	no	no	no	no
9:35703556-35714873	2	MIR6852,TLN1	no	no	no	no	no	no	no	no
9:35699970-35708481	2	TLN1	no	no	no	no	no	no	no	no
9:35697333-35710680	2	MIR6852,TLN1	no	no	no	no	no	no	no	no
9:35697333-35704495	2	TLN1	no	no	no	no	no	no	no	no
9:35689142-35689268	2	TPM2	no	no	no	no	no	no	no	no
9:35662942-35663071	2	ARHGEF39	no	no	no	no	yes	yes	yes	yes
9:35606833-35606980	2	TESK1	yes	yes	yes	yes	yes	yes	yes	yes
9:35403436-35405332	2	UNC13B	yes	yes	yes	yes	yes	yes	yes	yes
9:35396837-35405332	2	UNC13B	no	no	no	no	no	no	no	no
9:35384242-35384311	2	UNC13B	no	no	no	no	no	no	no	no
9:35243287-35243361	2	UNC13B	no	no	no	no	no	no	no	no
9:35236465-35236583	2	UNC13B	yes	yes	yes	yes	yes	yes	yes	yes
9:35228011-35384311	2	UNC13B	no	no	no	no	no	no	no	no
9:35101706-35101808	2	STOML2	no	no	no	no	no	no	no	no
9:35099888-35103154	2	STOML2	no	no	no	no	no	no	no	no
9:35073834-35077098	2	FANCG	yes	yes	yes	yes	yes	yes	yes	yes
9:35073834-35076580	2	FANCG	no	no	no	no	yes	yes	yes	no
9:3505743-3505854	2	RFX3	no	no	no	no	no	no	no	no
9:34613547-34618757	2	DCTN3	no	no	no	no	no	no	no	no
9:34259593-34259703	2	KIF24	no	no	no	no	no	no	no	no
9:34017047-34017187	2	UBAP2	yes	yes	yes	yes	yes	yes	yes	yes
9:33998784-33998862	2	UBAP2	no	no	no	no	no	no	no	no
9:33971648-34017187	2	UBAP2	no	no	no	no	no	no	no	no
9:33963723-33963789	2	UBAP2	yes	no	no	no	no	no	no	no
9:33960823-33963789	2	UBAP2	no	no	no	no	yes	yes	yes	yes
9:3395471-3395596	2	RFX3	yes	yes	yes	yes	yes	no	no	no
9:33944362-33973235	2	SNORD121A,UBAP2	no	no	no	no	no	no	no	no
9:33941646-33953472	2	SNORD121A,UBAP2	no	no	no	no	no	no	no	no
9:33932559-33932626	2	UBAP2	no	no	no	no	no	no	no	no
9:33923376-33923476	2	UBAP2	no	no	no	no	no	no	no	no
9:33886878-33886965	2	UBE2R2	no	no	no	no	no	no	no	no
9:33468318-33468420	2	NOL6	no	no	no	no	no	no	no	no
9:33468027-33469339	2	NOL6	no	no	no	no	no	no	no	no
9:33461350-33468143	2	MIR6851,NOL6	yes	yes	no	no	yes	yes	no	no
9:33351557-33364772	2	NFX1	no	no	no	no	no	no	no	no
9:33328578-33348721	2	NFX1	no	no	no	no	no	no	no	no
9:33328578-33328676	2	NFX1	no	no	no	no	yes	yes	yes	no
9:33318728-33328676	2	NFX1	no	no	no	no	no	no	no	no
9:33301260-33348721	2	NFX1	yes	yes	yes	yes	yes	yes	yes	yes
9:33294417-33295425	2	NFX1	no	no	no	no	no	no	no	no
9:33293677-33295425	2	NFX1	no	no	no	no	no	no	no	no
9:33110638-33113584	2	B4GALT1	no	no	no	no	no	no	no	no
9:33076534-33076641	2	SMU1	no	no	no	no	no	no	no	no
9:33053120-33057712	2	SMU1	no	no	no	no	no	no	no	no
9:33053120-33053221	2	SMU1	no	no	no	no	no	no	no	no
9:33041849-33076714	2	SMU1	yes	yes	yes	yes	yes	yes	yes	yes
9:33026810-33039062	2	DNAJA1	yes	yes	yes	yes	yes	yes	yes	yes
9:33026472-33037113	2	DNAJA1	no	no	no	no	no	no	no	no
9:2824716-2834166	2	PUM3	no	no	no	no	no	no	no	no
9:2810343-2827151	2	PUM3	no	no	no	no	no	no	no	no
9:26917094-26917163	2	PLAA	yes	no	no	no	yes	no	no	no
9:26913876-26917163	2	PLAA	yes	yes	no	no	yes	yes	no	no
9:2643836-2643959	2	VLDLR	no	no	no	no	no	no	no	no
9:21476897-21477034	2	MIR31HG	no	no	no	no	no	no	no	no
9:20923658-20995954	2	FOCAD	yes	yes	yes	no	yes	yes	yes	yes
9:20923658-20976547	2	FOCAD	no	no	no	no	no	no	no	no
9:20907148-20907241	2	FOCAD	no	no	no	no	no	no	no	no
9:20881869-20916936	2	FOCAD	no	no	no	no	no	no	no	no
9:20862576-20862711	2	FOCAD	yes	yes	yes	yes	no	no	no	no
9:20822987-20912953	2	FOCAD	no	no	no	no	no	no	no	no
9:20789349-20874806	2	FOCAD	no	no	no	no	no	no	no	no
9:20764867-20778767	2	FOCAD	no	no	no	no	no	no	no	no
9:20758088-20874806	2	FOCAD	no	no	no	no	no	no	no	no
9:20758088-20758190	2	FOCAD	yes	no	no	no	yes	no	no	no
9:20740234-20926416	2	FOCAD	no	no	no	no	no	no	no	no
9:20740234-20740339	2	FOCAD	yes	no	no	no	yes	no	no	no
9:20720378-20823114	2	FOCAD	no	no	no	no	no	no	no	no
9:20717792-20933102	2	FOCAD	no	no	no	no	no	no	no	no
9:20715320-20823114	2	FOCAD,MIR491	no	no	no	no	no	no	no	no
9:2039465-2110417	2	SMARCA2	no	no	no	no	no	no	no	no
9:20353522-20365742	2	MLLT3	no	no	no	no	no	no	no	no
9:2015341-2088613	2	SMARCA2	no	no	no	no	no	no	no	no
9:19619581-19622297	2	SLC24A2	no	no	no	no	no	no	no	no
9:19423859-19450353	2	ACER2	no	no	no	no	yes	yes	yes	yes
9:19376253-19376386	2	RPS6	no	no	no	no	no	no	no	no
9:19300184-19300329	2	DENND4C	yes	yes	yes	yes	yes	yes	yes	yes
9:18635940-18721663	2	ADAMTSL1	no	no	no	no	no	no	no	no
9:18622240-18826461	2	ADAMTSL1	no	no	no	no	no	no	no	no
9:18574027-18721663	2	ADAMTSL1	no	no	no	no	no	no	no	no
9:17786378-17793495	2	SH3GL2	yes	yes	yes	yes	yes	yes	yes	yes
9:16738357-16738483	2	BNC2	yes	yes	yes	yes	yes	yes	yes	yes
9:15459716-15461627	2	SNAPC3	no	no	no	no	no	no	no	no
9:15444599-15461803	2	SNAPC3	no	no	no	no	no	no	no	no
9:15199858-15203888	2	TTC39B	yes	yes	yes	yes	yes	yes	yes	yes
9:14792740-14806844	2	FREM1	no	no	no	no	no	no	no	no
9:14784367-14863901	2	FREM1	no	no	no	no	no	no	no	no
9:14769721-14806844	2	FREM1	no	no	no	no	no	no	no	no
9:14619636-14672926	2	ZDHHC21	no	no	no	no	no	no	no	no
9:14179725-14179779	2	NFIB	no	no	no	no	no	no	no	no
9:14112997-14113080	2	NFIB	no	no	no	no	no	no	no	no
9:140777195-140811883	2	CACNA1B,LOC100133077	no	no	no	no	no	no	no	no
9:140711890-140711977	2	EHMT1	no	no	no	no	no	no	no	no
9:140710398-140710514	2	EHMT1	no	no	no	no	no	no	no	no
9:140695331-140695436	2	EHMT1	no	no	no	no	no	no	no	no
9:140676742-140695436	2	EHMT1	no	no	no	no	no	no	no	no
9:140676742-140676849	2	EHMT1	no	no	no	no	no	no	no	no
9:140671069-140676849	2	EHMT1	no	no	no	no	no	no	no	no
9:140669560-140710514	2	EHMT1	no	no	no	no	no	no	no	no
9:140657126-140657272	2	EHMT1	no	no	no	no	no	no	no	no
9:140605418-140674169	2	EHMT1,EHMT1-IT1	no	no	no	no	no	no	no	no
9:140605418-140657272	2	EHMT1	no	no	no	no	no	no	no	no
9:140513443-140695436	2	EHMT1,EHMT1-IT1	no	no	no	no	no	no	no	no
9:140500095-140508221	2	ARRDC1	yes	yes	yes	yes	yes	yes	yes	yes
9:140470531-140470619	2	DPH7	no	no	no	no	no	no	no	no
9:140459536-140459606	2	DPH7	no	no	no	no	no	no	no	no
9:140437883-140438024	2	PNPLA7	no	no	no	no	yes	yes	no	no
9:140350862-140350938	2	NSMF	no	no	no	no	no	no	no	no
9:140347187-140352353	2	NSMF	no	no	no	no	no	no	no	no
9:140346816-140346887	2	NSMF	no	no	no	no	no	no	no	no
9:140166532-140166674	2	NELFB	no	no	no	no	no	no	no	no
9:140160328-140166674	2	NELFB	yes	yes	yes	yes	no	no	no	no
9:140086068-140087143	2	TPRN	no	no	no	no	no	no	no	no
9:140086068-140086626	2	TPRN	no	no	no	no	no	no	no	no
9:140079364-140082555	2	ANAPC2	no	no	no	no	no	no	no	no
9:139982526-139996695	2	MAN1B1	yes	yes	yes	yes	yes	yes	yes	yes
9:139935513-139935639	2	NPDC1	no	no	no	no	no	no	no	no
9:139934808-139934888	2	NPDC1	no	no	no	no	no	no	no	no
9:139836998-139837147	2	FBXW5	no	no	no	no	no	no	no	no
9:139835988-139836136	2	FBXW5	yes	yes	yes	yes	yes	yes	yes	yes
9:139834884-139839206	2	FBXW5	yes	yes	yes	yes	yes	yes	yes	yes
9:139834884-139837958	2	FBXW5	yes	yes	yes	yes	yes	yes	yes	yes
9:139793164-139818452	2	TRAF2	no	no	no	no	no	no	no	no
9:139756910-139757900	2	EDF1	yes	yes	yes	yes	no	no	no	no
9:139748443-139748528	2	MAMDC4	no	no	no	no	no	no	no	no
9:139730193-139730297	2	RABL6	no	no	no	no	no	no	no	no
9:139717976-139735639	2	MIR4292,RABL6	no	no	no	no	no	no	no	no
9:139620762-139621538	2	SNHG7,SNORA17A	yes	yes	yes	yes	no	no	no	no
9:139567594-139572008	2	AGPAT2	no	no	no	no	no	no	no	no
9:139567594-139571588	2	AGPAT2	no	no	no	no	no	no	no	no
9:139563008-139563125	2	EGFL7	no	no	no	no	no	no	no	no
9:139559146-139559237	2	EGFL7	no	no	no	no	no	no	no	no
9:139559143-139559237	2	EGFL7	no	no	no	no	no	no	no	no
9:139401756-139401889	2	NOTCH1	yes	yes	yes	yes	no	no	no	no
9:139399761-139410168	2	NOTCH1	no	no	no	no	no	no	no	no
9:139350504-139350618	2	SEC16A	yes	yes	yes	no	yes	yes	yes	yes
9:139310742-139310843	2	PMPCA	yes	yes	yes	yes	yes	yes	yes	yes
9:139279171-139289875	2	SNAPC4	no	no	no	no	no	no	no	no
9:138847140-138847261	2	UBAC1	no	no	no	no	no	no	no	no
9:138830067-138830206	2	UBAC1	yes	yes	yes	yes	yes	yes	yes	no
9:138824814-138825361	2	UBAC1	no	no	no	no	no	no	no	no
9:138773478-138799005	2	CAMSAP1	yes	yes	yes	yes	yes	yes	yes	yes
9:138741982-138742079	2	CAMSAP1	no	no	no	no	no	no	no	no
9:138395387-138396519	2	LOC101928525,MRPS2	no	no	no	no	no	no	no	no
9:137696820-137717750	2	COL5A1,LOC101448202	no	no	no	no	no	no	no	no
9:137686927-137702154	2	COL5A1	no	no	no	no	no	no	no	no
9:137648610-137671992	2	COL5A1	no	no	no	no	no	no	no	no
9:137623341-137660309	2	COL5A1	no	no	no	no	no	no	no	no
9:137620515-137698142	2	COL5A1	no	no	no	no	no	no	no	no
9:137591754-137712069	2	COL5A1,LOC101448202	no	no	no	no	no	no	no	no
9:137582757-137704558	2	COL5A1	no	no	no	no	no	no	no	no
9:137293508-137293613	2	RXRA	yes	no	no	no	yes	no	no	no
9:137293477-137313651	2	RXRA	no	no	no	no	no	no	no	no
9:137017104-137019663	2	WDR5	yes	yes	yes	yes	no	no	no	no
9:137007070-137019663	2	WDR5	no	no	no	no	no	no	no	no
9:137005824-137005933	2	WDR5	no	no	no	no	no	no	no	no
9:137004941-137005080	2	WDR5	no	no	no	no	yes	yes	yes	yes
9:136726495-136726554	2	VAV2	no	no	no	no	no	no	no	no
9:136699393-136726554	2	VAV2	no	no	no	no	no	no	no	no
9:136671202-136804341	2	VAV2	no	no	no	no	no	no	no	no
9:136328604-136335909	2	CACFD1	no	no	no	no	no	no	no	no
9:136271185-136283164	2	ADAMTS13,REXO4,STKLD1	no	no	no	no	no	no	no	no
9:136254215-136271220	2	REXO4,STKLD1	no	no	no	no	no	no	no	no
9:136218915-136218997	2	SURF1	no	no	no	no	no	no	no	no
9:136218665-136219463	2	SURF1	yes	yes	yes	no	yes	yes	yes	yes
9:136217451-136217582	2	RPL7A	yes	yes	yes	yes	yes	yes	yes	yes
9:136217094-136217174	2	RPL7A	no	no	no	no	no	no	no	no
9:136030564-136030699	2	GBGT1	no	no	no	no	no	no	no	no
9:135929794-135929875	2	GTF3C5	no	no	no	no	no	no	no	no
9:135527834-135534122	2	DDX31	yes	yes	yes	yes	yes	yes	yes	yes
9:135507427-135517450	2	DDX31	no	no	no	no	no	no	no	no
9:135271819-135275645	2	TTF1	no	no	no	no	no	no	no	no
9:134889723-134889854	2	MED27	yes	yes	yes	no	no	no	no	no
9:134814767-134814861	2	MED27	no	no	no	no	no	no	no	no
9:134735496-134952973	2	MED27	no	no	no	no	no	no	no	no
9:134526196-134526336	2	RAPGEF1	no	no	no	no	no	no	no	no
9:134457991-134464373	2	RAPGEF1	no	no	no	no	no	no	no	no
9:134452156-134463413	2	RAPGEF1	no	no	no	no	no	no	no	no
9:134401315-134404425	2	UCK1	no	no	no	no	no	no	no	no
9:134396732-134396859	2	POMT1	yes	yes	yes	no	yes	yes	yes	no
9:134384297-134384409	2	POMT1	yes	yes	yes	no	no	no	no	no
9:134381789-134386854	2	POMT1	no	no	no	no	no	no	no	no
9:134330462-134330553	2	PRRC2B	no	no	no	no	no	no	no	no
9:134322471-134357949	2	PRRC2B	no	no	no	no	no	no	no	no
9:134312006-134312109	2	PRRC2B	yes	yes	yes	no	no	no	no	no
9:134308003-134330553	2	PRRC2B	no	no	no	no	no	no	no	no
9:134269599-134308181	2	PRRC2B	no	no	no	no	no	no	no	no
9:134138864-134140014	2	FAM78A	no	no	no	no	no	no	no	no
9:134133464-134145880	2	FAM78A	yes	yes	yes	yes	yes	yes	yes	yes
9:134067594-134070681	2	NUP214	no	no	no	no	no	no	no	no
9:134064439-134064518	2	NUP214	no	no	no	no	no	no	no	no
9:134062675-134098317	2	NUP214	no	no	no	no	no	no	no	no
9:134034769-134034873	2	NUP214	no	no	no	no	yes	yes	yes	yes
9:134008492-134077104	2	NUP214	no	no	no	no	no	no	no	no
9:134008492-134008596	2	NUP214	no	no	no	no	no	no	no	no
9:133759355-133763062	2	ABL1	no	no	no	no	no	no	no	no
9:133748246-133763062	2	ABL1	no	no	no	no	no	no	no	no
9:133589267-133738422	2	ABL1	no	no	no	no	no	no	no	no
9:133572968-133573638	2	EXOSC2	no	no	no	no	no	no	no	no
9:133506014-133513739	2	FUBP3	no	no	no	no	no	no	no	no
9:133329691-133346902	2	ASS1	no	no	no	no	no	no	no	no
9:133327610-133355836	2	ASS1	no	no	no	no	no	no	no	no
9:132848698-132902448	2	GPR107	yes	yes	yes	yes	yes	yes	yes	yes
9:132662704-132720832	2	FNBP1	no	no	no	no	no	no	no	no
9:132620745-132625578	2	USP20	no	no	no	no	no	no	no	no
9:132594174-132594252	2	C9orf78	yes	yes	yes	yes	yes	yes	yes	yes
9:132571620-132573560	2	TOR1B	yes	yes	yes	yes	yes	yes	yes	yes
9:132566351-132573560	2	TOR1B	no	no	no	no	no	no	no	no
9:132510933-132511016	2	PTGES	no	no	no	no	no	no	no	no
9:132401480-132401589	2	ASB6	no	no	no	no	no	no	no	no
9:13216772-13224582	2	MPDZ	no	no	no	no	no	no	no	no
9:131904723-131904831	2	PTPA	no	no	no	no	no	no	no	no
9:131873966-131911225	2	PTPA	no	no	no	no	no	no	no	no
9:131846946-131847047	2	DOLPP1	no	no	no	no	no	no	no	no
9:131770312-131790579	2	SH3GLB2	no	no	no	no	no	no	no	no
9:131769103-131769197	2	NUP188	yes	yes	yes	yes	no	no	no	no
9:131761450-131761596	2	NUP188	yes	yes	no	no	no	no	no	no
9:131755475-131757793	2	NUP188	no	no	no	no	no	no	no	no
9:131749867-131749996	2	NUP188	no	no	no	no	no	no	no	no
9:131745752-131745829	2	NUP188	no	no	no	no	no	no	no	no
9:131744827-131767500	2	NUP188	no	no	no	no	no	no	no	no
9:131742884-131765254	2	NUP188	no	no	no	no	no	no	no	no
9:131742884-131764008	2	NUP188	no	no	no	no	no	no	no	no
9:131742884-131760507	2	NUP188	no	no	no	no	no	no	no	no
9:131735438-131760902	2	NUP188	no	no	no	no	no	no	no	no
9:131733036-131749996	2	NUP188	no	no	no	no	no	no	no	no
9:131719230-131720333	2	NUP188	yes	yes	yes	yes	yes	yes	yes	yes
9:131718628-131750465	2	NUP188	no	no	no	no	no	no	no	no
9:131711467-131749996	2	NUP188	no	no	no	no	no	no	no	no
9:131457068-131457142	2	SET	yes	no	no	no	yes	no	no	no
9:131456237-131456321	2	SET	no	no	no	no	no	no	no	no
9:131456234-131456321	2	SET	yes	no	no	no	no	no	no	no
9:131395939-131398046	2	MIR1268A,SPTAN1,WDR34	no	no	no	no	no	no	no	no
9:131389664-131389777	2	MIR1268A,SPTAN1	no	no	no	no	no	no	no	no
9:131365821-131366696	2	MIR1268A,SPTAN1	no	no	no	no	no	no	no	no
9:131362358-131378119	2	MIR1268A,SPTAN1	no	no	no	no	no	no	no	no
9:131336953-131374124	2	MIR1268A,SPTAN1	no	no	no	no	no	no	no	no
9:131231461-131245166	2	MIR1268A,ODF2	no	no	no	no	no	no	no	no
9:131190580-131190700	2	CERCAM,MIR1268A	no	no	no	no	no	no	no	no
9:131186416-131186551	2	CERCAM,MIR1268A	yes	yes	yes	no	no	no	no	no
9:131185146-131186893	2	CERCAM,MIR1268A	no	no	no	no	no	no	no	no
9:131150094-131150176	2	MIR1268A,URM1	no	no	no	no	no	no	no	no
9:131088057-131094561	2	COQ4	no	no	no	no	no	no	no	no
9:131088057-131088160	2	COQ4	no	no	no	no	no	no	no	no
9:131038865-131051268	2	SWI5	no	no	no	no	no	no	no	no
9:131029736-131036251	2	GOLGA2	no	no	no	no	no	no	no	no
9:131019879-131019986	2	GOLGA2	no	no	no	no	no	no	no	no
9:131001723-131002058	2	DNM1	no	no	no	no	no	no	no	no
9:130941351-130941694	2	CIZ1	no	no	no	no	no	no	no	no
9:130915589-130915734	2	LCN2	yes	yes	yes	yes	yes	yes	yes	yes
9:130678686-130678773	2	ST6GALNAC4	yes	yes	yes	yes	yes	yes	yes	yes
9:130670164-130679305	2	ST6GALNAC4	yes	yes	yes	yes	yes	yes	yes	yes
9:130670164-130670860	2	ST6GALNAC4	yes	yes	yes	yes	no	no	no	no
9:130438922-130439032	2	STXBP1	no	no	no	no	no	no	no	no
9:130270700-130286125	2	FAM129B	no	no	no	no	no	no	no	no
9:130270371-130270479	2	FAM129B	yes	yes	yes	no	no	no	no	no
9:130267622-130331355	2	FAM129B	no	no	no	no	no	no	no	no
9:130267622-130271410	2	FAM129B	no	no	no	no	no	no	no	no
9:130223451-130223536	2	LRSAM1	no	no	no	no	no	no	no	no
9:130217854-130219672	2	LRSAM1	no	no	no	no	no	no	no	no
9:130213009-130213083	2	RPL12	no	no	no	no	no	no	no	no
9:130211559-130211641	2	RPL12	no	no	no	no	no	no	no	no
9:130210155-130210268	2	RPL12	no	no	no	no	no	no	no	no
9:130116572-130116689	2	GARNL3	yes	yes	yes	yes	no	no	no	no
9:130080341-130083057	2	GARNL3	yes	yes	yes	yes	yes	yes	yes	yes
9:129724503-129724625	2	RALGPS1	no	no	no	no	no	no	no	no
9:129184132-129184227	2	MVB12B	no	no	no	no	no	no	no	no
9:128268588-128268696	2	MAPKAP1	yes	yes	yes	no	no	no	no	no
9:128099296-128109274	2	GAPVD1	no	no	no	no	no	no	no	no
9:128099296-128104578	2	GAPVD1	no	no	no	no	no	no	no	no
9:128094788-128094908	2	GAPVD1	yes	yes	yes	no	no	no	no	no
9:128061168-128099870	2	GAPVD1	no	no	no	no	no	no	no	no
9:127997126-128002588	2	HSPA5	yes	yes	yes	no	yes	yes	yes	no
9:127738392-127828337	2	SCAI	no	no	no	no	no	no	no	no
9:127733949-127818286	2	SCAI	no	no	no	no	no	no	no	no
9:127651421-127674305	2	GOLGA1	no	no	no	no	no	no	no	no
9:127620157-127623834	2	RPL35,WDR38	no	no	no	no	no	no	no	no
9:127177120-127177214	2	PSMB7	no	no	no	no	no	no	no	no
9:127174630-127174771	2	PSMB7	yes	yes	yes	no	yes	yes	yes	no
9:127083737-127083848	2	NEK6	no	no	no	no	no	no	no	no
9:127076201-127076264	2	NEK6	no	no	no	no	no	no	no	no
9:126641229-126641300	2	DENND1A	no	no	no	no	no	no	no	no
9:126554865-126641300	2	DENND1A	yes	yes	yes	yes	no	no	no	no
9:126531792-126554909	2	DENND1A	no	no	no	no	no	no	no	no
9:126433569-126433650	2	DENND1A	yes	yes	yes	yes	no	no	no	no
9:126429304-126433650	2	DENND1A	no	no	no	no	no	no	no	no
9:126371714-126392755	2	DENND1A	yes	yes	yes	yes	yes	yes	yes	yes
9:126345447-126371760	2	DENND1A	no	no	no	no	no	no	no	no
9:126163869-126202770	2	DENND1A,MIR601	yes	yes	yes	yes	yes	yes	yes	yes
9:126145933-126531842	2	DENND1A,MIR601,MIR7150	no	no	no	no	no	no	no	no
9:125935955-125999245	2	STRBP	yes	yes	yes	yes	yes	yes	yes	yes
9:125923255-125999245	2	STRBP	yes	no	no	no	yes	no	no	no
9:125920290-125946577	2	STRBP	no	no	no	no	no	no	no	no
9:125639749-125659855	2	RC3H2,SNORD90	no	no	no	no	no	no	no	no
9:125639749-125639862	2	RC3H2	no	no	no	no	yes	yes	yes	no
9:125627627-125655305	2	RC3H2,SNORD90	no	no	no	no	no	no	no	no
9:125616463-125616894	2	RC3H2	no	no	no	no	no	no	no	no
9:125613359-125613508	2	RC3H2	no	no	no	no	yes	yes	yes	yes
9:125054027-125085742	2	MRRF	yes	yes	yes	yes	yes	yes	yes	yes
9:125054027-125054119	2	MRRF	no	no	no	no	no	no	no	no
9:125048317-125048445	2	MRRF	yes	yes	yes	no	no	no	no	no
9:124751473-124752049	2	TTLL11	no	no	no	no	no	no	no	no
9:124736287-124752049	2	TTLL11	no	no	no	no	no	no	no	no
9:124043747-124043840	2	GSN,GSN-AS1	no	no	no	no	no	no	no	no
9:123924133-123928458	2	CNTRL	no	no	no	no	no	no	no	no
9:123900822-123920158	2	CNTRL	no	no	no	no	no	no	no	no
9:123874736-123936015	2	CNTRL	no	no	no	no	no	no	no	no
9:123852552-123937502	2	CNTRL	no	no	no	no	no	no	no	no
9:123731338-123776348	2	C5	no	no	no	no	no	no	no	no
9:123636256-123636338	2	PHF19	no	no	no	no	yes	yes	yes	no
9:123623366-123623452	2	PHF19	no	no	no	no	no	no	no	no
9:123595589-123595734	2	PSMD5	yes	yes	yes	no	yes	yes	yes	yes
9:123591376-123591486	2	PSMD5	yes	yes	yes	yes	yes	yes	yes	yes
9:123578331-123593737	2	PSMD5	no	no	no	no	no	no	no	no
9:123535031-123535118	2	FBXW2	no	no	no	no	no	no	no	no
9:119488049-119495802	2	ASTN2	no	no	no	no	no	no	no	no
9:119380602-119380751	2	ASTN2	no	no	no	no	yes	no	no	no
9:119139854-119139926	2	PAPPA	yes	yes	no	no	yes	yes	no	no
9:119094611-119130033	2	PAPPA	no	no	no	no	no	no	no	no
9:119094611-119094747	2	PAPPA	no	no	no	no	yes	yes	yes	no
9:119093522-119115195	2	PAPPA	no	no	no	no	no	no	no	no
9:119065035-119106990	2	PAPPA	no	no	no	no	no	no	no	no
9:119033603-119033695	2	PAPPA	yes	yes	yes	yes	yes	yes	yes	yes
9:118989709-119116072	2	PAPPA	no	no	no	no	no	no	no	no
9:118982215-119033695	2	PAPPA	yes	no	no	no	yes	no	no	no
9:118982215-118997916	2	PAPPA	no	no	no	no	no	no	no	no
9:118969734-119144772	2	PAPPA	no	no	no	no	no	no	no	no
9:118969734-118989831	2	PAPPA	no	no	no	no	no	no	no	no
9:118949432-119164600	2	PAPPA,PAPPA-AS1	no	no	no	no	no	no	no	no
9:118949432-118950495	2	PAPPA	no	no	no	no	no	no	no	no
9:117803219-117803363	2	TNC	no	no	no	no	yes	yes	yes	yes
9:117386629-117386739	2	TMEM268	yes	yes	yes	yes	yes	yes	yes	yes
9:116973261-116980859	2	COL27A1	no	no	no	no	no	no	no	no
9:116940570-116945355	2	COL27A1	no	no	no	no	no	no	no	no
9:116835204-116835306	2	AMBP	no	no	no	no	no	no	no	no
9:116831978-116840752	2	AMBP	yes	yes	yes	yes	yes	yes	yes	yes
9:116831978-116835306	2	AMBP	no	no	no	no	no	no	no	no
9:116822407-116822550	2	AMBP	no	no	no	no	no	no	no	no
9:116356709-116356811	2	RGS3	no	no	no	no	no	no	no	no
9:116259593-116260360	2	RGS3	no	no	no	no	no	no	no	no
9:116258065-116304371	2	RGS3	no	no	no	no	no	no	no	no
9:116151256-116151386	2	ALAD	yes	yes	yes	yes	no	no	no	no
9:115968788-115968858	2	FKBP15	no	no	no	no	no	no	no	no
9:115950072-115969576	2	FKBP15	no	no	no	no	no	no	no	no
9:115948715-115969576	2	FKBP15	no	no	no	no	no	no	no	no
9:115948715-115962243	2	FKBP15	no	no	no	no	no	no	no	no
9:115948715-115950771	2	FKBP15	no	no	no	no	no	no	no	no
9:115773420-115774472	2	ZNF883	yes	yes	yes	yes	yes	yes	yes	yes
9:115249247-115337531	2	KIAA1958	yes	yes	yes	yes	yes	yes	yes	yes
9:115200710-115234685	2	HSDL2	yes	yes	yes	yes	no	no	no	no
9:115179120-115221857	2	HSDL2	no	no	no	no	no	no	no	no
9:115060120-115060196	2	PTBP3	no	no	no	no	no	no	no	no
9:115060111-115060196	2	PTBP3	no	no	no	no	no	no	no	no
9:114994378-114994518	2	PTBP3	no	no	no	no	no	no	no	no
9:114842353-114905903	2	SUSD1	no	no	no	no	no	no	no	no
9:114803060-114803772	2	SUSD1	yes	yes	yes	no	yes	yes	yes	no
9:114676884-114678116	2	UGCG	yes	no	no	no	yes	no	no	no
9:114195512-114204704	2	KIAA0368	no	no	no	no	no	no	no	no
9:114195512-114195652	2	KIAA0368	yes	no	no	no	yes	no	no	no
9:114187697-114199388	2	KIAA0368	no	no	no	no	no	no	no	no
9:114156439-114178632	2	KIAA0368	no	no	no	no	no	no	no	no
9:114145490-114154104	2	KIAA0368	no	no	no	no	no	no	no	no
9:114140859-114147722	2	KIAA0368	no	no	no	no	no	no	no	no
9:114137392-114152381	2	KIAA0368	no	no	no	no	no	no	no	no
9:114134708-114154104	2	KIAA0368	no	no	no	no	no	no	no	no
9:114128518-114138821	2	KIAA0368	no	no	no	no	no	no	no	no
9:113773827-113773970	2	LPAR1	no	no	no	no	yes	no	no	no
9:113735760-113735838	2	LPAR1	no	no	no	no	no	no	no	no
9:113734352-113734500	2	LPAR1	no	no	no	no	yes	yes	yes	no
9:113013637-113013742	2	TXN	yes	yes	yes	no	yes	yes	yes	no
9:112207519-112211135	2	PTPN3	no	no	no	no	no	no	no	no
9:111881957-111882086	2	TMEM245	yes	yes	yes	yes	yes	yes	yes	yes
9:111853201-111868889	2	TMEM245	no	no	no	no	no	no	no	no
9:111812849-111835718	2	TMEM245	no	no	no	no	no	no	no	no
9:111812849-111812972	2	TMEM245	no	no	no	no	no	no	no	no
9:111812562-111848300	2	TMEM245	no	no	no	no	no	no	no	no
9:111812562-111835718	2	TMEM245	no	no	no	no	no	no	no	no
9:111800296-111870850	2	MIR32,TMEM245	no	no	no	no	no	no	no	no
9:111795586-111819602	2	MIR32,TMEM245	no	no	no	no	no	no	no	no
9:111705982-111714643	2	CTNNAL1	no	no	no	no	no	no	no	no
9:111679826-111679950	2	IKBKAP	yes	yes	yes	yes	yes	yes	yes	no
9:111665842-111679950	2	IKBKAP	no	no	no	no	no	no	no	no
9:111665842-111665949	2	IKBKAP	no	no	no	no	yes	yes	yes	yes
9:110084263-110087285	2	RAD23B	no	no	no	no	no	no	no	no
9:108484814-108484902	2	TMEM38B	no	no	no	no	no	no	no	no
9:108337225-108382342	2	FKTN	no	no	no	no	no	no	no	no
9:108128626-108200782	2	SLC44A1	no	no	no	no	no	no	no	no
9:108097843-108097980	2	SLC44A1	no	no	no	no	no	no	no	no
9:107651382-107651476	2	ABCA1	no	no	no	no	no	no	no	no
9:107645319-107645438	2	ABCA1	no	no	no	no	no	no	no	no
9:107562099-107588168	2	ABCA1	no	no	no	no	no	no	no	no
9:107560701-107588168	2	ABCA1	no	no	no	no	no	no	no	no
9:107555451-107595052	2	ABCA1	no	no	no	no	no	no	no	no
9:106861924-106874095	2	SMC2	no	no	no	no	no	no	no	no
9:104152248-104160919	2	MRPL50	yes	yes	yes	yes	yes	yes	yes	yes
9:104152248-104153132	2	MRPL50	yes	yes	yes	yes	yes	yes	yes	yes
9:103082546-103092451	2	TEX10	no	no	no	no	no	no	no	no
9:103065913-103084053	2	TEX10	no	no	no	no	no	no	no	no
9:103060217-103060292	2	INVS	no	no	no	no	no	no	no	no
9:102866779-102866909	2	INVS	no	no	no	no	yes	yes	yes	no
9:102584136-102596341	2	NR4A3	yes	yes	yes	yes	yes	yes	yes	yes
9:101984569-101984648	2	SEC61B	no	no	no	no	no	no	no	no
9:101518701-101533328	2	ANKS6	no	no	no	no	no	no	no	no
9:101006275-101006411	2	TBC1D2	no	no	no	no	no	no	no	no
9:100893236-100893341	2	CORO2A	no	no	no	no	yes	yes	yes	yes
9:100760837-100760960	2	ANP32B	no	no	no	no	no	no	no	no
9:100410289-100431988	2	NCBP1	no	no	no	no	no	no	no	no
9:100405485-100431256	2	NCBP1	no	no	no	no	no	no	no	no
9:100403843-100403944	2	NCBP1	no	no	no	no	no	no	no	no
9:100373855-100373981	2	TSTD2	no	no	no	no	no	no	no	no
8:99718694-99954873	2	STK3	no	no	no	no	no	no	no	no
8:99718694-99761618	2	STK3	no	no	no	no	no	no	no	no
8:99538969-99787047	2	STK3	no	no	no	no	no	no	no	no
8:99538969-99608397	2	STK3	no	no	no	no	no	no	no	no
8:99466860-99779599	2	STK3	no	no	no	no	no	no	no	no
8:99030221-99030344	2	MATN2	yes	no	no	no	yes	no	no	no
8:98828285-98864830	2	LAPTM4B	no	no	no	no	no	no	no	no
8:98828285-98828408	2	LAPTM4B	no	no	no	no	no	no	no	no
8:98827555-98827629	2	LAPTM4B	yes	yes	yes	yes	yes	yes	yes	yes
8:98787808-98864830	2	LAPTM4B	no	no	no	no	no	no	no	no
8:98736827-98742488	2	MTDH	no	no	no	no	no	no	no	no
8:98731276-98731417	2	MTDH	no	no	no	no	no	no	no	no
8:98703179-98742488	2	MTDH	no	no	no	no	no	no	no	no
8:97620562-97620698	2	SDC2	yes	yes	yes	yes	yes	yes	yes	no
8:97345684-97346774	2	PTDSS1	no	no	no	no	no	no	no	no
8:97318671-97318784	2	PTDSS1	no	no	no	no	no	no	no	no
8:9592374-9620754	2	MIR597,TNKS	no	no	no	no	no	no	no	no
8:95879367-95879565	2	INTS8	no	no	no	no	no	no	no	no
8:9584150-9627772	2	MIR597,TNKS	no	no	no	no	no	no	no	no
8:95839490-95848859	2	INTS8	no	no	no	no	no	no	no	no
8:95751872-95752018	2	DPY19L4	yes	yes	yes	no	yes	yes	yes	yes
8:9565880-9627772	2	MIR597,TNKS	no	no	no	no	no	no	no	no
8:95556054-95556170	2	KIAA1429	yes	yes	yes	yes	yes	yes	yes	yes
8:95550487-95550574	2	KIAA1429	no	no	no	no	yes	yes	yes	no
8:95549330-95550574	2	KIAA1429	no	no	no	no	no	no	no	no
8:95541297-95543313	2	KIAA1429	no	no	no	no	no	no	no	no
8:95518727-95524317	2	KIAA1429	no	no	no	no	no	no	no	no
8:9537460-9627772	2	MIR597,TNKS	yes	yes	yes	yes	no	no	no	no
8:9473091-9473187	2	TNKS	no	no	no	no	no	no	no	no
8:92142526-92142645	2	LRRC69	no	no	no	no	no	no	no	no
8:89128735-89180202	2	MMP16	no	no	no	no	no	no	no	no
8:87447861-87447933	2	WWP1	no	no	no	no	no	no	no	no
8:87447680-87447933	2	WWP1	no	no	no	no	no	no	no	no
8:87447680-87447756	2	WWP1	no	no	no	no	no	no	no	no
8:87393733-87393858	2	WWP1	yes	yes	yes	yes	yes	yes	yes	yes
8:87392954-87442980	2	WWP1	no	no	no	no	no	no	no	no
8:87381167-87447756	2	WWP1	no	no	no	no	no	no	no	no
8:79610648-79610748	2	ZC2HC1A	no	no	no	no	yes	yes	no	no
8:77898422-77900574	2	PEX2	no	no	no	no	no	no	no	no
8:77762480-77762598	2	ZFHX4	no	no	no	no	yes	yes	no	no
8:77616277-77620283	2	ZFHX4	no	no	no	no	no	no	no	no
8:74868145-74868289	2	TCEB1	no	no	no	no	no	no	no	no
8:74737381-74737484	2	UBE2W	no	no	no	no	no	no	no	no
8:74585341-74585477	2	STAU2	no	no	no	no	no	no	no	no
8:73951350-73951454	2	TERF1	no	no	no	no	no	no	no	no
8:72964773-72988862	2	MSC-AS1,TRPA1	no	no	no	no	no	no	no	no
8:72211281-72246409	2	EYA1	no	no	no	no	no	no	no	no
8:71510368-71510490	2	TRAM1	no	no	no	no	no	no	no	no
8:71510129-71510246	2	TRAM1	yes	yes	yes	yes	yes	yes	yes	yes
8:71506740-71508556	2	TRAM1	yes	yes	yes	yes	yes	yes	yes	yes
8:71495398-71506825	2	TRAM1	no	no	no	no	no	no	no	no
8:71208978-71209035	2	NCOA2	no	no	no	no	no	no	no	no
8:70550969-70551093	2	SULF1	no	no	no	no	no	no	no	no
8:70517037-70517167	2	SULF1	yes	yes	yes	yes	yes	yes	yes	yes
8:68989631-69002950	2	PREX2	no	no	no	no	no	no	no	no
8:68211443-68211590	2	ARFGEF1	yes	yes	yes	yes	yes	yes	yes	yes
8:68102884-68102994	2	CSPP1	no	no	no	no	no	no	no	no
8:68089914-68092161	2	CSPP1	yes	yes	yes	yes	yes	yes	yes	yes
8:68085746-68140367	2	ARFGEF1,CSPP1	no	no	no	no	no	no	no	no
8:67986477-67986586	2	CSPP1	yes	yes	yes	yes	yes	yes	yes	yes
8:67740888-67743546	2	C8orf44-SGK3,SGK3	no	no	no	no	no	no	no	no
8:67576483-67579452	2	VCPIP1	yes	yes	yes	no	yes	yes	yes	no
8:66691954-66695078	2	PDE7A	no	no	no	no	yes	yes	yes	yes
8:66582107-66582253	2	MTFR1	no	no	no	no	no	no	no	no
8:6565877-6566408	2	AGPAT5	yes	yes	yes	yes	yes	yes	yes	no
8:64081945-64098729	2	YTHDF3	no	no	no	no	no	no	no	no
8:6272285-6272404	2	MCPH1	no	no	no	no	no	no	no	no
8:62555944-62556560	2	ASPH	yes	no	no	no	yes	no	no	no
8:62555446-62555992	2	ASPH	no	no	no	no	no	no	no	no
8:62460629-62460767	2	ASPH	yes	yes	yes	yes	yes	yes	yes	yes
8:61484604-61484672	2	RAB2A	no	no	no	no	no	no	no	no
8:61139431-61139494	2	CA8	no	no	no	no	no	no	no	no
8:61137095-61139494	2	CA8	no	no	no	no	no	no	no	no
8:56986618-56986718	2	RPS20	no	no	no	no	no	no	no	no
8:56863017-56866543	2	LYN	no	no	no	no	no	no	no	no
8:54974813-54975935	2	LYPLA1	no	no	no	no	no	no	no	no
8:54967619-54967693	2	LYPLA1	no	no	no	no	no	no	no	no
8:54965214-54965316	2	LYPLA1	no	no	no	no	no	no	no	no
8:54891584-54912610	2	TCEA1	no	no	no	no	no	no	no	no
8:54891584-54891731	2	TCEA1	yes	yes	yes	no	yes	yes	yes	no
8:53596446-53596573	2	RB1CC1	no	no	no	no	no	no	no	no
8:53580580-53599527	2	RB1CC1	no	no	no	no	no	no	no	no
8:48883900-48884028	2	MCM4	no	no	no	no	no	no	no	no
8:48882357-48885624	2	MCM4	no	no	no	no	no	no	no	no
8:48877133-48884028	2	MCM4	no	no	no	no	no	no	no	no
8:48872762-48890719	2	MCM4	yes	yes	yes	yes	yes	yes	yes	no
8:48866179-48869991	2	PRKDC	no	no	no	no	no	no	no	no
8:48848912-48866279	2	PRKDC	no	no	no	no	no	no	no	no
8:48847568-48849077	2	PRKDC	no	no	no	no	no	no	no	no
8:48839753-48855926	2	PRKDC	yes	no	no	no	yes	no	no	no
8:48839753-48845732	2	PRKDC	no	no	no	no	no	no	no	no
8:48824969-48843347	2	PRKDC	no	no	no	no	no	no	no	no
8:48824969-48827978	2	PRKDC	no	no	no	no	no	no	no	no
8:48817428-48817536	2	PRKDC	yes	yes	yes	yes	no	no	no	no
8:48812932-48813027	2	PRKDC	no	no	no	no	no	no	no	no
8:48811029-48811129	2	PRKDC	no	no	no	no	no	no	no	no
8:48809720-48842572	2	PRKDC	no	no	no	no	no	no	no	no
8:48805819-48868508	2	PRKDC	no	no	no	no	no	no	no	no
8:48805819-48856589	2	PRKDC	no	no	no	no	no	no	no	no
8:48805699-48805817	2	PRKDC	no	no	no	no	yes	yes	yes	no
8:48801078-48848460	2	PRKDC	no	no	no	no	no	no	no	no
8:48775959-48805817	2	PRKDC	no	no	no	no	no	no	no	no
8:48772171-48772320	2	PRKDC	no	no	no	no	no	no	no	no
8:48761714-48805947	2	PRKDC	no	no	no	no	no	no	no	no
8:48748898-48751807	2	PRKDC	no	no	no	no	no	no	no	no
8:48744374-48843347	2	PRKDC	no	no	no	no	no	no	no	no
8:48744374-48801783	2	PRKDC	yes	no	no	no	yes	no	no	no
8:48730010-48766775	2	PRKDC	no	no	no	no	no	no	no	no
8:48730010-48733504	2	PRKDC	no	no	no	no	no	no	no	no
8:48715866-48736557	2	PRKDC	no	no	no	no	no	no	no	no
8:48711770-48739422	2	PRKDC	yes	no	no	no	yes	no	no	no
8:48694938-48730122	2	PRKDC	no	no	no	no	no	no	no	no
8:48690246-48847618	2	PRKDC	no	no	no	no	no	no	no	no
8:48685668-48866479	2	PRKDC	no	no	no	no	no	no	no	no
8:48685668-48855926	2	PRKDC	no	no	no	no	no	no	no	no
8:48685668-48845732	2	PRKDC	no	no	no	no	no	no	no	no
8:48685668-48803041	2	PRKDC	no	no	no	no	no	no	no	no
8:48685668-48769860	2	PRKDC	no	no	no	no	no	no	no	no
8:48685668-48766775	2	PRKDC	no	no	no	no	no	no	no	no
8:48685668-48734353	2	PRKDC	no	no	no	no	no	no	no	no
8:48685668-48711951	2	PRKDC	no	no	no	no	no	no	no	no
8:48685668-48701799	2	PRKDC	no	no	no	no	no	no	no	no
8:48685668-48701610	2	PRKDC	no	no	no	no	no	no	no	no
8:42958670-42978323	2	POMK	no	no	no	no	no	no	no	no
8:42919243-42919358	2	FNTA	no	no	no	no	no	no	no	no
8:42914234-42914320	2	FNTA	no	no	no	no	no	no	no	no
8:42812236-42814457	2	HOOK3	yes	yes	yes	yes	no	no	no	no
8:42805530-42812299	2	HOOK3	no	no	no	no	no	no	no	no
8:42780699-42837839	2	HOOK3	no	no	no	no	no	no	no	no
8:42720558-42720632	2	RNF170	no	no	no	no	no	no	no	no
8:42317413-42358978	2	SLC20A2	yes	yes	yes	yes	yes	yes	yes	yes
8:42296967-42323435	2	SLC20A2	no	no	no	no	no	no	no	no
8:42294506-42302280	2	SLC20A2	no	no	no	no	no	no	no	no
8:42287581-42323435	2	SLC20A2	no	no	no	no	no	no	no	no
8:42249278-42259915	2	VDAC3	yes	no	no	no	yes	yes	no	no
8:42214837-42218883	2	POLB	no	no	no	no	no	no	no	no
8:42213033-42214741	2	POLB	no	no	no	no	no	no	no	no
8:42202470-42206608	2	POLB	no	no	no	no	no	no	no	no
8:42022588-42028701	2	AP3M2	no	no	no	no	no	no	no	no
8:41561558-41561657	2	ANK1	no	no	no	no	no	no	no	no
8:41521176-41521260	2	ANK1	no	no	no	no	no	no	no	no
8:41471904-41472567	2	GPAT4	no	no	no	no	no	no	no	no
8:41394698-41394812	2	GINS4,LOC102723729	yes	yes	no	no	yes	yes	no	no
8:41160979-41161057	2	SFRP1	no	no	no	no	no	no	no	no
8:38911999-38948865	2	ADAM9	no	no	no	no	no	no	no	no
8:38854504-38928922	2	ADAM9	yes	yes	yes	yes	yes	yes	yes	yes
8:38826109-38826187	2	PLEKHA2	no	no	no	no	no	no	no	no
8:38814840-38814904	2	PLEKHA2	no	no	no	no	no	no	no	no
8:38803641-38803739	2	PLEKHA2	yes	yes	yes	yes	no	no	no	no
8:38801306-38803739	2	PLEKHA2	no	no	no	no	no	no	no	no
8:38758752-38831430	2	PLEKHA2	yes	yes	yes	yes	yes	yes	yes	yes
8:38585703-38678153	2	TACC1	yes	yes	no	no	yes	yes	no	no
8:38271435-38283763	2	FGFR1	no	no	no	no	no	no	no	no
8:38271435-38272419	2	FGFR1	no	no	no	no	no	no	no	no
8:38261910-38262024	2	LETM2	yes	yes	yes	yes	no	no	no	no
8:38205014-38205733	2	WHSC1L1	no	no	no	no	no	no	no	no
8:38146004-38173062	2	WHSC1L1	no	no	no	no	no	no	no	no
8:38146004-38157108	2	WHSC1L1	no	no	no	no	no	no	no	no
8:38125888-38125979	2	PLPP5	yes	yes	yes	yes	yes	yes	yes	yes
8:38120649-38122122	2	PLPP5	no	no	no	no	no	no	no	no
8:38105230-38117665	2	DDHD2	no	no	no	no	no	no	no	no
8:38097792-38111236	2	DDHD2	no	no	no	no	no	no	no	no
8:38034105-38070819	2	BAG4,LSM1	yes	yes	yes	no	yes	yes	yes	no
8:37967896-37976881	2	ASH2L	no	no	no	no	no	no	no	no
8:37964538-37964684	2	ASH2L	no	no	no	no	no	no	no	no
8:37704371-37707431	2	BRF2	yes	yes	yes	yes	yes	yes	yes	yes
8:37633435-37633534	2	PROSC	no	no	no	no	no	no	no	no
8:37623043-37623264	2	PROSC	no	no	no	no	yes	yes	no	no
8:37602088-37602214	2	ERLIN2	yes	yes	yes	yes	yes	yes	yes	yes
8:37597882-37599336	2	ERLIN2	no	no	no	no	no	no	no	no
8:37597882-37597964	2	ERLIN2	no	no	no	no	no	no	no	no
8:35583669-35584047	2	UNC5D	no	no	no	no	no	no	no	no
8:35425615-35425759	2	UNC5D	yes	yes	yes	yes	no	no	no	no
8:35401965-35579913	2	LOC101929550,UNC5D	no	no	no	no	no	no	no	no
8:32463079-32616954	2	NRG1	no	no	no	no	no	no	no	no
8:30998945-31015046	2	WRN	no	no	no	no	no	no	no	no
8:30958364-30958471	2	WRN	no	no	no	no	no	no	no	no
8:30954283-31015046	2	WRN	no	no	no	no	no	no	no	no
8:30560609-30560757	2	GSR	yes	yes	yes	yes	no	no	no	no
8:30546677-30553996	2	GSR	no	no	no	no	no	no	no	no
8:30034641-30041155	2	DCTN6	yes	yes	yes	yes	yes	yes	yes	yes
8:30034641-30036971	2	DCTN6	no	no	no	no	no	no	no	no
8:30034641-30034730	2	DCTN6	no	no	no	no	no	no	no	no
8:29961815-29965587	2	LEPROTL1	no	no	no	no	no	no	no	no
8:29959413-29959489	2	LEPROTL1	no	no	no	no	yes	yes	yes	yes
8:28997579-29013373	2	KIF13B	no	no	no	no	no	no	no	no
8:28669843-28669978	2	INTS9	no	no	no	no	no	no	no	no
8:28600602-28600731	2	EXTL3	no	no	no	no	no	no	no	no
8:28595035-28611202	2	EXTL3	no	no	no	no	no	no	no	no
8:28595035-28595180	2	EXTL3	no	no	no	no	no	no	no	no
8:28588739-28600731	2	EXTL3	no	no	no	no	no	no	no	no
8:28588739-28588867	2	EXTL3	no	no	no	no	yes	yes	yes	yes
8:28573101-28600731	2	EXTL3	no	no	no	no	no	no	no	no
8:28573101-28575724	2	EXTL3	no	no	no	no	no	no	no	no
8:28570973-28571067	2	EXTL3	no	no	no	no	yes	yes	yes	yes
8:28384663-28385681	2	FZD3	no	no	no	no	no	no	no	no
8:28207580-28207673	2	ZNF395	no	no	no	no	no	no	no	no
8:28013458-28013549	2	ELP3	no	no	no	no	no	no	no	no
8:27987018-27995408	2	ELP3	no	no	no	no	no	no	no	no
8:27965429-27967955	2	ELP3	no	no	no	no	no	no	no	no
8:27964229-27965493	2	ELP3	no	no	no	no	no	no	no	no
8:27679835-27685715	2	PBK	no	no	no	no	no	no	no	no
8:27667137-27668684	2	PBK	yes	no	no	no	yes	no	no	no
8:27296825-27296915	2	PTK2B	no	no	no	no	no	no	no	no
8:27292029-27316908	2	PTK2B	yes	no	no	no	yes	no	no	no
8:27170721-27170804	2	PTK2B	no	no	no	no	no	no	no	no
8:26435920-26515693	2	DPYSL2	no	no	no	no	no	no	no	no
8:26435339-26501111	2	DPYSL2	no	no	no	no	no	no	no	no
8:26435339-26441499	2	DPYSL2	yes	yes	yes	yes	yes	yes	yes	yes
8:26223830-26223922	2	PPP2R2A	no	no	no	no	no	no	no	no
8:25258444-25258582	2	DOCK5	no	no	no	no	no	no	no	no
8:25227071-25266456	2	DOCK5	no	no	no	no	no	no	no	no
8:23292904-23294771	2	ENTPD4	no	no	no	no	no	no	no	no
8:23292904-23292990	2	ENTPD4	no	no	no	no	no	no	no	no
8:23179642-23198716	2	LOC100507156,LOXL2	no	no	no	no	no	no	no	no
8:23104154-23119512	2	CHMP7	yes	yes	yes	no	no	no	no	no
8:23059320-23059432	2	TNFRSF10A	no	no	no	no	no	no	no	no
8:23058199-23058273	2	TNFRSF10A	no	no	no	no	no	no	no	no
8:23057398-23058113	2	TNFRSF10A	yes	yes	yes	yes	yes	yes	yes	yes
8:22863472-22873256	2	RHOBTB2	no	no	no	no	no	no	no	no
8:22476129-22476241	2	CCAR2	no	no	no	no	no	no	no	no
8:22475861-22476008	2	CCAR2	no	no	no	no	no	no	no	no
8:22471902-22472016	2	CCAR2	no	no	no	no	no	no	no	no
8:22462144-22464838	2	CCAR2	no	no	no	no	no	no	no	no
8:22429230-22429334	2	SORBS3	no	no	no	no	no	no	no	no
8:22368598-22368744	2	PPP3CC	no	no	no	no	yes	yes	yes	no
8:22332466-22390531	2	PPP3CC	no	no	no	no	no	no	no	no
8:22136853-22147859	2	PIWIL2	no	no	no	no	no	no	no	no
8:22034436-22054933	2	BMP1	no	no	no	no	no	no	no	no
8:21997475-21997596	2	REEP4	no	no	no	no	no	no	no	no
8:21964382-21967456	2	NUDT18	yes	yes	no	no	yes	yes	no	no
8:21959218-21959362	2	FAM160B2	yes	yes	yes	no	yes	yes	yes	yes
8:21958950-21961891	2	FAM160B2	no	no	no	no	no	no	no	no
8:21958950-21959041	2	FAM160B2	no	no	no	no	no	no	no	no
8:21957214-21961891	2	FAM160B2	no	no	no	no	no	no	no	no
8:21860729-21864096	2	XPO7	no	no	no	no	no	no	no	no
8:21856265-21857185	2	XPO7	no	no	no	no	no	no	no	no
8:21856265-21856348	2	XPO7	no	no	no	no	no	no	no	no
8:21853002-21853110	2	XPO7	no	no	no	no	no	no	no	no
8:21849378-21849485	2	XPO7	no	no	no	no	no	no	no	no
8:21843096-21843202	2	XPO7	no	no	no	no	no	no	no	no
8:21840150-21864096	2	XPO7	no	no	no	no	no	no	no	no
8:21839241-21861541	2	XPO7	no	no	no	no	no	no	no	no
8:21837594-21837714	2	XPO7	no	no	no	no	yes	yes	yes	no
8:21833866-21864096	2	XPO7	no	no	no	no	no	no	no	no
8:21826993-21856816	2	XPO7	no	no	no	no	no	no	no	no
8:21826993-21846594	2	XPO7	no	no	no	no	no	no	no	no
8:21826993-21827087	2	XPO7	no	no	no	no	no	no	no	no
8:21777179-21864096	2	XPO7	no	no	no	no	no	no	no	no
8:19694562-19694671	2	INTS10	no	no	no	no	no	no	no	no
8:19677083-19694671	2	INTS10	no	no	no	no	no	no	no	no
8:19677083-19677187	2	INTS10	yes	no	no	no	yes	yes	no	no
8:19459281-19459376	2	CSGALNACT1	no	no	no	no	no	no	no	no
8:19171486-19253729	2	SH2D4A	no	no	no	no	no	no	no	no
8:18793543-18793652	2	PSD3	no	no	no	no	no	no	no	no
8:18622958-18623048	2	PSD3	no	no	no	no	yes	yes	yes	no
8:18513151-18730243	2	PSD3	no	no	no	no	no	no	no	no
8:18430037-18730243	2	PSD3	no	no	no	no	no	no	no	no
8:1837044-1837098	2	ARHGEF10	no	no	no	no	no	no	no	no
8:1806125-1808350	2	ARHGEF10	no	no	no	no	no	no	no	no
8:17916343-17927387	2	ASAH1	no	no	no	no	no	no	no	no
8:1791518-1833873	2	ARHGEF10	no	no	no	no	no	no	no	no
8:1791518-1791602	2	ARHGEF10	no	no	no	no	no	no	no	no
8:17822076-17871545	2	PCM1	no	no	no	no	no	no	no	no
8:17804694-17814930	2	PCM1	no	no	no	no	no	no	no	no
8:17796781-17799020	2	PCM1	yes	yes	yes	yes	yes	yes	yes	yes
8:17782221-17782289	2	PCM1	yes	yes	yes	yes	yes	yes	yes	yes
8:17512069-17613470	2	MIR548V,MTUS1	no	no	no	no	no	no	no	no
8:17400826-17418042	2	SLC7A2	no	no	no	no	no	no	no	no
8:17143855-17143936	2	VPS37A	no	no	no	no	no	no	no	no
8:17123415-17132467	2	VPS37A	no	no	no	no	no	no	no	no
8:17074680-17080241	2	ZDHHC2	no	no	no	no	no	no	no	no
8:17067896-17080241	2	ZDHHC2	no	no	no	no	yes	yes	yes	yes
8:163120-163710	2	RPL23AP53	no	no	no	no	no	no	no	no
8:15615299-15615364	2	TUSC3	no	no	no	no	no	no	no	no
8:15588174-15601121	2	TUSC3	no	no	no	no	yes	yes	yes	yes
8:15531255-15531345	2	TUSC3	no	no	no	no	no	no	no	no
8:146017157-146017299	2	RPL8	yes	yes	yes	no	yes	yes	yes	no
8:146015739-146015855	2	RPL8	no	no	no	no	no	no	no	no
8:145740709-145740841	2	RECQL4	no	no	no	no	no	no	no	no
8:145740319-145740456	2	RECQL4	yes	yes	yes	no	no	no	no	no
8:145737063-145738154	2	RECQL4	no	no	no	no	no	no	no	no
8:145726068-145726144	2	PPP1R16A	no	no	no	no	no	no	no	no
8:145725478-145725582	2	PPP1R16A	yes	yes	yes	yes	yes	yes	yes	yes
8:145662409-145669812	2	TONSL,TONSL-AS1	yes	yes	yes	no	yes	yes	yes	no
8:145659360-145667534	2	MIR6893,TONSL,TONSL-AS1	no	no	no	no	no	no	no	no
8:145651065-145651155	2	VPS28	no	no	no	no	yes	yes	yes	yes
8:145635776-145638970	2	SLC39A4	yes	yes	yes	yes	yes	yes	yes	yes
8:145630337-145634733	2	CPSF1	no	no	no	no	no	no	no	no
8:145624517-145624592	2	CPSF1	yes	yes	no	no	yes	yes	yes	yes
8:145620479-145620570	2	CPSF1	no	no	no	no	yes	yes	yes	yes
8:145620312-145620397	2	CPSF1	no	no	no	no	no	no	no	no
8:145620096-145623833	2	CPSF1	no	no	no	no	no	no	no	no
8:145619593-145634556	2	CPSF1,MIR6849	no	no	no	no	no	no	no	no
8:145619593-145624763	2	CPSF1	no	no	no	no	no	no	no	no
8:145618445-145619770	2	ADCK5,CPSF1,MIR939	no	no	no	no	no	no	no	no
8:145580467-145580575	2	FBXL6	no	no	no	no	yes	yes	yes	no
8:145540995-145542583	2	DGAT1	no	no	no	no	no	no	no	no
8:145537647-145537717	2	HSF1	yes	yes	yes	yes	yes	yes	yes	yes
8:145537508-145537717	2	HSF1	no	no	no	no	yes	yes	yes	no
8:145537196-145537302	2	HSF1	yes	yes	yes	yes	no	no	no	no
8:145535190-145535287	2	HSF1	no	no	no	no	no	no	no	no
8:145533457-145533582	2	HSF1	no	no	no	no	no	no	no	no
8:145487819-145487900	2	BOP1	yes	yes	yes	no	yes	yes	yes	no
8:145486055-145487900	2	BOP1,MIR7112	no	no	no	no	no	no	no	no
8:145299124-145299239	2	MROH1	no	no	no	no	no	no	no	no
8:145275502-145275576	2	MROH1	no	no	no	no	no	no	no	no
8:145161245-145162515	2	MAF1	no	no	no	no	no	no	no	no
8:145154412-145154521	2	SHARPIN	no	no	no	no	no	no	no	no
8:145151936-145152037	2	CYC1	no	no	no	no	yes	yes	no	no
8:145150735-145152428	2	CYC1	no	no	no	no	no	no	no	no
8:145149941-145152428	2	CYC1	no	no	no	no	no	no	no	no
8:145066412-145066541	2	GRINA	no	no	no	no	no	no	no	no
8:145065859-145065972	2	GRINA	no	no	no	no	no	no	no	no
8:145065367-145067583	2	GRINA	no	no	no	no	no	no	no	no
8:145012318-145012408	2	PLEC	no	no	no	no	no	no	no	no
8:145011146-145011239	2	PLEC	yes	no	no	no	yes	no	no	no
8:145008977-145009097	2	PLEC	no	no	no	no	no	no	no	no
8:145000951-145006200	2	PLEC	yes	no	no	no	yes	no	no	no
8:144996671-145009097	2	PLEC	no	no	no	no	yes	no	no	no
8:144922278-144922401	2	NRBP2	no	no	no	no	no	no	no	no
8:144922100-144922202	2	NRBP2	no	no	no	no	no	no	no	no
8:144921343-144921580	2	NRBP2	no	no	no	no	no	no	no	no
8:144921188-144921367	2	NRBP2	yes	yes	yes	no	no	no	no	no
8:144900362-144900455	2	PUF60	yes	no	no	no	yes	no	no	no
8:144898546-144911196	2	PUF60	no	no	no	no	no	no	no	no
8:144811136-144811261	2	FAM83H	no	no	no	no	no	no	no	no
8:144775840-144777543	2	ZNF707	yes	yes	yes	yes	yes	yes	yes	yes
8:144770163-144770237	2	ZNF707	no	no	no	no	no	no	no	no
8:144696333-144696398	2	TSTA3	no	no	no	no	no	no	no	no
8:144663223-144663324	2	EEF1D	no	no	no	no	yes	yes	yes	yes
8:144661948-144669022	2	EEF1D	no	no	no	no	no	no	no	no
8:144642869-144643243	2	GSDMD	yes	no	no	no	yes	no	no	no
8:144547886-144548018	2	ZC3H3	yes	yes	yes	yes	yes	yes	yes	yes
8:144458694-144466390	2	RHPN1	yes	yes	yes	yes	yes	yes	yes	yes
8:144102730-144102850	2	LY6E	no	no	no	no	no	no	no	no
8:143412261-143413192	2	TSNARE1	no	no	no	no	no	no	no	no
8:143395744-143396450	2	TSNARE1	no	no	no	no	no	no	no	no
8:142161717-142176488	2	DENND3	no	no	no	no	no	no	no	no
8:142154246-142161936	2	DENND3	no	no	no	no	no	no	no	no
8:142139086-142139206	2	DENND3	no	no	no	no	no	no	no	no
8:141935759-141935848	2	PTK2	yes	yes	yes	yes	yes	yes	yes	yes
8:141874410-141874498	2	PTK2	no	no	no	no	no	no	no	no
8:141856358-141856777	2	PTK2	no	no	no	no	no	no	no	no
8:141813641-141813749	2	PTK2	yes	yes	yes	yes	no	no	no	no
8:141754750-141889736	2	PTK2	no	no	no	no	no	no	no	no
8:141749116-141889736	2	PTK2	no	no	no	no	no	no	no	no
8:141710989-141856777	2	PTK2	no	no	no	no	no	no	no	no
8:141684396-141684503	2	PTK2	yes	yes	yes	yes	yes	yes	yes	yes
8:141675015-141856777	2	PTK2	no	no	no	no	no	no	no	no
8:141549418-141595410	2	AGO2	no	no	no	no	no	no	no	no
8:141524467-141527252	2	CHRAC1	yes	yes	yes	no	yes	yes	yes	no
8:141415675-141436740	2	TRAPPC9	yes	yes	yes	no	yes	yes	yes	no
8:141370148-141370292	2	TRAPPC9	no	no	no	no	no	no	no	no
8:141285756-141370292	2	TRAPPC9	no	no	no	no	no	no	no	no
8:140742585-140744445	2	TRAPPC9	no	no	no	no	no	no	no	no
8:136569690-136569830	2	KHDRBS3	no	no	no	no	no	no	no	no
8:135596074-135615176	2	ZFAT,ZFAT-AS1	no	no	no	no	no	no	no	no
8:135577575-135577664	2	ZFAT	no	no	no	no	no	no	no	no
8:134270608-134276895	2	NDRG1	no	no	no	no	no	no	no	no
8:134258858-134260169	2	NDRG1	no	no	no	no	no	no	no	no
8:134256597-134260169	2	NDRG1	no	no	no	no	no	no	no	no
8:133816859-133820028	2	PHF20L1	no	no	no	no	no	no	no	no
8:133816859-133816985	2	PHF20L1	no	no	no	no	yes	yes	yes	yes
8:132952745-133025886	2	EFR3A	no	no	no	no	no	no	no	no
8:131370262-131440068	2	ASAP1	no	no	no	no	no	no	no	no
8:131370262-131370389	2	ASAP1	no	no	no	no	no	no	no	no
8:131249167-131249240	2	ASAP1	no	no	no	no	no	no	no	no
8:131226801-131414216	2	ASAP1,ASAP1-IT1	no	no	no	no	no	no	no	no
8:131199481-131199531	2	ASAP1	no	no	no	no	no	no	no	no
8:131179781-131374017	2	ASAP1,ASAP1-IT1	no	no	no	no	no	no	no	no
8:131164981-131165051	2	ASAP1	no	no	no	no	no	no	no	no
8:131149196-131149284	2	ASAP1	yes	yes	yes	no	no	no	no	no
8:131146541-131149284	2	ASAP1	no	no	no	no	no	no	no	no
8:131133277-131133416	2	ASAP1	no	no	no	no	no	no	no	no
8:131124339-131374017	2	ASAP1,ASAP1-IT1	no	no	no	no	no	no	no	no
8:131124339-131128991	2	ASAP1	no	no	no	no	no	no	no	no
8:131088593-131092217	2	ASAP1	no	no	no	no	yes	yes	yes	yes
8:131070199-131370389	2	ASAP1,ASAP1-IT1,ASAP1-IT2	no	no	no	no	no	no	no	no
8:130892621-130892704	2	FAM49B	no	no	no	no	no	no	no	no
8:12940871-12952754	2	DLC1	yes	yes	yes	yes	yes	yes	yes	yes
8:129082405-129082518	2	PVT1	yes	yes	yes	no	no	no	no	no
8:129021835-129032965	2	PVT1	no	no	no	no	no	no	no	no
8:128902834-128951922	2	PVT1	no	no	no	no	no	no	no	no
8:128750493-128753680	2	MYC	no	no	no	no	no	no	no	no
8:126010719-126021585	2	SQLE	yes	yes	yes	yes	yes	yes	yes	yes
8:125711766-125716432	2	MTSS1	yes	yes	yes	yes	yes	yes	yes	yes
8:125531058-125534441	2	TATDN1	no	no	no	no	no	no	no	no
8:125332326-125332432	2	TMEM65	no	no	no	no	yes	yes	yes	no
8:124821132-124821256	2	FAM91A1	no	no	no	no	no	no	no	no
8:124799500-124799613	2	FAM91A1	yes	yes	no	no	yes	yes	yes	yes
8:124448692-124448841	2	WDYHV1	yes	yes	yes	yes	no	no	no	no
8:124392768-124392917	2	ATAD2	no	no	no	no	no	no	no	no
8:124357123-124369976	2	ATAD2,MIR548D1	no	no	no	no	no	no	no	no
8:124346117-124351686	2	ATAD2	no	no	no	no	no	no	no	no
8:124346117-124348772	2	ATAD2	no	no	no	no	no	no	no	no
8:124219396-124222314	2	FAM83A	no	no	no	no	no	no	no	no
8:124089350-124153141	2	TBC1D31	no	no	no	no	no	no	no	no
8:124084919-124121860	2	TBC1D31	no	no	no	no	no	no	no	no
8:124042844-124042956	2	DERL1	yes	yes	yes	yes	yes	yes	yes	yes
8:124033686-124042956	2	DERL1	no	no	no	no	no	no	no	no
8:12388451-12388540	2	LOC100506990	no	no	no	no	no	no	no	no
8:12338337-12338444	2	LOC100506990	no	no	no	no	no	no	no	no
8:121408082-121455548	2	MRPL13	no	no	no	no	no	no	no	no
8:121219181-121237453	2	COL14A1	no	no	no	no	no	no	no	no
8:120770312-120807871	2	TAF2	no	no	no	no	no	no	no	no
8:120756527-120818641	2	TAF2	no	no	no	no	no	no	no	no
8:119680688-119738306	2	SAMD12-AS1	yes	yes	yes	no	yes	yes	yes	no
8:117668094-117768258	2	EIF3H	no	no	no	no	no	no	no	no
8:11704560-11704677	2	CTSB	no	no	no	no	no	no	no	no
8:11703169-11703298	2	CTSB	no	no	no	no	no	no	no	no
8:11660830-11689179	2	FDFT1	no	no	no	no	no	no	no	no
8:11412251-11422108	2	BLK	yes	yes	yes	no	yes	yes	yes	no
8:11301539-11302317	2	FAM167A	no	no	no	no	no	no	no	no
8:11162349-11174402	2	MTMR9	yes	yes	yes	no	no	no	no	no
8:11152702-11177347	2	MTMR9	no	no	no	no	no	no	no	no
8:110456889-110535615	2	PKHD1L1	no	no	no	no	no	no	no	no
8:109465290-109468159	2	EMC2	no	no	no	no	no	no	no	no
8:109247226-109248432	2	EIF3E	no	no	no	no	no	no	no	no
8:109215629-109241424	2	EIF3E	no	no	no	no	no	no	no	no
8:109215629-109229689	2	EIF3E	no	no	no	no	no	no	no	no
8:105105698-105161076	2	RIMS2	no	no	no	no	no	no	no	no
8:104413743-104420012	2	SLC25A32	yes	yes	yes	yes	no	no	no	no
8:104410865-104415552	2	SLC25A32	no	no	no	no	no	no	no	no
8:103870240-103870378	2	AZIN1	no	no	no	no	yes	yes	yes	no
8:103850971-103876397	2	AZIN1	no	no	no	no	no	no	no	no
8:103372298-103372418	2	UBR5	yes	yes	yes	yes	yes	yes	yes	yes
8:103357623-103372893	2	UBR5	no	no	no	no	no	no	no	no
8:103341317-103341428	2	UBR5	no	no	no	no	yes	yes	yes	yes
8:103312227-103372418	2	UBR5	no	no	no	no	no	no	no	no
8:103312227-103358623	2	UBR5	no	no	no	no	no	no	no	no
8:103312227-103341428	2	UBR5	no	no	no	no	no	no	no	no
8:103300382-103300494	2	UBR5	no	no	no	no	yes	yes	yes	yes
8:103299660-103357773	2	UBR5	no	no	no	no	no	no	no	no
8:103298587-103316397	2	UBR5	no	no	no	no	no	no	no	no
8:103298587-103311199	2	UBR5	no	no	no	no	no	no	no	no
8:103298587-103306072	2	UBR5	no	no	no	no	no	no	no	no
8:103284756-103341627	2	UBR5	no	no	no	no	no	no	no	no
8:103281205-103340124	2	UBR5	no	no	no	no	no	no	no	no
8:102212217-102212325	2	ZNF706	no	no	no	no	no	no	no	no
8:101730000-101730116	2	PABPC1	no	no	no	no	yes	yes	yes	yes
8:101721360-101725017	2	PABPC1	no	no	no	no	no	no	no	no
8:101721360-101721451	2	PABPC1	no	no	no	no	no	no	no	no
8:101718878-101730116	2	PABPC1	no	no	no	no	no	no	no	no
8:101717153-101717284	2	PABPC1	no	no	no	no	no	no	no	no
8:101716524-101730116	2	PABPC1	no	no	no	no	no	no	no	no
8:101276261-101300495	2	RNF19A	no	no	no	no	no	no	no	no
8:100182266-100874174	2	MIR599,MIR875,VPS13B	no	no	no	no	no	no	no	no
8:100182266-100287482	2	VPS13B	no	no	no	no	no	no	no	no
8:100146859-100168971	2	VPS13B	no	no	no	no	no	no	no	no
7:99952860-99954352	2	MIR6840,STAG3L5P-PVRIG2P-PILRB	yes	yes	yes	yes	yes	yes	yes	yes
7:99950995-99952863	2	PVRIG2P,STAG3L5P-PVRIG2P-PILRB	no	no	no	no	no	no	no	no
7:99795400-99795499	2	STAG3	yes	yes	yes	yes	no	no	no	no
7:99772307-99772388	2	GPC2	no	no	no	no	no	no	no	no
7:99755465-99755561	2	C7orf43	no	no	no	no	no	no	no	no
7:99703067-99703626	2	AP4M1	no	no	no	no	no	no	no	no
7:99701031-99701142	2	AP4M1	no	no	no	no	no	no	no	no
7:99699683-99701315	2	AP4M1	no	no	no	no	no	no	no	no
7:99699480-99701315	2	AP4M1,MCM7	no	no	no	no	no	no	no	no
7:99696200-99696338	2	MCM7	no	no	no	no	no	no	no	no
7:99695763-99695845	2	MCM7	no	no	no	no	no	no	no	no
7:99694923-99695007	2	MCM7	no	no	no	no	no	no	no	no
7:99693009-99693093	2	MCM7	no	no	no	no	no	no	no	no
7:99686912-99687038	2	COPS6	no	no	no	no	no	no	no	no
7:99630927-99635403	2	ZKSCAN1	no	no	no	no	no	no	no	no
7:99218995-99336131	2	CYP3A5,CYP3A7,CYP3A7-CYP3A51P,ZSCAN25	yes	yes	yes	yes	yes	yes	yes	yes
7:99216147-99216274	2	ZSCAN25	no	no	no	no	yes	yes	yes	yes
7:99169310-99174076	2	ZNF655	yes	yes	yes	yes	yes	yes	yes	no
7:99158155-99174076	2	ZNF655	no	no	no	no	no	no	no	no
7:99006600-99017239	2	ATP5J2-PTCD1,BUD31,PTCD1	yes	yes	yes	no	yes	yes	yes	no
7:99002484-99002576	2	PDAP1	no	no	no	no	no	no	no	no
7:98983324-98988876	2	ARPC1B	no	no	no	no	no	no	no	no
7:98946474-98957361	2	ARPC1A	no	no	no	no	no	no	no	no
7:98658221-98659460	2	SMURF1	yes	yes	yes	yes	yes	yes	yes	yes
7:98625057-98658330	2	LOC101927550,SMURF1	yes	yes	no	no	yes	yes	no	no
7:98582566-98606184	2	TRRAP	no	no	no	no	no	no	no	no
7:98533201-98563518	2	TRRAP	no	no	no	no	no	no	no	no
7:98533201-98533298	2	TRRAP	no	no	no	no	no	no	no	no
7:98515045-98574699	2	TRRAP	no	no	no	no	no	no	no	no
7:98497044-98503878	2	TRRAP	no	no	no	no	no	no	no	no
7:98478712-98575946	2	MIR3609,SCARNA28,TRRAP	no	no	no	no	no	no	no	no
7:97911662-97920839	2	BRI3	no	no	no	no	no	no	no	no
7:97911662-97911765	2	BRI3	no	no	no	no	no	no	no	no
7:97800852-97800986	2	LMTK2	no	no	no	no	no	no	no	no
7:97784069-97823884	2	LMTK2	no	no	no	no	no	no	no	no
7:97484664-97488710	2	ASNS	no	no	no	no	no	no	no	no
7:97484664-97484771	2	ASNS	no	no	no	no	yes	yes	yes	no
7:96324109-96324203	2	SHFM1	no	no	no	no	no	no	no	no
7:95864113-95864229	2	SLC25A13	yes	yes	yes	no	yes	yes	yes	no
7:95838149-95838289	2	SLC25A13	yes	yes	yes	yes	yes	yes	yes	yes
7:95813588-95926263	2	MIR591,SLC25A13	yes	yes	yes	yes	yes	yes	yes	yes
7:943762-959687	2	ADAP1	no	no	no	no	no	no	no	no
7:94146871-94183887	2	CASD1	no	no	no	no	no	no	no	no
7:94055734-94057789	2	COL1A2	no	no	no	no	no	no	no	no
7:94047035-94047143	2	COL1A2	yes	yes	no	no	yes	yes	no	no
7:94045716-94057789	2	COL1A2	no	no	no	no	no	no	no	no
7:94042394-94055842	2	COL1A2	no	no	no	no	no	no	no	no
7:94042394-94055363	2	COL1A2	no	no	no	no	no	no	no	no
7:94040367-94056607	2	COL1A2	yes	no	no	no	yes	no	no	no
7:94039731-94039839	2	COL1A2	no	no	no	no	no	no	no	no
7:94039034-94055363	2	COL1A2	yes	no	no	no	yes	no	no	no
7:94038875-94043259	2	COL1A2	no	no	no	no	no	no	no	no
7:94037647-94052430	2	COL1A2	no	no	no	no	no	no	no	no
7:94035561-94050374	2	COL1A2	no	no	no	no	no	no	no	no
7:94035561-94037203	2	COL1A2	no	no	no	no	yes	yes	no	no
7:94034150-94034204	2	COL1A2	yes	no	no	no	yes	no	no	no
7:94034004-94055363	2	COL1A2	yes	no	no	no	yes	no	no	no
7:94023872-94055169	2	COL1A2	no	no	no	no	no	no	no	no
7:930564-930703	2	GET4	no	no	no	no	no	no	no	no
7:92869178-92988338	2	VPS50	no	no	no	no	no	no	no	no
7:92775221-92777680	2	SAMD9L	yes	no	no	no	yes	no	no	no
7:92300739-92300849	2	CDK6	no	no	no	no	no	no	no	no
7:92000790-92030698	2	ANKIB1	yes	yes	yes	yes	yes	yes	yes	yes
7:91761087-91761186	2	CYP51A1	no	no	no	no	no	no	no	no
7:912106-912199	2	SUN1	yes	yes	yes	yes	no	no	no	no
7:90193048-90356126	2	CDK14	no	no	no	no	no	no	no	no
7:87837821-87846506	2	LOC102723885,SRI	no	no	no	no	no	no	no	no
7:87563565-87765346	2	ADAM22	yes	yes	no	no	yes	yes	no	no
7:872141-872238	2	SUN1	no	no	no	no	no	no	no	no
7:86990705-86998800	2	CROT	no	no	no	no	no	no	no	no
7:86795798-86795921	2	DMTF1	no	no	no	no	no	no	no	no
7:8198156-8198282	2	ICA1	no	no	no	no	no	no	no	no
7:81643716-81765992	2	CACNA2D1,LOC101927356	no	no	no	no	no	no	no	no
7:81613950-82073031	2	CACNA2D1,LOC101927356	no	no	no	no	no	no	no	no
7:81613950-81614027	2	CACNA2D1	no	no	no	no	no	no	no	no
7:81596911-81714216	2	CACNA2D1,LOC101927356	no	no	no	no	no	no	no	no
7:81579417-81799925	2	CACNA2D1,LOC101927356	no	no	no	no	no	no	no	no
7:80430072-80435074	2	SEMA3C	no	no	no	no	no	no	no	no
7:780455-826116	2	DNAAF5	yes	yes	yes	yes	yes	yes	yes	yes
7:77973094-78119157	2	MAGI2,RPL13AP17	no	no	no	no	no	no	no	no
7:77394811-77394949	2	RSBN1L	no	no	no	no	no	no	no	no
7:77261664-77261742	2	PTPN12	no	no	no	no	no	no	no	no
7:77236551-77265166	2	PTPN12	no	no	no	no	no	no	no	no
7:77214859-77221573	2	PTPN12	yes	yes	yes	yes	yes	yes	yes	yes
7:77003386-77004418	2	GSAP	no	no	no	no	yes	yes	yes	no
7:7676574-7725629	2	RPA3,UMAD1	no	no	no	no	no	no	no	no
7:76247499-76247617	2	LOC100133091,POMZP3	no	no	no	no	no	no	no	no
7:76180736-76180839	2	LOC100133091	yes	yes	yes	yes	yes	yes	yes	yes
7:7613728-7613827	2	MIOS	no	no	no	no	yes	yes	yes	no
7:7612066-7613827	2	MIOS	no	no	no	no	no	no	no	no
7:76069791-76069928	2	ZP3	yes	yes	yes	yes	no	no	no	no
7:76063354-76063472	2	ZP3	no	no	no	no	no	no	no	no
7:76058831-76058950	2	ZP3	yes	yes	yes	no	no	no	no	no
7:76023146-76023221	2	SSC4D	no	no	no	no	no	no	no	no
7:75976612-75980151	2	YWHAG	no	no	no	no	no	no	no	no
7:75692832-75692910	2	MDH2	no	no	no	no	no	no	no	no
7:75651168-75651310	2	STYXL1	no	no	no	no	no	no	no	no
7:75643059-75643205	2	STYXL1	no	no	no	no	yes	yes	yes	yes
7:75634576-75634722	2	STYXL1	yes	yes	yes	no	yes	yes	yes	no
7:75633075-75643205	2	STYXL1	no	no	no	no	no	no	no	no
7:75633075-75633173	2	STYXL1	no	no	no	no	no	no	no	no
7:75617738-75617834	2	TMEM120A	yes	yes	yes	no	yes	yes	yes	no
7:75616677-75616746	2	TMEM120A	yes	yes	yes	no	no	no	no	no
7:75615240-75615386	2	POR	no	no	no	no	no	no	no	no
7:75600304-75608897	2	POR	no	no	no	no	no	no	no	no
7:75210552-75211467	2	HIP1	no	no	no	no	no	no	no	no
7:75203065-75210614	2	HIP1	no	no	no	no	no	no	no	no
7:75183738-75183825	2	HIP1	no	no	no	no	no	no	no	no
7:75145545-76279715	2	CCL24,CCL26,DTX2,FDPSP2,GTF2IP7,HIP1,HSPB1,LOC100133091,MDH2,MIR4651,PMS2P3,POMZP3,POR,RHBDD2,SNORA14A,SRRM3,SSC4D,STYXL1,TMEM120A,UPK3B,YWHAG,ZP3	yes	yes	yes	yes	yes	yes	yes	yes
7:75141632-75141745	2	PMS2P3	no	no	no	no	no	no	no	no
7:75113474-75113596	2	POM121C	yes	yes	no	no	yes	yes	no	no
7:75104453-76279715	2	CCL24,CCL26,DTX2,FDPSP2,GTF2IP7,HIP1,HSPB1,LOC100133091,MDH2,MIR4651,PMS2P3,POM121C,POMZP3,POR,RHBDD2,SNORA14A,SPDYE5,SRRM3,SSC4D,STYXL1,TMEM120A,UPK3B,YWHAG,ZP3	no	no	no	no	no	no	no	no
7:75046064-75070925	2	NSUN5P1,POM121C	no	no	no	no	no	no	no	no
7:75045553-75045694	2	NSUN5P1	no	no	no	no	no	no	no	no
7:74984789-74984929	2	PMS2P5,PMS2P7	no	no	no	no	no	no	no	no
7:74977921-74978010	2	PMS2P5,PMS2P7	no	no	no	no	no	no	no	no
7:74812090-74867341	2	GATSL2,GTF2IP1,PMS2P5	no	no	no	no	no	no	no	no
7:74479106-74480461	2	RCC1L	yes	yes	yes	yes	yes	yes	yes	yes
7:74471635-74471723	2	RCC1L	no	no	no	no	no	no	no	no
7:74299454-74301260	2	STAG3L2	no	no	no	no	no	no	no	no
7:74173109-74173185	2	GTF2I	no	no	no	no	no	no	no	no
7:74171151-74172333	2	GTF2I	no	no	no	no	yes	yes	yes	no
7:74119495-74168361	2	GTF2I,LOC101926943	no	no	no	no	no	no	no	no
7:74119495-74120764	2	GTF2I,LOC101926943	yes	yes	yes	no	yes	yes	yes	no
7:74103457-74160750	2	GTF2I,LOC101926943	no	no	no	no	no	no	no	no
7:73922404-73922533	2	GTF2IRD1	no	no	no	no	no	no	no	no
7:73654267-73668738	2	RFC2	no	no	no	no	no	no	no	no
7:73653252-73663448	2	RFC2	no	no	no	no	no	no	no	no
7:73651691-73653318	2	RFC2	no	no	no	no	no	no	no	no
7:73634546-73635064	2	LAT2	no	no	no	no	no	no	no	no
7:73630276-73630399	2	LAT2	yes	yes	yes	yes	no	no	no	no
7:73604151-73604248	2	EIF4H	no	no	no	no	no	no	no	no
7:73601940-73611429	2	EIF4H,MIR590	no	no	no	no	no	no	no	no
7:73525977-73526328	2	LIMK1	no	no	no	no	no	no	no	no
7:73511409-73536855	2	LIMK1	no	no	no	no	no	no	no	no
7:73511409-73511519	2	LIMK1	no	no	no	no	no	no	no	no
7:73500077-73536855	2	LIMK1	no	no	no	no	no	no	no	no
7:73122918-73123018	2	STX1A	yes	yes	yes	no	no	no	no	no
7:73113534-73123452	2	STX1A	no	no	no	no	no	no	no	no
7:73105245-73106976	2	WBSCR22	no	no	no	no	no	no	no	no
7:73100965-73111070	2	WBSCR22	no	no	no	no	no	no	no	no
7:73082173-73086440	2	VPS37D	no	no	no	no	no	no	no	no
7:73030400-73030507	2	MLXIPL	no	no	no	no	no	no	no	no
7:72952263-72952343	2	BCL7B	no	no	no	no	no	no	no	no
7:72879768-72903721	2	BAZ1B	no	no	no	no	no	no	no	no
7:72856510-72907251	2	BAZ1B	no	no	no	no	no	no	no	no
7:7273933-7283381	2	C1GALT1	no	no	no	no	no	no	no	no
7:72718743-72721754	2	NSUN5	no	no	no	no	no	no	no	no
7:72470283-72470382	2	STAG3L1,STAG3L3	yes	yes	yes	yes	yes	yes	yes	yes
7:72467988-72469313	2	STAG3L1,STAG3L3	no	no	no	no	no	no	no	no
7:72361165-72400649	2	POM121	yes	yes	yes	no	no	no	no	no
7:72277658-72297564	2	TYW1B	no	no	no	no	no	no	no	no
7:72277658-72286060	2	TYW1B	no	no	no	no	no	no	no	no
7:71743670-71743795	2	CALN1	yes	yes	yes	yes	yes	yes	yes	yes
7:716865-716957	2	PRKAR1B	no	no	no	no	yes	yes	yes	yes
7:71571135-71571279	2	CALN1	no	no	no	no	yes	yes	yes	no
7:70991002-70991109	2	WBSCR17	no	no	no	no	no	no	no	no
7:70885893-71178584	2	WBSCR17	no	no	no	no	no	no	no	no
7:70800535-71178584	2	WBSCR17	no	no	no	no	no	no	no	no
7:70239013-70240372	2	AUTS2	no	no	no	no	no	no	no	no
7:69063904-69364484	2	AUTS2	yes	yes	yes	yes	yes	yes	yes	yes
7:6861911-6862991	2	CCZ1B	no	no	no	no	no	no	no	no
7:66767624-66774702	2	STAG3L4	no	no	no	no	no	no	no	no
7:66757449-66757536	2	PMS2P4	no	no	no	no	no	no	no	no
7:66648112-66648223	2	TYW1	yes	yes	yes	no	yes	yes	yes	no
7:66582469-66582605	2	TYW1	yes	yes	yes	no	no	no	no	no
7:66520821-66704498	2	MIR4650-1,MIR4650-2,TYW1	no	no	no	no	no	no	no	no
7:66482839-66532390	2	TYW1	no	no	no	no	no	no	no	no
7:66459198-66459328	2	SBDS	no	no	no	no	yes	yes	yes	yes
7:66452689-66459328	2	SBDS	yes	yes	yes	yes	yes	yes	yes	yes
7:66406834-66418356	2	TMEM248	yes	no	no	no	yes	no	no	no
7:6639459-6641771	2	C7orf26	no	no	no	no	no	no	no	no
7:66236876-66270383	2	RABGEF1	no	no	no	no	no	no	no	no
7:66236869-66275834	2	GTF2IRD1P1,RABGEF1	no	no	no	no	no	no	no	no
7:65817491-65821858	2	TPST1	no	no	no	no	no	no	no	no
7:65705311-65751696	2	TPST1	no	no	no	no	no	no	no	no
7:65670258-65751696	2	TPST1	yes	yes	no	no	yes	yes	no	no
7:65552320-65557650	2	ASL	no	no	no	no	no	no	no	no
7:65548063-65557650	2	ASL	no	no	no	no	no	no	no	no
7:65444385-65444528	2	GUSB	no	no	no	no	yes	yes	yes	yes
7:65439281-65439428	2	GUSB	yes	yes	yes	no	yes	yes	yes	no
7:65425672-65444528	2	GUSB	no	no	no	no	no	no	no	no
7:65413657-65413767	2	VKORC1L1	no	no	no	no	no	no	no	no
7:65113247-65113333	2	INTS4P2,LOC441242	no	no	no	no	no	no	no	no
7:64852814-64852941	2	ZNF92	no	no	no	no	yes	no	no	no
7:6465618-6465745	2	DAGLB	no	no	no	no	no	no	no	no
7:64630738-65139334	2	INTS4P2,LOC441242,ZNF92	no	no	no	no	no	no	no	no
7:6461357-6470238	2	DAGLB	no	no	no	no	no	no	no	no
7:6461357-6461435	2	DAGLB	no	no	no	no	no	no	no	no
7:64529086-64533892	2	CCT6P3	no	no	no	no	no	no	no	no
7:64525376-64527428	2	CCT6P3	no	no	no	no	no	no	no	no
7:6441498-6443598	2	RAC1	no	no	no	no	no	no	no	no
7:6438292-6439819	2	RAC1	yes	yes	yes	yes	yes	yes	yes	yes
7:6431554-6431672	2	RAC1	no	no	no	no	no	no	no	no
7:6414125-6443598	2	RAC1	yes	yes	yes	yes	yes	yes	yes	yes
7:64004683-64004810	2	ZNF680	no	no	no	no	no	no	no	no
7:64004084-64004180	2	ZNF680	no	no	no	no	no	no	no	no
7:63797264-63797360	2	ZNF736	no	no	no	no	yes	yes	yes	yes
7:6193386-6196686	2	USP42	no	no	no	no	no	no	no	no
7:6178722-6187523	2	USP42	no	no	no	no	no	no	no	no
7:6031603-6031688	2	PMS2	no	no	no	no	no	no	no	no
7:5941287-5942375	2	CCZ1	no	no	no	no	no	no	no	no
7:5792476-5792610	2	RNF216	no	no	no	no	yes	yes	yes	yes
7:5643126-5646287	2	FSCN1	yes	yes	yes	yes	yes	yes	yes	yes
7:5643126-5643248	2	FSCN1	no	no	no	no	no	no	no	no
7:56170559-56170704	2	CHCHD2	yes	yes	yes	no	no	no	no	no
7:56127961-56130448	2	CCT6A,SNORA15	no	no	no	no	no	no	no	no
7:56087292-56087427	2	PSPH	yes	yes	yes	yes	yes	yes	yes	no
7:56065058-56065142	2	GBAS	no	no	no	no	no	no	no	no
7:56049165-56067875	2	GBAS	no	no	no	no	no	no	no	no
7:56049165-56062681	2	GBAS	no	no	no	no	no	no	no	no
7:56045818-56065142	2	GBAS	no	no	no	no	no	no	no	no
7:55766695-55766841	2	FKBP9P1	no	no	no	no	no	no	no	no
7:5567911-5569294	2	ACTB	no	no	no	no	no	no	no	no
7:5566778-5567816	2	ACTB	no	no	no	no	no	no	no	no
7:55270209-55270318	2	EGFR	yes	yes	yes	yes	no	no	no	no
7:55225355-55225446	2	EGFR	no	no	no	no	no	no	no	no
7:5401224-5415855	2	TNRC18	no	no	no	no	no	no	no	no
7:5372252-5385441	2	TNRC18	no	no	no	no	no	no	no	no
7:5331323-5331452	2	SLC29A4	yes	yes	yes	yes	yes	yes	yes	yes
7:51258546-51261286	2	COBL	yes	yes	yes	no	no	no	no	no
7:5087663-5087722	2	RBAK,RBAK-RBAKDN	no	no	no	no	no	no	no	no
7:50823583-50848433	2	GRB10	no	no	no	no	no	no	no	no
7:50686866-50778687	2	GRB10	no	no	no	no	no	no	no	no
7:48128808-48141579	2	UPP1	yes	yes	yes	yes	yes	yes	yes	yes
7:47479084-47621742	2	TNS3	no	no	no	no	no	no	no	no
7:47451324-47481653	2	TNS3	no	no	no	no	no	no	no	no
7:47440381-47520739	2	TNS3	no	no	no	no	no	no	no	no
7:47439989-47481653	2	TNS3	no	no	no	no	no	no	no	no
7:47436396-47436501	2	TNS3	yes	yes	no	no	yes	yes	no	no
7:47384521-47467974	2	TNS3	no	no	no	no	no	no	no	no
7:47384352-47440511	2	TNS3	no	no	no	no	no	no	no	no
7:47341783-47479256	2	TNS3	no	no	no	no	no	no	no	no
7:47323294-47344601	2	TNS3	no	no	no	no	no	no	no	no
7:45688268-45701813	2	ADCY1	no	no	no	no	no	no	no	no
7:45139698-45148886	2	SNORA5A,SNORA5B,SNORA5C,TBRG4	no	no	no	no	no	no	no	no
7:45113058-45113170	2	CCM2	yes	no	no	no	yes	yes	yes	yes
7:45007203-45015248	2	MYO1G	no	no	no	no	no	no	no	no
7:44882875-44882953	2	H2AFV	no	no	no	no	no	no	no	no
7:44838990-44839079	2	PPIA	no	no	no	no	yes	yes	yes	yes
7:44836240-44839473	2	PPIA	no	no	no	no	no	no	no	no
7:44687255-44687358	2	OGDH	yes	yes	yes	yes	no	no	no	no
7:44621047-44621173	2	TMED4	yes	yes	yes	yes	yes	yes	yes	yes
7:44620691-44621422	2	TMED4	no	no	no	no	no	no	no	no
7:44608501-44612036	2	DDX56	no	no	no	no	no	no	no	no
7:44467169-44467302	2	NUDCD3	yes	yes	yes	yes	yes	yes	yes	yes
7:44444038-44444182	2	NUDCD3	yes	yes	yes	yes	yes	yes	yes	yes
7:44147037-44154159	2	AEBP1,MIR4649	no	no	no	no	no	no	no	no
7:44092465-44092540	2	DBNL	no	no	no	no	no	no	no	no
7:44076270-44076408	2	RASA4CP	yes	yes	yes	yes	yes	yes	yes	yes
7:44043644-44047465	2	POLR2J4,SPDYE1	yes	yes	yes	no	yes	yes	yes	no
7:44027276-44027846	2	POLR2J4	no	no	no	no	no	no	no	no
7:44012808-44012922	2	POLR2J4	yes	yes	yes	yes	yes	yes	yes	yes
7:43992119-44056122	2	POLR2J4,SPDYE1,UBE2D4	no	no	no	no	no	no	no	no
7:43991511-44012922	2	POLR2J4,UBE2D4	no	no	no	no	no	no	no	no
7:43982552-43982630	2	POLR2J4,UBE2D4	no	no	no	no	no	no	no	no
7:43906156-43909145	2	MRPS24,URGCP-MRPS24	no	no	no	no	yes	yes	no	no
7:43827502-43827624	2	BLVRA	no	no	no	no	no	no	no	no
7:43687133-43687233	2	COA1	yes	yes	yes	yes	yes	yes	yes	yes
7:43684849-43684998	2	COA1	yes	yes	yes	yes	yes	yes	yes	yes
7:42063066-42262894	2	GLI3	no	no	no	no	no	no	no	no
7:4088979-4107568	2	SDK1	no	no	no	no	no	no	no	no
7:40102424-40127930	2	CDK13	no	no	no	no	no	no	no	no
7:39820101-39822398	2	LINC00265	no	no	no	no	no	no	no	no
7:39810603-39829143	2	LINC00265	no	no	no	no	no	no	no	no
7:38869853-38869928	2	VPS41	no	no	no	no	no	no	no	no
7:38254628-38254706	2	STARD3NL	no	no	no	no	no	no	no	no
7:37949218-37949282	2	SFRP4	no	no	no	no	no	no	no	no
7:37172734-37172839	2	ELMO1	no	no	no	no	yes	yes	yes	no
7:36917614-37172839	2	ELMO1,ELMO1-AS1,MIR1200	no	no	no	no	no	no	no	no
7:36466524-36466637	2	ANLN	no	no	no	no	no	no	no	no
7:36447342-36464351	2	ANLN	no	no	no	no	no	no	no	no
7:36445789-36466637	2	ANLN	no	no	no	no	no	no	no	no
7:35677959-35678082	2	HERPUD2	yes	yes	yes	yes	no	no	no	no
7:35674744-35709938	2	HERPUD2	no	no	no	no	no	no	no	no
7:35672269-35709938	2	HERPUD2	yes	yes	no	no	yes	yes	no	no
7:35009044-35009144	2	DPY19L1	yes	no	no	no	yes	no	no	no
7:34994919-34997682	2	DPY19L1	yes	yes	yes	yes	yes	yes	yes	yes
7:34085917-34086017	2	BMPER	no	no	no	no	yes	yes	yes	yes
7:33060883-33075600	2	NT5C3A	no	no	no	no	no	no	no	no
7:33028118-33046456	2	FKBP9	no	no	no	no	no	no	no	no
7:33028118-33028264	2	FKBP9	yes	yes	yes	no	no	no	no	no
7:32598170-32598240	2	AVL9	no	no	no	no	yes	yes	yes	no
7:32524944-32526905	2	LSM5	yes	yes	no	no	yes	yes	no	no
7:31918608-32110980	2	PDE1C	no	no	no	no	no	no	no	no
7:31887581-31887710	2	PDE1C	no	no	no	no	no	no	no	no
7:30897366-30915271	2	FAM188B,INMT-FAM188B	no	no	no	no	no	no	no	no
7:30876273-30898940	2	FAM188B,INMT-FAM188B	no	no	no	no	no	no	no	no
7:30661932-30662078	2	GARS	no	no	no	no	no	no	no	no
7:30661008-30661116	2	GARS	yes	yes	yes	no	yes	yes	yes	no
7:30640674-30673648	2	GARS	no	no	no	no	no	no	no	no
7:30639562-30649346	2	GARS	no	no	no	no	no	no	no	no
7:30591715-30601744	2	LOC401320	no	no	no	no	no	no	no	no
7:30487913-30487997	2	NOD1	no	no	no	no	no	no	no	no
7:30464142-30465326	2	NOD1	no	no	no	no	yes	yes	yes	yes
7:30185792-30202381	2	MTURN	no	no	no	no	no	no	no	no
7:29976171-29994976	2	SCRN1	no	no	no	no	no	no	no	no
7:29437988-29438102	2	CHN2	yes	yes	yes	yes	yes	yes	yes	yes
7:29152319-29152438	2	CPVL	no	no	no	no	no	no	no	no
7:29105638-29105737	2	CPVL	no	no	no	no	no	no	no	no
7:28758369-28758496	2	CREB5	yes	no	no	no	yes	no	no	no
7:28198992-28199116	2	JAZF1	no	no	no	no	no	no	no	no
7:27668989-27669111	2	HIBADH	yes	yes	yes	yes	no	no	no	no
7:27579499-27581374	2	HIBADH	yes	no	no	no	yes	no	no	no
7:27191193-27191300	2	HOXA-AS3	no	no	no	no	no	no	no	no
7:2691820-2692644	2	TTYH3	no	no	no	no	no	no	no	no
7:2686775-2686887	2	TTYH3	no	no	no	no	no	no	no	no
7:26236176-26236278	2	HNRNPA2B1	no	no	no	no	no	no	no	no
7:26235466-26236101	2	HNRNPA2B1	yes	yes	yes	yes	yes	no	no	no
7:26233194-26233278	2	HNRNPA2B1	yes	yes	no	no	yes	yes	no	no
7:26232870-26232993	2	HNRNPA2B1	yes	no	no	no	yes	no	no	no
7:26232114-26240413	2	HNRNPA2B1	no	no	no	no	no	no	no	no
7:2593938-2594081	2	BRAT1	no	no	no	no	no	no	no	no
7:2566469-2566555	2	LFNG	no	no	no	no	no	no	no	no
7:2559478-2568063	2	LFNG,MIR4648	yes	yes	yes	yes	yes	yes	yes	yes
7:24910350-24910464	2	OSBPL3	no	no	no	no	no	no	no	no
7:24903114-24903218	2	OSBPL3	no	no	no	no	no	no	no	no
7:24742378-24742452	2	DFNA5	no	no	no	no	no	no	no	no
7:24689230-24690331	2	MPP6	no	no	no	no	no	no	no	no
7:24663284-24663403	2	MPP6	no	no	no	no	no	no	no	no
7:24613084-24681487	2	MPP6	no	no	no	no	no	no	no	no
7:2416584-2420377	2	EIF3B	no	no	no	no	no	no	no	no
7:2415609-2420377	2	EIF3B	no	no	no	no	no	no	no	no
7:2415023-2419146	2	EIF3B	no	no	no	no	no	no	no	no
7:2405951-2406083	2	EIF3B	no	no	no	no	no	no	no	no
7:2404006-2420377	2	EIF3B	no	no	no	no	no	no	no	no
7:2404006-2409317	2	EIF3B	no	no	no	no	no	no	no	no
7:23650789-23651172	2	CCDC126	no	no	no	no	no	no	no	no
7:23561325-23561459	2	TRA2A	yes	yes	yes	no	yes	yes	yes	no
7:23458394-23508161	2	IGF2BP3	no	no	no	no	no	no	no	no
7:23381682-23387353	2	IGF2BP3	yes	yes	yes	yes	yes	yes	yes	yes
7:23030679-23030758	2	FAM126A	yes	yes	yes	yes	yes	yes	yes	yes
7:23015828-23023664	2	FAM126A	no	no	no	no	no	no	no	no
7:23015828-23015924	2	FAM126A	yes	yes	yes	yes	yes	yes	yes	yes
7:22306582-22330860	2	RAPGEF5	yes	yes	yes	no	yes	yes	yes	no
7:2188786-2270359	2	MAD1L1	yes	no	no	no	yes	no	no	no
7:20403259-20445794	2	ITGB8	no	no	no	no	no	no	no	no
7:20403259-20421508	2	ITGB8	no	no	no	no	no	no	no	no
7:2020087-2041756	2	MAD1L1	no	no	no	no	no	no	no	no
7:1997263-2270359	2	MAD1L1	yes	no	no	no	yes	no	no	no
7:1997263-2054277	2	MAD1L1	no	no	no	no	no	no	no	no
7:192968-298671	2	FAM20C	yes	yes	yes	no	yes	yes	yes	no
7:18694385-18696610	2	HDAC9	yes	yes	yes	yes	yes	yes	yes	yes
7:17936956-17937069	2	SNX13	yes	yes	yes	yes	yes	yes	yes	yes
7:17890448-17890587	2	SNX13	yes	no	no	no	yes	no	no	no
7:17885217-17937069	2	SNX13	no	no	no	no	no	no	no	no
7:17865644-17865714	2	SNX13	no	no	no	no	no	no	no	no
7:16729421-16746148	2	BZW2	yes	yes	yes	yes	yes	yes	yes	yes
7:16664607-16664706	2	ANKMY2	no	no	no	no	no	no	no	no
7:1606969-1609668	2	PSMG3	no	no	no	no	no	no	no	no
7:158835725-158835867	2	VIPR2	no	no	no	no	no	no	no	no
7:158715067-158727240	2	WDR60	no	no	no	no	no	no	no	no
7:158715067-158723206	2	WDR60	yes	yes	yes	no	no	no	no	no
7:158704240-158734839	2	WDR60	no	no	no	no	no	no	no	no
7:158590632-158590767	2	ESYT2	no	no	no	no	no	no	no	no
7:158580694-158580784	2	ESYT2	no	no	no	no	no	no	no	no
7:158540884-158557544	2	ESYT2	no	no	no	no	no	no	no	no
7:158540884-158540971	2	ESYT2	no	no	no	no	no	no	no	no
7:158531713-158531812	2	ESYT2	no	no	no	no	no	no	no	no
7:158448030-158448147	2	NCAPG2	no	no	no	no	no	no	no	no
7:157174939-157175071	2	DNAJB6	yes	yes	yes	no	yes	yes	yes	no
7:157160066-157179018	2	DNAJB6	yes	yes	yes	yes	yes	yes	yes	no
7:157160066-157160177	2	DNAJB6	yes	yes	yes	yes	yes	yes	yes	yes
7:157041061-157062066	2	UBE3C	no	no	no	no	no	no	no	no
7:157000091-157013470	2	UBE3C	no	no	no	no	no	no	no	no
7:156758963-156759096	2	NOM1	no	no	no	no	no	no	no	no
7:156626446-156629579	2	LMBR1	no	no	no	no	no	no	no	no
7:156619298-156619438	2	LMBR1	yes	yes	yes	yes	yes	yes	yes	yes
7:156516805-156556489	2	LMBR1	no	no	no	no	no	no	no	no
7:156516805-156554892	2	LMBR1	no	no	no	no	no	no	no	no
7:155556502-155567341	2	RBM33	no	no	no	no	no	no	no	no
7:155503896-155574179	2	RBM33	no	no	no	no	no	no	no	no
7:155465560-155534800	2	RBM33	no	no	no	no	no	no	no	no
7:155457868-155465609	2	RBM33	yes	yes	yes	yes	no	no	no	no
7:155094456-155094556	2	INSIG1	no	no	no	no	no	no	no	no
7:154735858-154790494	2	PAXIP1,PAXIP1-AS2	no	no	no	no	no	no	no	no
7:154735858-154751643	2	PAXIP1,PAXIP1-AS2	no	no	no	no	no	no	no	no
7:1529226-1529318	2	INTS1	no	no	no	no	no	no	no	no
7:152517383-152550662	2	ACTR3B	no	no	no	no	no	no	no	no
7:152497615-152497740	2	ACTR3B	yes	no	no	no	yes	yes	yes	yes
7:1524733-1532742	2	INTS1	no	no	no	no	no	no	no	no
7:152007050-152133090	2	KMT2C	yes	yes	yes	yes	yes	yes	yes	yes
7:152007050-152007160	2	KMT2C	yes	yes	yes	yes	yes	yes	yes	yes
7:151947937-151970952	2	KMT2C	no	no	no	no	no	no	no	no
7:151947937-151948051	2	KMT2C	no	no	no	no	no	no	no	no
7:151944986-151962294	2	KMT2C	no	no	no	no	no	no	no	no
7:151932901-151970952	2	KMT2C	no	no	no	no	no	no	no	no
7:151927304-151948051	2	KMT2C	no	no	no	no	no	no	no	no
7:151927007-151935911	2	KMT2C	no	no	no	no	no	no	no	no
7:151919657-151919767	2	KMT2C	no	no	no	no	no	no	no	no
7:151896363-151935911	2	KMT2C	no	no	no	no	no	no	no	no
7:151891313-151935911	2	KMT2C	no	no	no	no	no	no	no	no
7:151884799-151948051	2	KMT2C	no	no	no	no	no	no	no	no
7:151884346-152012423	2	KMT2C	no	no	no	no	no	no	no	no
7:151880058-151891653	2	KMT2C	no	no	no	no	no	no	no	no
7:151854845-151860911	2	KMT2C	no	no	no	no	no	no	no	no
7:151852994-151904513	2	KMT2C	no	no	no	no	no	no	no	no
7:151851351-151970952	2	KMT2C	no	no	no	no	no	no	no	no
7:151848526-151970952	2	KMT2C	no	no	no	no	no	no	no	no
7:151181822-151188100	2	RHEB	no	no	no	no	no	no	no	no
7:151174418-151174501	2	RHEB	no	no	no	no	no	no	no	no
7:151078963-151097327	2	WDR86	no	no	no	no	no	no	no	no
7:150912689-150912818	2	ABCF2	no	no	no	no	no	no	no	no
7:150835229-150841523	2	AGAP3	no	no	no	no	no	no	no	no
7:150815296-150825771	2	AGAP3	no	no	no	no	no	no	no	no
7:150815296-150815431	2	AGAP3	yes	yes	yes	yes	yes	yes	yes	yes
7:150813879-150820973	2	AGAP3	no	no	no	no	no	no	no	no
7:150774187-150774323	2	FASTK	no	no	no	no	no	no	no	no
7:150751491-150752183	2	CDK5	yes	yes	yes	yes	yes	yes	yes	yes
7:150751298-150751379	2	CDK5	no	no	no	no	no	no	no	no
7:150696277-150699392	2	NOS3	no	no	no	no	no	no	no	no
7:150070066-150070200	2	REPIN1	yes	no	no	no	yes	no	no	no
7:149946036-149990508	2	ACTR3C	no	no	no	no	no	no	no	no
7:149191079-149191161	2	ZNF746	no	no	no	no	no	no	no	no
7:149189949-149190063	2	ZNF746	no	no	no	no	no	no	no	no
7:148964187-148964313	2	ZNF783	no	no	no	no	no	no	no	no
7:148963425-148964313	2	ZNF783	no	no	no	no	no	no	no	no
7:148909449-148911035	2	ZNF282	no	no	no	no	no	no	no	no
7:148907676-148907796	2	ZNF282	no	no	no	no	no	no	no	no
7:148543588-148543690	2	EZH2	no	no	no	no	no	no	no	no
7:148516687-148516779	2	EZH2	yes	yes	yes	yes	yes	yes	yes	yes
7:148486841-148486918	2	CUL1	no	no	no	no	yes	yes	yes	no
7:1477732-1477856	2	MICALL2	no	no	no	no	no	no	no	no
7:1476377-1476492	2	MICALL2	no	no	no	no	no	no	no	no
7:144068969-144077725	2	ARHGEF5	no	no	no	no	no	no	no	no
7:143056824-143057242	2	FAM131B	no	no	no	no	yes	yes	yes	no
7:142989709-142989791	2	CASP2	no	no	no	no	no	no	no	no
7:142989392-143004789	2	CASP2	yes	yes	yes	no	yes	yes	yes	no
7:142961178-142961260	2	GSTK1,LOC105375545	no	no	no	no	no	no	no	no
7:141443701-141443789	2	SSBP1	no	no	no	no	no	no	no	no
7:141321531-141321601	2	AGK	no	no	no	no	no	no	no	no
7:141310994-141341708	2	AGK	no	no	no	no	no	no	no	no
7:141310994-141313978	2	AGK	yes	yes	yes	yes	yes	yes	yes	yes
7:140508691-140508795	2	BRAF	no	no	no	no	no	no	no	no
7:140494107-140501360	2	BRAF	no	no	no	no	no	no	no	no
7:140477790-140487384	2	BRAF	no	no	no	no	no	no	no	no
7:140476711-140550012	2	BRAF	no	no	no	no	no	no	no	no
7:140404659-140404763	2	NDUFB2	no	no	no	no	no	no	no	no
7:140402665-140402810	2	NDUFB2	no	no	no	no	no	no	no	no
7:140397874-140404763	2	NDUFB2	no	no	no	no	no	no	no	no
7:140374410-140374557	2	ADCK2	yes	yes	yes	no	yes	yes	yes	yes
7:140244417-140259617	2	DENND2A	no	no	no	no	no	no	no	no
7:140080081-140080190	2	SLC37A3	no	no	no	no	yes	yes	yes	no
7:140055467-140055564	2	SLC37A3	yes	yes	yes	yes	yes	yes	yes	yes
7:140048425-140069482	2	SLC37A3	no	no	no	no	no	no	no	no
7:140037083-140037149	2	SLC37A3	no	no	no	no	no	no	no	no
7:139796354-139813382	2	KDM7A	no	no	no	no	no	no	no	no
7:139784545-139820329	2	KDM7A	yes	yes	yes	yes	yes	yes	yes	yes
7:139741443-139757834	2	PARP12	no	no	no	no	no	no	no	no
7:139734034-139746807	2	PARP12	no	no	no	no	no	no	no	no
7:139305146-139316471	2	HIPK2	no	no	no	no	no	no	no	no
7:139164372-139164518	2	KLRG2	no	no	no	no	no	no	no	no
7:138967769-138969320	2	UBN2	no	no	no	no	no	no	no	no
7:138945997-138969320	2	UBN2	no	no	no	no	no	no	no	no
7:138921750-138954269	2	UBN2	no	no	no	no	no	no	no	no
7:138822592-138833123	2	TTC26	no	no	no	no	no	no	no	no
7:138768525-138774505	2	ZC3HAV1	no	no	no	no	no	no	no	no
7:138763297-138764989	2	ZC3HAV1	no	no	no	no	no	no	no	no
7:138763297-138763399	2	ZC3HAV1	no	no	no	no	no	no	no	no
7:138761031-138774505	2	ZC3HAV1	no	no	no	no	no	no	no	no
7:138761031-138764989	2	ZC3HAV1	no	no	no	no	no	no	no	no
7:138761031-138761155	2	ZC3HAV1	no	no	no	no	no	no	no	no
7:138728265-138763399	2	ZC3HAV1	yes	yes	yes	yes	yes	yes	yes	yes
7:138312094-138333882	2	SVOPL	no	no	no	no	no	no	no	no
7:138305790-138333882	2	SVOPL	no	no	no	no	no	no	no	no
7:138235807-138235925	2	TRIM24	no	no	no	no	yes	yes	yes	yes
7:138223401-138255748	2	TRIM24	no	no	no	no	no	no	no	no
7:138199956-138200104	2	TRIM24	no	no	no	no	no	no	no	no
7:138189034-138235925	2	TRIM24	no	no	no	no	no	no	no	no
7:138189034-138223548	2	TRIM24	no	no	no	no	no	no	no	no
7:138189034-138189153	2	TRIM24	no	no	no	no	no	no	no	no
7:138145078-138145657	2	TRIM24	yes	no	no	no	yes	no	no	no
7:137590447-137590594	2	CREB3L2	yes	yes	yes	yes	yes	yes	yes	yes
7:137559724-137593182	2	CREB3L2	yes	yes	yes	yes	yes	yes	yes	yes
7:137330217-137374748	2	DGKI	no	no	no	no	no	no	no	no
7:137255920-137256032	2	DGKI	no	no	no	no	no	no	no	no
7:137206611-137282653	2	DGKI	no	no	no	no	no	no	no	no
7:137172355-137363398	2	DGKI	no	no	no	no	no	no	no	no
7:137170119-137172435	2	DGKI	no	no	no	no	yes	yes	yes	yes
7:135330905-135330979	2	NUP205	no	no	no	no	no	no	no	no
7:135298906-135330344	2	NUP205	no	no	no	no	yes	yes	yes	yes
7:135262543-135307673	2	NUP205	no	no	no	no	no	no	no	no
7:135262543-135290974	2	NUP205	no	no	no	no	no	no	no	no
7:135255852-135255995	2	NUP205	yes	yes	yes	yes	no	no	no	no
7:135242661-135279477	2	NUP205	no	no	no	no	no	no	no	no
7:134878329-134878424	2	WDR91	no	no	no	no	no	no	no	no
7:134766470-134766542	2	AGBL3	no	no	no	no	no	no	no	no
7:134617738-134635265	2	CALD1	no	no	no	no	no	no	no	no
7:134613504-134613651	2	CALD1	no	no	no	no	no	no	no	no
7:134528634-134528722	2	CALD1	no	no	no	no	no	no	no	no
7:134216659-134223769	2	AKR1B10	no	no	no	no	no	no	no	no
7:134134471-134134549	2	AKR1B1	no	no	no	no	no	no	no	no
7:134133138-134133245	2	AKR1B1	no	no	no	no	no	no	no	no
7:134129989-134130072	2	AKR1B1	no	no	no	no	no	no	no	no
7:134127106-134143888	2	AKR1B1	yes	yes	yes	yes	yes	yes	yes	yes
7:134127106-134136505	2	AKR1B1	no	no	no	no	no	no	no	no
7:134127106-134132133	2	AKR1B1	no	no	no	no	no	no	no	no
7:133994117-133994231	2	SLC35B4	yes	yes	yes	yes	no	no	no	no
7:133682244-133692588	2	EXOC4	no	no	no	no	no	no	no	no
7:133002037-133002144	2	EXOC4	no	no	no	no	no	no	no	no
7:132523158-132523229	2	CHCHD3	no	no	no	no	no	no	no	no
7:131866139-131888178	2	PLXNA4	no	no	no	no	no	no	no	no
7:131113791-131113904	2	MKLN1	no	no	no	no	yes	yes	yes	yes
7:131082025-131082135	2	MKLN1	no	no	no	no	no	no	no	no
7:131071878-131084192	2	MKLN1	no	no	no	no	no	no	no	no
7:131060182-131060252	2	MKLN1	no	no	no	no	no	no	no	no
7:131012594-131163436	2	MKLN1	no	no	no	no	no	no	no	no
7:130737183-130737314	2	LINC-PINT	no	no	no	no	yes	yes	yes	yes
7:130569075-130570316	2	LINC-PINT	no	no	no	no	no	no	no	no
7:130565750-130567495	2	LINC-PINT	yes	yes	yes	no	yes	yes	yes	yes
7:129821462-129845338	2	TMEM209	no	no	no	no	no	no	no	no
7:129818241-129818367	2	TMEM209	no	no	no	no	no	no	no	no
7:129813664-129813779	2	TMEM209	no	no	no	no	no	no	no	no
7:129760588-129764375	2	KLHDC10	no	no	no	no	no	no	no	no
7:129756284-129769416	2	KLHDC10	no	no	no	no	no	no	no	no
7:129756284-129762042	2	KLHDC10	no	no	no	no	no	no	no	no
7:129679303-129679387	2	ZC3HC1	no	no	no	no	no	no	no	no
7:129497350-129498781	2	UBE2H	no	no	no	no	no	no	no	no
7:129367080-129367205	2	NRF1	no	no	no	no	no	no	no	no
7:129330245-129367205	2	NRF1	no	no	no	no	no	no	no	no
7:129330245-129330386	2	NRF1	no	no	no	no	no	no	no	no
7:129269918-129367205	2	NRF1	no	no	no	no	no	no	no	no
7:129019481-129019590	2	AHCYL2	no	no	no	no	no	no	no	no
7:128849129-128849238	2	SMO	no	no	no	no	no	no	no	no
7:128848599-128848692	2	SMO	no	no	no	no	no	no	no	no
7:128846304-128846428	2	SMO	no	no	no	no	no	no	no	no
7:128843224-128848692	2	SMO	yes	yes	yes	yes	yes	yes	yes	yes
7:128645069-128658211	2	TNPO3	no	no	no	no	no	no	no	no
7:128614921-128632144	2	TNPO3	no	no	no	no	no	no	no	no
7:128544108-128544191	2	KCP	no	no	no	no	no	no	no	no
7:128532567-128532661	2	KCP	no	no	no	no	no	no	no	no
7:128502856-128505903	2	ATP6V1F	yes	yes	yes	yes	yes	yes	yes	yes
7:128494466-128499328	2	FLNC	yes	no	no	no	yes	no	no	no
7:128484711-128495368	2	FLNC	yes	no	no	no	no	no	no	no
7:128482284-128482428	2	FLNC	no	no	no	no	no	no	no	no
7:128481507-128484320	2	FLNC	no	no	no	no	no	no	no	no
7:128480887-128499328	2	FLNC	no	no	no	no	no	no	no	no
7:128478656-128499328	2	FLNC	no	no	no	no	no	no	no	no
7:128281256-128289036	2	LINC01000	yes	yes	yes	no	yes	yes	yes	no
7:128097254-128098472	2	HILPDA	yes	yes	yes	yes	yes	yes	yes	yes
7:128035184-128035328	2	IMPDH1	yes	yes	yes	no	yes	yes	yes	no
7:127721411-127729744	2	MIR593,SND1	no	no	no	no	no	no	no	no
7:127630999-127631109	2	SND1	no	no	no	no	no	no	no	no
7:127569240-127569382	2	SND1	yes	yes	yes	yes	yes	yes	yes	yes
7:127484376-127484477	2	SND1	yes	yes	yes	yes	no	no	no	no
7:127447537-127731933	2	LRRC4,MIR593,SND1,SND1-IT1	no	no	no	no	no	no	no	no
7:127447537-127447627	2	SND1	yes	yes	yes	yes	yes	yes	yes	yes
7:127361340-127361454	2	SND1	yes	yes	yes	yes	no	no	no	no
7:127343218-127631109	2	SND1	no	no	no	no	no	no	no	no
7:127342488-127342580	2	SND1	no	no	no	no	yes	yes	yes	yes
7:127292201-127732659	2	LRRC4,MIR593,SND1,SND1-IT1	no	no	no	no	no	no	no	no
7:127235360-127236500	2	FSCN3	no	no	no	no	no	no	no	no
7:127013395-127017383	2	ZNF800	no	no	no	no	no	no	no	no
7:12419102-12419192	2	VWDE	no	no	no	no	no	no	no	no
7:122377008-122377122	2	CADPS2	no	no	no	no	no	no	no	no
7:121766428-121766513	2	AASS	no	no	no	no	no	no	no	no
7:121741674-121766513	2	AASS	no	no	no	no	no	no	no	no
7:121726065-121773795	2	AASS	no	no	no	no	no	no	no	no
7:120737752-120782195	2	CPED1	no	no	no	no	no	no	no	no
7:120686940-120687047	2	CPED1	no	no	no	no	no	no	no	no
7:120655718-120782195	2	CPED1	no	no	no	no	no	no	no	no
7:120455782-120498177	2	TSPAN12	yes	yes	yes	yes	yes	yes	yes	yes
7:120455782-120455857	2	TSPAN12	yes	yes	yes	yes	yes	yes	yes	yes
7:117879962-117880052	2	ANKRD7	no	no	no	no	no	no	no	no
7:116829374-116829447	2	ST7,ST7-OT3	no	no	no	no	no	no	no	no
7:116810915-116811030	2	ST7	yes	yes	yes	yes	no	no	no	no
7:11675756-11676588	2	THSD7A	no	no	no	no	no	no	no	no
7:116528180-116533099	2	CAPZA2	yes	yes	yes	yes	yes	yes	yes	yes
7:116395408-116438440	2	MET	yes	yes	yes	yes	no	no	no	no
7:11581045-11676588	2	THSD7A	no	no	no	no	no	no	no	no
7:11501637-11501770	2	THSD7A	no	no	no	no	no	no	no	no
7:114562208-114659970	2	MDFIC	yes	yes	yes	yes	yes	yes	yes	yes
7:112758122-112758216	2	LINC00998	no	no	no	no	no	no	no	no
7:112098915-112117258	2	IFRD1	yes	yes	yes	no	yes	yes	yes	yes
7:111629069-111644186	2	DOCK4	no	no	no	no	no	no	no	no
7:11150976-11151094	2	PHF14	no	no	no	no	no	no	no	no
7:111381149-111381270	2	DOCK4	yes	no	no	no	yes	no	no	no
7:111379189-111585853	2	DOCK4,DOCK4-AS1	yes	no	no	no	yes	no	no	no
7:111161368-111161505	2	IMMP2L	no	no	no	no	no	no	no	no
7:11076611-11101468	2	PHF14	no	no	no	no	no	no	no	no
7:11076044-11101468	2	PHF14	no	no	no	no	no	no	no	no
7:11062494-11062606	2	PHF14	no	no	no	no	no	no	no	no
7:11014461-11151094	2	PHF14	no	no	no	no	no	no	no	no
7:107830088-107836316	2	NRCAM	no	no	no	no	no	no	no	no
7:107815766-107825058	2	NRCAM	no	no	no	no	no	no	no	no
7:107638801-107638937	2	LAMB1	no	no	no	no	yes	yes	yes	yes
7:107575859-107596075	2	LAMB1	no	no	no	no	no	no	no	no
7:107575859-107592668	2	LAMB1	no	no	no	no	no	no	no	no
7:107569508-107596075	2	LAMB1	yes	yes	no	no	no	no	no	no
7:107533644-107558506	2	DLD	no	no	no	no	no	no	no	no
7:107393855-107393956	2	CBLL1	no	no	no	no	no	no	no	no
7:106888840-106888944	2	COG5	no	no	no	no	no	no	no	no
7:106840604-106840746	2	HBP1	yes	yes	yes	no	yes	yes	yes	no
7:106826805-106826917	2	HBP1	no	no	no	no	no	no	no	no
7:106508143-106508231	2	PIK3CG	no	no	no	no	no	no	no	no
7:105260646-105318470	2	ATXN7L1	no	no	no	no	no	no	no	no
7:105250975-105251050	2	ATXN7L1	no	no	no	no	no	no	no	no
7:105177011-105192154	2	RINT1	no	no	no	no	no	no	no	no
7:105173270-105208124	2	EFCAB10,RINT1	yes	yes	yes	no	yes	yes	yes	no
7:105121498-105121624	2	PUS7	no	no	no	no	yes	yes	yes	yes
7:105112578-105146720	2	PUS7	no	no	no	no	no	no	no	no
7:105103067-105103197	2	PUS7	no	no	no	no	yes	yes	yes	no
7:105099614-105099706	2	PUS7	no	no	no	no	yes	yes	yes	yes
7:104773237-105029341	2	SRPK2	no	no	no	no	no	no	no	no
7:104707173-104707254	2	KMT2E	no	no	no	no	no	no	no	no
7:104678572-104678646	2	KMT2E	no	no	no	no	no	no	no	no
7:103824390-103824619	2	ORC5	yes	yes	yes	no	yes	yes	yes	no
7:103777227-103777340	2	ORC5	no	no	no	no	yes	yes	yes	yes
7:103557521-103557632	2	RELN	yes	yes	yes	yes	no	no	no	no
7:103473983-103474119	2	RELN	yes	yes	yes	yes	yes	yes	yes	yes
7:103389872-103393661	2	RELN	yes	yes	yes	yes	no	no	no	no
7:103389872-103389951	2	RELN	no	no	no	no	no	no	no	no
7:103270386-103276915	2	RELN	no	no	no	no	no	no	no	no
7:103126643-103393661	2	LOC101927870,RELN	no	no	no	no	no	no	no	no
7:102996140-102996240	2	PSMC2,SLC26A5	no	no	no	no	no	no	no	no
7:102944857-102944937	2	PMPCB	no	no	no	no	no	no	no	no
7:102727076-102727211	2	ARMC10	no	no	no	no	no	no	no	no
7:102716223-102716328	2	ARMC10	no	no	no	no	yes	yes	yes	no
7:102462486-102696194	2	FBXL13,LRRC17	no	no	no	no	no	no	no	no
7:102417699-102417795	2	FAM185A	no	no	no	no	no	no	no	no
7:102412855-102417795	2	FAM185A	no	no	no	no	no	no	no	no
7:102280650-102312176	2	POLR2J2,SPDYE2,SPDYE2B,UPK3BL	yes	yes	yes	yes	yes	yes	yes	yes
7:102279160-102306610	2	POLR2J2,SPDYE2,SPDYE2B,UPK3BL	no	no	no	no	no	no	no	no
7:102234496-102242852	2	RASA4,RASA4B	no	no	no	no	no	no	no	no
7:102227406-102227544	2	RASA4,RASA4B	no	no	no	no	no	no	no	no
7:102207443-102207530	2	POLR2J3	no	no	no	no	no	no	no	no
7:102108508-102108634	2	LRWD1	no	no	no	no	no	no	no	no
7:102107785-102110329	2	LRWD1	no	no	no	no	no	no	no	no
7:102106263-102113056	2	LRWD1,MIR4467,MIR5090	no	no	no	no	no	no	no	no
7:102106263-102109101	2	LRWD1,MIR5090	no	no	no	no	no	no	no	no
7:102006420-102006523	2	LOC100289561,LOC100630923	yes	no	no	no	yes	no	no	no
7:102006401-102036769	2	LOC100289561,LOC100630923	no	no	no	no	no	no	no	no
7:102006401-102006523	2	LOC100289561,LOC100630923	yes	yes	yes	yes	yes	yes	yes	yes
7:102004668-102036769	2	LOC100289561,LOC100630923	no	no	no	no	no	no	no	no
7:101957689-101957837	2	SH2B2	yes	yes	yes	no	yes	yes	yes	no
7:101952096-101952188	2	SH2B2	yes	yes	yes	yes	yes	yes	yes	yes
7:101870646-101877520	2	CUX1	no	no	no	no	no	no	no	no
7:101839913-101848450	2	CUX1	no	no	no	no	no	no	no	no
7:101838786-101927250	2	CUX1	no	no	no	no	no	no	no	no
7:101559394-101838883	2	CUX1	no	no	no	no	no	no	no	no
7:101559394-101559505	2	CUX1	no	no	no	no	no	no	no	no
[truncated: 11,182 more rows]

## Sheet: pos_2_80_100
CircID	Read count	Gene	Validated_300_VLS?	Validated_300_LS?	Validated_300_MS?	Validated_300_HS?	Validated_600_VLS?	Validated_600_LS?	Validated_600_MS?	Validated_600_HS?
Y:7171977-7172146	2	PRKY	no	no	no	no	yes	yes	yes	yes
Y:551733-551822	2	SHOX	no	no	no	no	no	no	no	no
Y:2582462-2588465	2	CD99	no	no	no	no	no	no	no	no
Y:257435-273067	2	PPP2R3B	no	no	no	no	no	no	no	no
Y:249512-257510	2	PPP2R3B	no	no	no	no	no	no	no	no
Y:2276785-2293345	2	DHRSX	no	no	no	no	no	no	no	no
Y:21882757-21883197	2	KDM5D	no	no	no	no	no	no	no	no
Y:21731270-21749393	2	TXLNGY	no	no	no	no	no	no	no	no
Y:2111063-2111271	2	DHRSX	no	no	no	no	no	no	no	no
Y:16936067-16955848	2	NLGN4Y	yes	yes	yes	yes	yes	yes	yes	yes
Y:16733900-16835149	2	NLGN4Y	no	no	no	no	no	no	no	no
Y:16733888-16835149	2	NLGN4Y	no	no	no	no	no	no	no	no
Y:15026795-15026894	2	DDX3Y	no	no	no	no	no	no	no	no
Y:15024638-15024974	2	DDX3Y	no	no	no	no	no	no	no	no
Y:14958257-14958443	2	USP9Y	no	no	no	no	no	no	no	no
Y:14848344-14928279	2	USP9Y	no	no	no	no	no	no	no	no
Y:14832521-14905134	2	USP9Y	yes	yes	yes	no	yes	yes	yes	no
Y:14821320-14821476	2	USP9Y	yes	yes	yes	yes	no	no	no	no
Y:148060-170022	2	PLCXD1	no	no	no	no	no	no	no	no
Y:14798441-14821476	2	TTTY15,USP9Y	no	no	no	no	no	no	no	no
Y:1417323-1425229	2	IL3RA	no	no	no	no	no	no	no	no
X:99958088-99959882	2	SYTL4	yes	no	no	no	yes	no	no	no
X:99933387-99957103	2	SYTL4	no	no	no	no	no	no	no	no
X:9905173-9905725	2	SHROOM2	no	no	no	no	no	no	no	no
X:9727371-9728866	2	GPR143	yes	yes	yes	yes	no	no	no	no
X:9727371-9727466	2	GPR143	yes	yes	yes	yes	no	no	no	no
X:9622254-9661459	2	TBL1X	no	no	no	no	no	no	no	no
X:96018098-96171573	2	DIAPH2,RPA4	no	no	no	no	no	no	no	no
X:95990756-96724837	2	DIAPH2,RPA4	no	no	no	no	no	no	no	no
X:9469819-9469889	2	TBL1X	no	no	no	no	no	no	no	no
X:85128056-85149289	2	CHM	no	no	no	no	no	no	no	no
X:8503631-8553437	2	ANOS1	no	no	no	no	no	no	no	no
X:84585954-84614635	2	POF1B	no	no	no	no	no	no	no	no
X:84561186-84634500	2	POF1B	no	no	no	no	no	no	no	no
X:80064511-80064803	2	BRWD3	yes	yes	yes	yes	yes	yes	yes	yes
X:79936839-79991587	2	BRWD3	no	no	no	no	no	no	no	no
X:77385244-77393380	2	TAF9B	yes	yes	yes	yes	yes	yes	yes	yes
X:77380823-77380922	2	PGK1	yes	yes	yes	yes	yes	yes	yes	yes
X:77378331-77380922	2	PGK1	no	no	no	no	no	no	no	no
X:77258569-77289319	2	ATP7A	no	no	no	no	no	no	no	no
X:77227117-77305892	2	ATP7A	no	no	no	no	no	no	no	no
X:77227117-77275895	2	ATP7A	no	no	no	no	no	no	no	no
X:77160680-77160881	2	COX7B	no	no	no	no	yes	yes	yes	no
X:77112229-77112994	2	MAGT1	no	no	no	no	no	no	no	no
X:77110997-77111087	2	MAGT1	no	no	no	no	no	no	no	no
X:76890084-76972720	2	ATRX	yes	no	no	no	yes	no	no	no
X:76812921-76845410	2	ATRX	no	no	no	no	no	no	no	no
X:74493893-74513349	2	UPRT	yes	yes	yes	yes	no	no	no	no
X:74284904-74289289	2	ABCB7	no	no	no	no	no	no	no	no
X:73164418-73214796	2	JPX	no	no	no	no	no	no	no	no
X:71684408-71791959	2	HDAC8	no	no	no	no	no	no	no	no
X:71681853-71710856	2	HDAC8	no	no	no	no	no	no	no	no
X:71494902-71495000	2	RPS4X	no	no	no	no	no	no	no	no
X:71493650-71497141	2	RPS4X	no	no	no	no	no	no	no	no
X:71493650-71496084	2	RPS4X	no	no	no	no	no	no	no	no
X:71492452-71495574	2	RPS4X	no	no	no	no	no	no	no	no
X:71492452-71493822	2	RPS4X	no	no	no	no	yes	yes	no	no
X:70774362-70787602	2	BCYRN1,OGT	no	no	no	no	no	no	no	no
X:70764416-70775235	2	BCYRN1,OGT	no	no	no	no	no	no	no	no
X:70601592-70680653	2	BCYRN1,TAF1	no	no	no	no	no	no	no	no
X:70521322-70524454	2	BCYRN1,ITGB1BP2	yes	yes	yes	yes	no	no	no	no
X:70459473-70467756	2	BCYRN1,ZMYM3	yes	yes	yes	yes	no	no	no	no
X:70361732-70361814	2	MED12	no	no	no	no	no	no	no	no
X:6995260-6995490	2	PUDP	no	no	no	no	no	no	no	no
X:69606467-69607147	2	KIF4A	no	no	no	no	no	no	no	no
X:69553477-69553539	2	KIF4A	no	no	no	no	no	no	no	no
X:67741213-67742759	2	YIPF6	no	no	no	no	no	no	no	no
X:67738611-67741339	2	YIPF6	yes	yes	yes	yes	yes	yes	yes	yes
X:67339089-67339174	2	OPHN1	no	no	no	no	no	no	no	no
X:66788682-66950461	2	AR	yes	yes	yes	yes	yes	yes	yes	yes
X:65835775-65835872	2	EDA2R	no	no	no	no	no	no	no	no
X:65417524-65423419	2	HEPH	no	no	no	no	no	no	no	no
X:65409525-65428088	2	HEPH	no	no	no	no	no	no	no	no
X:64956656-64961793	2	MSN	no	no	no	no	no	no	no	no
X:64947675-64947771	2	MSN	no	no	no	no	no	no	no	no
X:64936679-64936763	2	MSN	no	no	no	no	no	no	no	no
X:64744844-64744930	2	LAS1L	no	no	no	no	no	no	no	no
X:62917004-62944591	2	ARHGEF9	no	no	no	no	no	no	no	no
X:55249053-55250541	2	PAGE5	yes	yes	yes	no	yes	yes	yes	no
X:54984738-54986326	2	PFKFB1	yes	yes	yes	yes	yes	yes	yes	yes
X:54957173-54957865	2	TRO	yes	yes	yes	yes	yes	yes	yes	no
X:54838006-54838684	2	MAGED2	no	no	no	no	no	no	no	no
X:54584868-54585088	2	GNL3L	yes	yes	yes	yes	yes	yes	yes	yes
X:54481880-54483000	2	FGD1	no	no	no	no	no	no	no	no
X:54473743-54492285	2	FGD1	no	no	no	no	no	no	no	no
X:54471886-54497193	2	FGD1	no	no	no	no	no	no	no	no
X:54319320-54337724	2	WNK3	no	no	no	no	no	no	no	no
X:54142977-54209714	2	FAM120C	yes	yes	yes	yes	yes	yes	yes	no
X:54044093-54049276	2	PHF8	no	no	no	no	no	no	no	no
X:53654360-53655571	2	HUWE1	no	no	no	no	no	no	no	no
X:53654360-53654830	2	HUWE1	no	no	no	no	no	no	no	no
X:53641494-53672415	2	HUWE1	no	no	no	no	no	no	no	no
X:53630328-53644407	2	HUWE1	no	no	no	no	no	no	no	no
X:53622146-53657986	2	HUWE1	no	no	no	no	no	no	no	no
X:53622146-53631795	2	HUWE1	no	no	no	no	no	no	no	no
X:53617959-53629619	2	HUWE1	no	no	no	no	no	no	no	no
X:53617363-53642796	2	HUWE1	no	no	no	no	no	no	no	no
X:53613741-53713313	2	HUWE1	no	no	no	no	no	no	no	no
X:53607790-53607986	2	HUWE1	yes	yes	yes	no	yes	yes	yes	no
X:53589791-53621581	2	HUWE1	no	no	no	no	no	no	no	no
X:53579598-53642796	2	HUWE1,MIR98,MIRLET7F2	no	no	no	no	no	no	no	no
X:53579598-53630462	2	HUWE1,MIR98,MIRLET7F2	yes	no	no	no	yes	no	no	no
X:53579598-53627269	2	HUWE1,MIR98,MIRLET7F2	no	no	no	no	no	no	no	no
X:53579598-53590782	2	HUWE1,MIR98,MIRLET7F2	no	no	no	no	no	no	no	no
X:53573664-53681075	2	HUWE1,MIR98,MIRLET7F2	no	no	no	no	no	no	no	no
X:53571989-53631795	2	HUWE1,MIR98,MIRLET7F2	no	no	no	no	no	no	no	no
X:53569403-53587377	2	HUWE1,MIR98,MIRLET7F2	no	no	no	no	no	no	no	no
X:53565795-53579402	2	HUWE1	no	no	no	no	no	no	no	no
X:53560967-53631795	2	HUWE1,MIR98,MIRLET7F2	no	no	no	no	no	no	no	no
X:53458205-53461323	2	HSD17B10	no	no	no	no	no	no	no	no
X:53458205-53460833	2	HSD17B10	no	no	no	no	no	no	no	no
X:53458205-53458854	2	HSD17B10	yes	yes	yes	no	yes	yes	yes	no
X:53458205-53458542	2	HSD17B10	yes	yes	yes	yes	yes	yes	yes	yes
X:53449440-53449618	2	SMC1A	no	no	no	no	no	no	no	no
X:53431730-53449618	2	MIR6857,SMC1A	no	no	no	no	no	no	no	no
X:53409426-53440088	2	MIR6857,SMC1A	no	no	no	no	no	no	no	no
X:53409152-53426652	2	SMC1A	no	no	no	no	no	no	no	no
X:53407540-53408008	2	SMC1A	no	no	no	no	no	no	no	no
X:53401069-53449618	2	MIR6857,SMC1A	no	no	no	no	no	no	no	no
X:53401069-53407651	2	SMC1A	yes	no	no	no	no	no	no	no
X:53270965-53272653	2	IQSEC2	no	no	no	no	no	no	no	no
X:53246977-53250098	2	KDM5C	no	no	no	no	no	no	no	no
X:53114812-53117728	2	TSPYL2	no	no	no	no	no	no	no	no
X:53113726-53114048	2	TSPYL2	no	no	no	no	yes	yes	yes	yes
X:51638148-51640367	2	MAGED1	no	no	no	no	no	no	no	no
X:51636697-51645450	2	MAGED1	yes	yes	yes	yes	yes	yes	yes	yes
X:49103191-49106186	2	CCDC22	no	no	no	no	no	no	no	no
X:49030681-49031468	2	PLP2,PRICKLE3	no	no	no	no	no	no	no	no
X:49030681-49030772	2	PLP2	no	no	no	no	no	no	no	no
X:48832429-48847522	2	GRIPAP1	no	no	no	no	no	no	no	no
X:48832429-48847144	2	GRIPAP1	no	no	no	no	no	no	no	no
X:48830133-48847144	2	GRIPAP1	no	no	no	no	no	no	no	no
X:48801450-48801544	2	OTUD5	no	no	no	no	no	no	no	no
X:48780413-48780572	2	OTUD5	no	no	no	no	no	no	no	no
X:48750729-48751100	2	TIMM17B	no	no	no	no	no	no	no	no
X:48681622-48681706	2	HDAC6	yes	yes	yes	yes	yes	yes	yes	yes
X:48666664-48666733	2	HDAC6	no	no	no	no	no	no	no	no
X:48666439-48666733	2	HDAC6	yes	yes	yes	yes	yes	yes	yes	yes
X:48434895-48434992	2	RBM3	yes	yes	yes	no	yes	yes	yes	no
X:48433555-48435497	2	RBM3	no	no	no	no	no	no	no	no
X:48433555-48434055	2	RBM3	no	no	no	no	no	no	no	no
X:47755243-47755339	2	ZNF81	yes	yes	yes	yes	no	no	no	no
X:47705503-47705720	2	ZNF81	no	no	no	no	no	no	no	no
X:47444603-47446190	2	SYN1,TIMP1	no	no	no	no	no	no	no	no
X:47441689-47446190	2	SYN1,TIMP1	yes	yes	yes	yes	yes	yes	yes	yes
X:47424650-47431320	2	ARAF,SYN1	no	no	no	no	no	no	no	no
X:47102794-47103001	2	USP11	no	no	no	no	yes	yes	yes	no
X:47084016-47089394	2	CDK16	yes	yes	yes	yes	yes	yes	yes	yes
X:47071822-47071911	2	UBA1	no	no	no	no	no	no	no	no
X:47070434-47074527	2	UBA1	no	no	no	no	no	no	no	no
X:47070434-47072580	2	UBA1	no	no	no	no	no	no	no	no
X:47069326-47070624	2	UBA1	no	no	no	no	no	no	no	no
X:47069021-47074527	2	UBA1	no	no	no	no	no	no	no	no
X:47069021-47072580	2	UBA1	no	no	no	no	no	no	no	no
X:47058201-47062613	2	UBA1	no	no	no	no	no	no	no	no
X:47053200-47074527	2	INE1,UBA1	yes	yes	no	no	yes	yes	no	no
X:47030426-47041265	2	RBM10	no	no	no	no	no	no	no	no
X:47028713-47046214	2	RBM10	no	no	no	no	no	no	no	no
X:46845113-46845193	2	JADE3	no	no	no	no	no	no	no	no
X:46529041-46541970	2	SLC9A7	no	no	no	no	no	no	no	no
X:44833910-44879975	2	KDM6A	yes	no	no	no	yes	no	no	no
X:43590940-43606068	2	MAOA	no	no	no	no	no	no	no	no
X:41604776-41604854	2	CASK	no	no	no	no	no	no	no	no
X:41416284-41485956	2	CASK	no	no	no	no	no	no	no	no
X:41203282-41203381	2	DDX3X	no	no	no	no	no	no	no	no
X:41082469-41082655	2	USP9X	no	no	no	no	yes	yes	yes	yes
X:41055844-41058003	2	USP9X	no	no	no	no	no	no	no	no
X:41055503-41089080	2	USP9X	no	no	no	no	no	no	no	no
X:41029722-41077850	2	USP9X	no	no	no	no	no	no	no	no
X:41003774-41043928	2	USP9X	no	no	no	no	no	no	no	no
X:41000545-41027471	2	USP9X	no	no	no	no	no	no	no	no
X:41000218-41031211	2	USP9X	no	no	no	no	no	no	no	no
X:40990709-40990789	2	USP9X	no	no	no	no	no	no	no	no
X:40573788-40573962	2	MED14	no	no	no	no	no	no	no	no
X:40513615-40560495	2	MED14	no	no	no	no	no	no	no	no
X:40508794-40560495	2	MED14	yes	yes	yes	yes	yes	yes	yes	yes
X:40456778-40465887	2	ATP6AP2	no	no	no	no	no	no	no	no
X:39935706-39937222	2	BCOR	no	no	no	no	no	no	no	no
X:38013714-38024148	2	SRPX	no	no	no	no	no	no	no	no
X:38013714-38020307	2	SRPX	no	no	no	no	no	no	no	no
X:31525397-31525570	2	DMD	yes	yes	yes	no	no	no	no	no
X:30870894-30889918	2	TAB3	no	no	no	no	no	no	no	no
X:2793850-2795348	2	GYG2	no	no	no	no	no	no	no	no
X:2772020-2772195	2	GYG2	yes	yes	yes	no	yes	yes	yes	no
X:24906122-24948666	2	POLA1	yes	yes	yes	yes	no	no	no	no
X:24828014-24844718	2	POLA1	no	no	no	no	no	no	no	no
X:24763534-24948666	2	POLA1	no	no	no	no	no	no	no	no
X:24763534-24844718	2	POLA1	no	no	no	no	no	no	no	no
X:24757491-24763659	2	POLA1,SCARNA23	no	no	no	no	no	no	no	no
X:24552045-24568583	2	PDK3	yes	yes	yes	yes	yes	yes	yes	yes
X:24086080-24091380	2	EIF2S3	no	no	no	no	no	no	no	no
X:24082317-24089844	2	EIF2S3	no	no	no	no	no	no	no	no
X:24078204-24080691	2	EIF2S3	yes	yes	no	no	yes	yes	no	no
X:24078204-24078299	2	EIF2S3	no	no	no	no	no	no	no	no
X:24073731-24073795	2	EIF2S3	no	no	no	no	no	no	no	no
X:23876758-23899069	2	APOO	no	no	no	no	no	no	no	no
X:23748643-23751334	2	ACOT9	no	no	no	no	no	no	no	no
X:23740786-23740870	2	ACOT9	no	no	no	no	no	no	no	no
X:23739997-23740870	2	ACOT9	no	no	no	no	no	no	no	no
X:23700512-23704514	2	PRDX4	no	no	no	no	no	no	no	no
X:20193281-20194470	2	RPS6KA3	no	no	no	no	no	no	no	no
X:19713729-19725102	2	SH3KBP1	no	no	no	no	no	no	no	no
X:19610184-19854400	2	SH3KBP1	no	no	no	no	no	no	no	no
X:19426645-19426743	2	MAP3K15	no	no	no	no	no	no	no	no
X:19389076-19426743	2	MAP3K15	no	no	no	no	no	no	no	no
X:19367429-19368228	2	PDHA1	no	no	no	no	no	no	no	no
X:18942173-18942643	2	PHKA2	yes	no	no	no	yes	no	no	no
X:18919602-18936972	2	PHKA2	no	no	no	no	no	no	no	no
X:18918787-18929078	2	PHKA2	no	no	no	no	no	no	no	no
X:18917290-18961926	2	PHKA2	no	no	no	no	no	no	no	no
X:18917290-18944705	2	PHKA2	no	no	no	no	no	no	no	no
X:18917290-18919721	2	PHKA2	no	no	no	no	no	no	no	no
X:18917290-18918817	2	PHKA2	no	no	no	no	no	no	no	no
X:18525054-18528974	2	CDKL5	no	no	no	no	no	no	no	no
X:17092236-17095530	2	REPS2	no	no	no	no	no	no	no	no
X:16716358-16721064	2	CTPS2	no	no	no	no	no	no	no	no
X:16688702-16696573	2	CTPS2	yes	yes	yes	yes	no	no	no	no
X:16627663-16638455	2	CTPS2	no	no	no	no	no	no	no	no
X:16606121-16607898	2	CTPS2	no	no	no	no	no	no	no	no
X:15792424-15792520	2	CA5B	no	no	no	no	no	no	no	no
X:15782700-15782898	2	CA5B	yes	yes	yes	yes	yes	yes	yes	yes
X:15756411-15792520	2	CA5B	no	no	no	no	no	no	no	no
X:15711085-15711181	2	CA5BP1	no	no	no	no	no	no	no	no
X:154736558-154754293	2	TMLHE	no	no	no	no	no	no	no	no
X:154305444-154351349	2	BRCC3	no	no	no	no	no	no	no	no
X:154020043-154020560	2	MPP1	no	no	no	no	no	no	no	no
X:154004461-154005964	2	DKC1	yes	yes	no	no	yes	yes	no	no
X:153994181-153996707	2	DKC1	no	no	no	no	no	no	no	no
X:153789902-153789999	2	IKBKG	no	no	no	no	no	no	no	no
X:153762552-153775233	2	G6PD,IKBKG	no	no	no	no	no	no	no	no
X:153761790-153761884	2	G6PD	no	no	no	no	no	no	no	no
X:153760781-153774378	2	G6PD,IKBKG	no	no	no	no	no	no	no	no
X:15373271-15381441	2	PIR-FIGF,VEGFD	no	no	no	no	no	no	no	no
X:153712055-153714672	2	UBL4A	no	no	no	no	no	no	no	no
X:153691932-153695814	2	PLXNA3	no	no	no	no	no	no	no	no
X:153691733-153701985	2	PLXNA3	no	no	no	no	no	no	no	no
X:153677240-153678447	2	FAM50A	no	no	no	no	no	no	no	no
X:153663619-153664862	2	ATP6AP1	yes	yes	yes	yes	no	no	no	no
X:153641543-153648603	2	TAZ	no	no	no	no	no	no	no	no
X:153627678-153628967	2	RPL10,SNORA70	yes	yes	yes	yes	yes	yes	yes	yes
X:153626837-153627935	2	RPL10	no	no	no	no	no	no	no	no
X:153609112-153609883	2	EMD	no	no	no	no	no	no	no	no
X:153599240-153599729	2	FLNA	no	no	no	no	no	no	no	no
X:153596008-153596106	2	FLNA	yes	yes	yes	yes	no	no	no	no
X:153594675-153603006	2	FLNA	no	no	no	no	no	no	no	no
X:153594675-153599729	2	FLNA	yes	no	no	no	yes	no	no	no
X:153590785-153593854	2	FLNA	no	no	no	no	no	no	no	no
X:153590609-153590700	2	FLNA	yes	yes	yes	yes	no	no	no	no
X:153590346-153595218	2	FLNA	no	no	no	no	no	no	no	no
X:153590346-153590516	2	FLNA	no	no	no	no	no	no	no	no
X:153590037-153595007	2	FLNA	no	no	no	no	no	no	no	no
X:153590037-153593854	2	FLNA	no	no	no	no	no	no	no	no
X:153588099-153595007	2	FLNA	no	no	no	no	no	no	no	no
X:153587613-153599729	2	FLNA	no	no	no	no	no	no	no	no
X:153587613-153596458	2	FLNA	no	no	no	no	no	no	no	no
X:153587613-153590155	2	FLNA	no	no	no	no	no	no	no	no
X:153587613-153589938	2	FLNA	no	no	no	no	no	no	no	no
X:153587351-153587774	2	FLNA	no	no	no	no	no	no	no	no
X:153586566-153599729	2	FLNA	no	no	no	no	no	no	no	no
X:153585618-153595218	2	FLNA	no	no	no	no	no	no	no	no
X:153585618-153593325	2	FLNA	no	no	no	no	no	no	no	no
X:153585618-153587522	2	FLNA	no	no	no	no	no	no	no	no
X:153582282-153582851	2	FLNA	no	no	no	no	no	no	no	no
X:153581139-153581292	2	FLNA	no	no	no	no	no	no	no	no
X:153580920-153594592	2	FLNA	no	no	no	no	no	no	no	no
X:153580920-153583440	2	FLNA	no	no	no	no	no	no	no	no
X:153580920-153581292	2	FLNA	no	no	no	no	no	no	no	no
X:153579948-153590946	2	FLNA	no	no	no	no	no	no	no	no
X:153578016-153603006	2	FLNA	no	no	no	no	no	no	no	no
X:153578016-153583440	2	FLNA	yes	no	no	no	yes	no	no	no
X:153577729-153582095	2	FLNA	no	no	no	no	no	no	no	no
X:153576899-153589938	2	FLNA	no	no	no	no	no	no	no	no
X:153576899-153588273	2	FLNA	no	no	no	no	no	no	no	no
X:15349711-15350114	2	PIGA	no	no	no	no	no	no	no	no
X:153281482-153281548	2	IRAK1	no	no	no	no	no	no	no	no
X:153213007-153223337	2	HCFC1	no	no	no	no	no	no	no	no
X:153213007-153216938	2	HCFC1	no	no	no	no	no	no	no	no
X:153197768-153199454	2	NAA10	no	no	no	no	no	no	no	no
X:153197523-153198037	2	NAA10	no	no	no	no	no	no	no	no
X:153196215-153198037	2	NAA10	no	no	no	no	no	no	no	no
X:153196215-153196300	2	NAA10	no	no	no	no	no	no	no	no
X:153055166-153056306	2	IDH3G	no	no	no	no	no	no	no	no
X:153040334-153040558	2	PLXNB3	no	no	no	no	no	no	no	no
X:152957679-152959472	2	SLC6A8	no	no	no	no	no	no	no	no
X:152760346-152775004	2	BGN,HAUS7	no	no	no	no	no	no	no	no
X:152031139-152034505	2	NSDHL	no	no	no	no	no	no	no	no
X:151139611-151139789	2	GABRE	yes	yes	yes	no	yes	yes	yes	no
X:151127435-151128448	2	GABRE,MIR452	no	no	no	no	no	no	no	no
X:151127435-151127621	2	GABRE	yes	yes	yes	no	yes	yes	yes	no
X:151123839-151124039	2	GABRE	yes	yes	yes	yes	no	no	no	no
X:149983334-149983409	2	CD99L2	no	no	no	no	no	no	no	no
X:149631037-149671787	2	MAMLD1	no	no	no	no	no	no	no	no
X:14862624-14863408	2	FANCB	no	no	no	no	no	no	no	no
X:147733519-147744289	2	AFF2	no	no	no	no	no	no	no	no
X:138884394-138914447	2	ATP11C	yes	yes	yes	no	yes	yes	yes	no
X:138839966-138908982	2	ATP11C	no	no	no	no	no	no	no	no
X:13794356-13803927	2	GPM6B	no	no	no	no	no	no	no	no
X:13769367-13776567	2	OFD1	no	no	no	no	no	no	no	no
X:135044230-135055981	2	MMGT1	no	no	no	no	no	no	no	no
X:134988569-134992329	2	SAGE1	yes	no	no	no	yes	no	no	no
X:134988569-134991163	2	SAGE1	yes	no	no	no	yes	no	no	no
X:134987410-134992714	2	SAGE1	no	no	no	no	no	no	no	no
X:134683566-134711352	2	INTS6L	no	no	no	no	no	no	no	no
X:134655200-134679497	2	INTS6L	no	no	no	no	no	no	no	no
X:13353600-13354579	2	LINC01203	no	no	no	no	no	no	no	no
X:132887508-132888203	2	GPC3	no	no	no	no	no	no	no	no
X:131526170-131526362	2	MBNL3,RAP2C-AS1	no	no	no	no	no	no	no	no
X:12994895-12995346	2	TMSB4X	no	no	no	no	no	no	no	no
X:12993225-12994480	2	TMSB4X	no	no	no	no	no	no	no	no
X:129208555-129244688	2	ELF4	no	no	no	no	no	no	no	no
X:128947652-128948771	2	ZDHHC9	no	no	no	no	no	no	no	no
X:128692609-128710529	2	OCRL	no	no	no	no	no	no	no	no
X:128691837-128722240	2	OCRL	no	no	no	no	no	no	no	no
X:128624036-128645960	2	SMARCA1	no	no	no	no	no	no	no	no
X:123775640-123871047	2	TENM1	no	no	no	no	no	no	no	no
X:122799492-122802165	2	THOC2	no	no	no	no	no	no	no	no
X:122766711-122772878	2	THOC2	no	no	no	no	no	no	no	no
X:118676467-118679467	2	CXorf56	no	no	no	no	no	no	no	no
X:11781898-11782370	2	MSL3	yes	yes	yes	yes	no	no	no	no
X:11778521-11783848	2	MSL3	no	no	no	no	no	no	no	no
X:117772042-117773540	2	DOCK11	no	no	no	no	no	no	no	no
X:117733101-117815757	2	DOCK11	no	no	no	no	no	no	no	no
X:117718697-117733191	2	DOCK11	no	no	no	no	no	no	no	no
X:117702041-117761542	2	DOCK11	no	no	no	no	no	no	no	no
X:117700536-117764453	2	DOCK11	no	no	no	no	no	no	no	no
X:117532349-117538407	2	WDR44	no	no	no	no	no	no	no	no
X:112018104-112054621	2	AMOT,MIR4329	yes	yes	yes	yes	yes	yes	yes	yes
X:109459745-109683461	2	AMMECR1,RGAG1,SNORD96B	yes	yes	yes	yes	yes	yes	yes	yes
X:107908736-107909824	2	COL4A5	no	no	no	no	no	no	no	no
X:107811858-107821613	2	COL4A5	no	no	no	no	no	no	no	no
X:107553977-107681658	2	COL4A6	no	no	no	no	no	no	no	no
X:106410878-106418423	2	NUP62CL	no	no	no	no	no	no	no	no
X:106390972-106391039	2	NUP62CL	no	no	no	no	no	no	no	no
X:102139070-102140338	2	LINC00630	no	no	no	no	yes	yes	yes	no
X:100913058-100913128	2	ARMCX2	no	no	no	no	no	no	no	no
X:100296305-100297301	2	TRMT2B	no	no	no	no	no	no	no	no
X:100290601-100296360	2	TRMT2B	no	no	no	no	no	no	no	no
X:100087722-100095923	2	CSTF2	no	no	no	no	no	no	no	no
Un_gl000220:100238-122829	2	LOC100507412,MIR6724-1,MIR6724-2,MIR6724-3,MIR6724-4,RNA45S5,RNA5-8S5	no	no	no	no	no	no	no	no
Un_gl000218:62408-63374	2	LOC100233156	no	no	no	no	no	no	no	no
9:99525399-99525495	2	ZNF510	no	no	no	no	no	no	no	no
9:99227991-99228060	2	HABP4	no	no	no	no	no	no	no	no
9:99126745-99126832	2	SLC35D2	no	no	no	no	no	no	no	no
9:99106185-99107683	2	SLC35D2	no	no	no	no	no	no	no	no
9:99086372-99086451	2	SLC35D2	no	no	no	no	no	no	no	no
9:98669359-98683597	2	ERCC6L2	no	no	no	no	no	no	no	no
9:98660130-98690432	2	ERCC6L2	no	no	no	no	no	no	no	no
9:97822975-97843062	2	C9orf3,MIR6081	no	no	no	no	no	no	no	no
9:97555046-97563284	2	C9orf3	no	no	no	no	no	no	no	no
9:97535283-97686457	2	C9orf3,MIR2278	no	no	no	no	no	no	no	no
9:97535283-97563284	2	C9orf3	no	no	no	no	no	no	no	no
9:97191470-97200810	2	MFSD14B	yes	yes	yes	yes	no	no	no	no
9:97041039-97055351	2	ZNF169	no	no	no	no	no	no	no	no
9:96392251-96398807	2	PHF2	yes	yes	yes	yes	no	no	no	no
9:96277951-96318873	2	FAM120A	no	no	no	no	no	no	no	no
9:96238537-96291862	2	FAM120A	no	no	no	no	no	no	no	no
9:96238537-96259881	2	FAM120A	no	no	no	no	no	no	no	no
9:96238537-96238620	2	FAM120A	no	no	no	no	no	no	no	no
9:96233422-96320292	2	FAM120A	no	no	no	no	no	no	no	no
9:96233422-96318873	2	FAM120A	no	no	no	no	no	no	no	no
9:95874499-95874571	2	CARD19	no	no	no	no	no	no	no	no
9:95776133-95778111	2	FGD3,LOC101927954	no	no	no	no	no	no	no	no
9:95482581-95491518	2	BICD2	no	no	no	no	no	no	no	no
9:95414854-95414921	2	IPPK	no	no	no	no	no	no	no	no
9:95381767-95381847	2	IPPK,LOC100128361	no	no	no	no	no	no	no	no
9:95107980-95108069	2	CENPP	no	no	no	no	no	no	no	no
9:95099822-95099911	2	CENPP	no	no	no	no	no	no	no	no
9:95050072-95050564	2	IARS	no	no	no	no	no	no	no	no
9:95048817-95048889	2	IARS	no	no	no	no	no	no	no	no
9:95033266-95051708	2	IARS	no	no	no	no	no	no	no	no
9:95033266-95033358	2	IARS	no	no	no	no	yes	yes	yes	yes
9:95027210-95032265	2	IARS	no	no	no	no	no	no	no	no
9:95027210-95030582	2	IARS	no	no	no	no	no	no	no	no
9:94984801-95032265	2	IARS	no	no	no	no	no	no	no	no
9:94797091-94800647	2	SPTLC1	no	no	no	no	no	no	no	no
9:94793426-94874844	2	SPTLC1	no	no	no	no	no	no	no	no
9:94793426-94871116	2	SPTLC1	no	no	no	no	no	no	no	no
9:94087599-94087686	2	AUH	no	no	no	no	no	no	no	no
9:92003786-92008570	2	SEMA4D	no	no	no	no	no	no	no	no
9:91992151-91996013	2	SEMA4D	no	no	no	no	no	no	no	no
9:91943574-91961963	2	SECISBP2	no	no	no	no	no	no	no	no
9:91690023-91692818	2	SHC3	yes	yes	yes	yes	yes	yes	yes	yes
9:91656940-91680495	2	SHC3	no	no	no	no	no	no	no	no
9:91606361-91619925	2	C9orf47,S1PR3	no	no	no	no	no	no	no	no
9:91083286-91083520	2	SPIN1	no	no	no	no	no	no	no	no
9:91041296-91077664	2	SPIN1	no	no	no	no	no	no	no	no
9:91033692-91083520	2	SPIN1	no	no	no	no	no	no	no	no
9:91031558-91063904	2	SPIN1	no	no	no	no	no	no	no	no
9:90272943-90283589	2	DAPK1	no	no	no	no	no	no	no	no
9:90113884-90255762	2	DAPK1	no	no	no	no	no	no	no	no
9:88924842-88924932	2	ZCCHC6	no	no	no	no	no	no	no	no
9:88920106-88924932	2	ZCCHC6	no	no	no	no	no	no	no	no
9:88918000-88924932	2	ZCCHC6	no	no	no	no	no	no	no	no
9:88918000-88919862	2	ZCCHC6	no	no	no	no	no	no	no	no
9:88571274-88577095	2	NAA35	no	no	no	no	no	no	no	no
9:88307603-88327481	2	AGTPBP1	yes	yes	yes	yes	yes	yes	yes	yes
9:88284399-88327481	2	AGTPBP1	no	no	no	no	no	no	no	no
9:87317073-87367000	2	NTRK2	no	no	no	no	no	no	no	no
9:86584180-86584245	2	HNRNPK	no	no	no	no	no	no	no	no
9:86293355-86297981	2	UBQLN1	no	no	no	no	no	no	no	no
9:86292641-86301070	2	UBQLN1	no	no	no	no	no	no	no	no
9:86292641-86293514	2	UBQLN1	no	no	no	no	no	no	no	no
9:86278789-86293514	2	UBQLN1	no	no	no	no	no	no	no	no
9:86274694-86284242	2	UBQLN1	no	no	no	no	no	no	no	no
9:8485761-9766851	2	PTPRD,PTPRD-AS1	no	no	no	no	no	no	no	no
9:8485761-8523524	2	PTPRD	no	no	no	no	no	no	no	no
9:84268888-84268951	2	TLE1	no	no	no	no	no	no	no	no
9:84231560-84268951	2	TLE1	no	no	no	no	no	no	no	no
9:84202837-84235472	2	TLE1	yes	no	no	no	yes	no	no	no
9:84198597-84208189	2	TLE1	no	no	no	no	no	no	no	no
9:8319830-8492979	2	PTPRD	no	no	no	no	no	no	no	no
9:82267507-82268990	2	TLE4	no	no	no	no	no	no	no	no
9:82267504-82336803	2	TLE4	no	no	no	no	no	no	no	no
9:82227570-82324614	2	TLE4	no	no	no	no	no	no	no	no
9:82188603-82242363	2	TLE4	no	no	no	no	no	no	no	no
9:80919650-80923499	2	PSAT1	no	no	no	no	no	no	no	no
9:80863206-80879232	2	CEP78	no	no	no	no	no	no	no	no
9:79852917-79875140	2	VPS13A	no	no	no	no	no	no	no	no
9:79829244-79842401	2	VPS13A	no	no	no	no	no	no	no	no
9:79825531-79828230	2	VPS13A	no	no	no	no	no	no	no	no
9:79244107-79251473	2	PRUNE2	no	no	no	no	no	no	no	no
9:78682870-78711018	2	PCSK5	no	no	no	no	no	no	no	no
9:78682870-78686814	2	PCSK5	no	no	no	no	no	no	no	no
9:78638653-78910327	2	PCSK5	no	no	no	no	no	no	no	no
9:78601047-78638797	2	PCSK5	no	no	no	no	no	no	no	no
9:77742484-77755848	2	OSTF1	yes	yes	yes	yes	no	no	no	no
9:77599822-77632364	2	C9orf41-AS1,CARNMT1	no	no	no	no	no	no	no	no
9:75781012-75781108	2	ANXA1	no	no	no	no	no	no	no	no
9:75778391-75785307	2	ANXA1	no	no	no	no	no	no	no	no
9:75520873-75540528	2	ALDH1A1	no	no	no	no	no	no	no	no
9:75520873-75524675	2	ALDH1A1	no	no	no	no	no	no	no	no
9:74489529-74489999	2	ABHD17B	no	no	no	no	no	no	no	no
9:730050-738504	2	KANK1	no	no	no	no	no	no	no	no
9:72961981-72965387	2	SMC5	no	no	no	no	no	no	no	no
9:72929657-72959185	2	SMC5	no	no	no	no	no	no	no	no
9:72892225-72962077	2	SMC5	no	no	no	no	no	no	no	no
9:72892225-72959185	2	SMC5	no	no	no	no	no	no	no	no
9:72879219-72965387	2	SMC5	no	no	no	no	no	no	no	no
9:72879219-72882891	2	SMC5	no	no	no	no	no	no	no	no
9:72755060-72758735	2	MAMDC2	no	no	no	no	no	no	no	no
9:72349065-72365866	2	PTAR1	yes	no	no	no	yes	no	no	no
9:72338241-72356774	2	PTAR1	no	no	no	no	no	no	no	no
9:72324437-72356774	2	PTAR1	yes	yes	no	no	no	no	no	no
9:71850943-71852052	2	TJP2	no	no	no	no	no	no	no	no
9:71549805-71555706	2	PIP5K1B	no	no	no	no	no	no	no	no
9:71532463-71555706	2	PIP5K1B	no	no	no	no	no	no	no	no
9:7049091-7103870	2	KDM4C	no	no	no	no	no	no	no	no
9:70472571-70472659	2	CBWD5	no	no	no	no	no	no	no	no
9:6980924-6981118	2	KDM4C	no	no	no	no	no	no	no	no
9:6880011-7077264	2	KDM4C	yes	yes	yes	yes	yes	yes	no	no
9:6849506-6893232	2	KDM4C	no	no	no	no	no	no	no	no
9:6805598-6805774	2	KDM4C	yes	yes	yes	no	yes	yes	yes	no
9:6550802-6592223	2	GLDC	no	no	no	no	no	no	no	no
9:6475390-6507051	2	UHRF2	yes	yes	yes	yes	yes	yes	yes	yes
9:5825091-5831028	2	ERMP1	no	no	no	no	no	no	no	no
9:5812888-5831028	2	ERMP1	yes	no	no	no	yes	no	no	no
9:5762540-5776556	2	RIC1	no	no	no	no	no	no	no	no
9:5656582-5690038	2	RIC1	no	no	no	no	no	no	no	no
9:5021962-5090911	2	JAK2	no	no	no	no	no	no	no	no
9:4841204-4860901	2	MIR101-2,RCL1	no	no	no	no	no	no	no	no
9:4573906-4587469	2	SLC1A1	no	no	no	no	no	no	no	no
9:4117767-4286523	2	GLIS3	no	no	no	no	no	no	no	no
9:4117767-4118881	2	GLIS3	no	no	no	no	no	no	no	no
9:39099907-39102712	2	CNTNAP3	no	no	no	no	no	no	no	no
9:37948631-37974834	2	SHB	no	no	no	no	no	no	no	no
9:37881514-37899947	2	SLC25A51	no	no	no	no	no	no	no	no
9:37877571-37880745	2	SLC25A51	no	no	no	no	no	no	no	no
9:37854776-37867665	2	DCAF10	yes	no	no	no	yes	no	no	no
9:37521565-37532055	2	FBXO10	no	no	no	no	no	no	no	no
9:37495165-37503693	2	POLR1E	no	no	no	no	no	no	no	no
9:37425918-37426651	2	GRHPR	no	no	no	no	no	no	no	no
9:37424841-37429051	2	GRHPR	yes	yes	yes	yes	yes	yes	yes	yes
9:37424841-37428569	2	GRHPR	no	no	no	no	no	no	no	no
9:37305540-37327831	2	ZCCHC7	yes	yes	yes	yes	yes	yes	yes	yes
9:37305540-37305711	2	ZCCHC7	yes	yes	yes	no	yes	yes	yes	no
9:37302184-37304310	2	ZCCHC7	yes	yes	yes	no	yes	yes	yes	yes
9:37126308-37247127	2	ZCCHC7	no	no	no	no	no	no	no	no
9:36604011-36604109	2	MELK	no	no	no	no	no	no	no	no
9:36599390-36599483	2	MELK	no	no	no	no	no	no	no	no
9:36597218-36607670	2	MELK	no	no	no	no	no	no	no	no
9:36375930-36390613	2	RNF38	no	no	no	no	no	no	no	no
9:36375930-36376124	2	RNF38	no	no	no	no	no	no	no	no
9:36351111-36353328	2	RNF38	no	no	no	no	no	no	no	no
9:35801066-35801151	2	NPR2	no	no	no	no	yes	yes	no	no
9:35736223-35736308	2	CREB3	no	no	no	no	no	no	no	no
9:35718808-35724331	2	TLN1	no	no	no	no	no	no	no	no
9:35718808-35722918	2	TLN1	no	no	no	no	no	no	no	no
9:35717615-35721800	2	TLN1	no	no	no	no	no	no	no	no
9:35717615-35717783	2	TLN1	no	no	no	no	no	no	no	no
9:35714570-35719279	2	TLN1	yes	no	no	no	yes	no	no	no
9:35705958-35711789	2	MIR6852,TLN1	no	no	no	no	no	no	no	no
9:35705746-35711789	2	MIR6852,TLN1	no	no	no	no	no	no	no	no
9:35704328-35717783	2	MIR6852,TLN1	no	no	no	no	no	no	no	no
9:35704328-35714370	2	MIR6852,TLN1	no	no	no	no	no	no	no	no
9:35703771-35706363	2	TLN1	yes	no	no	no	yes	no	no	no
9:35700187-35725318	2	MIR6852,TLN1	no	no	no	no	no	no	no	no
9:35700187-35719279	2	MIR6852,TLN1	no	no	no	no	no	no	no	no
9:35700187-35717783	2	MIR6852,TLN1	no	no	no	no	no	no	no	no
9:35700187-35708481	2	TLN1	no	no	no	no	no	no	no	no
9:35699352-35722220	2	MIR6852,TLN1	no	no	no	no	no	no	no	no
9:35698613-35713040	2	MIR6852,TLN1	no	no	no	no	no	no	no	no
9:35698319-35698502	2	TLN1	yes	yes	yes	no	yes	yes	yes	yes
9:35698040-35711079	2	MIR6852,TLN1	yes	no	no	no	yes	no	no	no
9:35697333-35707889	2	TLN1	no	no	no	no	no	no	no	no
9:35605980-35606282	2	TESK1	no	no	no	no	no	no	no	no
9:35555948-35559269	2	RUSC2	no	no	no	no	no	no	no	no
9:35384242-35384311	2	UNC13B	no	no	no	no	no	no	no	no
9:35380466-35382504	2	UNC13B	no	no	no	no	no	no	no	no
9:35295692-35403256	2	UNC13B	no	no	no	no	no	no	no	no
9:35243287-35243361	2	UNC13B	no	no	no	no	no	no	no	no
9:35099888-35103154	2	STOML2	no	no	no	no	no	no	no	no
9:35073834-35077098	2	FANCG	yes	yes	yes	yes	no	no	no	no
9:35072333-35072739	2	VCP	no	no	no	no	no	no	no	no
9:34634718-34637086	2	SIGMAR1	yes	yes	yes	yes	yes	yes	yes	yes
9:34616026-34617968	2	DCTN3	no	no	no	no	no	no	no	no
9:34568894-34581203	2	CNTFR,CNTFR-AS1	no	no	no	no	no	no	no	no
9:34329503-34343711	2	NUDT2	yes	yes	yes	yes	yes	yes	yes	yes
9:34269254-34306439	2	KIF24	no	no	no	no	no	no	no	no
9:34259593-34263170	2	KIF24	no	no	no	no	no	no	no	no
9:34234213-34242106	2	UBAP1	no	no	no	no	no	no	no	no
9:33998784-33998862	2	UBAP2	no	no	no	no	no	no	no	no
9:33971648-33973235	2	UBAP2	no	no	no	no	no	no	no	no
9:33963723-33963789	2	UBAP2	no	no	no	no	no	no	no	no
9:33948371-33996331	2	SNORD121A,UBAP2	no	no	no	no	no	no	no	no
9:33941646-33989124	2	SNORD121A,UBAP2	no	no	no	no	no	no	no	no
9:33932559-33996331	2	SNORD121A,SNORD121B,UBAP2	no	no	no	no	no	no	no	no
9:33932559-33933626	2	UBAP2	no	no	no	no	no	no	no	no
9:33932559-33932626	2	UBAP2	no	no	no	no	no	no	no	no
9:33923792-33927078	2	UBAP2	no	no	no	no	no	no	no	no
9:33921690-33956144	2	SNORD121A,SNORD121B,UBAP2	yes	yes	yes	yes	yes	yes	yes	yes
9:33886878-33886965	2	UBE2R2	yes	yes	yes	yes	yes	yes	yes	yes
9:33528724-33534505	2	ANKRD18B	no	no	no	no	no	no	no	no
9:33464876-33465357	2	NOL6	no	no	no	no	no	no	no	no
9:33328578-33328676	2	NFX1	no	no	no	no	no	no	no	no
9:33318728-33328676	2	NFX1	no	no	no	no	no	no	no	no
9:33311103-33351788	2	NFX1	no	no	no	no	no	no	no	no
9:33311103-33313791	2	NFX1	no	no	no	no	no	no	no	no
9:3330258-3330517	2	RFX3	no	no	no	no	no	no	no	no
9:33271149-33276562	2	CHMP5	no	no	no	no	no	no	no	no
9:33034213-33039062	2	DNAJA1	no	no	no	no	no	no	no	no
9:33026472-33037113	2	DNAJA1	no	no	no	no	no	no	no	no
9:33025208-33039062	2	DNAJA1	no	no	no	no	no	no	no	no
9:3271002-3275612	2	RFX3	no	no	no	no	yes	yes	yes	yes
9:3248031-3293258	2	RFX3	no	no	no	no	no	no	no	no
9:32429416-32431841	2	ACO1	no	no	no	no	no	no	no	no
9:2827072-2838517	2	PUM3	no	no	no	no	no	no	no	no
9:26925822-26928406	2	PLAA	no	no	no	no	no	no	no	no
9:26917094-26917163	2	PLAA	yes	no	no	no	yes	no	no	no
9:26903367-26928406	2	PLAA	no	no	no	no	no	no	no	no
9:2643159-2647592	2	VLDLR	no	no	no	no	no	no	no	no
9:22058357-22066352	2	CDKN2B-AS1	no	no	no	no	no	no	no	no
9:22046749-22065756	2	CDKN2B-AS1	no	no	no	no	no	no	no	no
9:22046315-22097363	2	CDKN2B-AS1	no	no	no	no	no	no	no	no
9:21476897-21477291	2	MIR31HG	yes	no	no	no	yes	no	no	no
9:20907148-20995954	2	FOCAD	yes	yes	no	no	yes	yes	no	no
9:20907148-20907241	2	FOCAD	no	no	no	no	no	no	no	no
9:20862576-20948392	2	FOCAD	no	no	no	no	no	no	no	no
9:20789349-20862711	2	FOCAD	no	no	no	no	no	no	no	no
9:20764867-20933102	2	FOCAD	no	no	no	no	no	no	no	no
9:2076228-2096764	2	SMARCA2	no	no	no	no	no	no	no	no
9:20758088-20988428	2	FOCAD	no	no	no	no	no	no	no	no
9:20758088-20781928	2	FOCAD	no	no	no	no	no	no	no	no
9:20717792-20933102	2	FOCAD	no	no	no	no	no	no	no	no
9:19376491-19378916	2	RPS6	yes	no	no	no	yes	no	no	no
9:19356969-19358158	2	DENND4C	no	no	no	no	no	no	no	no
9:19331975-19347084	2	DENND4C	yes	no	no	no	yes	no	no	no
9:19126111-19126446	2	PLIN2	no	no	no	no	no	no	no	no
9:19086731-19089557	2	HAUS6	no	no	no	no	no	no	no	no
9:19082870-19102902	2	HAUS6	no	no	no	no	no	no	no	no
9:19070216-19093301	2	HAUS6	yes	yes	yes	yes	yes	yes	yes	yes
9:19070216-19089557	2	HAUS6	no	no	no	no	no	no	no	no
9:19070216-19076702	2	HAUS6	yes	yes	yes	yes	yes	yes	yes	yes
9:18721533-18826461	2	ADAMTSL1	no	no	no	no	no	no	no	no
9:18635940-18721663	2	ADAMTSL1	no	no	no	no	no	no	no	no
9:18504826-18775894	2	ADAMTSL1,MIR3152	no	no	no	no	no	no	no	no
9:17332602-17342442	2	CNTLN	no	no	no	no	no	no	no	no
9:162431-172172	2	CBWD1	no	no	no	no	no	no	no	no
9:15457957-15465831	2	PSIP1,SNAPC3	no	no	no	no	no	no	no	no
9:15444599-15461803	2	SNAPC3	no	no	no	no	no	no	no	no
9:14784367-14841587	2	FREM1	no	no	no	no	no	no	no	no
9:14639893-14680160	2	ZDHHC21	no	no	no	no	no	no	no	no
9:14179725-14179779	2	NFIB	no	no	no	no	no	no	no	no
9:14112997-14155892	2	NFIB	no	no	no	no	no	no	no	no
9:14112997-14113080	2	NFIB	no	no	no	no	no	no	no	no
9:140711890-140711977	2	EHMT1	no	no	no	no	no	no	no	no
9:140671069-140685422	2	EHMT1	no	no	no	no	no	no	no	no
9:140669560-140710514	2	EHMT1	no	no	no	no	no	no	no	no
9:140646782-140712590	2	EHMT1,EHMT1-IT1	no	no	no	no	no	no	no	no
9:140637822-140638542	2	EHMT1	no	no	no	no	no	no	no	no
9:140605418-140712590	2	EHMT1,EHMT1-IT1	no	no	no	no	no	no	no	no
9:140605418-140622981	2	EHMT1	no	no	no	no	no	no	no	no
9:140513443-140622981	2	EHMT1	no	no	no	no	no	no	no	no
9:140470531-140470619	2	DPH7	no	no	no	no	no	no	no	no
9:140459536-140459606	2	DPH7	no	no	no	no	no	no	no	no
9:140350862-140352353	2	NSMF	no	no	no	no	no	no	no	no
9:140350862-140350938	2	NSMF	no	no	no	no	no	no	no	no
9:140348842-140350938	2	NSMF	yes	yes	yes	yes	yes	yes	yes	yes
9:140346816-140346887	2	NSMF	no	no	no	no	no	no	no	no
9:140328815-140332536	2	ENTPD8,NOXA1	yes	yes	yes	yes	yes	yes	yes	yes
9:140173104-140177093	2	TOR4A	yes	yes	yes	yes	yes	yes	yes	yes
9:140161691-140168000	2	NELFB	no	no	no	no	no	no	no	no
9:140157488-140157674	2	NELFB	no	no	no	no	yes	yes	yes	no
9:140150358-140167067	2	NELFB	no	no	no	no	no	no	no	no
9:140108418-140109470	2	NDOR1	no	no	no	no	no	no	no	no
9:140007812-140008480	2	DPP7	no	no	no	no	no	no	no	no
9:139973707-139978990	2	UAP1L1	yes	yes	yes	no	yes	yes	yes	no
9:139934808-139934888	2	NPDC1	no	no	no	no	no	no	no	no
9:139886869-139888428	2	C9orf142	no	no	no	no	no	no	no	no
9:139793164-139794124	2	TRAF2	no	no	no	no	no	no	no	no
9:139756910-139760738	2	EDF1	no	no	no	no	no	no	no	no
9:139748443-139748528	2	MAMDC4	yes	yes	yes	no	yes	yes	yes	no
9:139731797-139735639	2	RABL6	no	no	no	no	no	no	no	no
9:139701009-139701276	2	CCDC183,CCDC183-AS1	no	no	no	no	no	no	no	no
9:139559146-139559237	2	EGFL7	no	no	no	no	no	no	no	no
9:139559143-139559237	2	EGFL7	no	no	no	no	no	no	no	no
9:139418168-139440238	2	NOTCH1	no	no	no	no	no	no	no	no
9:139402406-139418431	2	MIR4673,NOTCH1	no	no	no	no	no	no	no	no
9:139400978-139405257	2	NOTCH1	no	no	no	no	no	no	no	no
9:139338274-139340171	2	SEC16A	no	no	no	no	no	no	no	no
9:139006426-139008870	2	C9orf69	yes	yes	yes	yes	yes	yes	yes	yes
9:138824814-138837843	2	UBAC1	no	no	no	no	no	no	no	no
9:138774661-138774924	2	CAMSAP1	yes	yes	yes	no	no	no	no	no
9:138741982-138757210	2	CAMSAP1	yes	no	no	no	yes	no	no	no
9:138741982-138742307	2	CAMSAP1	no	no	no	no	no	no	no	no
9:138741982-138742079	2	CAMSAP1	yes	yes	yes	yes	yes	yes	yes	yes
9:138716634-138719430	2	CAMSAP1	no	no	no	no	no	no	no	no
9:138707735-138774924	2	CAMSAP1	no	no	no	no	no	no	no	no
9:137982040-137998701	2	OLFM1	no	no	no	no	no	no	no	no
9:137707780-137717750	2	COL5A1,LOC101448202	no	no	no	no	no	no	no	no
9:137677840-137717750	2	COL5A1,LOC101448202	no	no	no	no	no	no	no	no
9:137674512-137704558	2	COL5A1	yes	no	no	no	yes	no	no	no
9:137642635-137690307	2	COL5A1	no	no	no	no	no	no	no	no
9:137623341-137642462	2	COL5A1	no	no	no	no	no	no	no	no
9:137620515-137697060	2	COL5A1	no	no	no	no	no	no	no	no
9:137619111-137703445	2	COL5A1	no	no	no	no	no	no	no	no
9:137582757-137704558	2	COL5A1	no	no	no	no	no	no	no	no
9:137582757-137693853	2	COL5A1	no	no	no	no	no	no	no	no
9:137293477-137313651	2	RXRA	no	no	no	no	no	no	no	no
9:137007070-137019663	2	WDR5	no	no	no	no	no	no	no	no
9:136726495-136726554	2	VAV2	no	no	no	no	no	no	no	no
9:136660789-136662931	2	VAV2	no	no	no	no	no	no	no	no
9:136654379-136677338	2	VAV2	yes	yes	yes	yes	no	no	no	no
9:136653475-136671303	2	VAV2	no	no	no	no	no	no	no	no
9:136650897-136726554	2	VAV2	yes	yes	yes	yes	yes	yes	yes	yes
9:136328604-136335909	2	CACFD1	yes	yes	yes	yes	yes	yes	yes	yes
9:136302868-136303486	2	ADAMTS13	no	no	no	no	no	no	no	no
9:136271185-136282982	2	ADAMTS13,REXO4,STKLD1	no	no	no	no	no	no	no	no
9:136218915-136218997	2	SURF1	no	no	no	no	no	no	no	no
9:136217856-136218280	2	RPL7A	no	no	no	no	no	no	no	no
9:136217094-136217926	2	RPL7A,SNORD36A,SNORD36C	no	no	no	no	no	no	no	no
9:136217094-136217174	2	RPL7A	no	no	no	no	no	no	no	no
9:136216766-136218280	2	RPL7A,SNORD36A,SNORD36B,SNORD36C	no	no	no	no	no	no	no	no
9:136216766-136217582	2	RPL7A,SNORD36A,SNORD36B	no	no	no	no	no	no	no	no
9:136216405-136216907	2	RPL7A	no	no	no	no	no	no	no	no
9:136215776-136218280	2	RPL7A,SNORD24,SNORD36A,SNORD36B,SNORD36C	no	no	no	no	no	no	no	no
9:136215068-136217926	2	RPL7A,SNORD24,SNORD36A,SNORD36B,SNORD36C	no	no	no	no	no	no	no	no
9:136037728-136037919	2	GBGT1	yes	yes	yes	yes	yes	yes	yes	no
9:135930330-135933890	2	GTF3C5	no	no	no	no	no	no	no	no
9:135929794-135929875	2	GTF3C5	no	no	no	no	no	no	no	no
9:135926169-135930196	2	GTF3C5,MIR6877	no	no	no	no	no	no	no	no
9:135919114-135919313	2	GTF3C5	no	no	no	no	yes	yes	yes	yes
9:135786388-135810482	2	TSC1	no	no	no	no	no	no	no	no
9:135780967-135797360	2	TSC1	no	no	no	no	no	no	no	no
9:135527834-135536638	2	DDX31	no	no	no	no	no	no	no	no
9:135172273-135187243	2	SETX	no	no	no	no	no	no	no	no
9:135163622-135164038	2	SETX	no	no	no	no	yes	yes	yes	yes
9:135153456-135156961	2	SETX	no	no	no	no	no	no	no	no
9:135153456-135153644	2	SETX	no	no	no	no	no	no	no	no
9:135145001-135147195	2	SETX	no	no	no	no	no	no	no	no
9:135136826-135230372	2	SETX	no	no	no	no	no	no	no	no
9:134814767-134814861	2	MED27	no	no	no	no	no	no	no	no
9:134525515-134526336	2	RAPGEF1	no	no	no	no	no	no	no	no
9:134480317-134504641	2	RAPGEF1	no	no	no	no	no	no	no	no
9:134467485-134526336	2	RAPGEF1	no	no	no	no	no	no	no	no
9:134457991-134505711	2	RAPGEF1	no	no	no	no	no	no	no	no
9:134404514-134404971	2	UCK1	no	no	no	no	no	no	no	no
9:134381500-134382901	2	POMT1	no	no	no	no	no	no	no	no
9:134353130-134363483	2	PRRC2B,SNORD62A,SNORD62B	no	no	no	no	no	no	no	no
9:134353130-134358832	2	PRRC2B	no	no	no	no	no	no	no	no
9:134353130-134357949	2	PRRC2B	no	no	no	no	no	no	no	no
9:134349840-134358294	2	PRRC2B	no	no	no	no	no	no	no	no
9:134348894-134367647	2	PRRC2B,SNORD62A,SNORD62B	no	no	no	no	no	no	no	no
9:134334550-134334743	2	PRRC2B	yes	yes	yes	no	yes	yes	yes	yes
9:134330462-134334743	2	PRRC2B	no	no	no	no	no	no	no	no
9:134330462-134330553	2	PRRC2B	no	no	no	no	no	no	no	no
9:134322471-134357949	2	PRRC2B	no	no	no	no	no	no	no	no
9:134322471-134340465	2	PRRC2B	no	no	no	no	no	no	no	no
9:134314375-134362681	2	PRRC2B,SNORD62A,SNORD62B	no	no	no	no	no	no	no	no
9:134312006-134314448	2	PRRC2B	no	no	no	no	no	no	no	no
9:134308003-134308181	2	PRRC2B	no	no	no	no	no	no	no	no
9:134269599-134305646	2	PRRC2B	no	no	no	no	no	no	no	no
9:134077033-134090755	2	NUP214	no	no	no	no	no	no	no	no
9:134064439-134064518	2	NUP214	no	no	no	no	no	no	no	no
9:134062675-134109091	2	NUP214	no	no	no	no	no	no	no	no
9:134062675-134098317	2	NUP214	no	no	no	no	no	no	no	no
9:134049441-134053797	2	NUP214	no	no	no	no	no	no	no	no
9:134015935-134039342	2	NUP214	no	no	no	no	no	no	no	no
9:134011326-134051008	2	NUP214	no	no	no	no	no	no	no	no
9:134011326-134014794	2	NUP214	no	no	no	no	no	no	no	no
9:134007982-134049705	2	NUP214	no	no	no	no	no	no	no	no
9:134004665-134049705	2	NUP214	no	no	no	no	no	no	no	no
9:134003718-134016097	2	NUP214	no	no	no	no	no	no	no	no
9:133748246-133763062	2	ABL1	no	no	no	no	no	no	no	no
9:133738149-133738422	2	ABL1	no	no	no	no	no	no	no	no
9:133498997-133507665	2	FUBP3,MIR6856	no	no	no	no	no	no	no	no
9:133498094-133507665	2	FUBP3,MIR6856	no	no	no	no	no	no	no	no
9:133491152-133491392	2	FUBP3	yes	yes	no	no	yes	yes	no	no
9:133370253-133374957	2	ASS1	yes	yes	yes	yes	yes	yes	yes	yes
9:132984928-132985438	2	NCS1	no	no	no	no	yes	yes	yes	no
9:132963236-132980249	2	NCS1	yes	yes	yes	no	yes	yes	yes	no
9:132841908-132848755	2	GPR107	no	no	no	no	no	no	no	no
9:132841908-132845881	2	GPR107	no	no	no	no	no	no	no	no
9:132630283-132632123	2	MIR6855,USP20	yes	yes	no	no	no	no	no	no
9:132620745-132625578	2	USP20	no	no	no	no	no	no	no	no
9:132594174-132594252	2	C9orf78	no	no	no	no	no	no	no	no
9:132584859-132585125	2	TOR1A	no	no	no	no	no	no	no	no
9:132569466-132569642	2	TOR1B	yes	yes	yes	yes	no	no	no	no
9:132565431-132573560	2	TOR1B	yes	no	no	no	yes	no	no	no
9:132510933-132511016	2	PTGES	no	no	no	no	no	no	no	no
9:132388434-132397879	2	ASB6,NTMT1	yes	yes	yes	no	yes	yes	yes	no
9:131891263-131904831	2	PTPA	no	no	no	no	no	no	no	no
9:131882791-131885417	2	PTPA	no	no	no	no	no	no	no	no
9:131769103-131769197	2	NUP188	yes	yes	yes	no	no	no	no	no
9:131755803-131764008	2	NUP188	no	no	no	no	no	no	no	no
9:131752398-131762084	2	NUP188	no	no	no	no	no	no	no	no
9:131749087-131749996	2	NUP188	yes	yes	yes	yes	yes	yes	yes	yes
9:131747178-131769374	2	NUP188	no	no	no	no	no	no	no	no
9:131747178-131760507	2	NUP188	no	no	no	no	no	no	no	no
9:131745752-131745829	2	NUP188	yes	yes	yes	no	yes	yes	yes	no
9:131742884-131749154	2	NUP188	no	no	no	no	no	no	no	no
9:131735438-131760902	2	NUP188	no	no	no	no	no	no	no	no
9:131718628-131744980	2	NUP188	no	no	no	no	no	no	no	no
9:131718628-131741606	2	NUP188	no	no	no	no	no	no	no	no
9:131709976-131745829	2	DOLK,NUP188	no	no	no	no	no	no	no	no
9:131565528-131568590	2	TBC1D13	no	no	no	no	no	no	no	no
9:131559333-131559493	2	TBC1D13	no	no	no	no	yes	yes	yes	no
9:131483929-131484096	2	ZDHHC12	no	no	no	no	no	no	no	no
9:131457068-131457142	2	SET	yes	no	no	no	yes	no	no	no
9:131456237-131456321	2	SET	no	no	no	no	no	no	no	no
9:131456234-131456321	2	SET	yes	no	no	no	yes	no	no	no
9:131455916-131458675	2	SET	no	no	no	no	no	no	no	no
9:131371929-131395944	2	MIR1268A,SPTAN1,WDR34	no	no	no	no	no	no	no	no
9:131370408-131374525	2	MIR1268A,SPTAN1	no	no	no	no	no	no	no	no
9:131365821-131367756	2	MIR1268A,SPTAN1	no	no	no	no	no	no	no	no
9:131362358-131394602	2	MIR1268A,SPTAN1	no	no	no	no	no	no	no	no
9:131360678-131395944	2	MIR1268A,SPTAN1,WDR34	yes	no	no	no	no	no	no	no
9:131346560-131395944	2	MIR1268A,SPTAN1,WDR34	yes	yes	yes	yes	no	no	no	no
9:131343200-131395944	2	MIR1268A,SPTAN1,WDR34	no	no	no	no	no	no	no	no
9:131343200-131371256	2	MIR1268A,SPTAN1	no	no	no	no	no	no	no	no
9:131271154-131286125	2	GLE1,MIR1268A	no	no	no	no	no	no	no	no
9:131254704-131255084	2	MIR1268A,ODF2	no	no	no	no	no	no	no	no
9:131231461-131245166	2	MIR1268A,ODF2	no	no	no	no	no	no	no	no
9:131186688-131186893	2	CERCAM,MIR1268A	yes	yes	yes	yes	no	no	no	no
9:131151539-131153015	2	MIR1268A,URM1	no	no	no	no	no	no	no	no
9:131150094-131150176	2	MIR1268A,URM1	no	no	no	no	no	no	no	no
9:131087421-131088758	2	COQ4	no	no	no	no	no	no	no	no
9:131024841-131028604	2	GOLGA2	no	no	no	no	no	no	no	no
9:131024841-131025371	2	GOLGA2	no	no	no	no	no	no	no	no
9:131018107-131021670	2	GOLGA2	no	no	no	no	no	no	no	no
9:130947825-130948055	2	CIZ1	no	no	no	no	no	no	no	no
9:130884818-130885018	2	PTGES2	no	no	no	no	no	no	no	no
9:130698831-130699802	2	DPM2	no	no	no	no	no	no	no	no
9:130678686-130678773	2	ST6GALNAC4	no	no	no	no	no	no	no	no
9:130670164-130672337	2	ST6GALNAC4	no	no	no	no	no	no	no	no
9:130430358-130432237	2	STXBP1	no	no	no	no	no	no	no	no
9:130374485-130442521	2	STXBP1	yes	yes	yes	yes	yes	yes	yes	yes
9:130249954-130259613	2	LRSAM1	no	no	no	no	no	no	no	no
9:130223451-130224652	2	LRSAM1	no	no	no	no	no	no	no	no
9:130223451-130223536	2	LRSAM1	no	no	no	no	no	no	no	no
9:130213009-130213083	2	RPL12	no	no	no	no	no	no	no	no
9:130211559-130211987	2	RPL12	no	no	no	no	no	no	no	no
9:130211559-130211641	2	RPL12	no	no	no	no	no	no	no	no
9:130209952-130211987	2	RPL12,SNORA65	no	no	no	no	no	no	no	no
9:130209952-130210702	2	RPL12	no	no	no	no	no	no	no	no
9:130206307-130207528	2	ZNF79	no	no	no	no	no	no	no	no
9:130101923-130104613	2	GARNL3	no	no	no	no	no	no	no	no
9:130100394-130119656	2	GARNL3	no	no	no	no	no	no	no	no
9:130080341-130104613	2	GARNL3	no	no	no	no	no	no	no	no
9:129724503-129728230	2	RALGPS1	no	no	no	no	no	no	no	no
9:129622943-129648156	2	ZBTB34	yes	yes	yes	yes	yes	yes	yes	yes
9:129184132-129184227	2	MVB12B	no	no	no	no	no	no	no	no
9:129102786-129148937	2	MVB12B	no	no	no	no	no	no	no	no
9:129097525-129184227	2	MVB12B,NRON	no	no	no	no	no	no	no	no
9:128691933-128724493	2	PBX3	no	no	no	no	no	no	no	no
9:128419929-128434922	2	MAPKAP1	no	no	no	no	no	no	no	no
9:128104497-128127290	2	GAPVD1	no	no	no	no	no	no	no	no
9:128099296-128121771	2	GAPVD1	no	no	no	no	no	no	no	no
9:128083711-128094908	2	GAPVD1	no	no	no	no	no	no	no	no
9:128069691-128088868	2	GAPVD1	no	no	no	no	no	no	no	no
9:128061168-128061385	2	GAPVD1	no	no	no	no	no	no	no	no
9:128024110-128099870	2	GAPVD1	no	no	no	no	no	no	no	no
9:127997126-128002588	2	HSPA5	yes	yes	yes	yes	yes	yes	yes	yes
9:127982817-127995024	2	RABEPK	no	no	no	no	no	no	no	no
9:127969842-127995024	2	RABEPK	no	no	no	no	no	no	no	no
9:127962861-127995024	2	RABEPK	no	no	no	no	no	no	no	no
9:127789090-127792018	2	SCAI	no	no	no	no	no	no	no	no
9:127781077-127818286	2	SCAI	no	no	no	no	no	no	no	no
9:127738392-127828337	2	SCAI	no	no	no	no	no	no	no	no
9:127738392-127783048	2	SCAI	no	no	no	no	no	no	no	no
9:127733949-127818286	2	SCAI	no	no	no	no	no	no	no	no
9:127700855-127701145	2	GOLGA1	no	no	no	no	no	no	no	no
9:127661607-127662826	2	GOLGA1	yes	yes	yes	yes	yes	yes	yes	yes
9:127620157-127624240	2	RPL35,WDR38	no	no	no	no	no	no	no	no
9:127177120-127177214	2	PSMB7	no	no	no	no	no	no	no	no
9:127076201-127076264	2	NEK6	no	no	no	no	no	no	no	no
9:127074787-127089724	2	NEK6	no	no	no	no	no	no	no	no
9:127064214-127089724	2	NEK6	no	no	no	no	no	no	no	no
9:127064214-127083848	2	NEK6	no	no	no	no	no	no	no	no
9:126641229-126641300	2	DENND1A	no	no	no	no	yes	yes	no	no
9:126531792-126554909	2	DENND1A	no	no	no	no	no	no	no	no
9:126519981-126554909	2	DENND1A	no	no	no	no	no	no	no	no
9:126433569-126433650	2	DENND1A	no	no	no	no	no	no	no	no
9:126429304-126554909	2	DENND1A	no	no	no	no	no	no	no	no
9:126414291-126641300	2	DENND1A	no	no	no	no	no	no	no	no
9:126392654-126641300	2	DENND1A	no	no	no	no	no	no	no	no
9:126392654-126560794	2	DENND1A	no	no	no	no	no	no	no	no
9:126219626-126220176	2	DENND1A	no	no	no	no	no	no	no	no
9:126212971-126531842	2	DENND1A,MIR7150	no	no	no	no	no	no	no	no
9:126175549-126217058	2	DENND1A	no	no	no	no	no	no	no	no
9:125935955-125999245	2	STRBP	yes	no	no	no	yes	no	no	no
9:125923255-125946577	2	STRBP	no	no	no	no	no	no	no	no
9:125895123-125910149	2	STRBP	no	no	no	no	no	no	no	no
9:125836563-125860124	2	RABGAP1	yes	yes	no	no	no	no	no	no
9:125748493-125852129	2	GPR21,RABGAP1	no	no	no	no	no	no	no	no
9:125652590-125652824	2	RC3H2	no	no	no	no	no	no	no	no
9:125622195-125642404	2	RC3H2	no	no	no	no	no	no	no	no
9:125618010-125642152	2	RC3H2	no	no	no	no	no	no	no	no
9:125616230-125622410	2	RC3H2	no	no	no	no	no	no	no	no
9:125054027-125054119	2	MRRF	no	no	no	no	no	no	no	no
9:125047447-125048225	2	MRRF	no	no	no	no	no	no	no	no
9:125042721-125075665	2	MRRF	no	no	no	no	no	no	no	no
9:124794001-124801647	2	TTLL11	no	no	no	no	no	no	no	no
9:124080942-124095120	2	GSN	yes	yes	yes	yes	yes	yes	yes	yes
9:124064240-124076301	2	GSN	no	no	no	no	no	no	no	no
9:124043747-124043840	2	GSN,GSN-AS1	no	no	no	no	no	no	no	no
9:123904368-123906360	2	CNTRL	no	no	no	no	no	no	no	no
9:123636256-123636338	2	PHF19	no	no	no	no	no	no	no	no
9:123623366-123623452	2	PHF19	no	no	no	no	no	no	no	no
9:123609571-123616651	2	PSMD5-AS1	no	no	no	no	no	no	no	no
9:123586771-123594223	2	PSMD5	no	no	no	no	no	no	no	no
9:123535031-123535118	2	FBXW2	no	no	no	no	no	no	no	no
9:123533625-123535118	2	FBXW2	no	no	no	no	no	no	no	no
9:123280704-123301442	2	CDK5RAP2	no	no	no	no	no	no	no	no
9:123152018-123202250	2	CDK5RAP2	no	no	no	no	no	no	no	no
9:121960-172172	2	CBWD1	no	no	no	no	no	no	no	no
9:119488049-119495802	2	ASTN2	no	no	no	no	no	no	no	no
9:119249637-119858430	2	ASTN2,ASTN2-AS1,TRIM32	no	no	no	no	no	no	no	no
9:119139854-119139926	2	PAPPA	no	no	no	no	no	no	no	no
9:119033603-119033695	2	PAPPA	no	no	no	no	no	no	no	no
9:118982215-119028264	2	PAPPA	no	no	no	no	no	no	no	no
9:118949432-118950495	2	PAPPA	no	no	no	no	no	no	no	no
9:117825195-117827198	2	TNC	no	no	no	no	no	no	no	no
9:117825195-117826347	2	TNC	yes	no	no	no	yes	no	no	no
9:117792532-117803363	2	TNC	no	no	no	no	no	no	no	no
9:117781853-117825468	2	TNC	yes	yes	yes	no	yes	yes	yes	no
9:117399269-117401006	2	TMEM268	no	no	no	no	no	no	no	no
9:117185593-117188693	2	WHRN	no	no	no	no	no	no	no	no
9:117094105-117095536	2	ORM2	yes	yes	yes	yes	yes	yes	yes	yes
9:116822407-116823378	2	AMBP	no	no	no	no	yes	yes	yes	yes
9:116269566-116304371	2	RGS3	yes	yes	no	no	yes	yes	no	no
9:116268667-116304371	2	RGS3	no	no	no	no	no	no	no	no
9:116241770-116247973	2	RGS3	no	no	no	no	no	no	no	no
9:116135697-116139233	2	HDHD3	no	no	no	no	no	no	no	no
9:115968788-115969576	2	FKBP15	no	no	no	no	no	no	no	no
9:115968788-115968858	2	FKBP15	no	no	no	no	no	no	no	no
9:115964810-116035718	2	CDC26,FKBP15,SLC31A1	no	no	no	no	no	no	no	no
9:115948715-115969576	2	FKBP15	no	no	no	no	no	no	no	no
9:115948715-115950771	2	FKBP15	no	no	no	no	no	no	no	no
9:115920006-115923978	2	SLC31A2	no	no	no	no	no	no	no	no
9:115913237-115923978	2	SLC31A2	no	no	no	no	no	no	no	no
9:115407929-115408102	2	KIAA1958	no	no	no	no	no	no	no	no
9:115216292-115234685	2	HSDL2	yes	yes	yes	yes	yes	yes	yes	no
9:115179120-115216442	2	HSDL2	no	no	no	no	no	no	no	no
9:115167903-115181238	2	HSDL2	no	no	no	no	no	no	no	no
9:115060120-115060196	2	PTBP3	no	no	no	no	no	no	no	no
9:115060111-115060196	2	PTBP3	no	no	no	no	no	no	no	no
9:115014957-115038293	2	PTBP3	no	no	no	no	no	no	no	no
9:114994378-115015068	2	PTBP3	no	no	no	no	no	no	no	no
9:114989690-115060196	2	PTBP3	no	no	no	no	no	no	no	no
9:114904599-114919893	2	SUSD1	no	no	no	no	no	no	no	no
9:114873933-114911679	2	SUSD1	no	no	no	no	no	no	no	no
9:114860749-114886716	2	SUSD1	no	no	no	no	no	no	no	no
9:114860749-114875148	2	SUSD1	no	no	no	no	no	no	no	no
9:114840817-114905903	2	SUSD1	yes	no	no	no	yes	no	no	no
9:114840817-114875148	2	SUSD1	no	no	no	no	no	no	no	no
9:114840817-114842445	2	SUSD1	no	no	no	no	no	no	no	no
9:114687056-114688776	2	UGCG	no	no	no	no	no	no	no	no
9:114676884-114678116	2	UGCG	no	no	no	no	no	no	no	no
9:114659205-114688776	2	UGCG	no	no	no	no	no	no	no	no
9:114332370-114359712	2	PTGR1,ZNF483	no	no	no	no	no	no	no	no
9:114296018-114296633	2	ZNF483	no	no	no	no	no	no	no	no
9:114192826-114195652	2	KIAA0368	yes	no	no	no	yes	no	no	no
9:114187697-114202801	2	KIAA0368	no	no	no	no	no	no	no	no
9:114148656-114202801	2	KIAA0368	no	no	no	no	no	no	no	no
9:114148656-114170952	2	KIAA0368	no	no	no	no	no	no	no	no
9:114138755-114154104	2	KIAA0368	no	no	no	no	no	no	no	no
9:114132714-114180286	2	KIAA0368	no	no	no	no	no	no	no	no
9:114122972-114152381	2	KIAA0368	no	no	no	no	no	no	no	no
9:114122972-114135686	2	KIAA0368	yes	yes	yes	yes	yes	yes	yes	yes
9:113735760-113735838	2	LPAR1	no	no	no	no	no	no	no	no
9:113734352-113798481	2	LPAR1	no	no	no	no	no	no	no	no
9:113734352-113735838	2	LPAR1	no	no	no	no	no	no	no	no
9:113703700-113735838	2	LPAR1	no	no	no	no	no	no	no	no
9:113013099-113013742	2	TXN	no	no	no	no	no	no	no	no
9:112918598-112918777	2	AKAP2,PALM2-AKAP2	no	no	no	no	no	no	no	no
9:112898406-112900819	2	AKAP2,PALM2-AKAP2	no	no	no	no	no	no	no	no
9:112207519-112211135	2	PTPN3	no	no	no	no	no	no	no	no
9:112025329-112030713	2	EPB41L4B	no	no	no	no	no	no	no	no
9:111853201-111853435	2	TMEM245	yes	yes	no	no	yes	yes	no	no
9:111843118-111855871	2	TMEM245	no	no	no	no	no	no	no	no
9:111812849-111882225	2	TMEM245	yes	no	no	no	yes	no	no	no
9:111812849-111848300	2	TMEM245	no	no	no	no	no	no	no	no
9:111812562-111849622	2	TMEM245	no	no	no	no	no	no	no	no
9:111795586-111822732	2	MIR32,TMEM245	no	no	no	no	no	no	no	no
9:111685121-111688883	2	IKBKAP	no	no	no	no	no	no	no	no
9:110064315-110087285	2	RAD23B	no	no	no	no	no	no	no	no
9:108484814-108484902	2	TMEM38B	yes	yes	yes	yes	no	no	no	no
9:108467877-108484902	2	TMEM38B	no	no	no	no	no	no	no	no
9:108128626-108137016	2	SLC44A1	no	no	no	no	no	no	no	no
9:108123471-108153682	2	SLC44A1	no	no	no	no	no	no	no	no
9:108120624-108153682	2	SLC44A1	no	no	no	no	no	no	no	no
9:108097843-108153682	2	SLC44A1	no	no	no	no	no	no	no	no
9:107651382-107651476	2	ABCA1	no	no	no	no	no	no	no	no
9:107562099-107588168	2	ABCA1	no	no	no	no	no	no	no	no
9:103082546-103084053	2	TEX10	no	no	no	no	no	no	no	no
9:103065913-103072661	2	TEX10	no	no	no	no	no	no	no	no
9:103060217-103060292	2	INVS	no	no	no	no	no	no	no	no
9:102888664-102888831	2	INVS	no	no	no	no	yes	yes	yes	yes
9:102778603-102784508	2	ERP44	no	no	no	no	no	no	no	no
9:102587940-102609897	2	NR4A3	yes	yes	yes	yes	yes	yes	yes	yes
9:101984569-101992901	2	SEC61B	no	no	no	no	no	no	no	no
9:101984569-101984648	2	SEC61B	yes	yes	no	no	yes	yes	no	no
9:101891136-101904985	2	TGFBR1	no	no	no	no	no	no	no	no
9:101585537-101612363	2	GALNT12	yes	yes	no	no	yes	yes	no	no
9:101507840-101542619	2	ANKS6	no	no	no	no	no	no	no	no
9:100894466-100899970	2	CORO2A	yes	no	no	no	yes	no	no	no
9:100756912-100767435	2	ANP32B	no	no	no	no	no	no	no	no
9:100689072-100700473	2	HEMGN	no	no	no	no	no	no	no	no
9:100409773-100417226	2	NCBP1	no	no	no	no	no	no	no	no
9:100407892-100410505	2	NCBP1	no	no	no	no	no	no	no	no
9:100367008-100372733	2	TSTD2	no	no	no	no	no	no	no	no
9:100069909-100120007	2	CCDC180,LOC100499484-C9ORF174	yes	yes	yes	yes	yes	yes	yes	yes
8:99538969-99592017	2	STK3	no	no	no	no	no	no	no	no
8:99538969-99539145	2	STK3	no	no	no	no	yes	yes	yes	no
8:99466860-99779599	2	STK3	no	no	no	no	no	no	no	no
8:99466860-99608397	2	STK3	yes	yes	yes	yes	no	no	no	no
8:99206955-99248442	2	NIPAL2	no	no	no	no	no	no	no	no
8:99057170-99057627	2	RPL30	no	no	no	no	no	no	no	no
8:98831367-98864830	2	LAPTM4B	no	no	no	no	no	no	no	no
8:98831367-98837381	2	LAPTM4B	yes	yes	yes	yes	yes	yes	yes	yes
8:98827555-98827629	2	LAPTM4B	no	no	no	no	no	no	no	no
8:98817580-98827629	2	LAPTM4B	no	no	no	no	no	no	no	no
8:98725889-98731417	2	MTDH	no	no	no	no	no	no	no	no
8:98711981-98718978	2	MTDH	no	no	no	no	no	no	no	no
8:98673299-98703416	2	MTDH	no	no	no	no	no	no	no	no
8:97892025-97892233	2	CPQ	no	no	no	no	yes	yes	yes	no
8:97797091-97978274	2	CPQ,LOC101927066	no	no	no	no	no	no	no	no
8:97345684-97346774	2	PTDSS1	no	no	no	no	no	no	no	no
8:9623748-9623935	2	TNKS	yes	yes	yes	yes	yes	yes	yes	no
8:9605533-9605722	2	TNKS	no	no	no	no	no	no	no	no
8:96044222-96064458	2	NDUFAF6	no	no	no	no	no	no	no	no
8:9592374-9592594	2	TNKS	no	no	no	no	no	no	no	no
8:95850690-95853819	2	INTS8	no	no	no	no	no	no	no	no
8:9584150-9610136	2	MIR597,TNKS	no	no	no	no	no	no	no	no
8:95839490-95848859	2	INTS8	no	no	no	no	no	no	no	no
8:9577883-9584230	2	TNKS	no	no	no	no	no	no	no	no
8:95768263-95777542	2	DPY19L4	no	no	no	no	no	no	no	no
8:9567464-9627772	2	MIR597,TNKS	no	no	no	no	no	no	no	no
8:9564320-9584230	2	TNKS	no	no	no	no	no	no	no	no
8:9562172-9567730	2	TNKS	no	no	no	no	no	no	no	no
8:95550487-95550574	2	KIAA1429	no	no	no	no	no	no	no	no
8:95549330-95556170	2	KIAA1429	no	no	no	no	no	no	no	no
8:95547066-95547235	2	KIAA1429	yes	yes	no	no	yes	yes	no	no
8:95523412-95550574	2	KIAA1429	no	no	no	no	no	no	no	no
8:95504879-95556170	2	KIAA1429	no	no	no	no	no	no	no	no
8:9473091-9473187	2	TNKS	no	no	no	no	no	no	no	no
8:91029351-91029554	2	DECR1	no	no	no	no	no	no	no	no
8:87447861-87447933	2	WWP1	no	no	no	no	no	no	no	no
8:87447680-87447756	2	WWP1	no	no	no	no	no	no	no	no
8:87443843-87447756	2	WWP1	no	no	no	no	no	no	no	no
8:87381167-87447756	2	WWP1	no	no	no	no	no	no	no	no
8:82627221-82630459	2	ZFAND1	yes	yes	yes	yes	yes	yes	yes	yes
8:82195600-82197012	2	FABP5	no	no	no	no	no	no	no	no
8:80915233-80915415	2	MRPS28	no	no	no	no	yes	yes	yes	no
8:77762480-77779521	2	ZFHX4	no	no	no	no	no	no	no	no
8:77616277-77779521	2	ZFHX4	no	no	no	no	no	no	no	no
8:75233143-75233562	2	JPH1	no	no	no	no	no	no	no	no
8:74737381-74742707	2	UBE2W	yes	yes	yes	yes	yes	yes	yes	yes
8:74585341-74652103	2	STAU2	no	no	no	no	no	no	no	no
8:74233166-74237520	2	RDH10,RDH10-AS1	yes	yes	yes	yes	yes	yes	yes	yes
8:74202873-74205032	2	RPL7	no	no	no	no	no	no	no	no
8:71495884-71499234	2	TRAM1	no	no	no	no	no	no	no	no
8:71495398-71512317	2	TRAM1	no	no	no	no	no	no	no	no
8:71495398-71510246	2	TRAM1	no	no	no	no	no	no	no	no
8:71208978-71209035	2	NCOA2	no	no	no	no	no	no	no	no
8:68179577-68200300	2	ARFGEF1	no	no	no	no	no	no	no	no
8:68150577-68172161	2	ARFGEF1	no	no	no	no	no	no	no	no
8:68137137-68151128	2	ARFGEF1	no	no	no	no	no	no	no	no
8:68028148-68028357	2	CSPP1	no	no	no	no	no	no	no	no
8:68007527-68007967	2	CSPP1	no	no	no	no	no	no	no	no
8:67576483-67579452	2	VCPIP1	no	no	no	no	no	no	no	no
8:67504674-67505429	2	MYBL1	no	no	no	no	no	no	no	no
8:67484716-67505429	2	MYBL1	no	no	no	no	no	no	no	no
8:67478918-67485741	2	MYBL1	no	no	no	no	no	no	no	no
8:67012171-67012755	2	DNAJC5B	yes	yes	yes	yes	yes	yes	yes	no
8:6605190-6605349	2	AGPAT5	no	no	no	no	no	no	no	no
8:640897-642612	2	ERICH1	no	no	no	no	no	no	no	no
8:62574364-62596747	2	ASPH	no	no	no	no	no	no	no	no
8:62555446-62555992	2	ASPH	no	no	no	no	no	no	no	no
8:62460629-62468581	2	ASPH	no	no	no	no	no	no	no	no
8:61484604-61484672	2	RAB2A	no	no	no	no	no	no	no	no
8:614199-618792	2	ERICH1	no	no	no	no	no	no	no	no
8:61139431-61139494	2	CA8	no	no	no	no	no	no	no	no
8:56986618-56987140	2	RPS20	yes	yes	yes	yes	yes	yes	yes	no
8:56863017-56882352	2	LYN	no	no	no	no	no	no	no	no
8:56854413-56882352	2	LYN	no	no	no	no	no	no	no	no
8:56715015-56738005	2	TGS1	no	no	no	no	no	no	no	no
8:54967619-54975935	2	LYPLA1	no	no	no	no	no	no	no	no
8:54967619-54967693	2	LYPLA1	no	no	no	no	no	no	no	no
8:54882951-54923052	2	TCEA1	no	no	no	no	no	no	no	no
8:54879115-54891257	2	TCEA1	no	no	no	no	no	no	no	no
8:54714358-54752521	2	ATP6V1H	no	no	no	no	no	no	no	no
8:54656136-54730090	2	ATP6V1H	no	no	no	no	no	no	no	no
8:53596108-53596279	2	RB1CC1	no	no	no	no	no	no	no	no
8:52336134-52396274	2	PXDNL	no	no	no	no	no	no	no	no
8:48885416-48885624	2	MCM4	yes	yes	yes	no	yes	yes	yes	no
8:48882357-48884028	2	MCM4	no	no	no	no	no	no	no	no
8:48874864-48877272	2	MCM4	no	no	no	no	no	no	no	no
8:48872762-48890719	2	MCM4	yes	yes	yes	yes	yes	yes	yes	yes
8:48846524-48866279	2	PRKDC	no	no	no	no	no	no	no	no
8:48845579-48866279	2	PRKDC	no	no	no	no	no	no	no	no
8:48843231-48869991	2	PRKDC	no	no	no	no	no	no	no	no
8:48830836-48866479	2	PRKDC	no	no	no	no	no	no	no	no
8:48826460-48848460	2	PRKDC	no	no	no	no	no	no	no	no
8:48815128-48827978	2	PRKDC	no	no	no	no	no	no	no	no
8:48812932-48842572	2	PRKDC	no	no	no	no	no	no	no	no
8:48812932-48813027	2	PRKDC	no	no	no	no	no	no	no	no
8:48802817-48855926	2	PRKDC	no	no	no	no	no	no	no	no
8:48800107-48869823	2	PRKDC	no	no	no	no	no	no	no	no
8:48798504-48843347	2	PRKDC	no	no	no	no	no	no	no	no
8:48771076-48856443	2	PRKDC	no	no	no	no	no	no	no	no
8:48767782-48856443	2	PRKDC	no	no	no	no	no	no	no	no
8:48765233-48848460	2	PRKDC	no	no	no	no	no	no	no	no
8:48765233-48801211	2	PRKDC	no	no	no	no	no	no	no	no
8:48761714-48866479	2	PRKDC	no	no	no	no	no	no	no	no
8:48752576-48817536	2	PRKDC	no	no	no	no	no	no	no	no
8:48752576-48752750	2	PRKDC	no	no	no	no	no	no	no	no
8:48746756-48843347	2	PRKDC	no	no	no	no	no	no	no	no
8:48730010-48775102	2	PRKDC	no	no	no	no	no	no	no	no
8:48719697-48813027	2	PRKDC	no	no	no	no	no	no	no	no
8:48715866-48798708	2	PRKDC	no	no	no	no	no	no	no	no
8:48715866-48771547	2	PRKDC	no	no	no	no	no	no	no	no
8:48711770-48805947	2	PRKDC	no	no	no	no	no	no	no	no
8:48711770-48732071	2	PRKDC	no	no	no	no	no	no	no	no
8:48710797-48730122	2	PRKDC	no	no	no	no	no	no	no	no
8:48706850-48710958	2	PRKDC	no	no	no	no	no	no	no	no
8:48697673-48740908	2	PRKDC	no	no	no	no	no	no	no	no
8:48697673-48710958	2	PRKDC	no	no	no	no	no	no	no	no
8:48696302-48710958	2	PRKDC	no	no	no	no	no	no	no	no
8:48685668-48846650	2	PRKDC	no	no	no	no	no	no	no	no
8:48685668-48792219	2	PRKDC	no	no	no	no	no	no	no	no
8:48685668-48777324	2	PRKDC	no	no	no	no	no	no	no	no
8:48685668-48776138	2	PRKDC	no	no	no	no	no	no	no	no
8:48685668-48766775	2	PRKDC	no	no	no	no	no	no	no	no
8:48685668-48749088	2	PRKDC	no	no	no	no	no	no	no	no
8:48685668-48730122	2	PRKDC	no	no	no	no	no	no	no	no
8:48685668-48691221	2	PRKDC	no	no	no	no	no	no	no	no
8:48641494-48642027	2	SPIDR	no	no	no	no	yes	yes	yes	yes
8:48320422-48641664	2	SPIDR	no	no	no	no	no	no	no	no
8:48196616-48614577	2	SPIDR	no	no	no	no	no	no	no	no
8:42977249-42978323	2	POMK	no	no	no	no	no	no	no	no
8:42919243-42940539	2	FNTA	no	no	no	no	no	no	no	no
8:42919243-42932507	2	FNTA	no	no	no	no	no	no	no	no
8:42914234-42919358	2	FNTA	yes	yes	yes	yes	yes	yes	yes	yes
8:42914234-42914320	2	FNTA	no	no	no	no	no	no	no	no
8:42812236-42837839	2	HOOK3	no	no	no	no	no	no	no	no
8:42805530-42823357	2	HOOK3	no	no	no	no	no	no	no	no
8:42785264-42798588	2	HOOK3	no	no	no	no	no	no	no	no
8:42780699-42837839	2	HOOK3	no	no	no	no	no	no	no	no
8:42761315-42837839	2	HOOK3	no	no	no	no	no	no	no	no
8:42761315-42785315	2	HOOK3	yes	yes	yes	yes	yes	yes	yes	yes
8:42720558-42729149	2	RNF170	no	no	no	no	no	no	no	no
8:42720558-42720632	2	RNF170	no	no	no	no	no	no	no	no
8:42317413-42320608	2	SLC20A2	yes	yes	yes	yes	yes	yes	yes	yes
8:42286275-42323435	2	SLC20A2	no	no	no	no	no	no	no	no
8:42249278-42259915	2	VDAC3	no	no	no	no	no	no	no	no
8:42218812-42220216	2	POLB	no	no	no	no	no	no	no	no
8:42129600-42186732	2	IKBKB	no	no	no	no	no	no	no	no
8:42040236-42045534	2	PLAT	no	no	no	no	no	no	no	no
8:42024681-42028701	2	AP3M2	yes	yes	yes	yes	no	no	no	no
8:42022944-42028701	2	AP3M2	yes	yes	yes	yes	yes	yes	yes	yes
8:41561558-41561990	2	ANK1	no	no	no	no	no	no	no	no
8:41561558-41561657	2	ANK1	no	no	no	no	no	no	no	no
8:41521176-41521260	2	ANK1	no	no	no	no	no	no	no	no
8:41471904-41476496	2	GPAT4	no	no	no	no	no	no	no	no
8:41455810-41476496	2	GPAT4	no	no	no	no	no	no	no	no
8:41363429-41368499	2	GOLGA7	no	no	no	no	no	no	no	no
8:41160979-41161057	2	SFRP1	no	no	no	no	no	no	no	no
8:39080558-39114862	2	ADAM32	no	no	no	no	no	no	no	no
8:38994175-39114862	2	ADAM32	no	no	no	no	no	no	no	no
8:38873636-38884329	2	ADAM9	no	no	no	no	no	no	no	no
8:38865404-38913291	2	ADAM9	no	no	no	no	no	no	no	no
8:38826109-38826187	2	PLEKHA2	no	no	no	no	no	no	no	no
8:38814840-38814904	2	PLEKHA2	no	no	no	no	no	no	no	no
8:38803641-38814904	2	PLEKHA2	no	no	no	no	no	no	no	no
8:38803641-38803739	2	PLEKHA2	no	no	no	no	no	no	no	no
8:38693679-38696064	2	TACC1	no	no	no	no	no	no	no	no
8:38297823-38315052	2	FGFR1	no	no	no	no	no	no	no	no
8:38125888-38125979	2	PLPP5	no	no	no	no	yes	yes	yes	no
8:38120649-38126658	2	PLPP5	no	no	no	no	no	no	no	no
8:38027319-38029551	2	LSM1	no	no	no	no	no	no	no	no
8:37971709-37976881	2	ASH2L	no	no	no	no	no	no	no	no
8:37692691-37695457	2	ADGRA2	no	no	no	no	no	no	no	no
8:37692691-37692916	2	ADGRA2	no	no	no	no	no	no	no	no
8:37633435-37633534	2	PROSC	no	no	no	no	no	no	no	no
8:37623043-37637286	2	PROSC	no	no	no	no	no	no	no	no
8:37623043-37632999	2	PROSC	no	no	no	no	no	no	no	no
8:37623043-37623873	2	PROSC	yes	yes	yes	yes	yes	yes	yes	yes
8:37597882-37597964	2	ERLIN2	no	no	no	no	no	no	no	no
8:35542099-35542267	2	LOC101929550,UNC5D	yes	yes	yes	no	no	no	no	no
8:33408861-33416289	2	RNF122	no	no	no	no	no	no	no	no
8:32463079-32472082	2	NRG1	no	no	no	no	no	no	no	no
8:30998945-31015046	2	WRN	no	no	no	no	no	no	no	no
8:30977758-31004992	2	WRN	no	no	no	no	no	no	no	no
8:30969130-30969315	2	WRN	no	no	no	no	no	no	no	no
8:30954283-31015046	2	WRN	yes	yes	yes	yes	no	no	no	no
8:30922430-30958471	2	WRN	no	no	no	no	no	no	no	no
8:30565588-30569605	2	GSR	no	no	no	no	no	no	no	no
8:30557597-30560757	2	GSR	no	no	no	no	no	no	no	no
8:30550485-30553996	2	GSR	no	no	no	no	no	no	no	no
8:30546677-30567419	2	GSR	no	no	no	no	no	no	no	no
8:30546677-30553996	2	GSR	no	no	no	no	no	no	no	no
8:30535579-30565658	2	GSR	yes	yes	yes	no	yes	yes	yes	no
8:30472124-30492640	2	GTF2E2	no	no	no	no	no	no	no	no
8:30034641-30034730	2	DCTN6	no	no	no	no	no	no	no	no
8:29959413-29959489	2	LEPROTL1	no	no	no	no	no	no	no	no
8:2944618-3253903	2	CSMD1	no	no	no	no	no	no	no	no
8:29195798-29197760	2	DUSP4	no	no	no	no	no	no	no	no
8:28866588-28876430	2	HMBOX1	no	no	no	no	no	no	no	no
8:28827559-28837673	2	HMBOX1	no	no	no	no	no	no	no	no
8:28669843-28692895	2	INTS9	no	no	no	no	no	no	no	no
8:28628498-28669978	2	INTS9	no	no	no	no	no	no	no	no
8:28570973-28571067	2	EXTL3	no	no	no	no	no	no	no	no
8:28207580-28207673	2	ZNF395	no	no	no	no	no	no	no	no
8:28206641-28218659	2	ZNF395	no	no	no	no	no	no	no	no
8:28013458-28013549	2	ELP3	no	no	no	no	no	no	no	no
8:27964229-27967955	2	ELP3	no	no	no	no	no	no	no	no
8:27296825-27296915	2	PTK2B	no	no	no	no	no	no	no	no
8:27170721-27170804	2	PTK2B	no	no	no	no	no	no	no	no
8:27151596-27156076	2	TRIM35	no	no	no	no	no	no	no	no
8:26510747-26515693	2	DPYSL2	no	no	no	no	no	no	no	no
8:26435339-26441499	2	DPYSL2	no	no	no	no	no	no	no	no
8:26371708-26510913	2	DPYSL2	no	no	no	no	no	no	no	no
8:26248758-26252818	2	BNIP3L	no	no	no	no	no	no	no	no
8:26223830-26223922	2	PPP2R2A	no	no	no	no	no	no	no	no
8:25325732-25329700	2	CDCA2	no	no	no	no	no	no	no	no
8:25319569-25337640	2	CDCA2	no	no	no	no	no	no	no	no
8:25234820-25237910	2	DOCK5	yes	yes	yes	yes	no	no	no	no
8:25230074-25249496	2	DOCK5	no	no	no	no	no	no	no	no
8:25230074-25232170	2	DOCK5	no	no	no	no	no	no	no	no
8:25220562-25222220	2	DOCK5	no	no	no	no	no	no	no	no
8:25216478-25237910	2	DOCK5	no	no	no	no	no	no	no	no
8:25158091-25159970	2	DOCK5	no	no	no	no	no	no	no	no
8:25136084-25168048	2	DOCK5	no	no	no	no	no	no	no	no
8:24808468-24814131	2	MIR6841,NEFL	no	no	no	no	no	no	no	no
8:24158722-24158893	2	ADAM28,LOC101929294	yes	yes	yes	yes	yes	yes	yes	yes
8:23292904-23305398	2	ENTPD4	no	no	no	no	no	no	no	no
8:23292904-23292990	2	ENTPD4	no	no	no	no	no	no	no	no
8:23174461-23174627	2	LOXL2	no	no	no	no	no	no	no	no
8:23058199-23058273	2	TNFRSF10A	no	no	no	no	no	no	no	no
8:22476129-22477981	2	BIN3,CCAR2	no	no	no	no	no	no	no	no
8:22464708-22465578	2	CCAR2	no	no	no	no	no	no	no	no
8:22332466-22368744	2	PPP3CC	no	no	no	no	no	no	no	no
8:22105666-22108680	2	POLR3D	no	no	no	no	no	no	no	no
8:22059315-22069840	2	BMP1	yes	yes	yes	yes	yes	yes	yes	yes
8:21959218-21961891	2	FAM160B2	no	no	no	no	no	no	no	no
8:21958950-21959041	2	FAM160B2	yes	yes	yes	yes	yes	yes	yes	yes
8:21956458-21961891	2	FAM160B2	no	no	no	no	no	no	no	no
8:21951950-21959362	2	FAM160B2	no	no	no	no	no	no	no	no
8:21951950-21958483	2	FAM160B2	no	no	no	no	no	no	no	no
8:21856265-21856348	2	XPO7	no	no	no	no	no	no	no	no
8:21847854-21848430	2	XPO7	no	no	no	no	no	no	no	no
8:21845294-21864096	2	XPO7	no	no	no	no	no	no	no	no
8:21843096-21856348	2	XPO7	no	no	no	no	no	no	no	no
8:21839241-21864096	2	XPO7	no	no	no	no	no	no	no	no
8:21835280-21845368	2	XPO7	no	no	no	no	no	no	no	no
8:21826993-21857185	2	XPO7	no	no	no	no	no	no	no	no
8:21826993-21856816	2	XPO7	no	no	no	no	no	no	no	no
8:21826993-21834032	2	XPO7	no	no	no	no	no	no	no	no
8:21826993-21827087	2	XPO7	no	no	no	no	no	no	no	no
8:19694562-19700438	2	INTS10	no	no	no	no	no	no	no	no
8:19459281-19459376	2	CSGALNACT1	yes	yes	no	no	no	no	no	no
8:18622958-18730243	2	PSD3	no	no	no	no	no	no	no	no
8:18622958-18662112	2	PSD3	no	no	no	no	no	no	no	no
8:18622958-18623048	2	PSD3	no	no	no	no	no	no	no	no
8:1857460-1882108	2	ARHGEF10	no	no	no	no	yes	yes	yes	yes
8:18413718-18730243	2	PSD3	no	no	no	no	no	no	no	no
8:1837044-1837098	2	ARHGEF10	no	no	no	no	no	no	no	no
8:1791518-1893821	2	ARHGEF10	no	no	no	no	no	no	no	no
8:1791518-1791602	2	ARHGEF10	no	no	no	no	no	no	no	no
8:17847367-17851128	2	PCM1	no	no	no	no	no	no	no	no
8:17822076-17868177	2	PCM1	no	no	no	no	no	no	no	no
8:17820609-17824679	2	PCM1	no	no	no	no	no	no	no	no
8:17782221-17793215	2	PCM1	no	no	no	no	no	no	no	no
8:17782221-17782289	2	PCM1	no	no	no	no	no	no	no	no
8:17611225-17613470	2	MTUS1	no	no	no	no	no	no	no	no
8:17143855-17143936	2	VPS37A	no	no	no	no	no	no	no	no
8:17125766-17143936	2	VPS37A	no	no	no	no	no	no	no	no
8:17125766-17132467	2	VPS37A	no	no	no	no	no	no	no	no
8:17089935-17094882	2	CNOT7	no	no	no	no	no	no	no	no
8:17042297-17080241	2	ZDHHC2	no	no	no	no	no	no	no	no
8:15615299-15615364	2	TUSC3	no	no	no	no	no	no	no	no
8:15531255-15531345	2	TUSC3	no	no	no	no	no	no	no	no
8:146278682-146281416	2	C8orf33	no	no	no	no	no	no	no	no
8:146052902-146068606	2	ZNF7	no	no	no	no	no	no	no	no
8:146015153-146016880	2	RPL8	no	no	no	no	no	no	no	no
8:146015153-146015347	2	RPL8	yes	yes	yes	no	yes	yes	yes	no
8:145758509-145759586	2	ARHGAP39	no	no	no	no	no	no	no	no
8:145737293-145739746	2	RECQL4	no	no	no	no	no	no	no	no
8:145737063-145737944	2	RECQL4	no	no	no	no	no	no	no	no
8:145726068-145726144	2	PPP1R16A	no	no	no	no	no	no	no	no
8:145724298-145727504	2	PPP1R16A	no	no	no	no	no	no	no	no
8:145651065-145651155	2	VPS28	no	no	no	no	yes	yes	yes	no
8:145648999-145653927	2	VPS28	no	no	no	no	no	no	no	no
8:145648999-145652362	2	VPS28	no	no	no	no	no	no	no	no
8:145638620-145639265	2	SLC39A4	no	no	no	no	no	no	no	no
8:145624517-145624592	2	CPSF1	no	no	no	no	no	no	no	no
8:145620479-145620570	2	CPSF1	yes	yes	yes	no	yes	yes	yes	no
8:145620312-145626469	2	CPSF1,MIR6849	no	no	no	no	no	no	no	no
8:145620312-145620397	2	CPSF1	no	no	no	no	no	no	no	no
8:145619327-145620570	2	CPSF1,MIR939	no	no	no	no	no	no	no	no
8:145618445-145634733	2	ADCK5,CPSF1,MIR6849,MIR939	no	no	no	no	no	no	no	no
8:145618445-145624763	2	ADCK5,CPSF1,MIR939	no	no	no	no	no	no	no	no
8:145540995-145542583	2	DGAT1	no	no	no	no	no	no	no	no
8:145537647-145537717	2	HSF1	yes	yes	yes	yes	yes	yes	yes	yes
8:145535190-145535287	2	HSF1	no	no	no	no	no	no	no	no
8:145533140-145533582	2	HSF1	no	no	no	no	no	no	no	no
8:145488702-145500292	2	BOP1,SCX	no	no	no	no	no	no	no	no
8:145487969-145488131	2	BOP1	no	no	no	no	no	no	no	no
8:145487819-145488131	2	BOP1	no	no	no	no	no	no	no	no
8:145487819-145487900	2	BOP1	no	no	no	no	no	no	no	no
8:145486055-145486273	2	BOP1	no	no	no	no	no	no	no	no
8:145275502-145275576	2	MROH1	no	no	no	no	no	no	no	no
8:145254024-145255444	2	MROH1	no	no	no	no	no	no	no	no
8:145245686-145294266	2	MROH1	no	no	no	no	no	no	no	no
8:145215872-145218751	2	MROH1	no	no	no	no	no	no	no	no
8:145151936-145152428	2	CYC1	no	no	no	no	no	no	no	no
8:145112758-145115584	2	OPLAH	no	no	no	no	no	no	no	no
8:145107071-145107803	2	OPLAH	no	no	no	no	no	no	no	no
8:145106166-145115584	2	MIR6846,OPLAH	no	no	no	no	no	no	no	no
8:145012318-145012408	2	PLEC	no	no	no	no	no	no	no	no
8:145011146-145011239	2	PLEC	yes	yes	no	no	yes	no	no	no
8:145006960-145012408	2	PLEC	no	no	no	no	no	no	no	no
8:145000951-145003997	2	PLEC	no	no	no	no	no	no	no	no
8:145000951-145001249	2	PLEC	no	no	no	no	no	no	no	no
8:144918296-144922202	2	MIR6845,NRBP2	no	no	no	no	no	no	no	no
8:144900362-144900455	2	PUF60	yes	yes	no	no	yes	no	no	no
8:144898546-144899952	2	PUF60	no	no	no	no	no	no	no	no
8:144806102-144810893	2	FAM83H	no	no	no	no	no	no	no	no
8:144770831-144772293	2	ZNF707	no	no	no	no	no	no	no	no
8:144770163-144770237	2	ZNF707	no	no	no	no	no	no	no	no
8:144696333-144696623	2	TSTA3	yes	yes	yes	yes	no	no	no	no
8:144696333-144696398	2	TSTA3	no	no	no	no	no	no	no	no
8:144661948-144669022	2	EEF1D	no	no	no	no	no	no	no	no
8:144657592-144657872	2	NAPRT	no	no	no	no	no	no	no	no
8:144391527-144403556	2	TOP1MT	no	no	no	no	no	no	no	no
8:144099901-144103827	2	LY6E	no	no	no	no	no	no	no	no
8:143808667-143818350	2	THEM6	no	no	no	no	yes	yes	yes	yes
8:143603325-143620774	2	ADGRB1	no	no	no	no	no	no	no	no
8:143412261-143427253	2	TSNARE1	no	no	no	no	no	no	no	no
8:142225857-142226069	2	SLC45A4	yes	yes	yes	no	no	no	no	no
8:142173431-142178624	2	DENND3	no	no	no	no	no	no	no	no
8:141935759-141935848	2	PTK2	no	no	no	no	no	no	no	no
8:141889569-141994254	2	PTK2	no	no	no	no	no	no	no	no
8:141874410-141874498	2	PTK2	no	no	no	no	no	no	no	no
8:141840570-141874498	2	PTK2	no	no	no	no	no	no	no	no
8:141810557-141856777	2	PTK2	no	no	no	no	no	no	no	no
8:141803452-141813749	2	PTK2	no	no	no	no	no	no	no	no
8:141799572-141813749	2	PTK2	no	no	no	no	no	no	no	no
8:141679825-141856777	2	PTK2	no	no	no	no	no	no	no	no
8:141678367-141684503	2	PTK2	no	no	no	no	no	no	no	no
8:141566265-141595410	2	AGO2	no	no	no	no	no	no	no	no
8:141559212-141595410	2	AGO2	no	no	no	no	no	no	no	no
8:141231557-141263028	2	TRAPPC9	no	no	no	no	no	no	no	no
8:140998933-141370292	2	TRAPPC9	no	no	no	no	no	no	no	no
8:140998933-141294120	2	TRAPPC9	no	no	no	no	no	no	no	no
8:140742585-141297833	2	TRAPPC9	no	no	no	no	no	no	no	no
8:135577575-135577664	2	ZFAT	no	no	no	no	no	no	no	no
8:135545076-135577664	2	ZFAT	no	no	no	no	no	no	no	no
8:135521861-135533244	2	ZFAT	no	no	no	no	no	no	no	no
8:134258858-134296572	2	NDRG1	no	no	no	no	no	no	no	no
8:134249418-134249772	2	NDRG1	no	no	no	no	no	no	no	no
8:133740043-133769540	2	TMEM71	no	no	no	no	no	no	no	no
8:132952745-133025886	2	EFR3A	no	no	no	no	no	no	no	no
8:132952745-132999949	2	EFR3A	no	no	no	no	no	no	no	no
8:131249167-131249240	2	ASAP1	no	no	no	no	no	no	no	no
8:131199481-131199531	2	ASAP1	no	no	no	no	no	no	no	no
8:131172109-131193126	2	ASAP1	no	no	no	no	no	no	no	no
8:131164981-131172210	2	ASAP1	no	no	no	no	no	no	no	no
8:131164981-131165051	2	ASAP1	no	no	no	no	no	no	no	no
8:131149196-131149284	2	ASAP1	no	no	no	no	no	no	no	no
8:131130734-131370389	2	ASAP1,ASAP1-IT1	no	no	no	no	no	no	no	no
8:131129125-131374017	2	ASAP1,ASAP1-IT1	no	no	no	no	no	no	no	no
8:130892621-130892704	2	FAM49B	no	no	no	no	no	no	no	no
8:130859049-130861615	2	FAM49B	no	no	no	no	no	no	no	no
8:130853715-130861615	2	FAM49B	no	no	no	no	no	no	no	no
8:12945995-13162811	2	DLC1	no	no	no	no	no	no	no	no
8:12943798-12946213	2	DLC1	no	no	no	no	no	no	no	no
8:128902834-129001537	2	MIR1205,PVT1,TMEM75	no	no	no	no	no	no	no	no
8:128750493-128753680	2	MYC	no	no	no	no	no	no	no	no
8:126030872-126034525	2	SQLE	yes	yes	yes	yes	yes	yes	yes	yes
8:126021413-126021585	2	SQLE	yes	yes	yes	yes	yes	yes	yes	yes
8:12592794-12600791	2	LONRF1	no	no	no	no	no	no	no	no
8:125332326-125343033	2	TMEM65	no	no	no	no	no	no	no	no
8:124798734-124801985	2	FAM91A1	no	no	no	no	no	no	no	no
8:124448692-124454260	2	WDYHV1	no	no	no	no	no	no	no	no
8:124357123-124373886	2	ATAD2,MIR548D1	no	no	no	no	no	no	no	no
8:124335177-124346562	2	ATAD2	no	no	no	no	no	no	no	no
8:124243539-124251384	2	C8orf76,ZHX1-C8orf76	no	no	no	no	no	no	no	no
8:124238428-124238872	2	C8orf76,ZHX1-C8orf76	no	no	no	no	no	no	no	no
8:124204042-124206388	2	FAM83A	no	no	no	no	no	no	no	no
8:124096401-124109681	2	TBC1D31	no	no	no	no	no	no	no	no
8:124089350-124153141	2	TBC1D31	no	no	no	no	no	no	no	no
8:124031434-124037290	2	DERL1	no	no	no	no	no	no	no	no
8:12388451-12388540	2	LOC100506990	no	no	no	no	no	no	no	no
8:12298508-12388540	2	LOC100506990	no	no	no	no	no	no	no	no
8:121561001-121706148	2	SNTB1	no	no	no	no	no	no	no	no
8:121466086-121483177	2	MTBP	no	no	no	no	no	no	no	no
8:120830223-120831746	2	TAF2	no	no	no	no	no	no	no	no
8:120800577-120803699	2	TAF2	no	no	no	no	no	no	no	no
8:118830673-118834836	2	EXT1	no	no	no	no	no	no	no	no
8:118811601-119124058	2	EXT1	no	no	no	no	no	no	no	no
8:118811601-118819616	2	EXT1	no	no	no	no	no	no	no	no
8:117862856-117864335	2	RAD21	no	no	no	no	no	no	no	no
8:117858172-117879000	2	RAD21	no	no	no	no	no	no	no	no
8:117858172-117863006	2	RAD21	no	no	no	no	no	no	no	no
8:117738254-117738411	2	EIF3H	no	no	no	no	no	no	no	no
8:117661044-117668244	2	EIF3H,LOC105375713	no	no	no	no	no	no	no	no
8:11710223-11710837	2	CTSB	no	no	no	no	no	no	no	no
8:11708374-11721972	2	CTSB	no	no	no	no	no	no	no	no
8:11708374-11718988	2	CTSB	yes	no	no	no	yes	no	no	no
8:11708374-11710988	2	CTSB	no	no	no	no	no	no	no	no
8:11683532-11683724	2	FDFT1	no	no	no	no	no	no	no	no
8:11660189-11667359	2	FDFT1	no	no	no	no	no	no	no	no
8:116599227-116635985	2	TRPS1	no	no	no	no	no	no	no	no
8:113349771-113668570	2	CSMD3,MIR2053	no	no	no	no	no	no	no	no
8:113326657-113599464	2	CSMD3	no	no	no	no	no	no	no	no
8:11301539-11302317	2	FAM167A	no	no	no	no	no	no	no	no
8:11157531-11177347	2	MTMR9	no	no	no	no	no	no	no	no
8:109247226-109252304	2	EIF3E	no	no	no	no	no	no	no	no
8:109240495-109254142	2	EIF3E	no	no	no	no	no	no	no	no
8:109215629-109226945	2	EIF3E	no	no	no	no	no	no	no	no
8:106800945-106801152	2	ZFPM2,ZFPM2-AS1	yes	yes	yes	no	yes	yes	yes	no
8:106646473-106811176	2	ZFPM2,ZFPM2-AS1	no	no	no	no	no	no	no	no
8:106431371-106816767	2	ZFPM2,ZFPM2-AS1	yes	yes	yes	yes	yes	yes	yes	yes
8:105080739-105105871	2	RIMS2	no	no	no	no	no	no	no	no
8:105025669-105025849	2	RIMS2	no	no	no	no	no	no	no	no
8:103850971-103876397	2	AZIN1	no	no	no	no	no	no	no	no
8:103846416-103855975	2	AZIN1	no	no	no	no	no	no	no	no
8:103846416-103848618	2	AZIN1	no	no	no	no	no	no	no	no
8:103842048-103855975	2	AZIN1	no	no	no	no	no	no	no	no
8:103841499-103870378	2	AZIN1	no	no	no	no	no	no	no	no
8:103372298-103372893	2	UBR5	no	no	no	no	no	no	no	no
8:103359130-103359320	2	UBR5	no	no	no	no	yes	yes	yes	yes
8:103358463-103373854	2	UBR5	no	no	no	no	no	no	no	no
8:103357623-103373854	2	UBR5	no	no	no	no	no	no	no	no
8:103357623-103372418	2	UBR5	no	no	no	no	no	no	no	no
8:103335538-103341428	2	UBR5	no	no	no	no	no	no	no	no
8:103312227-103326144	2	UBR5	no	no	no	no	no	no	no	no
8:103307641-103359320	2	UBR5	no	no	no	no	no	no	no	no
8:103301680-103358623	2	UBR5	no	no	no	no	no	no	no	no
8:103300382-103358623	2	UBR5	no	no	no	no	no	no	no	no
8:103298587-103324473	2	UBR5	yes	no	no	no	yes	no	no	no
8:103298587-103323724	2	UBR5	no	no	no	no	no	no	no	no
8:103292621-103341428	2	UBR5	no	no	no	no	no	no	no	no
8:103284756-103341627	2	UBR5	no	no	no	no	no	no	no	no
8:103274142-103317523	2	UBR5	no	no	no	no	no	no	no	no
8:103274142-103279235	2	UBR5	no	no	no	no	no	no	no	no
8:101721360-101733847	2	PABPC1	no	no	no	no	no	no	no	no
8:101721360-101721451	2	PABPC1	no	no	no	no	no	no	no	no
8:101716524-101730508	2	PABPC1	no	no	no	no	no	no	no	no
8:101716524-101721451	2	PABPC1	no	no	no	no	no	no	no	no
8:101540072-101542088	2	ANKRD46	no	no	no	no	no	no	no	no
8:101287180-101287389	2	RNF19A	no	no	no	no	no	no	no	no
8:101273769-101300495	2	RNF19A	no	no	no	no	yes	no	no	no
8:101273769-101273983	2	RNF19A	no	no	no	no	no	no	no	no
8:100861003-100883925	2	VPS13B	no	no	no	no	no	no	no	no
8:100673581-100830031	2	VPS13B	no	no	no	no	no	no	no	no
8:100587885-100589861	2	VPS13B	no	no	no	no	no	no	no	no
8:100479641-100733275	2	MIR599,MIR875,VPS13B	no	no	no	no	no	no	no	no
8:100443764-100533238	2	VPS13B	no	no	no	no	no	no	no	no
8:100443764-100519431	2	VPS13B	no	no	no	no	no	no	no	no
8:100443764-100479862	2	VPS13B	no	no	no	no	no	no	no	no
8:100147242-100514086	2	VPS13B	no	no	no	no	no	no	no	no
8:100108539-100654726	2	MIR599,MIR875,VPS13B	no	no	no	no	no	no	no	no
7:99951517-99952863	2	PVRIG2P,STAG3L5P-PVRIG2P-PILRB	no	no	no	no	no	no	no	no
7:99950383-99952863	2	PVRIG2P,STAG3L5P-PVRIG2P-PILRB	no	no	no	no	no	no	no	no
7:99935801-99947510	2	STAG3L5P,STAG3L5P-PVRIG2P-PILRB	no	no	no	no	no	no	no	no
7:99821504-99821698	2	GATS	no	no	no	no	no	no	no	no
7:99795400-99795499	2	STAG3	no	no	no	no	no	no	no	no
7:99773829-99774990	2	GPC2	no	no	no	no	no	no	no	no
7:99772307-99772388	2	GPC2	no	no	no	no	no	no	no	no
7:99755465-99755561	2	C7orf43	no	no	no	no	no	no	no	no
7:99754716-99755082	2	C7orf43	yes	yes	yes	yes	yes	yes	yes	no
7:99707570-99709452	2	TAF6	yes	yes	yes	yes	no	no	no	no
7:99705548-99708944	2	TAF6	no	no	no	no	no	no	no	no
7:99701714-99704137	2	AP4M1	no	no	no	no	no	no	no	no
7:99696751-99697026	2	MCM7	yes	no	no	no	yes	no	no	no
7:99695763-99695845	2	MCM7	no	no	no	no	no	no	no	no
7:99694923-99695007	2	MCM7	no	no	no	no	no	no	no	no
7:99693009-99693093	2	MCM7	no	no	no	no	no	no	no	no
7:99690403-99695913	2	MCM7,MIR106B,MIR25,MIR93	no	no	no	no	no	no	no	no
7:99074025-99077410	2	ZNF789	no	no	no	no	no	no	no	no
7:99054054-99054996	2	ATP5J2-PTCD1,CPSF4	no	no	no	no	no	no	no	no
7:99022417-99026827	2	ATP5J2-PTCD1,PTCD1	no	no	no	no	no	no	no	no
7:99002484-99002576	2	PDAP1	no	no	no	no	no	no	no	no
7:98985661-98987635	2	ARPC1B	no	no	no	no	no	no	no	no
7:98983324-98988876	2	ARPC1B	no	no	no	no	no	no	no	no
7:98930947-98957361	2	ARPC1A	no	no	no	no	no	no	no	no
7:98930947-98935908	2	ARPC1A	no	no	no	no	no	no	no	no
7:98923495-98935908	2	ARPC1A	yes	yes	yes	no	yes	yes	yes	no
7:98654827-98655174	2	SMURF1	no	no	no	no	no	no	no	no
7:98564663-98565321	2	TRRAP	no	no	no	no	no	no	no	no
7:98547282-98606184	2	TRRAP	no	no	no	no	no	no	no	no
7:98533201-98563518	2	TRRAP	no	no	no	no	no	no	no	no
7:98533201-98533298	2	TRRAP	no	no	no	no	no	no	no	no
7:98515045-98515302	2	TRRAP	no	no	no	no	no	no	no	no
7:98498246-98606184	2	TRRAP	no	no	no	no	no	no	no	no
7:98493386-98495489	2	TRRAP	no	no	no	no	no	no	no	no
7:98491420-98508894	2	TRRAP	no	no	no	no	no	no	no	no
7:98490046-98567914	2	TRRAP	no	no	no	no	no	no	no	no
7:97910978-97920839	2	BRI3	no	no	no	no	no	no	no	no
7:97820039-97823884	2	LMTK2	no	no	no	no	no	no	no	no
7:97595907-97596289	2	MGC72080	no	no	no	no	no	no	no	no
7:97484664-97488710	2	ASNS	no	no	no	no	no	no	no	no
7:96324109-96324203	2	SHFM1	no	no	no	no	no	no	no	no
7:96318078-96339203	2	SHFM1	yes	yes	yes	yes	yes	yes	yes	yes
7:95036298-95041789	2	PON2	no	no	no	no	no	no	no	no
7:94056938-94057789	2	COL1A2	no	no	no	no	no	no	no	no
7:94051210-94057197	2	COL1A2	no	no	no	no	no	no	no	no
7:94045716-94053755	2	COL1A2	no	no	no	no	no	no	no	no
7:94044537-94055169	2	COL1A2	yes	no	no	no	yes	no	no	no
7:94041895-94057789	2	COL1A2	yes	no	no	no	no	no	no	no
7:94040200-94043259	2	COL1A2	no	no	no	no	no	no	no	no
7:94038081-94053755	2	COL1A2	no	no	no	no	no	no	no	no
7:94037647-94048863	2	COL1A2	no	no	no	no	no	no	no	no
7:94037494-94058742	2	COL1A2	no	no	no	no	no	no	no	no
7:94035561-94051264	2	COL1A2	no	no	no	no	no	no	no	no
7:94035561-94050374	2	COL1A2	no	no	no	no	no	no	no	no
7:94035561-94037203	2	COL1A2	no	no	no	no	no	no	no	no
7:94034984-94040254	2	COL1A2	no	no	no	no	no	no	no	no
7:94034150-94034204	2	COL1A2	yes	no	no	no	yes	no	no	no
7:94033867-94038135	2	COL1A2	no	no	no	no	no	no	no	no
7:94030878-94051264	2	COL1A2	no	no	no	no	no	no	no	no
7:94029507-94043259	2	COL1A2	yes	no	no	no	yes	no	no	no
7:94029507-94034058	2	COL1A2	yes	no	no	no	yes	no	no	no
7:94027059-94055363	2	COL1A2	no	no	no	no	no	no	no	no
7:92978022-92983073	2	VPS50	no	no	no	no	no	no	no	no
7:92932771-92940584	2	VPS50	no	no	no	no	no	no	no	no
7:92354939-92355107	2	CDK6	no	no	no	no	no	no	no	no
7:92300739-92355107	2	CDK6	no	no	no	no	no	no	no	no
7:91991498-92027173	2	ANKIB1	no	no	no	no	no	no	no	no
7:91924202-91991587	2	ANKIB1	no	no	no	no	no	no	no	no
7:91924202-91980408	2	ANKIB1	no	no	no	no	no	no	no	no
7:91924202-91963034	2	ANKIB1	no	no	no	no	no	no	no	no
7:91761087-91761186	2	CYP51A1	no	no	no	no	no	no	no	no
7:91746357-91747929	2	CYP51A1	no	no	no	no	no	no	no	no
7:91643562-91670212	2	AKAP9	no	no	no	no	no	no	no	no
7:912106-912199	2	SUN1	no	no	no	no	no	no	no	no
7:90546915-90585132	2	CDK14	no	no	no	no	no	no	no	no
7:90003615-90007525	2	GTPBP10	yes	yes	yes	yes	no	no	no	no
7:897464-905704	2	SUN1	no	no	no	no	no	no	no	no
7:894556-897594	2	SUN1	no	no	no	no	no	no	no	no
7:892245-909153	2	SUN1	no	no	no	no	no	no	no	no
7:891586-909153	2	SUN1	no	no	no	no	no	no	no	no
7:87837821-87838767	2	SRI	no	no	no	no	no	no	no	no
7:872141-872238	2	SUN1	no	no	no	no	no	no	no	no
7:86990705-87006766	2	CROT	no	no	no	no	no	no	no	no
7:84751056-84751247	2	SEMA3D	no	no	no	no	no	no	no	no
7:82763565-82785708	2	PCLO	no	no	no	no	no	no	no	no
7:81689743-81746489	2	CACNA2D1	no	no	no	no	no	no	no	no
7:81643716-81765992	2	CACNA2D1,LOC101927356	no	no	no	no	no	no	no	no
7:81613950-81634813	2	CACNA2D1	no	no	no	no	no	no	no	no
7:81613950-81614027	2	CACNA2D1	no	no	no	no	no	no	no	no
7:81596911-81689843	2	CACNA2D1,LOC101927356	no	no	no	no	no	no	no	no
7:81579417-81799925	2	CACNA2D1,LOC101927356	no	no	no	no	no	no	no	no
7:81380215-81381578	2	HGF	yes	yes	no	no	yes	yes	no	no
7:80418621-80433564	2	SEMA3C	no	no	no	no	no	no	no	no
7:801389-813835	2	DNAAF5	no	no	no	no	no	no	no	no
7:8008422-8099878	2	GLCCI1	no	no	no	no	no	no	no	no
7:79818266-79828698	2	GNAI1	no	no	no	no	no	no	no	no
7:77998472-78212811	2	MAGI2	yes	yes	yes	yes	yes	yes	yes	yes
7:77789341-77797425	2	MAGI2	no	no	no	no	no	no	no	no
7:77402463-77407763	2	RSBN1L	no	no	no	no	no	no	no	no
7:77261664-77261742	2	PTPN12	no	no	no	no	no	no	no	no
7:77240081-77247882	2	PTPN12	no	no	no	no	yes	yes	yes	yes
7:77212871-77221573	2	PTPN12	no	no	no	no	no	no	no	no
7:77210743-77236618	2	PTPN12	no	no	no	no	no	no	no	no
7:77210743-77221573	2	PTPN12	no	no	no	no	no	no	no	no
7:76991899-77033932	2	GSAP	no	no	no	no	no	no	no	no
7:76982260-76982958	2	GSAP	no	no	no	no	no	no	no	no
7:76672911-76676234	2	PMS2P9	no	no	no	no	no	no	no	no
7:7613728-7613827	2	MIOS	yes	yes	yes	yes	yes	yes	yes	yes
7:76109737-76110094	2	DTX2	yes	yes	yes	no	yes	yes	yes	no
7:76069566-76069928	2	ZP3	yes	yes	no	no	yes	yes	no	no
7:76033623-76033822	2	SSC4D,ZP3	no	no	no	no	no	no	no	no
7:76023146-76023221	2	SSC4D	no	no	no	no	no	no	no	no
7:75692832-75695930	2	MDH2	no	no	no	no	no	no	no	no
7:75692832-75692910	2	MDH2	no	no	no	no	no	no	no	no
7:75643059-75677321	2	STYXL1	no	no	no	no	no	no	no	no
7:75633075-75633173	2	STYXL1	no	no	no	no	no	no	no	no
7:75617738-75617834	2	TMEM120A	yes	yes	yes	yes	yes	no	no	no
7:75616677-75616746	2	TMEM120A	yes	yes	no	no	no	no	no	no
7:75583306-75615167	2	POR	no	no	no	no	no	no	no	no
7:75513015-75518244	2	RHBDD2	no	no	no	no	no	no	no	no
7:75216070-75228565	2	HIP1	no	no	no	no	no	no	no	no
7:75210552-75216151	2	HIP1	no	no	no	no	no	no	no	no
7:75203065-75210614	2	HIP1	yes	yes	yes	yes	no	no	no	no
7:75183738-75183825	2	HIP1	no	no	no	no	no	no	no	no
7:75183411-75183825	2	HIP1	no	no	no	no	yes	yes	yes	yes
7:75172169-75211467	2	HIP1	no	no	no	no	yes	no	no	no
7:75141632-75141999	2	PMS2P3	no	no	no	no	no	no	no	no
7:74977921-74978010	2	PMS2P5,PMS2P7	no	no	no	no	no	no	no	no
7:74812090-74814642	2	GATSL2,GTF2IP1,PMS2P5	no	no	no	no	no	no	no	no
7:74528190-74559785	2	GTF2IRD2,GTF2IRD2B	no	no	no	no	no	no	no	no
7:74524751-74528329	2	GTF2IRD2,GTF2IRD2B	no	no	no	no	no	no	no	no
7:74479106-74486583	2	RCC1L	no	no	no	no	no	no	no	no
7:74474399-74474581	2	RCC1L	yes	no	no	no	yes	no	no	no
7:74471635-74471723	2	RCC1L	no	no	no	no	no	no	no	no
7:74466817-74474581	2	RCC1L	no	no	no	no	no	no	no	no
7:74466817-74471723	2	RCC1L	no	no	no	no	no	no	no	no
7:74173109-74173185	2	GTF2I	no	no	no	no	no	no	no	no
7:74171151-74172333	2	GTF2I	no	no	no	no	no	no	no	no
7:74169840-74173185	2	GTF2I	no	no	no	no	no	no	no	no
7:74157787-74159280	2	GTF2I	no	no	no	no	no	no	no	no
7:74119495-74120764	2	GTF2I,LOC101926943	no	no	no	no	no	no	no	no
7:74004179-74005346	2	GTF2IRD1	no	no	no	no	no	no	no	no
7:73922404-74004257	2	GTF2IRD1	no	no	no	no	no	no	no	no
7:73770739-73774608	2	CLIP2	yes	no	no	no	yes	no	no	no
7:73768209-73791152	2	CLIP2	no	no	no	no	no	no	no	no
7:73768209-73771807	2	CLIP2	no	no	no	no	no	no	no	no
7:73752777-73803589	2	CLIP2	no	no	no	no	no	no	no	no
7:73731809-73768334	2	CLIP2	no	no	no	no	no	no	no	no
7:73653252-73663448	2	RFC2	no	no	no	no	no	no	no	no
7:73645831-73654425	2	RFC2	no	no	no	no	no	no	no	no
7:73631154-73635064	2	LAT2	no	no	no	no	no	no	no	no
7:73604151-73604248	2	EIF4H	no	no	no	no	no	no	no	no
7:73601940-73611429	2	EIF4H,MIR590	no	no	no	no	no	no	no	no
7:73520204-73534968	2	LIMK1	no	no	no	no	no	no	no	no
7:73511409-73520573	2	LIMK1	no	no	no	no	no	no	no	no
7:73498106-73522287	2	LIMK1	no	no	no	no	no	no	no	no
7:73498106-73511519	2	LIMK1	no	no	no	no	no	no	no	no
7:73122918-73134017	2	MIR4284,STX1A	no	no	no	no	no	no	no	no
7:73122918-73123452	2	STX1A	no	no	no	no	no	no	no	no
7:73100965-73101230	2	WBSCR22	no	no	no	no	no	no	no	no
7:72952263-72952343	2	BCL7B	no	no	no	no	no	no	no	no
7:72903523-72922801	2	BAZ1B	no	no	no	no	no	no	no	no
7:72883846-72925182	2	BAZ1B	no	no	no	no	no	no	no	no
7:72718743-72721640	2	NSUN5	no	no	no	no	no	no	no	no
7:72618643-74171152	2	ABHD11,ABHD11-AS1,BAZ1B,BCL7B,CLDN3,CLDN4,CLIP2,DNAJC30,EIF4H,ELN,FKBP6,FZD9,GTF2I,GTF2IP1,GTF2IP4,GTF2IRD1,LAT2,LIMK1,LOC101926943,MIR4284,MIR590,MLXIPL,NCF1B,NSUN5,RFC2,STX1A,TBL2,TRIM50,VPS37D,WBSCR22,WBSCR27,WBSCR28	no	no	no	no	no	no	no	no
7:72470283-72470382	2	STAG3L1,STAG3L3	no	no	no	no	yes	yes	no	no
7:72361165-72416247	2	POM121	no	no	no	no	no	no	no	no
7:72361165-72397015	2	POM121	no	no	no	no	no	no	no	no
7:72209459-72298813	2	TYW1B	yes	yes	yes	yes	yes	yes	yes	yes
7:72081656-72093982	2	TYW1B	no	no	no	no	no	no	no	no
7:716865-716957	2	PRKAR1B	no	no	no	no	no	no	no	no
7:70880874-70886091	2	WBSCR17	no	no	no	no	no	no	no	no
7:6854394-6862991	2	CCZ1B	no	no	no	no	no	no	no	no
7:6774935-6777567	2	PMS2CL	no	no	no	no	no	no	no	no
7:66774550-66774702	2	STAG3L4	no	no	no	no	no	no	no	no
7:66760604-66760788	2	PMS2P4	no	no	no	no	no	no	no	no
7:66757449-66757536	2	PMS2P4	yes	yes	yes	yes	yes	yes	yes	yes
7:66563527-66563705	2	TYW1	no	no	no	no	no	no	no	no
7:66532271-66548526	2	TYW1	no	no	no	no	no	no	no	no
7:66482839-66483130	2	TYW1	no	no	no	no	no	no	no	no
7:66479353-66483130	2	TYW1	no	no	no	no	no	no	no	no
7:6647590-6648355	2	C7orf26	no	no	no	no	no	no	no	no
7:66458203-66459328	2	SBDS	no	no	no	no	yes	no	no	no
7:66406834-66407011	2	TMEM248	yes	yes	yes	no	yes	yes	yes	yes
7:66386202-66413681	2	TMEM248	no	no	no	no	no	no	no	no
7:6629914-6641771	2	C7orf26	no	no	no	no	no	no	no	no
7:66240213-66260579	2	RABGEF1	no	no	no	no	no	no	no	no
7:66236876-66270383	2	RABGEF1	no	no	no	no	no	no	no	no
7:66236869-66275834	2	GTF2IRD1P1,RABGEF1	no	no	no	no	no	no	no	no
7:66236869-66270383	2	RABGEF1	no	no	no	no	no	no	no	no
7:6620185-6621311	2	ZDHHC4	no	no	no	no	no	no	no	no
7:6618131-6628610	2	ZDHHC4	yes	yes	yes	yes	yes	yes	yes	yes
7:65817491-65821858	2	TPST1	no	no	no	no	no	no	no	no
7:65548063-65552249	2	ASL	no	no	no	no	no	no	no	no
7:65429309-65441189	2	GUSB	no	no	no	no	no	no	no	no
7:65217150-65221561	2	CCT6P1,LOC441242,SNORA22	no	no	no	no	no	no	no	no
7:65113247-65113333	2	INTS4P2,LOC441242	yes	yes	yes	yes	yes	yes	yes	no
7:6500711-6502806	2	KDELR2	yes	yes	yes	yes	yes	yes	yes	yes
7:64630738-65139334	2	INTS4P2,LOC441242,ZNF92	no	no	no	no	no	no	no	no
7:6461357-6476164	2	DAGLB	no	no	no	no	yes	yes	yes	yes
7:6461357-6461435	2	DAGLB	no	no	no	no	no	no	no	no
7:64525376-65221561	2	CCT6P1,CCT6P3,INTS4P2,LOC441242,SNORA22,ZNF92	no	no	no	no	no	no	no	no
7:6438292-6443598	2	RAC1	no	no	no	no	no	no	no	no
7:64275295-64291454	2	ZNF138	no	no	no	no	no	no	no	no
7:6426842-6443598	2	RAC1	no	no	no	no	no	no	no	no
7:64141510-64147264	2	ZNF107	no	no	no	no	no	no	no	no
7:64004084-64004180	2	ZNF680	no	no	no	no	yes	yes	yes	no
7:63797264-63797360	2	ZNF736	no	no	no	no	no	no	no	no
7:6201411-6213364	2	CYTH3	yes	yes	yes	no	yes	yes	yes	no
7:618892-624205	2	PRKAR1B	no	no	no	no	no	no	no	no
7:6150755-6185879	2	USP42	no	no	no	no	no	no	no	no
7:6086622-6089676	2	EIF2AK1	no	no	no	no	no	no	no	no
7:6085701-6086722	2	EIF2AK1	no	no	no	no	no	no	no	no
7:6077054-6078302	2	EIF2AK1	no	no	no	no	no	no	no	no
7:6031603-6031688	2	PMS2	no	no	no	no	no	no	no	no
7:5963017-5963593	2	CCZ1	no	no	no	no	no	no	no	no
7:5941287-5958531	2	CCZ1	no	no	no	no	no	no	no	no
7:5780603-5781446	2	RNF216	no	no	no	no	no	no	no	no
7:5751391-5770448	2	MIR6874,RNF216	no	no	no	no	no	no	no	no
7:5680784-5681007	2	RNF216	no	no	no	no	no	no	no	no
7:56149855-56151408	2	PHKG1	no	no	no	no	no	no	no	no
7:56141866-56148365	2	PHKG1,SUMF2	no	no	no	no	no	no	no	no
7:56129439-56131682	2	CCT6A	yes	yes	yes	yes	no	no	no	no
7:56120114-56122196	2	CCT6A	no	no	no	no	no	no	no	no
7:56065058-56065142	2	GBAS	no	no	no	no	no	no	no	no
7:56049165-56067875	2	GBAS	no	no	no	no	no	no	no	no
7:5568791-5569031	2	ACTB	yes	no	no	no	yes	no	no	no
7:5567634-5567816	2	ACTB	yes	yes	yes	no	yes	yes	yes	no
7:55559974-55640200	2	VOPP1	no	no	no	no	no	no	no	no
7:55559974-55639561	2	VOPP1	no	no	no	no	no	no	no	no
7:55559974-55565383	2	VOPP1	no	no	no	no	no	no	no	no
7:55225355-55225446	2	EGFR	no	no	no	no	no	no	no	no
7:55223522-55238906	2	EGFR	no	no	no	no	no	no	no	no
7:5354614-5401353	2	TNRC18	no	no	no	no	no	no	no	no
7:5327439-5327616	2	SLC29A4	no	no	no	no	no	no	no	no
7:5256193-5273486	2	WIPI2	yes	yes	yes	yes	yes	yes	yes	yes
7:5256193-5257645	2	WIPI2	no	no	no	no	no	no	no	no
7:5256193-5256818	2	WIPI2	no	no	no	no	yes	yes	yes	yes
7:5254165-5266975	2	WIPI2	no	no	no	no	no	no	no	no
7:51152862-51261286	2	COBL	no	no	no	no	no	no	no	no
7:5096925-5097410	2	RBAK,RBAK-RBAKDN	no	no	no	no	no	no	no	no
7:5087663-5097052	2	RBAK,RBAK-RBAKDN	no	no	no	no	no	no	no	no
7:5087663-5087722	2	RBAK,RBAK-RBAKDN	no	no	no	no	no	no	no	no
7:50771517-50823753	2	GRB10	no	no	no	no	no	no	no	no
7:50657759-50800065	2	GRB10	yes	yes	yes	yes	yes	yes	yes	yes
7:5023301-5024706	2	RNF216P1	no	no	no	no	no	no	no	no
7:4825045-4834026	2	AP5Z1,MIR4656	yes	yes	yes	no	yes	yes	yes	no
7:47917086-47930361	2	PKD1L1	no	no	no	no	no	no	no	no
7:47453534-47454804	2	TNS3	no	no	no	no	no	no	no	no
7:47445094-47454804	2	TNS3	no	no	no	no	no	no	no	no
7:47439989-47467974	2	TNS3	no	no	no	no	no	no	no	no
7:47439989-47440511	2	TNS3	no	no	no	no	no	no	no	no
7:47436396-47479256	2	TNS3	no	no	no	no	no	no	no	no
7:47344429-47344601	2	TNS3	no	no	no	no	no	no	no	no
7:47341783-47467974	2	TNS3	no	no	no	no	no	no	no	no
7:45662230-45688396	2	ADCY1	no	no	no	no	no	no	no	no
7:45141945-45144308	2	SNORA5A,TBRG4	no	no	no	no	no	no	no	no
7:45141945-45143855	2	TBRG4	no	no	no	no	no	no	no	no
7:45014772-45015248	2	MYO1G	no	no	no	no	no	no	no	no
7:44882875-44882953	2	H2AFV	no	no	no	no	no	no	no	no
7:44838990-44839079	2	PPIA	no	no	no	no	no	no	no	no
7:44838346-44842716	2	PPIA	no	no	no	no	no	no	no	no
7:44836240-44839473	2	PPIA	no	no	no	no	no	no	no	no
7:44714009-44721447	2	OGDH	no	no	no	no	no	no	no	no
7:44706334-44721447	2	OGDH	no	no	no	no	no	no	no	no
7:44465498-44467302	2	NUDCD3	no	no	no	no	no	no	no	no
7:44245983-44247091	2	YKT6	yes	yes	yes	yes	yes	yes	yes	yes
7:44157217-44163107	2	POLD2	no	no	no	no	no	no	no	no
7:44146144-44154159	2	AEBP1,MIR4649	no	no	no	no	no	no	no	no
7:44092465-44092540	2	DBNL	no	no	no	no	no	no	no	no
7:44026199-44056122	2	POLR2J4,SPDYE1	no	no	no	no	no	no	no	no
7:43982552-43982630	2	POLR2J4,UBE2D4	no	no	no	no	no	no	no	no
7:43679047-43687233	2	COA1	no	no	no	no	no	no	no	no
7:43678858-43680248	2	COA1	no	no	no	no	no	no	no	no
7:43436412-43447330	2	HECW1	no	no	no	no	no	no	no	no
7:42187824-42188067	2	GLI3	no	no	no	no	no	no	no	no
7:42079636-42088295	2	GLI3	yes	yes	yes	yes	no	no	no	no
7:39818869-39828203	2	LINC00265	no	no	no	no	no	no	no	no
7:39807002-39829143	2	LINC00265	no	no	no	no	no	no	no	no
7:39807002-39822398	2	LINC00265	no	no	no	no	no	no	no	no
7:39726229-39736458	2	RALA	no	no	no	no	no	no	no	no
7:39663151-39747723	2	RALA	yes	yes	yes	yes	yes	yes	yes	yes
7:38869853-38869928	2	VPS41	no	no	no	no	no	no	no	no
7:38805179-38869928	2	VPS41	no	no	no	no	no	no	no	no
7:38295937-38305279	2	TARP	yes	yes	yes	yes	yes	yes	yes	yes
7:38254628-38254706	2	STARD3NL	no	no	no	no	no	no	no	no
7:37949218-37949282	2	SFRP4	no	no	no	no	no	no	no	no
7:36909997-36917722	2	ELMO1	yes	no	no	no	yes	no	no	no
7:36445789-36466637	2	ANLN	no	no	no	no	no	no	no	no
7:36438687-36466637	2	ANLN	no	no	no	no	no	no	no	no
7:35919432-35930403	2	2019-09-07	no	no	no	no	no	no	no	no
7:35913250-35919550	2	2019-09-07	no	no	no	no	no	no	no	no
7:35050079-35077653	2	DPY19L1	no	no	no	no	no	no	no	no
7:35009044-35013217	2	DPY19L1	yes	yes	yes	yes	yes	yes	yes	yes
7:34987241-34994979	2	DPY19L1	no	no	no	no	no	no	no	no
7:34978887-35013217	2	DPY19L1	no	no	no	no	no	no	no	no
7:34085917-34125704	2	BMPER	no	no	no	no	no	no	no	no
7:33397466-33573788	2	BBS9	no	no	no	no	no	no	no	no
7:33390830-33545257	2	BBS9	no	no	no	no	no	no	no	no
7:33388679-33407474	2	BBS9	no	no	no	no	no	no	no	no
7:33185853-33217203	2	BBS9	no	no	no	no	no	no	no	no
7:32662972-32678977	2	DPY19L1P1	no	no	no	no	no	no	no	no
7:32632795-32660096	2	DPY19L1P1	no	no	no	no	no	no	no	no
7:32598170-32598240	2	AVL9	no	no	no	no	yes	yes	yes	no
7:32588458-32594208	2	AVL9	no	no	no	no	no	no	no	no
7:31918608-32110980	2	PDE1C	no	no	no	no	no	no	no	no
7:30876273-30893075	2	FAM188B,INMT-FAM188B	no	no	no	no	no	no	no	no
7:30661008-30662078	2	GARS	no	no	no	no	no	no	no	no
7:30639562-30661116	2	GARS	no	no	no	no	no	no	no	no
7:30608448-30608605	2	LOC401320	yes	yes	yes	no	yes	yes	yes	no
7:30591715-30608605	2	LOC401320	no	no	no	no	no	no	no	no
7:30487913-30487997	2	NOD1	no	no	no	no	no	no	no	no
7:30464142-30499657	2	NOD1	no	no	no	no	yes	yes	yes	no
7:30084700-30113748	2	PLEKHA8	no	no	no	no	no	no	no	no
7:29983592-29994976	2	SCRN1	no	no	no	no	no	no	no	no
7:29160508-29160687	2	CPVL	no	no	no	no	no	no	no	no
7:29105638-29105737	2	CPVL	no	no	no	no	no	no	no	no
7:28758369-28763949	2	CREB5	no	no	no	no	no	no	no	no
7:27827036-27869386	2	TAX1BP1	yes	yes	yes	no	yes	yes	yes	no
7:26724354-26729981	2	SKAP2	no	no	no	no	no	no	no	no
7:26236934-26237352	2	HNRNPA2B1	no	no	no	no	no	no	no	no
7:26233194-26240413	2	HNRNPA2B1	yes	no	no	no	yes	no	no	no
7:26233194-26237352	2	HNRNPA2B1	no	no	no	no	no	no	no	no
7:26233194-26235529	2	HNRNPA2B1	no	no	no	no	yes	yes	yes	yes
7:26233194-26233278	2	HNRNPA2B1	yes	yes	no	no	yes	yes	no	no
7:2566469-2566555	2	LFNG	no	no	no	no	no	no	no	no
7:2565877-2566555	2	LFNG	no	no	no	no	no	no	no	no
7:2565047-2568063	2	LFNG,MIR4648	yes	yes	yes	yes	yes	yes	yes	yes
7:2557496-2568063	2	LFNG,MIR4648	no	no	no	no	no	no	no	no
7:24931995-24932240	2	OSBPL3	no	no	no	no	no	no	no	no
7:24784180-24789412	2	DFNA5	no	no	no	no	no	no	no	no
7:24742378-24742452	2	DFNA5	no	no	no	no	no	no	no	no
7:24681334-24720139	2	MPP6	no	no	no	no	no	no	no	no
7:24663284-24705306	2	MPP6	no	no	no	no	no	no	no	no
7:2419838-2420377	2	EIF3B	no	no	no	no	no	no	no	no
7:2405951-2414241	2	EIF3B	no	no	no	no	no	no	no	no
7:23555981-23556147	2	TRA2A	yes	yes	yes	no	yes	yes	yes	no
7:23545364-23545885	2	TRA2A	no	no	no	no	no	no	no	no
7:23381682-23387353	2	IGF2BP3	no	no	no	no	no	no	no	no
7:23357257-23401360	2	IGF2BP3	no	no	no	no	no	no	no	no
7:23349827-23391205	2	IGF2BP3	no	no	no	no	no	no	no	no
7:23349827-23353272	2	IGF2BP3	no	no	no	no	no	no	no	no
7:23340457-23340636	2	MALSU1	no	no	no	no	no	no	no	no
7:23224688-23224917	2	NUPL2	no	no	no	no	yes	yes	yes	no
7:23030679-23030758	2	FAM126A	no	no	no	no	no	no	no	no
7:23023562-23030758	2	FAM126A	no	no	no	no	no	no	no	no
7:23015828-23015924	2	FAM126A	no	no	no	no	no	no	no	no
7:22999874-23030758	2	FAM126A	no	no	no	no	no	no	no	no
7:2296999-2297438	2	MIR6836,SNX8	no	no	no	no	no	no	no	no
7:2291404-2297438	2	MIR6836,SNX8	yes	yes	yes	no	yes	yes	yes	no
7:2270183-2270362	2	MAD1L1	no	no	no	no	no	no	no	no
7:22306582-22396533	2	RAPGEF5	no	no	no	no	no	no	no	no
7:22179642-22357656	2	RAPGEF5	no	no	no	no	no	no	no	no
7:20403259-20445794	2	ITGB8	no	no	no	no	no	no	no	no
7:2020087-2255922	2	MAD1L1	no	no	no	no	no	no	no	no
7:1937835-2041756	2	MAD1L1	no	no	no	no	no	no	no	no
7:18674249-18706099	2	HDAC9	no	no	no	no	no	no	no	no
7:17915102-17915413	2	SNX13	no	no	no	no	no	no	no	no
7:17908029-17915413	2	SNX13	no	no	no	no	no	no	no	no
7:17874383-17937069	2	SNX13	no	no	no	no	no	no	no	no
7:17869632-17937069	2	SNX13	no	no	no	no	no	no	no	no
7:17865644-17865714	2	SNX13	no	no	no	no	no	no	no	no
7:17832465-17890587	2	SNX13	no	no	no	no	no	no	no	no
7:17830384-17838381	2	SNX13	yes	yes	yes	yes	yes	yes	yes	yes
7:16725529-16736686	2	BZW2	no	no	no	no	no	no	no	no
7:16664607-16664706	2	ANKMY2	no	no	no	no	no	no	no	no
7:16298544-16317851	2	ISPD,ISPD-AS1	no	no	no	no	no	no	no	no
7:16298014-16298637	2	ISPD,ISPD-AS1	no	no	no	no	yes	yes	yes	yes
7:1606969-1607486	2	PSMG3	yes	yes	yes	no	yes	yes	yes	no
7:158672374-158711560	2	WDR60	no	no	no	no	no	no	no	no
7:158586340-158591763	2	ESYT2	no	no	no	no	no	no	no	no
7:158580694-158580784	2	ESYT2	yes	yes	yes	yes	no	no	no	no
7:158540884-158555856	2	ESYT2	no	no	no	no	no	no	no	no
7:158540884-158540971	2	ESYT2	no	no	no	no	no	no	no	no
7:158531713-158557544	2	ESYT2	no	no	no	no	no	no	no	no
7:158531713-158531812	2	ESYT2	no	no	no	no	no	no	no	no
7:158529738-158540971	2	ESYT2	no	no	no	no	no	no	no	no
7:158457219-158464358	2	NCAPG2	no	no	no	no	no	no	no	no
7:157202488-157210133	2	DNAJB6	no	no	no	no	no	no	no	no
7:157046647-157046836	2	UBE3C	no	no	no	no	no	no	no	no
7:157023773-157047004	2	UBE3C	no	no	no	no	no	no	no	no
7:157023773-157024021	2	UBE3C	no	no	no	no	no	no	no	no
7:157015947-157018233	2	UBE3C	no	no	no	no	no	no	no	no
7:156994414-157024021	2	UBE3C	no	no	no	no	no	no	no	no
7:156979527-156979715	2	UBE3C	yes	yes	yes	yes	yes	no	no	no
7:156976571-156994501	2	UBE3C	no	no	no	no	no	no	no	no
7:156962997-156979715	2	UBE3C	no	no	no	no	no	no	no	no
7:156961741-156979715	2	UBE3C	no	no	no	no	no	no	no	no
7:156961741-156963144	2	UBE3C	no	no	no	no	no	no	no	no
7:156752544-156765876	2	NOM1	no	no	no	no	no	no	no	no
7:156619298-156629579	2	LMBR1	no	no	no	no	no	no	no	no
7:156619298-156626486	2	LMBR1	yes	yes	yes	yes	yes	yes	yes	yes
7:156556362-156627289	2	LMBR1	no	no	no	no	no	no	no	no
7:156554827-156619438	2	LMBR1	no	no	no	no	no	no	no	no
7:156549086-156629579	2	LMBR1	no	no	no	no	no	no	no	no
7:155556502-155567341	2	RBM33	no	no	no	no	no	no	no	no
7:155530223-155538296	2	RBM33	no	no	no	no	no	no	no	no
7:155511078-155534800	2	RBM33	no	no	no	no	no	no	no	no
7:155503896-155574179	2	RBM33	no	no	no	no	no	no	no	no
7:154735858-154738523	2	PAXIP1,PAXIP1-AS2	no	no	no	no	no	no	no	no
7:1529226-1529318	2	INTS1	no	no	no	no	yes	yes	yes	yes
7:152520426-152520600	2	ACTR3B	yes	yes	yes	yes	yes	yes	no	no
7:152497615-152522207	2	ACTR3B	no	no	no	no	no	no	no	no
7:152480271-152497740	2	ACTR3B	no	no	no	no	no	no	no	no
7:1524733-1529318	2	INTS1	no	no	no	no	no	no	no	no
7:1522181-1543637	2	INTS1	no	no	no	no	no	no	no	no
7:152027685-152055760	2	KMT2C	yes	yes	yes	yes	yes	yes	yes	yes
7:152008882-152027824	2	KMT2C	yes	no	no	no	yes	no	no	no
7:152007050-152133090	2	KMT2C	no	no	no	no	no	no	no	no
7:151946960-151949800	2	KMT2C	no	no	no	no	no	no	no	no
7:151946960-151948051	2	KMT2C	no	no	no	no	yes	yes	yes	yes
7:151932901-151948051	2	KMT2C	no	no	no	no	no	no	no	no
7:151921099-151935911	2	KMT2C	no	no	no	no	no	no	no	no
7:151919657-151970952	2	KMT2C	no	no	no	no	no	no	no	no
7:151896363-151935911	2	KMT2C	no	no	no	no	no	no	no	no
7:151891093-151896544	2	KMT2C	no	no	no	no	no	no	no	no
7:151884799-151948051	2	KMT2C	no	no	no	no	no	no	no	no
7:151849789-151880241	2	KMT2C	no	no	no	no	no	no	no	no
7:151174418-151174501	2	RHEB	no	no	no	no	no	no	no	no
7:151163097-151188100	2	RHEB	no	no	no	no	no	no	no	no
7:151052853-151053036	2	NUB1	yes	yes	no	no	yes	no	no	no
7:1510481-1529318	2	INTS1	no	no	no	no	no	no	no	no
7:150936481-150937608	2	SMARCD3	no	no	no	no	no	no	no	no
7:150923390-150923586	2	ABCF2	no	no	no	no	yes	yes	yes	yes
7:150831486-150831655	2	AGAP3	no	no	no	no	yes	yes	no	no
7:150814457-150841523	2	AGAP3	no	no	no	no	no	no	no	no
7:150759633-150767433	2	SLC4A2	no	no	no	no	no	no	no	no
7:150751298-150751379	2	CDK5	yes	yes	yes	yes	no	no	no	no
7:150654378-150656824	2	KCNH2	no	no	no	no	no	no	no	no
7:150035406-150036170	2	RARRES2	no	no	no	no	no	no	no	no
7:150033806-150035245	2	LRRC61	yes	yes	no	no	yes	yes	no	no
7:150022929-150023099	2	LRRC61	no	no	no	no	no	no	no	no
7:150020295-150035245	2	ACTR3C,LRRC61,ZBED6CL	no	no	no	no	no	no	no	no
7:150006629-150023099	2	ACTR3C,LRRC61	no	no	no	no	no	no	no	no
7:149484456-149500692	2	SSPO	no	no	no	no	no	no	no	no
7:149191079-149191161	2	ZNF746	no	no	no	no	no	no	no	no
7:149169883-149194898	2	ZNF746	yes	yes	yes	no	yes	yes	yes	no
7:148963425-148975618	2	ZNF783	no	no	no	no	no	no	no	no
7:148903787-148923339	2	ZNF282	no	no	no	no	no	no	no	no
7:148771477-148777809	2	ZNF786	no	no	no	no	no	no	no	no
7:148708937-148709096	2	PDIA4	yes	yes	yes	yes	yes	yes	yes	yes
7:148516687-148516779	2	EZH2	no	no	no	no	yes	yes	yes	yes
7:148486841-148486918	2	CUL1	no	no	no	no	yes	yes	yes	no
7:148456639-148464841	2	CUL1	no	no	no	no	no	no	no	no
7:148456395-148484212	2	CUL1	no	no	no	no	no	no	no	no
7:148427053-148498202	2	CUL1	no	no	no	no	no	no	no	no
7:144052488-144077725	2	ARHGEF5,OR2A1-AS1	yes	yes	yes	yes	yes	yes	yes	yes
7:143421452-143427173	2	TCAF2	no	no	no	no	no	no	no	no
7:142989709-142991417	2	CASP2	no	no	no	no	no	no	no	no
7:142989709-142989791	2	CASP2	yes	yes	yes	yes	no	no	no	no
7:142961178-142961260	2	GSTK1,LOC105375545	no	no	no	no	no	no	no	no
7:142567569-142568847	2	EPHB6	no	no	no	no	yes	yes	yes	no
7:14216463-14217776	2	DGKB	no	no	no	no	no	no	no	no
7:141765514-141794454	2	MGAM	yes	yes	yes	yes	yes	yes	yes	yes
7:141443701-141443789	2	SSBP1	no	no	no	no	no	no	no	no
7:141363971-141366225	2	KIAA1147	no	no	no	no	no	no	no	no
7:141336759-141349133	2	AGK	no	no	no	no	no	no	no	no
7:141321531-141321601	2	AGK	no	no	no	no	no	no	no	no
7:141296361-141313978	2	AGK	no	no	no	no	no	no	no	no
7:141255252-141349133	2	AGK	no	no	no	no	no	no	no	no
7:140439611-140481493	2	BRAF	no	no	no	no	no	no	no	no
7:140434416-140508795	2	BRAF	no	no	no	no	no	no	no	no
7:140402665-140406446	2	NDUFB2	no	no	no	no	no	no	no	no
7:140246598-140255513	2	DENND2A	no	no	no	no	no	no	no	no
7:140055467-140055564	2	SLC37A3	no	no	no	no	yes	yes	yes	yes
7:140037083-140037149	2	SLC37A3	no	no	no	no	no	no	no	no
7:140034433-140037149	2	SLC37A3	no	no	no	no	no	no	no	no
7:140033551-140048567	2	SLC37A3	no	no	no	no	no	no	no	no
7:140033551-140037149	2	SLC37A3	no	no	no	no	no	no	no	no
7:139820241-139829453	2	KDM7A	no	no	no	no	no	no	no	no
7:139813290-139820329	2	KDM7A	no	no	no	no	no	no	no	no
7:139784545-139820329	2	KDM7A	yes	yes	yes	yes	yes	yes	yes	yes
7:139734034-139746807	2	PARP12	no	no	no	no	no	no	no	no
7:139268562-139316471	2	HIPK2	no	no	no	no	no	no	no	no
7:139086882-139108203	2	C7orf55-LUC7L2,LOC100129148,LUC7L2	yes	yes	yes	yes	yes	yes	yes	yes
7:138966750-138992982	2	UBN2	no	no	no	no	no	no	no	no
7:138958042-138958820	2	UBN2	no	no	no	no	no	no	no	no
7:138921750-138936803	2	UBN2	no	no	no	no	no	no	no	no
7:138711453-138713706	2	ZC3HAV1L	no	no	no	no	no	no	no	no
7:138579087-138597206	2	KIAA1549	no	no	no	no	no	no	no	no
7:138329461-138333882	2	SVOPL	yes	yes	yes	no	yes	yes	yes	no
7:138261117-138264277	2	TRIM24	no	no	no	no	no	no	no	no
7:138203933-138252399	2	TRIM24	no	no	no	no	no	no	no	no
7:138199956-138223548	2	TRIM24	no	no	no	no	no	no	no	no
7:138189034-138258387	2	TRIM24	no	no	no	no	no	no	no	no
7:137570148-137600758	2	CREB3L2	no	no	no	no	no	no	no	no
7:137206611-137282653	2	DGKI	no	no	no	no	no	no	no	no
7:137092620-137128848	2	DGKI	yes	yes	yes	no	yes	yes	yes	no
7:135611502-135614760	2	LUZP6,MTPN	no	no	no	no	no	no	no	no
7:135330905-135330979	2	NUP205	no	no	no	no	no	no	no	no
7:135312720-135330344	2	NUP205	no	no	no	no	no	no	no	no
7:135287552-135292119	2	NUP205	no	no	no	no	no	no	no	no
7:135277734-135279477	2	NUP205	no	no	no	no	no	no	no	no
7:135263498-135272439	2	NUP205	no	no	no	no	no	no	no	no
7:135262543-135315218	2	NUP205	no	no	no	no	no	no	no	no
7:135261716-135263663	2	NUP205	no	no	no	no	no	no	no	no
7:135048605-135099181	2	CNOT4	no	no	no	no	no	no	no	no
7:135048605-135080635	2	CNOT4	no	no	no	no	no	no	no	no
7:134878329-134878424	2	WDR91	no	no	no	no	no	no	no	no
7:134766470-134766542	2	AGBL3	no	no	no	no	no	no	no	no
7:134632258-134635265	2	CALD1	no	no	no	no	no	no	no	no
7:134528634-134528722	2	CALD1	no	no	no	no	no	no	no	no
7:134134471-134134549	2	AKR1B1	no	no	no	no	no	no	no	no
7:134129989-134130072	2	AKR1B1	no	no	no	no	no	no	no	no
7:134127106-134134549	2	AKR1B1	no	no	no	no	no	no	no	no
7:134127106-134132813	2	AKR1B1	no	no	no	no	no	no	no	no
7:134127106-134130072	2	AKR1B1	no	no	no	no	yes	no	no	no
7:133160081-133580488	2	EXOC4,LOC101928861	no	no	no	no	no	no	no	no
7:133059581-133502297	2	EXOC4,LOC101928861	no	no	no	no	no	no	no	no
7:132990021-133002144	2	EXOC4	no	no	no	no	no	no	no	no
7:132523158-132523229	2	CHCHD3	no	no	no	no	no	no	no	no
7:131866139-131888178	2	PLXNA4	no	no	no	no	no	no	no	no
7:131128239-131149167	2	MKLN1	no	no	no	no	no	no	no	no
7:131113791-131130662	2	MKLN1	no	no	no	no	no	no	no	no
7:131060182-131096142	2	MKLN1	no	no	no	no	no	no	no	no
7:131060182-131060252	2	MKLN1	no	no	no	no	no	no	no	no
7:130794854-131113904	2	MKLN1,MKLN1-AS	no	no	no	no	no	no	no	no
7:130782554-130782733	2	LINC-PINT	yes	yes	yes	yes	yes	yes	yes	yes
7:129962328-129964020	2	CPA4	no	no	no	no	no	no	no	no
7:129946626-129964020	2	CPA4	no	no	no	no	no	no	no	no
7:129841689-129842503	2	TMEM209	no	no	no	no	no	no	no	no
7:129832461-129845338	2	TMEM209	no	no	no	no	no	no	no	no
7:129821462-129824095	2	TMEM209	no	no	no	no	no	no	no	no
7:129810239-129843950	2	TMEM209	no	no	no	no	no	no	no	no
7:129679303-129679387	2	ZC3HC1	no	no	no	no	yes	yes	yes	yes
7:129665997-129688984	2	ZC3HC1	no	no	no	no	no	no	no	no
7:129497350-129498781	2	UBE2H	no	no	no	no	no	no	no	no
7:129297182-129317598	2	NRF1	no	no	no	no	no	no	no	no
7:129103884-129110556	2	STRIP2	no	no	no	no	no	no	no	no
7:129091453-129099421	2	STRIP2	no	no	no	no	no	no	no	no
7:128848599-128848692	2	SMO	no	no	no	no	yes	yes	yes	no
7:128845043-128851611	2	SMO	no	no	no	no	no	no	no	no
7:128843224-128848692	2	SMO	no	no	no	no	no	no	no	no
7:128633860-128641288	2	TNPO3	no	no	no	no	no	no	no	no
7:128619036-128658211	2	TNPO3	no	no	no	no	no	no	no	no
7:128612479-128641288	2	TNPO3	no	no	no	no	no	no	no	no
7:128544108-128544191	2	KCP	no	no	no	no	no	no	no	no
7:128532567-128532661	2	KCP	yes	yes	yes	yes	no	no	no	no
7:128505173-128505903	2	ATP6V1F	no	no	no	no	no	no	no	no
7:128498061-128499328	2	FLNC	no	no	no	no	no	no	no	no
7:128488846-128489258	2	FLNC	no	no	no	no	no	no	no	no
7:128477690-128478483	2	FLNC	no	no	no	no	no	no	no	no
7:128388626-128399906	2	CALU	no	no	no	no	no	no	no	no
7:128317617-128323309	2	FAM71F2	no	no	no	no	no	no	no	no
7:128288845-128289036	2	LINC01000	yes	yes	yes	no	yes	yes	yes	no
7:127975596-127976096	2	RBM28	no	no	no	no	no	no	no	no
7:127724775-127725832	2	SND1	no	no	no	no	no	no	no	no
7:127527954-127631109	2	SND1	no	no	no	no	no	no	no	no
7:127484376-127569382	2	SND1	no	no	no	no	no	no	no	no
7:127447537-127484477	2	SND1	no	no	no	no	no	no	no	no
7:127447537-127447627	2	SND1	no	no	no	no	no	no	no	no
7:127361340-127731933	2	LRRC4,MIR593,SND1,SND1-IT1	no	no	no	no	no	no	no	no
7:127347610-127631109	2	SND1	no	no	no	no	no	no	no	no
7:127342488-127342580	2	SND1	no	no	no	no	no	no	no	no
7:127338928-127631109	2	SND1	no	no	no	no	no	no	no	no
7:127013395-127026209	2	ZNF800	no	no	no	no	no	no	no	no
7:124467267-124469396	2	POT1	no	no	no	no	yes	yes	yes	yes
7:12419102-12419192	2	VWDE	no	no	no	no	no	no	no	no
7:12393440-12414853	2	VWDE	no	no	no	no	no	no	no	no
7:12391198-12414388	2	VWDE	no	no	no	no	no	no	no	no
7:123181082-123197958	2	NDUFA5	no	no	no	no	no	no	no	no
7:122019421-122081629	2	CADPS2	no	no	no	no	no	no	no	no
7:121766428-121766513	2	AASS	no	no	no	no	no	no	no	no
7:121753171-121773876	2	AASS	no	no	no	no	no	no	no	no
7:121753171-121753774	2	AASS	no	no	no	no	no	no	no	no
7:121741424-121773795	2	AASS	no	no	no	no	no	no	no	no
7:121668605-121674432	2	PTPRZ1	no	no	no	no	no	no	no	no
7:121000096-121011477	2	FAM3C	no	no	no	no	no	no	no	no
7:120764384-120911484	2	CPED1	no	no	no	no	no	no	no	no
7:120455782-120478966	2	TSPAN12	no	no	no	no	no	no	no	no
7:120455782-120455857	2	TSPAN12	no	no	no	no	no	no	no	no
7:117879962-117880052	2	ANKRD7	no	no	no	no	no	no	no	no
7:117825700-117828459	2	LSM8	no	no	no	no	no	no	no	no
7:116829374-116829447	2	ST7,ST7-OT3	no	no	no	no	no	no	no	no
7:116528180-116559313	2	CAPZA2	yes	yes	yes	yes	yes	yes	yes	yes
7:116528180-116544437	2	CAPZA2	no	no	no	no	no	no	no	no
7:112758122-112758216	2	LINC00998	no	no	no	no	no	no	no	no
7:111926927-111927129	2	ZNF277	no	no	no	no	no	no	no	no
7:111617186-111624445	2	DOCK4	no	no	no	no	no	no	no	no
7:111386389-111585853	2	DOCK4,DOCK4-AS1	no	no	no	no	no	no	no	no
7:111372281-111585853	2	DOCK4,DOCK4-AS1	no	no	no	no	no	no	no	no
7:111161368-111201979	2	IMMP2L	no	no	no	no	no	no	no	no
7:11014461-11151094	2	PHF14	no	no	no	no	no	no	no	no
7:108137027-108138021	2	PNPLA8	no	no	no	no	no	no	no	no
7:108119627-108131911	2	PNPLA8	no	no	no	no	no	no	no	no
7:107830088-107836316	2	NRCAM	no	no	no	no	no	no	no	no
7:107635331-107638937	2	LAMB1	no	no	no	no	no	no	no	no
7:107613436-107626808	2	LAMB1	no	no	no	no	no	no	no	no
7:107595911-107596075	2	LAMB1	yes	yes	yes	yes	no	no	no	no
7:107569508-107596075	2	LAMB1	no	no	no	no	no	no	no	no
7:107566627-107580803	2	LAMB1	no	no	no	no	no	no	no	no
7:107533644-107558506	2	DLD	no	no	no	no	no	no	no	no
7:107167681-107198560	2	COG5	no	no	no	no	no	no	no	no
7:107002477-107002865	2	COG5	no	no	no	no	no	no	no	no
7:106897176-106938791	2	COG5	no	no	no	no	no	no	no	no
7:106508143-106508231	2	PIK3CG	no	no	no	no	no	no	no	no
7:105888731-105902153	2	NAMPT	yes	yes	yes	yes	yes	yes	yes	yes
7:105733394-105739728	2	SYPL1	no	no	no	no	no	no	no	no
7:105733394-105733583	2	SYPL1	no	no	no	no	no	no	no	no
7:105730951-105752657	2	SYPL1	no	no	no	no	no	no	no	no
7:105250975-105251050	2	ATXN7L1	no	no	no	no	no	no	no	no
7:105121498-105143011	2	PUS7	no	no	no	no	no	no	no	no
7:105099614-105099706	2	PUS7	no	no	no	no	no	no	no	no
7:105097000-105105861	2	PUS7	no	no	no	no	no	no	no	no
[truncated: 10,830 more rows]

## Sheet: pos_2_80_50
CircID	Read count	Gene	Validated_300_VLS?	Validated_300_LS?	Validated_300_MS?	Validated_300_HS?	Validated_600_VLS?	Validated_600_LS?	Validated_600_MS?	Validated_600_HS?
Y:2712117-2734997	2	RPS4Y1	no	no	no	no	no	no	no	no
Y:2582462-2609350	2	CD99	no	no	no	no	no	no	no	no
Y:2487469-2490775	2	CD99P1	no	no	no	no	no	no	no	no
Y:2276785-2293345	2	DHRSX	no	no	no	no	no	no	no	no
Y:2213111-2213956	2	DHRSX	no	no	no	no	no	no	no	no
Y:2159542-2293345	2	DHRSX	no	no	no	no	no	no	no	no
Y:15478146-15481229	2	UTY	no	no	no	no	no	no	no	no
Y:150833-159885	2	PLCXD1	no	no	no	no	no	no	no	no
Y:1503914-1504651	2	ASMTL	no	no	no	no	no	no	no	no
Y:15021270-15024974	2	DDX3Y	no	no	no	no	no	no	no	no
Y:14954988-14968421	2	USP9Y	no	no	no	no	no	no	no	no
Y:14922606-14922753	2	USP9Y	no	no	no	no	no	no	no	no
Y:14832521-14883089	2	USP9Y	no	no	no	no	no	no	no	no
Y:14821320-14872547	2	USP9Y	no	no	no	no	no	no	no	no
Y:1455044-1461039	2	SLC25A6	no	no	no	no	no	no	no	no
Y:1421214-1434145	2	IL3RA	no	no	no	no	no	no	no	no
Y:1343647-1374420	2	CSF2RA,MIR3690	no	no	no	no	no	no	no	no
X:9900214-9900910	2	SHROOM2	no	no	no	no	no	no	no	no
X:95990756-96724837	2	DIAPH2,RPA4	no	no	no	no	no	no	no	no
X:84258897-84306514	2	APOOL	no	no	no	no	no	no	no	no
X:80049120-80064803	2	BRWD3	no	no	no	no	no	no	no	no
X:79989616-80064803	2	BRWD3	no	no	no	no	no	no	no	no
X:79936839-79991587	2	BRWD3	no	no	no	no	no	no	no	no
X:77373547-77378446	2	PGK1	no	no	no	no	no	no	no	no
X:77365363-77373667	2	PGK1	no	no	no	no	no	no	no	no
X:77258569-77289319	2	ATP7A	no	no	no	no	no	no	no	no
X:77258569-77275895	2	ATP7A	no	no	no	no	no	no	no	no
X:77243737-77298932	2	ATP7A	no	no	no	no	no	no	no	no
X:77126304-77131094	2	MAGT1	no	no	no	no	no	no	no	no
X:77126304-77126422	2	MAGT1	no	no	no	no	no	no	no	no
X:77081861-77112994	2	MAGT1	no	no	no	no	no	no	no	no
X:76937011-76938943	2	ATRX	no	no	no	no	no	no	no	no
X:76829714-76889200	2	ATRX	no	no	no	no	no	no	no	no
X:75392770-75398033	2	PBDC1	no	no	no	no	no	no	no	no
X:74698725-74725682	2	ZDHHC15	no	no	no	no	no	no	no	no
X:74493893-74513349	2	UPRT	yes	yes	yes	yes	yes	yes	yes	no
X:71684408-71710856	2	HDAC8	no	no	no	no	no	no	no	no
X:71496584-71496784	2	RPS4X	no	no	no	no	no	no	no	no
X:71492452-71496084	2	RPS4X	no	no	no	no	no	no	no	no
X:70781624-70787966	2	BCYRN1,OGT	no	no	no	no	no	no	no	no
X:70756027-70757922	2	BCYRN1,OGT	no	no	no	no	no	no	no	no
X:70642966-70644088	2	BCYRN1,TAF1	no	no	no	no	no	no	no	no
X:70601592-70680653	2	BCYRN1,TAF1	no	no	no	no	no	no	no	no
X:70601592-70607311	2	BCYRN1,TAF1	no	no	no	no	no	no	no	no
X:70465835-70468651	2	BCYRN1,ZMYM3	no	no	no	no	no	no	no	no
X:70459473-70465692	2	BCYRN1,ZMYM3	no	no	no	no	no	no	no	no
X:70361079-70361814	2	MED12	no	no	no	no	no	no	no	no
X:70357036-70357233	2	MED12	no	no	no	no	no	no	no	no
X:69672154-69713325	2	DLG3,DLG3-AS1	no	no	no	no	no	no	no	no
X:69615798-69624672	2	KIF4A	no	no	no	no	no	no	no	no
X:69561648-69626925	2	KIF4A	no	no	no	no	no	no	no	no
X:68058459-68062006	2	EFNB1	yes	yes	yes	no	yes	yes	yes	no
X:67738611-67741339	2	YIPF6	no	no	no	no	no	no	no	no
X:65409525-65428088	2	HEPH	no	no	no	no	no	no	no	no
X:64957039-64958479	2	MSN	no	no	no	no	no	no	no	no
X:64950968-64956787	2	MSN	no	no	no	no	no	no	no	no
X:64947675-64961793	2	MSN	no	no	no	no	no	no	no	no
X:64743439-64752510	2	LAS1L	no	no	no	no	no	no	no	no
X:64732461-64748249	2	LAS1L	no	no	no	no	no	no	no	no
X:62652243-62652371	2	LINC01278	no	no	no	no	no	no	no	no
X:55035487-55042175	2	ALAS2	no	no	no	no	no	no	no	no
X:54481880-54492285	2	FGD1	no	no	no	no	no	no	no	no
X:54476091-54476734	2	FGD1	no	no	no	no	no	no	no	no
X:54471886-54497193	2	FGD1	no	no	no	no	no	no	no	no
X:54319320-54337724	2	WNK3	no	no	no	no	no	no	no	no
X:54117744-54159296	2	FAM120C	no	no	no	no	no	no	no	no
X:54069063-54069253	2	PHF8	no	no	no	no	no	no	no	no
X:53672262-53681075	2	HUWE1	no	no	no	no	no	no	no	no
X:53654360-53707139	2	HUWE1	no	no	no	no	no	no	no	no
X:53643930-53657986	2	HUWE1	no	no	no	no	no	no	no	no
X:53622146-53675253	2	HUWE1	no	no	no	no	no	no	no	no
X:53622146-53657986	2	HUWE1	no	no	no	no	no	no	no	no
X:53621458-53642796	2	HUWE1	no	no	no	no	no	no	no	no
X:53607790-53658434	2	HUWE1	no	no	no	no	no	no	no	no
X:53590706-53602748	2	HUWE1	no	no	no	no	no	no	no	no
X:53589791-53621581	2	HUWE1	no	no	no	no	no	no	no	no
X:53585931-53587377	2	HUWE1	no	no	no	no	no	no	no	no
X:53584342-53586021	2	HUWE1	no	no	no	no	no	no	no	no
X:53579598-53590782	2	HUWE1,MIR98,MIRLET7F2	no	no	no	no	no	no	no	no
X:53579271-53655571	2	HUWE1,MIR98,MIRLET7F2	no	no	no	no	no	no	no	no
X:53577626-53586021	2	HUWE1,MIR98,MIRLET7F2	no	no	no	no	no	no	no	no
X:53574633-53655853	2	HUWE1,MIR98,MIRLET7F2	no	no	no	no	no	no	no	no
X:53571520-53587377	2	HUWE1,MIR98,MIRLET7F2	no	no	no	no	no	no	no	no
X:53570801-53589890	2	HUWE1,MIR98,MIRLET7F2	no	no	no	no	no	no	no	no
X:53569403-53572122	2	HUWE1	no	no	no	no	no	no	no	no
X:53565795-53573553	2	HUWE1	no	no	no	no	no	no	no	no
X:53564516-53644108	2	HUWE1,MIR98,MIRLET7F2	no	no	no	no	no	no	no	no
X:53564516-53564657	2	HUWE1	no	no	no	no	no	no	no	no
X:53560967-53631795	2	HUWE1,MIR98,MIRLET7F2	no	no	no	no	no	no	no	no
X:53458205-53459359	2	HSD17B10	no	no	no	no	no	no	no	no
X:53431730-53449618	2	MIR6857,SMC1A	no	no	no	no	no	no	no	no
X:53401069-53440385	2	MIR6857,SMC1A	no	no	no	no	no	no	no	no
X:53270965-53272653	2	IQSEC2	no	no	no	no	no	no	no	no
X:53246324-53247580	2	KDM5C	no	no	no	no	no	no	no	no
X:53225097-53225236	2	KDM5C	no	no	no	no	no	no	no	no
X:53113726-53114048	2	TSPYL2	no	no	no	no	no	no	no	no
X:53111541-53117721	2	TSPYL2	no	no	no	no	no	no	no	no
X:51639504-51645450	2	MAGED1	no	no	no	no	no	no	no	no
X:50341265-50351184	2	SHROOM4	no	no	no	no	no	no	no	no
X:49099749-49103882	2	CCDC22	no	no	no	no	no	no	no	no
X:49029475-49030772	2	PLP2	no	no	no	no	no	no	no	no
X:48891240-48895639	2	TFE3	no	no	no	no	no	no	no	no
X:48890979-48891766	2	TFE3	no	no	no	no	no	no	no	no
X:48846383-48853769	2	GRIPAP1	no	no	no	no	no	no	no	no
X:48832429-48847522	2	GRIPAP1	no	no	no	no	no	no	no	no
X:48832429-48846415	2	GRIPAP1	no	no	no	no	no	no	no	no
X:48830133-48847144	2	GRIPAP1	no	no	no	no	no	no	no	no
X:48791736-48792140	2	OTUD5	no	no	no	no	no	no	no	no
X:48775057-48776413	2	PIM2	yes	yes	no	no	yes	yes	no	no
X:48755774-48759319	2	PQBP1	no	no	no	no	no	no	no	no
X:48339676-48341182	2	FTSJ1	no	no	no	no	no	no	no	no
X:48337004-48339591	2	FTSJ1	no	no	no	no	no	no	no	no
X:48319371-48324709	2	SLC38A5	no	no	no	no	no	no	no	no
X:48319034-48321365	2	SLC38A5	no	no	no	no	no	no	no	no
X:48316926-48319150	2	SLC38A5	no	no	no	no	no	no	no	no
X:47747397-47755339	2	ZNF81	no	no	no	no	no	no	no	no
X:47445919-47446190	2	SYN1,TIMP1	no	no	no	no	no	no	no	no
X:47444334-47446190	2	SYN1,TIMP1	no	no	no	no	no	no	no	no
X:47084016-47089394	2	CDK16	yes	yes	no	no	yes	yes	no	no
X:47069326-47070624	2	UBA1	no	no	no	no	no	no	no	no
X:47061756-47063095	2	UBA1	no	no	no	no	no	no	no	no
X:47061756-47061903	2	UBA1	no	no	no	no	no	no	no	no
X:47058607-47074527	2	INE1,UBA1	no	no	no	no	no	no	no	no
X:47058201-47062613	2	UBA1	no	no	no	no	no	no	no	no
X:47045872-47046214	2	RBM10	no	no	no	no	no	no	no	no
X:47041147-47046214	2	RBM10	no	no	no	no	no	no	no	no
X:46884125-46914030	2	JADE3	no	no	no	no	no	no	no	no
X:46844284-46893190	2	JADE3	no	no	no	no	no	no	no	no
X:46529041-46539190	2	SLC9A7	no	no	no	no	no	no	no	no
X:46521972-46618472	2	SLC9A7	no	no	no	no	no	no	no	no
X:46495023-46541970	2	SLC9A7	no	no	no	no	no	no	no	no
X:46387769-46388344	2	ZNF674	yes	no	no	no	yes	no	no	no
X:46306623-46309910	2	KRBOX4	yes	yes	yes	no	yes	yes	yes	no
X:44919266-44920664	2	KDM6A	yes	no	no	no	yes	no	no	no
X:44870205-44936071	2	KDM6A	no	no	no	no	no	no	no	no
X:44870205-44920664	2	KDM6A	no	no	no	no	no	no	no	no
X:44870205-44896934	2	KDM6A	no	no	no	no	no	no	no	no
X:43603355-43606068	2	MAOA	no	no	no	no	no	no	no	no
X:41598636-41712480	2	CASK	no	no	no	no	no	no	no	no
X:41419031-41519814	2	CASK	no	no	no	no	no	no	no	no
X:41055844-41058003	2	USP9X	no	no	no	no	no	no	no	no
X:41048561-41075905	2	USP9X	no	no	no	no	no	no	no	no
X:41031090-41078484	2	USP9X	no	no	no	no	no	no	no	no
X:41029247-41045895	2	USP9X	no	no	no	no	no	no	no	no
X:41026734-41031211	2	USP9X	no	no	no	no	no	no	no	no
X:41025124-41043928	2	USP9X	no	no	no	no	no	no	no	no
X:41003774-41043928	2	USP9X	no	no	no	no	no	no	no	no
X:41002543-41022130	2	USP9X	no	no	no	no	no	no	no	no
X:41000545-41078484	2	USP9X	no	no	no	no	no	no	no	no
X:40990709-41055612	2	USP9X	no	no	no	no	no	no	no	no
X:40982723-40982977	2	USP9X	no	no	no	no	yes	yes	yes	no
X:40518478-40518859	2	MED14	no	no	no	no	no	no	no	no
X:40513615-40560495	2	MED14	no	no	no	no	no	no	no	no
X:38008587-38019449	2	SRPX	no	no	no	no	no	no	no	no
X:37892786-37913675	2	SYTL5	no	no	no	no	no	no	no	no
X:37545132-37591383	2	XK	yes	yes	no	no	yes	yes	no	no
X:3746546-3747433	2	LOC389906	no	no	no	no	no	no	no	no
X:3744676-3747433	2	LOC389906	no	no	no	no	no	no	no	no
X:3530217-3573453	2	PRKX	no	no	no	no	no	no	no	no
X:2873456-2878461	2	ARSE	no	no	no	no	no	no	no	no
X:2873456-2876476	2	ARSE	no	no	no	no	no	no	no	no
X:2871183-2876476	2	ARSE	no	no	no	no	no	no	no	no
X:2761038-2795348	2	GYG2	no	no	no	no	no	no	no	no
X:24828014-25015102	2	POLA1	no	no	no	no	no	no	no	no
X:24828014-24844718	2	POLA1	no	no	no	no	no	no	no	no
X:24750486-24906239	2	POLA1,SCARNA23	no	no	no	no	no	no	no	no
X:24086080-24096927	2	EIF2S3	no	no	no	no	no	no	no	no
X:24078204-24080691	2	EIF2S3	no	no	no	no	no	no	no	no
X:23740786-23740870	2	ACOT9	no	no	no	no	no	no	no	no
X:23697281-23704514	2	PRDX4	no	no	no	no	no	no	no	no
X:22231020-22237220	2	PHEX,PTCHD1-AS	no	no	no	no	no	no	no	no
X:22186428-22208619	2	PHEX,PHEX-AS1	no	no	no	no	no	no	no	no
X:22108546-22244625	2	PHEX,PHEX-AS1,PTCHD1-AS	no	no	no	no	no	no	no	no
X:22108546-22237220	2	PHEX,PHEX-AS1,PTCHD1-AS	no	no	no	no	no	no	no	no
X:22095593-22108615	2	PHEX	no	no	no	no	no	no	no	no
X:22002421-22010830	2	SMS	no	no	no	no	no	no	no	no
X:21985313-21985434	2	SMS	no	no	no	no	no	no	no	no
X:21958714-22010830	2	SMS	no	no	no	no	no	no	no	no
X:21887615-21903541	2	MBTPS2	no	no	no	no	no	no	no	no
X:21869626-21871621	2	MBTPS2	no	no	no	no	no	no	no	no
X:20195113-20212386	2	RPS6KA3	no	no	no	no	no	no	no	no
X:20168028-20181158	2	RPS6KA3	yes	yes	no	no	yes	yes	no	no
X:19713729-19725102	2	SH3KBP1	no	no	no	no	no	no	no	no
X:19701940-19713859	2	SH3KBP1	no	no	no	no	no	no	no	no
X:19613066-19764559	2	SH3KBP1	no	no	no	no	no	no	no	no
X:19425305-19426743	2	MAP3K15	no	no	no	no	no	no	no	no
X:19416343-19428091	2	MAP3K15	no	no	no	no	no	no	no	no
X:19389076-19426743	2	MAP3K15	no	no	no	no	no	no	no	no
X:19367429-19368228	2	PDHA1	no	no	no	no	no	no	no	no
X:18917290-18972530	2	PHKA2	no	no	no	no	no	no	no	no
X:18917290-18918817	2	PHKA2	no	no	no	no	no	no	no	no
X:18525058-18528978	2	CDKL5	no	no	no	no	no	no	no	no
X:17047648-17080655	2	REPS2	no	no	no	no	no	no	no	no
X:17047648-17073073	2	REPS2	no	no	no	no	no	no	no	no
X:16867366-16881223	2	RBBP7	no	no	no	no	no	no	no	no
X:16836696-16838378	2	TXLNG	no	no	no	no	no	no	no	no
X:16711263-16721064	2	CTPS2	no	no	no	no	no	no	no	no
X:16711263-16716459	2	CTPS2	no	no	no	no	no	no	no	no
X:15782700-15792520	2	CA5B	no	no	no	no	no	no	no	no
X:15711085-15711181	2	CA5BP1	no	no	no	no	no	no	no	no
X:154743646-154743926	2	TMLHE	no	no	no	no	no	no	no	no
X:154741333-154743926	2	TMLHE	no	no	no	no	no	no	no	no
X:154736558-154736795	2	TMLHE	no	no	no	no	no	no	no	no
X:154305444-154351349	2	BRCC3	no	no	no	no	no	no	no	no
X:154301651-154306978	2	BRCC3	no	no	no	no	no	no	no	no
X:154185231-154189443	2	F8	no	no	no	no	no	no	no	no
X:15402923-15415653	2	PIR,PIR-FIGF	no	no	no	no	no	no	no	no
X:154011701-154013432	2	MPP1	no	no	no	no	no	no	no	no
X:153780202-153784591	2	IKBKG	no	no	no	no	no	no	no	no
X:153761790-153762375	2	G6PD	no	no	no	no	no	no	no	no
X:153760402-153761017	2	G6PD	no	no	no	no	no	no	no	no
X:153696645-153699660	2	PLXNA3	no	no	no	no	no	no	no	no
X:153691932-153698510	2	PLXNA3	no	no	no	no	no	no	no	no
X:153688496-153691862	2	PLXNA3	no	no	no	no	no	no	no	no
X:153677037-153678447	2	FAM50A	no	no	no	no	no	no	no	no
X:153677037-153678083	2	FAM50A	no	no	no	no	no	no	no	no
X:153664027-153664862	2	ATP6AP1	no	no	no	no	no	no	no	no
X:153663619-153663851	2	ATP6AP1	no	no	no	no	no	no	no	no
X:153657393-153664862	2	ATP6AP1	no	no	no	no	no	no	no	no
X:153627678-153628967	2	RPL10,SNORA70	no	no	no	no	no	no	no	no
X:153595099-153595218	2	FLNA	no	no	no	no	no	no	no	no
X:153590346-153590946	2	FLNA	no	no	no	no	no	no	no	no
X:153589675-153596458	2	FLNA	no	no	no	no	no	no	no	no
X:153588357-153588955	2	FLNA	no	no	no	no	no	no	no	no
X:153587613-153599729	2	FLNA	no	no	no	no	no	no	no	no
X:153587613-153594592	2	FLNA	no	no	no	no	no	no	no	no
X:153587613-153593087	2	FLNA	no	no	no	no	no	no	no	no
X:153586812-153593854	2	FLNA	no	no	no	no	no	no	no	no
X:153586812-153588273	2	FLNA	no	no	no	no	no	no	no	no
X:153585618-153595218	2	FLNA	no	no	no	no	no	no	no	no
X:153585618-153593325	2	FLNA	no	no	no	no	no	no	no	no
X:153585618-153586936	2	FLNA	no	no	no	no	no	no	no	no
X:153583192-153595007	2	FLNA	no	no	no	no	no	no	no	no
X:153583192-153586936	2	FLNA	no	no	no	no	no	no	no	no
X:153582282-153582851	2	FLNA	no	no	no	no	no	no	no	no
X:153581921-153595912	2	FLNA	no	no	no	no	no	no	no	no
X:153581139-153603006	2	FLNA	no	no	no	no	no	no	no	no
X:153581139-153595218	2	FLNA	no	no	no	no	no	no	no	no
X:153581139-153583440	2	FLNA	no	no	no	no	no	no	no	no
X:153581139-153583079	2	FLNA	no	no	no	no	no	no	no	no
X:153580251-153581292	2	FLNA	no	no	no	no	no	no	no	no
X:153579948-153582659	2	FLNA	no	no	no	no	no	no	no	no
X:153578016-153578235	2	FLNA	yes	no	no	no	yes	no	no	no
X:153577729-153577933	2	FLNA	no	no	no	no	no	no	no	no
X:153576899-153603006	2	FLNA	no	no	no	no	no	no	no	no
X:153576899-153594592	2	FLNA	no	no	no	no	no	no	no	no
X:153576899-153590700	2	FLNA	no	no	no	no	no	no	no	no
X:153576899-153586723	2	FLNA	no	no	no	no	no	no	no	no
X:153576899-153585991	2	FLNA	no	no	no	no	no	no	no	no
X:153576899-153583079	2	FLNA	no	no	no	no	no	no	no	no
X:153576899-153582095	2	FLNA	no	no	no	no	no	no	no	no
X:153576899-153581043	2	FLNA	no	no	no	no	yes	yes	yes	no
X:153576899-153578235	2	FLNA	no	no	no	no	no	no	no	no
X:153222075-153223700	2	HCFC1	no	no	no	no	no	no	no	no
X:153217039-153223700	2	HCFC1	no	no	no	no	no	no	no	no
X:153217039-153220993	2	HCFC1	no	no	no	no	no	no	no	no
X:153213007-153214837	2	HCFC1	no	no	no	no	no	no	no	no
X:153196215-153196300	2	NAA10	no	no	no	no	no	no	no	no
X:153195376-153199928	2	NAA10	no	no	no	no	no	no	no	no
X:153136244-153136634	2	L1CAM	no	no	no	no	no	no	no	no
X:153129776-153138152	2	L1CAM	no	no	no	no	no	no	no	no
X:153061888-153062007	2	SSR4	no	no	no	no	no	no	no	no
X:153031613-153043550	2	PLXNB3	no	no	no	no	no	no	no	no
X:153008440-153010216	2	ABCD1	yes	yes	no	no	yes	yes	no	no
X:152967461-152969549	2	BCAP31	no	no	no	no	no	no	no	no
X:152965946-152969549	2	BCAP31	no	no	no	no	no	no	no	no
X:152860004-152860137	2	FAM58A	no	no	no	no	no	no	no	no
X:152814097-152818727	2	ATP2B3	no	no	no	no	no	no	no	no
X:152599612-152618384	2	LOC105373378,ZNF275	no	no	no	no	no	no	no	no
X:152018808-152037907	2	NSDHL	no	no	no	no	no	no	no	no
X:151934651-151936231	2	MAGEA3	no	no	no	no	no	no	no	no
X:151130894-151131115	2	GABRE	no	no	no	no	no	no	no	no
X:150151892-150159248	2	HMGB3	no	no	no	no	no	no	no	no
X:150151762-150159248	2	HMGB3	no	no	no	no	no	no	no	no
X:149905713-149919712	2	MTMR1	no	no	no	no	no	no	no	no
X:149783061-149818374	2	MTM1	no	no	no	no	no	no	no	no
X:149631037-149642074	2	MAMLD1	no	no	no	no	no	no	no	no
X:14930370-14936904	2	MOSPD2	no	no	no	no	no	no	no	no
X:138884394-138886758	2	ATP11C	no	no	no	no	no	no	no	no
X:138832183-138832311	2	ATP11C	no	no	no	no	no	no	no	no
X:13795470-13798108	2	GPM6B	no	no	no	no	no	no	no	no
X:13762533-13767652	2	OFD1	no	no	no	no	no	no	no	no
X:135957416-135961612	2	RBMX,SNORD61	no	no	no	no	no	no	no	no
X:135092600-135106642	2	SLC9A6	no	no	no	no	no	no	no	no
X:135044230-135056134	2	MMGT1	no	no	no	no	no	no	no	no
X:134990247-134991938	2	SAGE1	no	no	no	no	yes	no	no	no
X:134290460-134305751	2	CT55	yes	yes	no	no	yes	yes	no	no
X:133607388-133632714	2	HPRT1	no	no	no	no	no	no	no	no
X:132795757-132888203	2	GPC3	no	no	no	no	no	no	no	no
X:131337052-131351834	2	RAP2C	yes	yes	yes	no	yes	yes	yes	no
X:131202242-131203691	2	STK26	no	no	no	no	no	no	no	no
X:12995025-12995149	2	TMSB4X	yes	no	no	no	yes	no	no	no
X:12994364-12994480	2	TMSB4X	no	no	no	no	no	no	no	no
X:12993225-12994480	2	TMSB4X	no	no	no	no	no	no	no	no
X:129813515-129813722	2	ENOX2	no	no	no	no	no	no	no	no
X:129377536-129394439	2	ZNF280C	no	no	no	no	no	no	no	no
X:129377536-129377839	2	ZNF280C	no	no	no	no	no	no	no	no
X:129171341-129192058	2	BCORL1	yes	yes	yes	no	yes	yes	yes	no
X:128674720-128691412	2	OCRL	no	no	no	no	no	no	no	no
X:128645780-128652424	2	SMARCA1	no	no	no	no	no	no	no	no
X:128630726-128645960	2	SMARCA1	no	no	no	no	no	no	no	no
X:12817325-12838922	2	PRPS2	no	no	no	no	no	no	no	no
X:12817325-12827451	2	PRPS2	no	no	no	no	no	no	no	no
X:123538880-123540339	2	TENM1	no	no	no	no	no	no	no	no
X:123195073-123197055	2	STAG2	no	no	no	no	no	no	no	no
X:122771893-122774473	2	THOC2	no	no	no	no	no	no	no	no
X:122766711-122772878	2	THOC2	no	no	no	no	no	no	no	no
X:122761543-122820564	2	THOC2	no	no	no	no	no	no	no	no
X:122757637-122830692	2	THOC2	no	no	no	no	no	no	no	no
X:119384606-119392251	2	ZBTB33	yes	no	no	no	yes	no	no	no
X:118967988-118985836	2	UPF3B	no	no	no	no	no	no	no	no
X:118967988-118972490	2	UPF3B	no	no	no	no	no	no	no	no
X:118920468-118923974	2	RPL39,SNORA69	no	no	no	no	no	no	no	no
X:117861558-117928496	2	IL13RA1	no	no	no	no	no	no	no	no
X:117773397-117788924	2	DOCK11	no	no	no	no	no	no	no	no
X:117772042-117773540	2	DOCK11	no	no	no	no	no	no	no	no
X:117762125-117817180	2	DOCK11	no	no	no	no	no	no	no	no
X:117700536-117722284	2	DOCK11	no	no	no	no	no	no	no	no
X:117532349-117538407	2	WDR44	no	no	no	no	no	no	no	no
X:114868311-114869358	2	PLS3	no	no	no	no	no	no	no	no
X:11130138-11135535	2	HCCS	no	no	no	no	no	no	no	no
X:107917974-107924186	2	COL4A5	no	no	no	no	no	no	no	no
X:107908736-107909824	2	COL4A5	no	no	no	no	no	no	no	no
X:107846193-107869579	2	COL4A5	no	no	no	no	no	no	no	no
X:107838738-107846291	2	COL4A5	no	no	no	no	no	no	no	no
X:107683153-107850122	2	COL4A5	no	no	no	no	no	no	no	no
X:106410878-106418423	2	NUP62CL	no	no	no	no	no	no	no	no
X:106390972-106396733	2	NUP62CL	no	no	no	no	no	no	no	no
X:106093254-106110092	2	TBC1D8B	no	no	no	no	no	no	no	no
X:106028294-106034464	2	RNF128	no	no	no	no	no	no	no	no
X:102470609-102472128	2	BEX4	yes	no	no	no	yes	no	no	no
X:102025279-102100948	2	LINC00630	no	no	no	no	no	no	no	no
X:101137259-101173606	2	ZMAT1	yes	yes	no	no	yes	yes	no	no
X:100629523-100630302	2	BTK	no	no	no	no	no	no	no	no
X:100381697-100400188	2	CENPI	no	no	no	no	no	no	no	no
X:100357262-100387445	2	CENPI	no	no	no	no	no	no	no	no
X:10031484-10066619	2	WWC3	no	no	no	no	no	no	no	no
Un_gl000220:100238-122829	2	LOC100507412,MIR6724-1,MIR6724-2,MIR6724-3,MIR6724-4,RNA45S5,RNA5-8S5	no	no	no	no	no	no	no	no
9:99797007-99797975	2	CTSV	no	no	no	no	no	no	no	no
9:99537069-99538527	2	ZNF510	yes	no	no	no	yes	no	no	no
9:99525787-99525914	2	ZNF510	no	no	no	no	no	no	no	no
9:99314077-99327765	2	CDC14B	no	no	no	no	no	no	no	no
9:99304107-99327765	2	CDC14B	no	no	no	no	no	no	no	no
9:99271954-99285702	2	CDC14B	no	no	no	no	no	no	no	no
9:99220660-99246915	2	HABP4	no	no	no	no	no	no	no	no
9:99126745-99126832	2	SLC35D2	no	no	no	no	no	no	no	no
9:98643150-98669553	2	ERCC6L2	no	no	no	no	no	no	no	no
9:97887367-97888863	2	FANCC	no	no	no	no	no	no	no	no
9:97869347-97873919	2	FANCC	no	no	no	no	no	no	no	no
9:97488950-97843062	2	C9orf3,MIR2278,MIR6081	no	no	no	no	no	no	no	no
9:97209104-97216352	2	MFSD14B	no	no	no	no	no	no	no	no
9:97207245-97216352	2	MFSD14B	no	no	no	no	no	no	no	no
9:97191470-97209218	2	MFSD14B	no	no	no	no	no	no	no	no
9:97177439-97203381	2	MFSD14B	no	no	no	no	no	no	no	no
9:96827015-96872138	2	PTPDC1	yes	yes	no	no	yes	yes	no	no
9:96392251-96429522	2	PHF2	no	no	no	no	no	no	no	no
9:96277948-96323532	2	FAM120A	no	no	no	no	no	no	no	no
9:96259752-96261168	2	FAM120A	no	no	no	no	no	no	no	no
9:96238537-96291862	2	FAM120A	no	no	no	no	no	no	no	no
9:96051069-96061543	2	WNK2	yes	no	no	no	yes	no	no	no
9:95874160-95875565	2	CARD19	no	no	no	no	no	no	no	no
9:95099822-95099911	2	CENPP	no	no	no	no	no	no	no	no
9:95050072-95050564	2	IARS	no	no	no	no	no	no	no	no
9:95036707-95050564	2	IARS	no	no	no	no	no	no	no	no
9:95033266-95033937	2	IARS	no	no	no	no	no	no	no	no
9:95027210-95032265	2	IARS	no	no	no	no	no	no	no	no
9:95021135-95022516	2	IARS	no	no	no	no	no	no	no	no
9:95018961-95030582	2	IARS	no	no	no	no	no	no	no	no
9:95014089-95032265	2	IARS	no	no	no	no	no	no	no	no
9:95012994-95014167	2	IARS	no	no	no	no	no	no	no	no
9:95009658-95014167	2	IARS	no	no	no	no	no	no	no	no
9:94991282-95048121	2	IARS	no	no	no	no	no	no	no	no
9:94984801-95015735	2	IARS	no	no	no	no	no	no	no	no
9:94484877-94487389	2	ROR2	no	no	no	no	no	no	no	no
9:91992440-91992601	2	SEMA4D	no	no	no	no	no	no	no	no
9:91943574-91943801	2	SECISBP2	no	no	no	no	no	no	no	no
9:91041296-91083520	2	SPIN1	no	no	no	no	no	no	no	no
9:90283511-90301654	2	DAPK1	no	no	no	no	no	no	no	no
9:90254268-90254613	2	DAPK1	no	no	no	no	no	no	no	no
9:88592277-88611492	2	NAA35	no	no	no	no	no	no	no	no
9:88233897-88248289	2	AGTPBP1	no	no	no	no	no	no	no	no
9:88200377-88248289	2	AGTPBP1	no	no	no	no	no	no	no	no
9:88200377-88211364	2	AGTPBP1	no	no	no	no	no	no	no	no
9:88190229-88275888	2	AGTPBP1	no	no	no	no	no	no	no	no
9:88190229-88261333	2	AGTPBP1	no	no	no	no	no	no	no	no
9:87549076-87570432	2	NTRK2	no	no	no	no	no	no	no	no
9:87338487-87367000	2	NTRK2	no	no	no	no	no	no	no	no
9:86588816-86591966	2	HNRNPK	no	no	no	no	no	no	no	no
9:86571078-86571663	2	C9orf64	yes	no	no	no	yes	no	no	no
9:86294689-86294952	2	UBQLN1	no	no	no	no	no	no	no	no
9:86292641-86294952	2	UBQLN1	no	no	no	no	no	no	no	no
9:86292641-86292876	2	UBQLN1	no	no	no	no	no	no	no	no
9:86284099-86293514	2	UBQLN1	no	no	no	no	no	no	no	no
9:86281264-86293514	2	UBQLN1	yes	no	no	no	yes	no	no	no
9:86276691-86284242	2	UBQLN1	no	no	no	no	no	no	no	no
9:86274877-86301070	2	UBQLN1	no	no	no	no	no	no	no	no
9:8523512-8525035	2	PTPRD	no	no	no	no	no	no	no	no
9:8499646-8525035	2	PTPRD	no	no	no	no	no	no	no	no
9:84268888-84268951	2	TLE1	no	no	no	no	no	no	no	no
9:84267128-84303596	2	TLE1	no	no	no	no	no	no	no	no
9:84267128-84300811	2	TLE1	no	no	no	no	no	no	no	no
9:84267098-84300811	2	TLE1	no	no	no	no	no	no	no	no
9:84267098-84300635	2	TLE1	no	no	no	no	no	no	no	no
9:84202837-84302349	2	TLE1	no	no	no	no	no	no	no	no
9:84202837-84267203	2	TLE1	no	no	no	no	no	no	no	no
9:84202837-84249216	2	TLE1	no	no	no	no	no	no	no	no
9:84198597-84199220	2	TLE1	no	no	no	no	no	no	no	no
9:82267507-82268990	2	TLE4	no	no	no	no	no	no	no	no
9:82267504-82323165	2	TLE4	no	no	no	no	no	no	no	no
9:82267504-82319817	2	TLE4	no	no	no	no	no	no	no	no
9:82242288-82268990	2	TLE4	no	no	no	no	no	no	no	no
9:82189787-82268990	2	TLE4	no	no	no	no	no	no	no	no
9:80916869-80943104	2	PSAT1	no	no	no	no	no	no	no	no
9:80912058-80916939	2	PSAT1	no	no	no	no	no	no	no	no
9:80863206-80879232	2	CEP78	no	no	no	no	no	no	no	no
9:80409378-80409508	2	GNAQ	no	no	no	no	no	no	no	no
9:79954431-79966362	2	VPS13A	no	no	no	no	no	no	no	no
9:79952170-79986065	2	VPS13A	no	no	no	no	no	no	no	no
9:79890413-79898566	2	VPS13A	no	no	no	no	no	no	no	no
9:79244107-79251473	2	PRUNE2	no	no	no	no	no	no	no	no
9:78686641-78686814	2	PCSK5	no	no	no	no	no	no	no	no
9:78638653-78641953	2	PCSK5	no	no	no	no	no	no	no	no
9:78601047-78638797	2	PCSK5	no	no	no	no	no	no	no	no
9:77611362-77614786	2	C9orf41-AS1,CARNMT1	no	no	no	no	no	no	no	no
9:77599822-77632364	2	C9orf41-AS1,CARNMT1	no	no	no	no	no	no	no	no
9:75778391-75785307	2	ANXA1	no	no	no	no	no	no	no	no
9:75555063-75555168	2	ALDH1A1	no	no	no	no	no	no	no	no
9:75431058-75445598	2	TMC1	no	no	no	no	no	no	no	no
9:74484998-74489999	2	ABHD17B	no	no	no	no	no	no	no	no
9:74364958-74365301	2	TMEM2	no	no	no	no	no	no	no	no
9:74324174-74332995	2	TMEM2	no	no	no	no	no	no	no	no
9:74309424-74324390	2	TMEM2	no	no	no	no	no	no	no	no
9:74305007-74309523	2	TMEM2	no	no	no	no	no	no	no	no
9:730050-738504	2	KANK1	no	no	no	no	no	no	no	no
9:72999512-73002921	2	KLF9	no	no	no	no	no	no	no	no
9:72892225-72939059	2	SMC5	no	no	no	no	no	no	no	no
9:72873877-72959185	2	SMC5	yes	yes	yes	no	yes	yes	yes	no
9:72347054-72349170	2	PTAR1	no	no	no	no	no	no	no	no
9:72338241-72356774	2	PTAR1	no	no	no	no	no	no	no	no
9:72324442-72347268	2	PTAR1	no	no	no	no	no	no	no	no
9:72324437-72356774	2	PTAR1	yes	yes	yes	no	yes	yes	yes	yes
9:71538217-71555706	2	PIP5K1B	no	no	no	no	no	no	no	no
9:7128065-7175648	2	KDM4C	no	no	no	no	no	no	no	no
9:7128065-7165357	2	KDM4C	no	no	no	no	no	no	no	no
9:70993114-71007389	2	PGM5	no	no	no	no	no	no	no	no
9:70472571-70472659	2	CBWD5	no	no	no	no	no	no	no	no
9:7046861-7128236	2	KDM4C	no	no	no	no	no	no	no	no
9:6980924-6981118	2	KDM4C	no	no	no	no	no	no	no	no
9:69259221-69262593	2	CBWD5,CBWD6	no	no	no	no	no	no	no	no
9:6792971-7103870	2	KDM4C	no	no	no	no	no	no	no	no
9:6553367-6553509	2	GLDC	yes	yes	yes	yes	no	no	no	no
9:6532463-6595119	2	GLDC	no	no	no	no	no	no	no	no
9:6477621-6499931	2	UHRF2	no	no	no	no	no	no	no	no
9:6420911-6500709	2	UHRF2	no	no	no	no	no	no	no	no
9:6420911-6481766	2	UHRF2	no	no	no	no	no	no	no	no
9:6420911-6421142	2	UHRF2	no	no	no	no	no	no	no	no
9:5825091-5831028	2	ERMP1	no	no	no	no	no	no	no	no
9:5797816-5831028	2	ERMP1	no	no	no	no	no	no	no	no
9:5748584-5748714	2	RIC1	no	no	no	no	no	no	no	no
9:5720613-5738538	2	RIC1	no	no	no	no	no	no	no	no
9:5068546-5068847	2	JAK2	no	no	no	no	no	no	no	no
9:5044402-5044520	2	JAK2	no	no	no	no	no	no	no	no
9:4844524-4849550	2	RCL1	no	no	no	no	no	no	no	no
9:473193-732617	2	KANK1	no	no	no	no	no	no	no	no
9:473193-713464	2	KANK1	no	no	no	no	no	no	no	no
9:43800863-43828221	2	CNTNAP3B,CNTNAP3P2	no	no	no	no	no	no	no	no
9:4191785-4286523	2	GLIS3	no	no	no	no	no	no	no	no
9:4117767-4286523	2	GLIS3	no	no	no	no	no	no	no	no
9:39165929-39166073	2	CNTNAP3	no	no	no	no	no	no	no	no
9:39109156-39109284	2	CNTNAP3	no	no	no	no	no	no	no	no
9:39102493-39193272	2	CNTNAP3	no	no	no	no	no	no	no	no
9:37588411-37588929	2	TOMM5	yes	no	no	no	yes	no	no	no
9:37521565-37541771	2	FBXO10	no	no	no	no	no	no	no	no
9:37492278-37503693	2	POLR1E	no	no	no	no	no	no	no	no
9:37429728-37430643	2	GRHPR	no	no	no	no	no	no	no	no
9:37302184-37304310	2	ZCCHC7	no	no	no	no	no	no	no	no
9:37120601-37305711	2	ZCCHC7	no	no	no	no	no	no	no	no
9:36674830-36677679	2	MELK	yes	no	no	no	yes	no	no	no
9:36651742-36651874	2	MELK	no	no	no	no	no	no	no	no
9:36597218-36643080	2	MELK	no	no	no	no	no	no	no	no
9:36589532-36607670	2	MELK	no	no	no	no	no	no	no	no
9:36369715-36376124	2	RNF38	no	no	no	no	no	no	no	no
9:36351111-36353328	2	RNF38	no	no	no	no	no	no	no	no
9:36344828-36353328	2	RNF38	no	no	no	no	no	no	no	no
9:36198975-36212059	2	CLTA	no	no	no	no	no	no	no	no
9:36197547-36204176	2	CLTA	no	no	no	no	no	no	no	no
9:35846465-35846992	2	TMEM8B	no	no	no	no	no	no	no	no
9:35740821-35741061	2	GBA2	no	no	no	no	no	no	no	no
9:35720035-35722918	2	TLN1	no	no	no	no	no	no	no	no
9:35719736-35722918	2	TLN1	no	no	no	no	no	no	no	no
9:35712831-35722220	2	TLN1	no	no	no	no	yes	no	no	no
9:35711251-35721800	2	TLN1	no	no	no	no	no	no	no	no
9:35710793-35719624	2	TLN1	no	no	no	no	no	no	no	no
9:35708337-35719624	2	MIR6852,TLN1	no	no	no	no	no	no	no	no
9:35707344-35724956	2	MIR6852,TLN1	no	no	no	no	no	no	no	no
9:35705547-35708481	2	TLN1	no	no	no	no	no	no	no	no
9:35705547-35706108	2	TLN1	no	no	no	no	no	no	no	no
9:35703771-35717783	2	MIR6852,TLN1	no	no	no	no	no	no	no	no
9:35703771-35704495	2	TLN1	no	no	no	no	no	no	no	no
9:35700187-35714370	2	MIR6852,TLN1	no	no	no	no	no	no	no	no
9:35699970-35703673	2	TLN1	no	no	no	no	no	no	no	no
9:35699028-35711789	2	MIR6852,TLN1	no	no	no	no	no	no	no	no
9:35697333-35698169	2	TLN1	no	no	no	no	no	no	no	no
9:35380466-35384311	2	UNC13B	no	no	no	no	no	no	no	no
9:35310463-35384311	2	UNC13B	no	no	no	no	no	no	no	no
9:35236465-35390711	2	UNC13B	no	no	no	no	no	no	no	no
9:35105678-35106006	2	FAM214B	no	no	no	no	no	no	no	no
9:35099888-35103154	2	STOML2	no	no	no	no	no	no	no	no
9:34613547-34614195	2	DCTN3	no	no	no	no	no	no	no	no
9:34286614-34290387	2	KIF24	no	no	no	no	no	no	no	no
9:34269254-34306439	2	KIF24	no	no	no	no	no	no	no	no
9:34259593-34271928	2	KIF24	no	no	no	no	no	no	no	no
9:34017047-34017187	2	UBAP2	no	no	no	no	no	no	no	no
9:33996220-34048885	2	UBAP2	no	no	no	no	no	no	no	no
9:33986757-34017187	2	UBAP2	no	no	no	no	no	no	no	no
9:33960823-33973235	2	UBAP2	no	no	no	no	no	no	no	no
9:33953282-33973235	2	UBAP2	no	no	no	no	no	no	no	no
9:33953282-33971752	2	UBAP2	no	no	no	no	no	no	no	no
9:33953282-33956144	2	UBAP2	no	no	no	no	no	no	no	no
9:33948371-33963789	2	SNORD121A,UBAP2	no	no	no	no	no	no	no	no
9:33948371-33956144	2	SNORD121A,UBAP2	no	no	no	no	no	no	no	no
9:33948371-33948585	2	UBAP2	no	no	no	no	no	no	no	no
9:33944362-33973235	2	SNORD121A,UBAP2	no	no	no	no	no	no	no	no
9:33941646-33963789	2	SNORD121A,UBAP2	no	no	no	no	no	no	no	no
9:33941646-33956144	2	SNORD121A,UBAP2	no	no	no	no	no	no	no	no
9:33941646-33943587	2	UBAP2	no	no	no	no	no	no	no	no
9:33935836-33944637	2	UBAP2	no	no	no	no	no	no	no	no
9:33932559-34011662	2	SNORD121A,SNORD121B,UBAP2	no	no	no	no	no	no	no	no
9:33923792-33927078	2	UBAP2	no	no	no	no	no	no	no	no
9:33921690-33973235	2	SNORD121A,SNORD121B,UBAP2	no	no	no	no	no	no	no	no
9:33921690-33963789	2	SNORD121A,SNORD121B,UBAP2	yes	yes	no	no	yes	yes	no	no
9:336581-368135	2	DOCK8	no	no	no	no	no	no	no	no
9:33528724-33534505	2	ANKRD18B	no	no	no	no	no	no	no	no
9:33468749-33469119	2	NOL6	no	no	no	no	no	no	no	no
9:33366626-33367617	2	NFX1	no	no	no	no	no	no	no	no
9:33351557-33367617	2	NFX1	no	no	no	no	no	no	no	no
9:33351557-33351788	2	NFX1	no	no	no	no	no	no	no	no
9:33328578-33347115	2	NFX1	no	no	no	no	no	no	no	no
9:33318728-33352717	2	NFX1	no	no	no	no	no	no	no	no
9:3330258-3489428	2	RFX3	no	no	no	no	no	no	no	no
9:33293677-33295425	2	NFX1	no	no	no	no	no	no	no	no
9:33110638-33120604	2	B4GALT1	no	no	no	no	no	no	no	no
9:33041849-33060582	2	SMU1	no	no	no	no	no	no	no	no
9:33041849-33056962	2	SMU1	no	no	no	no	no	no	no	no
9:33026472-33037113	2	DNAJA1	no	no	no	no	no	no	no	no
9:33025208-33039062	2	DNAJA1	no	no	no	no	no	no	no	no
9:3301545-3346764	2	RFX3	no	no	no	no	no	no	no	no
9:32989756-32997346	2	APTX	no	no	no	no	no	no	no	no
9:3248031-3346764	2	RFX3	no	no	no	no	no	no	no	no
9:2837179-2838517	2	PUM3	no	no	no	no	no	no	no	no
9:26913876-26917163	2	PLAA	no	no	no	no	no	no	no	no
9:2643627-2647592	2	VLDLR	no	no	no	no	no	no	no	no
9:2643266-2643521	2	VLDLR	yes	yes	no	no	yes	yes	no	no
9:23704915-23762247	2	ELAVL2	no	no	no	no	no	no	no	no
9:22046749-22064017	2	CDKN2B-AS1	no	no	no	no	no	no	no	no
9:22046315-22097363	2	CDKN2B-AS1	no	no	no	no	no	no	no	no
9:21815431-21818201	2	MTAP	no	no	no	no	no	no	no	no
9:21476897-21477034	2	MIR31HG	no	no	no	no	no	no	no	no
9:20986286-20988428	2	FOCAD	no	no	no	no	no	no	no	no
9:20907148-20926416	2	FOCAD	no	no	no	no	no	no	no	no
9:20881869-20933102	2	FOCAD	no	no	no	no	no	no	no	no
9:20866927-20874806	2	FOCAD	no	no	no	no	no	no	no	no
9:20862576-20948392	2	FOCAD	no	no	no	no	no	no	no	no
9:20862576-20885229	2	FOCAD	no	no	no	no	no	no	no	no
9:20862576-20874806	2	FOCAD	no	no	no	no	no	no	no	no
9:20862576-20867011	2	FOCAD	no	no	no	no	no	no	no	no
9:20862576-20862711	2	FOCAD	no	no	no	no	no	no	no	no
9:20819794-20923767	2	FOCAD	no	no	no	no	no	no	no	no
9:20789349-20946819	2	FOCAD	no	no	no	no	no	no	no	no
9:20764867-20907241	2	FOCAD	no	no	no	no	no	no	no	no
9:20740234-20912953	2	FOCAD	no	no	no	no	no	no	no	no
9:20720378-20874806	2	FOCAD	no	no	no	no	no	no	no	no
9:20717792-20933102	2	FOCAD	no	no	no	no	no	no	no	no
9:20717792-20874806	2	FOCAD	no	no	no	no	no	no	no	no
9:20694518-20765072	2	FOCAD,MIR491	no	no	no	no	no	no	no	no
9:2015341-2088613	2	SMARCA2	no	no	no	no	no	no	no	no
9:19446181-19446416	2	ACER2	no	no	no	no	no	no	no	no
9:19423859-19446416	2	ACER2	no	no	no	no	no	no	no	no
9:19376491-19378916	2	RPS6	yes	no	no	no	yes	no	no	no
9:19298053-19358158	2	DENND4C	no	no	no	no	no	no	no	no
9:19063005-19063578	2	HAUS6	no	no	no	no	no	no	no	no
9:18657636-18662071	2	ADAMTSL1	no	no	no	no	no	no	no	no
9:18574027-18574264	2	ADAMTSL1	no	no	no	no	no	no	no	no
9:16738357-16738483	2	BNC2	no	no	no	no	no	no	no	no
9:16685542-16738483	2	BNC2	no	no	no	no	no	no	no	no
9:16435031-16437522	2	BNC2	no	no	no	no	no	no	no	no
9:162431-172172	2	CBWD1	no	no	no	no	no	no	no	no
9:15464064-15466857	2	PSIP1	no	no	no	no	no	no	no	no
9:15444599-15461803	2	SNAPC3	no	no	no	no	no	no	no	no
9:15189571-15226010	2	TTC39B	no	no	no	no	no	no	no	no
9:15186584-15203888	2	TTC39B	no	no	no	no	no	no	no	no
9:14819231-14823325	2	FREM1	no	no	no	no	no	no	no	no
9:14112997-14113080	2	NFIB	no	no	no	no	no	no	no	no
9:140711890-140728976	2	EHMT1	no	no	no	no	no	no	no	no
9:140637822-140638542	2	EHMT1	no	no	no	no	no	no	no	no
9:140348842-140350938	2	NSMF	no	no	no	no	no	no	no	no
9:140344050-140346887	2	MIR7114,NSMF	no	no	no	no	no	no	no	no
9:140166532-140168000	2	NELFB	no	no	no	no	no	no	no	no
9:140161691-140168000	2	NELFB	yes	yes	yes	no	yes	yes	yes	no
9:140158696-140168000	2	NELFB	no	no	no	no	no	no	no	no
9:140150358-140150880	2	NELFB	no	no	no	no	no	no	no	no
9:140086068-140095163	2	TPRN	no	no	no	no	no	no	no	no
9:140086068-140086817	2	TPRN	no	no	no	no	no	no	no	no
9:140086068-140086626	2	TPRN	no	no	no	no	no	no	no	no
9:140006563-140007739	2	DPP7	no	no	no	no	no	no	no	no
9:139935513-139935639	2	NPDC1	no	no	no	no	no	no	no	no
9:139902380-139903074	2	ABCA2	no	no	no	no	no	no	no	no
9:139886869-139888428	2	C9orf142	yes	yes	yes	no	yes	yes	yes	no
9:139886869-139887426	2	C9orf142	no	no	no	no	no	no	no	no
9:139834884-139839206	2	FBXW5	yes	yes	no	no	yes	yes	no	no
9:139757739-139760738	2	EDF1	no	no	no	no	no	no	no	no
9:139756910-139757900	2	EDF1	no	no	no	no	no	no	no	no
9:139756570-139758323	2	EDF1	no	no	no	no	no	no	no	no
9:139752851-139755251	2	MAMDC4	no	no	no	no	no	no	no	no
9:139749213-139750601	2	MAMDC4	no	no	no	no	no	no	no	no
9:139748443-139748528	2	MAMDC4	no	no	no	no	no	no	no	no
9:139564365-139564782	2	EGFL7	no	no	no	no	no	no	no	no
9:139559146-139559237	2	EGFL7	no	no	no	no	no	no	no	no
9:139402406-139403523	2	NOTCH1	no	no	no	no	no	no	no	no
9:139400978-139405257	2	NOTCH1	no	no	no	no	no	no	no	no
9:139388895-139438554	2	MIR4673,NOTCH1	no	no	no	no	no	no	no	no
9:139350504-139354007	2	SEC16A	no	no	no	no	no	no	no	no
9:139282895-139289875	2	SNAPC4	no	no	no	no	no	no	no	no
9:139270028-139292889	2	SNAPC4	yes	yes	yes	no	yes	yes	yes	no
9:139230422-139231529	2	GPSM1	no	no	no	no	no	no	no	no
9:138905709-138908275	2	NACC2	no	no	no	no	no	no	no	no
9:138847140-138847261	2	UBAC1	no	no	no	no	no	no	no	no
9:138774661-138774924	2	CAMSAP1	no	no	no	no	no	no	no	no
9:138742167-138774924	2	CAMSAP1	no	no	no	no	no	no	no	no
9:137982040-137998701	2	OLFM1	no	no	no	no	no	no	no	no
9:137707780-137717750	2	COL5A1,LOC101448202	no	no	no	no	no	no	no	no
9:137703337-137717750	2	COL5A1,LOC101448202	no	no	no	no	no	no	no	no
9:137701028-137717750	2	COL5A1,LOC101448202	no	no	no	no	no	no	no	no
9:137619111-137717750	2	COL5A1,LOC101448202	no	no	no	no	no	no	no	no
9:137593016-137593179	2	COL5A1	no	no	no	no	no	no	no	no
9:137591754-137655583	2	COL5A1	no	no	no	no	no	no	no	no
9:137582757-137703445	2	COL5A1	no	no	no	no	no	no	no	no
9:137582757-137701136	2	COL5A1	no	no	no	no	no	no	no	no
9:137293477-137313651	2	RXRA	no	no	no	no	no	no	no	no
9:137021627-137025094	2	WDR5	yes	yes	yes	yes	yes	yes	yes	yes
9:137006631-137019663	2	WDR5	no	no	no	no	no	no	no	no
9:137004941-137005080	2	WDR5	no	no	no	no	no	no	no	no
9:137004913-137005933	2	WDR5	no	no	no	no	no	no	no	no
9:136672379-136677338	2	VAV2	no	no	no	no	no	no	no	no
9:136653475-136677338	2	VAV2	no	no	no	no	no	no	no	no
9:136254215-136271220	2	REXO4,STKLD1	no	no	no	no	no	no	no	no
9:136234134-136234321	2	SURF4	no	no	no	no	no	no	no	no
9:136217451-136218280	2	RPL7A,SNORD36C	no	no	no	no	no	no	no	no
9:136217094-136217174	2	RPL7A	no	no	no	no	no	no	no	no
9:136216405-136218280	2	RPL7A,SNORD36A,SNORD36B,SNORD36C	no	no	no	no	no	no	no	no
9:135926169-135930196	2	GTF3C5,MIR6877	no	no	no	no	no	no	no	no
9:135917473-135930351	2	GTF3C5,MIR6877	no	no	no	no	no	no	no	no
9:135533473-135535167	2	DDX31	no	no	no	no	no	no	no	no
9:135523818-135525685	2	DDX31	no	no	no	no	no	no	no	no
9:135267462-135271898	2	TTF1	no	no	no	no	no	no	no	no
9:135254445-135275645	2	TTF1	no	no	no	no	no	no	no	no
9:135136826-135211902	2	SETX	no	no	no	no	no	no	no	no
9:134526196-134526336	2	RAPGEF1	no	no	no	no	no	no	no	no
9:134399182-134404425	2	POMT1,UCK1	no	no	no	no	no	no	no	no
9:134354638-134357195	2	PRRC2B	no	no	no	no	no	no	no	no
9:134353860-134357949	2	PRRC2B	no	no	no	no	no	no	no	no
9:134353130-134367647	2	PRRC2B,SNORD62A,SNORD62B	no	no	no	no	no	no	no	no
9:134353130-134363483	2	PRRC2B,SNORD62A,SNORD62B	no	no	no	no	no	no	no	no
9:134353130-134357949	2	PRRC2B	no	no	no	no	no	no	no	no
9:134353130-134354006	2	PRRC2B	no	no	no	no	no	no	no	no
9:134330462-134354006	2	PRRC2B	no	no	no	no	no	no	no	no
9:134319571-134322593	2	PRRC2B	no	no	no	no	no	no	no	no
9:134138864-134145880	2	FAM78A	no	no	no	no	no	no	no	no
9:134133464-134151906	2	FAM78A	yes	yes	yes	no	yes	yes	yes	yes
9:134103546-134109091	2	NUP214	no	no	no	no	no	no	no	no
9:134064439-134109091	2	NUP214	no	no	no	no	no	no	no	no
9:134064439-134064518	2	NUP214	no	no	no	no	no	no	no	no
9:134034769-134039531	2	NUP214	no	no	no	no	no	no	no	no
9:134021515-134021691	2	NUP214	no	no	no	no	no	no	no	no
9:134002910-134004864	2	NUP214	no	no	no	no	no	no	no	no
9:133995621-133998539	2	AIF1L	yes	no	no	no	yes	no	no	no
9:133729450-133753954	2	ABL1	no	no	no	no	no	no	no	no
9:133729450-133747600	2	ABL1	no	no	no	no	no	no	no	no
9:133589267-133763062	2	ABL1	yes	no	no	no	yes	no	no	no
9:133574715-133580452	2	EXOSC2	no	no	no	no	no	no	no	no
9:133507328-133513739	2	FUBP3	no	no	no	no	no	no	no	no
9:133454959-133513739	2	FUBP3,MIR6856	yes	yes	yes	yes	yes	yes	yes	yes
9:133370253-133374957	2	ASS1	no	no	no	no	no	no	no	no
9:133364719-133370410	2	ASS1	no	no	no	no	no	no	no	no
9:133333787-133339554	2	ASS1	no	no	no	no	no	no	no	no
9:132862907-132872705	2	GPR107	no	no	no	no	no	no	no	no
9:132853154-132854660	2	GPR107	no	no	no	no	no	no	no	no
9:132848698-132902448	2	GPR107	no	no	no	no	no	no	no	no
9:132662704-132720832	2	FNBP1	no	no	no	no	no	no	no	no
9:132662243-132662826	2	FNBP1	no	no	no	no	no	no	no	no
9:132597695-132637234	2	MIR6855,USP20	no	no	no	no	no	no	no	no
9:132594174-132594252	2	C9orf78	no	no	no	no	no	no	no	no
9:132584859-132585125	2	TOR1A	no	no	no	no	no	no	no	no
9:132575220-132586441	2	TOR1A	yes	yes	yes	no	yes	yes	yes	no
9:132575220-132580926	2	TOR1A	no	no	no	no	no	no	no	no
9:132510933-132511016	2	PTGES	no	no	no	no	no	no	no	no
9:131909665-131911225	2	PTPA	no	no	no	no	no	no	no	no
9:131891263-131893918	2	PTPA	no	no	no	no	no	no	no	no
9:131811659-131830611	2	MIGA2	no	no	no	no	no	no	no	no
9:131770312-131771625	2	SH3GLB2	no	no	no	no	no	no	no	no
9:131760429-131762084	2	NUP188	no	no	no	no	no	no	no	no
9:131755475-131764255	2	NUP188	no	no	no	no	no	no	no	no
9:131752398-131760902	2	NUP188	no	no	no	no	no	no	no	no
9:131750325-131756721	2	NUP188	no	no	no	no	no	no	no	no
9:131749867-131749996	2	NUP188	no	no	no	no	no	no	no	no
9:131747178-131760507	2	NUP188	no	no	no	no	no	no	no	no
9:131745180-131745829	2	NUP188	no	no	no	no	no	no	no	no
9:131742884-131761596	2	NUP188	no	no	no	no	no	no	no	no
9:131742884-131744980	2	NUP188	no	no	no	no	no	no	no	no
9:131735438-131749154	2	NUP188	no	no	no	no	no	no	no	no
9:131733036-131749996	2	NUP188	no	no	no	no	no	no	no	no
9:131731678-131750465	2	NUP188	no	no	no	no	no	no	no	no
9:131721293-131769374	2	NUP188	no	no	no	no	no	no	no	no
9:131718628-131744980	2	NUP188	no	no	no	no	no	no	no	no
9:131597601-131598384	2	KYAT1	no	no	no	no	no	no	no	no
9:131553658-131566398	2	TBC1D13	no	no	no	no	no	no	no	no
9:131553658-131565739	2	TBC1D13	no	no	no	no	no	no	no	no
9:131502209-131516238	2	ZER1	no	no	no	no	no	no	no	no
9:131480603-131482107	2	PKN3	no	no	no	no	no	no	no	no
9:131475330-131483199	2	PKN3,ZDHHC12	no	no	no	no	no	no	no	no
9:131456237-131456321	2	SET	no	no	no	no	no	no	no	no
9:131456234-131456321	2	SET	yes	no	no	no	yes	no	no	no
9:131455916-131458675	2	SET	no	no	no	no	no	no	no	no
9:131453448-131458675	2	SET	no	no	no	no	no	no	no	no
9:131396967-131399306	2	MIR1268A,WDR34	no	no	no	no	no	no	no	no
9:131395939-131398717	2	MIR1268A,SPTAN1,WDR34	no	no	no	no	no	no	no	no
9:131371929-131395944	2	MIR1268A,SPTAN1,WDR34	no	no	no	no	no	no	no	no
9:131370408-131388966	2	MIR1268A,SPTAN1	no	no	no	no	no	no	no	no
9:131362358-131387458	2	MIR1268A,SPTAN1	no	no	no	no	no	no	no	no
9:131362358-131371256	2	MIR1268A,SPTAN1	no	no	no	no	no	no	no	no
9:131362358-131370555	2	MIR1268A,SPTAN1	no	no	no	no	no	no	no	no
9:131362358-131367756	2	MIR1268A,SPTAN1	no	no	no	no	no	no	no	no
9:131343200-131394763	2	MIR1268A,SPTAN1	no	no	no	no	no	no	no	no
9:131314836-131361966	2	MIR1268A,SPTAN1	no	no	no	no	no	no	no	no
9:131289457-131289804	2	GLE1,MIR1268A	no	no	no	no	no	no	no	no
9:131271154-131302156	2	GLE1,MIR1268A	yes	yes	yes	no	yes	yes	yes	no
9:131271154-131295934	2	GLE1,MIR1268A	no	no	no	no	no	no	no	no
9:131271154-131289804	2	GLE1,MIR1268A	no	no	no	no	no	no	no	no
9:13123151-13186385	2	MPDZ	no	no	no	no	no	no	no	no
9:131231461-131245166	2	MIR1268A,ODF2	no	no	no	no	no	no	no	no
9:131112762-131115820	2	MIR1268A,SLC27A4	no	no	no	no	no	no	no	no
9:131085277-131096351	2	COQ4	no	no	no	no	no	no	no	no
9:131018107-131020477	2	GOLGA2	no	no	no	no	no	no	no	no
9:130980509-131013219	2	DNM1,MIR199B,MIR3154	no	no	no	no	no	no	no	no
9:130947825-130948055	2	CIZ1	no	no	no	no	no	no	no	no
9:130884818-130885018	2	PTGES2	no	no	no	no	no	no	no	no
9:130882971-130883552	2	PTGES2	yes	yes	yes	yes	yes	yes	yes	no
9:130687385-130688258	2	PIP5KL1	no	no	no	no	no	no	no	no
9:130674546-130678773	2	ST6GALNAC4	no	no	no	no	no	no	no	no
9:130577290-130579482	2	ENG,LOC102723566	no	no	no	no	no	no	no	no
9:130427525-130432237	2	STXBP1	no	no	no	no	no	no	no	no
9:130217854-130219672	2	LRSAM1	no	no	no	no	no	no	no	no
9:130209952-130210702	2	RPL12	no	no	no	no	no	no	no	no
9:130165938-130167844	2	SLC2A8	no	no	no	no	no	no	no	no
9:130101923-130104613	2	GARNL3	no	no	no	no	no	no	no	no
9:129102786-129148937	2	MVB12B	no	no	no	no	no	no	no	no
9:128691933-128724493	2	PBX3	no	no	no	no	no	no	no	no
9:128677964-128697886	2	PBX3	no	no	no	no	no	no	no	no
9:128230250-128246862	2	MAPKAP1	no	no	no	no	no	no	no	no
9:128104497-128127290	2	GAPVD1	yes	yes	yes	no	yes	yes	yes	no
9:128088694-128099870	2	GAPVD1	no	no	no	no	no	no	no	no
9:128067341-128099870	2	GAPVD1	no	no	no	no	no	no	no	no
9:128061168-128061385	2	GAPVD1	no	no	no	no	no	no	no	no
9:127997126-128002588	2	HSPA5	no	no	no	no	no	no	no	no
9:127965286-127970000	2	RABEPK	no	no	no	no	no	no	no	no
9:127915811-127916264	2	PPP6C	no	no	no	no	no	no	no	no
9:127733648-127734123	2	SCAI	no	no	no	no	no	no	no	no
9:127700855-127702434	2	GOLGA1	no	no	no	no	no	no	no	no
9:127700855-127701145	2	GOLGA1	no	no	no	no	no	no	no	no
9:127661607-127662826	2	GOLGA1	no	no	no	no	no	no	no	no
9:127652667-127674305	2	GOLGA1	no	no	no	no	no	no	no	no
9:127620157-127620346	2	RPL35,WDR38	no	no	no	no	no	no	no	no
9:127115743-127115988	2	LOC100129034,PSMB7	yes	yes	no	no	yes	yes	no	no
9:127064214-127101944	2	NEK6	no	no	no	no	no	no	no	no
9:127064214-127088717	2	NEK6	no	no	no	no	no	no	no	no
9:127064214-127083848	2	NEK6	no	no	no	no	no	no	no	no
9:127064214-127076264	2	NEK6	no	no	no	no	no	no	no	no
9:126554865-126641300	2	DENND1A	no	no	no	no	no	no	no	no
9:126531792-126554909	2	DENND1A	no	no	no	no	no	no	no	no
9:126429304-126433650	2	DENND1A	no	no	no	no	no	no	no	no
9:126392654-126554909	2	DENND1A	no	no	no	no	no	no	no	no
9:126165680-126202770	2	DENND1A	no	no	no	no	no	no	no	no
9:125772632-125838565	2	GPR21,RABGAP1	no	no	no	no	no	no	no	no
9:125759537-125839041	2	GPR21,RABGAP1	no	no	no	no	no	no	no	no
9:125652590-125652824	2	RC3H2	no	no	no	no	no	no	no	no
9:125627627-125659855	2	RC3H2,SNORD90	no	no	no	no	no	no	no	no
9:125622195-125642404	2	RC3H2	no	no	no	no	no	no	no	no
9:125617462-125659855	2	RC3H2,SNORD90	yes	no	no	no	yes	no	no	no
9:125617462-125643073	2	RC3H2,SNORD90	no	no	no	no	no	no	no	no
9:125617462-125622410	2	RC3H2	no	no	no	no	no	no	no	no
9:125616463-125616894	2	RC3H2	no	no	no	no	no	no	no	no
9:125048317-125048445	2	MRRF	no	no	no	no	no	no	no	no
9:125047447-125048445	2	MRRF	no	no	no	no	no	no	no	no
9:125047447-125048225	2	MRRF	no	no	no	no	no	no	no	no
9:125042721-125048445	2	MRRF	no	no	no	no	no	no	no	no
9:125033126-125085742	2	MRRF	no	no	no	no	no	no	no	no
9:124751473-124752049	2	TTLL11	no	no	no	no	no	no	no	no
9:124030379-124045670	2	GSN,GSN-AS1	no	no	no	no	no	no	no	no
9:123742360-123805444	2	C5	no	no	no	no	no	no	no	no
9:123636256-123636338	2	PHF19	no	no	no	no	no	no	no	no
9:123627987-123628374	2	PHF19	no	no	no	no	no	no	no	no
9:123617930-123623452	2	PHF19	yes	yes	no	no	yes	yes	no	no
9:119976636-119977021	2	ASTN2	no	no	no	no	no	no	no	no
9:119106821-119116072	2	PAPPA	no	no	no	no	no	no	no	no
9:119094611-119094747	2	PAPPA	no	no	no	no	no	no	no	no
9:118997417-119033695	2	PAPPA	no	no	no	no	no	no	no	no
9:118989709-119115195	2	PAPPA	no	no	no	no	no	no	no	no
9:118982215-119164600	2	PAPPA,PAPPA-AS1	no	no	no	no	no	no	no	no
9:118973917-118997916	2	PAPPA	no	no	no	no	no	no	no	no
9:118949432-119139926	2	PAPPA	no	no	no	no	no	no	no	no
9:117835881-117840491	2	TNC	no	no	no	no	no	no	no	no
9:117386629-117386739	2	TMEM268	no	no	no	no	no	no	no	no
9:116152052-116155914	2	ALAD	no	no	no	no	no	no	no	no
9:116093263-116094330	2	WDR31	no	no	no	no	no	no	no	no
9:115964810-115968858	2	FKBP15	no	no	no	no	no	no	no	no
9:115950072-115952858	2	FKBP15	no	no	no	no	no	no	no	no
9:115200710-115234685	2	HSDL2	yes	yes	no	no	yes	yes	no	no
9:115166274-115181238	2	HSDL2	no	no	no	no	no	no	no	no
9:115013208-115015068	2	PTBP3	no	no	no	no	no	no	no	no
9:114873933-114875148	2	SUSD1	no	no	no	no	no	no	no	no
9:114860749-114919893	2	SUSD1	no	no	no	no	no	no	no	no
9:114860749-114886716	2	SUSD1	no	no	no	no	no	no	no	no
9:114860749-114875148	2	SUSD1	no	no	no	no	no	no	no	no
9:114676884-114678116	2	UGCG	no	no	no	no	no	no	no	no
9:114325252-114341231	2	PTGR1,ZNF483	no	no	no	no	no	no	no	no
9:114195512-114213835	2	KIAA0368	no	no	no	no	no	no	no	no
9:114195512-114195652	2	KIAA0368	no	no	no	no	no	no	no	no
9:114154035-114213835	2	KIAA0368	no	no	no	no	no	no	no	no
9:114147616-114154104	2	KIAA0368	no	no	no	no	no	no	no	no
9:114132714-114154104	2	KIAA0368	no	no	no	no	no	no	no	no
9:114131314-114145612	2	KIAA0368	no	no	no	no	no	no	no	no
9:113734352-113773970	2	LPAR1	no	no	no	no	no	no	no	no
9:113734352-113771481	2	LPAR1	no	no	no	no	no	no	no	no
9:113734352-113767819	2	LPAR1	no	no	no	no	no	no	no	no
9:113734352-113734500	2	LPAR1	no	no	no	no	no	no	no	no
9:113703700-113704448	2	LPAR1	no	no	no	no	no	no	no	no
9:113013099-113013742	2	TXN	no	no	no	no	no	no	no	no
9:112898406-112900819	2	AKAP2,PALM2-AKAP2	no	no	no	no	no	no	no	no
9:112852476-112900819	2	AKAP2,PALM2-AKAP2	no	no	no	no	no	no	no	no
9:111835635-111853435	2	TMEM245	no	no	no	no	no	no	no	no
9:111812849-111855871	2	TMEM245	no	no	no	no	no	no	no	no
9:111812849-111822732	2	TMEM245	no	no	no	no	no	no	no	no
9:111812562-111826847	2	TMEM245	no	no	no	no	no	no	no	no
9:111800296-111812972	2	MIR32,TMEM245	no	no	no	no	no	no	no	no
9:111798485-111855871	2	MIR32,TMEM245	no	no	no	no	no	no	no	no
9:111795586-111870850	2	MIR32,TMEM245	no	no	no	no	no	no	no	no
9:111795586-111812972	2	MIR32,TMEM245	no	no	no	no	no	no	no	no
9:111673289-111692201	2	IKBKAP	no	no	no	no	no	no	no	no
9:111629799-111663810	2	IKBKAP	yes	yes	yes	no	yes	yes	yes	no
9:110068659-110074018	2	RAD23B	no	no	no	no	no	no	no	no
9:110046333-110074018	2	RAD23B	no	no	no	no	no	no	no	no
9:109685634-109746690	2	LOC340512,ZNF462	no	no	no	no	no	no	no	no
9:108363425-108403399	2	FKTN	yes	yes	yes	no	yes	yes	yes	no
9:108337225-108382342	2	FKTN	no	no	no	no	no	no	no	no
9:108337225-108358938	2	FKTN	no	no	no	no	no	no	no	no
9:108128626-108137016	2	SLC44A1	no	no	no	no	no	no	no	no
9:108125101-108153682	2	SLC44A1	no	no	no	no	no	no	no	no
9:108125101-108137016	2	SLC44A1	no	no	no	no	no	no	no	no
9:108097843-108153682	2	SLC44A1	no	no	no	no	no	no	no	no
9:108097843-108097980	2	SLC44A1	no	no	no	no	no	no	no	no
9:107651382-107651476	2	ABCA1	no	no	no	no	no	no	no	no
9:107645319-107651476	2	ABCA1	no	no	no	no	no	no	no	no
9:107645319-107645438	2	ABCA1	no	no	no	no	no	no	no	no
9:107582207-107595052	2	ABCA1	no	no	no	no	no	no	no	no
9:107521542-107535189	2	NIPSNAP3A,NIPSNAP3B	no	no	no	no	no	no	no	no
9:107515186-107528816	2	NIPSNAP3A,NIPSNAP3B	yes	yes	yes	yes	yes	yes	yes	yes
9:104309680-104325626	2	RNF20	no	no	no	no	no	no	no	no
9:104302771-104303257	2	RNF20	no	no	no	no	no	no	no	no
9:103261046-103275615	2	MSANTD3-TMEFF1,TMEFF1	no	no	no	no	no	no	no	no
9:103261046-103271416	2	MSANTD3-TMEFF1,TMEFF1	no	no	no	no	no	no	no	no
9:103070781-103092451	2	TEX10	no	no	no	no	no	no	no	no
9:103065913-103072661	2	TEX10	no	no	no	no	no	no	no	no
9:102866779-102866909	2	INVS	no	no	no	no	no	no	no	no
9:102678330-102691125	2	STX17	no	no	no	no	no	no	no	no
9:102587940-102609897	2	NR4A3	no	no	no	no	no	no	no	no
9:101984569-101992901	2	SEC61B	no	no	no	no	no	no	no	no
9:101513310-101533328	2	ANKS6	no	no	no	no	no	no	no	no
9:100893236-100894583	2	CORO2A	no	no	no	no	no	no	no	no
9:100840474-100845365	2	NANS	no	no	no	no	no	no	no	no
9:100756912-100760960	2	ANP32B	no	no	no	no	no	no	no	no
9:100405485-100431988	2	NCBP1	no	no	no	no	no	no	no	no
9:100405485-100410505	2	NCBP1	no	no	no	no	no	no	no	no
9:100373855-100389894	2	TSTD2	no	no	no	no	no	no	no	no
9:100373855-100373981	2	TSTD2	no	no	no	no	no	no	no	no
9:100367008-100389894	2	TSTD2	no	no	no	no	no	no	no	no
9:100132203-100133988	2	CCDC180,LOC100499484-C9ORF174	no	no	no	no	no	no	no	no
9:100079346-100079510	2	CCDC180,LOC100499484-C9ORF174	no	no	no	no	no	no	no	no
8:99538969-99787047	2	STK3	no	no	no	no	no	no	no	no
8:99538969-99592017	2	STK3	no	no	no	no	no	no	no	no
8:99538969-99560389	2	STK3	no	no	no	no	no	no	no	no
8:99538969-99541880	2	STK3	no	no	no	no	no	no	no	no
8:99248382-99266315	2	NIPAL2	no	no	no	no	no	no	no	no
8:99162712-99168640	2	POP1	no	no	no	no	no	no	no	no
8:98831367-98864830	2	LAPTM4B	no	no	no	no	no	no	no	no
8:98731276-98731417	2	MTDH	no	no	no	no	no	no	no	no
8:98725889-98731417	2	MTDH	no	no	no	no	no	no	no	no
8:98703179-98735263	2	MTDH	no	no	no	no	no	no	no	no
8:98673299-98703416	2	MTDH	no	no	no	no	no	no	no	no
8:98656406-98712080	2	MTDH	yes	yes	no	no	yes	yes	no	no
8:97620562-97620698	2	SDC2	no	no	no	no	no	no	no	no
8:97318671-97342509	2	PTDSS1	no	no	no	no	no	no	no	no
8:97307325-97321850	2	PTDSS1	no	no	no	no	no	no	no	no
8:97274166-97274447	2	PTDSS1	no	no	no	no	no	no	no	no
8:97256146-97258682	2	MTERF3	no	no	no	no	no	no	no	no
8:9619025-9627772	2	TNKS	no	no	no	no	no	no	no	no
8:9605533-9605722	2	TNKS	no	no	no	no	no	no	no	no
8:96044222-96060786	2	NDUFAF6	no	no	no	no	no	no	no	no
8:96044222-96047804	2	NDUFAF6	no	no	no	no	no	no	no	no
8:9592374-9620754	2	MIR597,TNKS	no	no	no	no	no	no	no	no
8:95879367-95879565	2	INTS8	no	no	no	no	no	no	no	no
8:95850690-95871860	2	INTS8	no	no	no	no	no	no	no	no
8:95850690-95853819	2	INTS8	no	no	no	no	no	no	no	no
8:9584150-9588545	2	TNKS	no	no	no	no	no	no	no	no
8:95841202-95863914	2	INTS8	no	no	no	no	no	no	no	no
8:95746857-95752018	2	DPY19L4	no	no	no	no	no	no	no	no
8:95732102-95752018	2	DPY19L4	no	no	no	no	no	no	no	no
8:9567464-9627772	2	MIR597,TNKS	no	no	no	no	no	no	no	no
8:95549330-95565746	2	KIAA1429	no	no	no	no	no	no	no	no
8:95547066-95556170	2	KIAA1429	no	no	no	no	no	no	no	no
8:95524223-95550574	2	KIAA1429	no	no	no	no	no	no	no	no
8:94798450-94827675	2	TMEM67	no	no	no	no	no	no	no	no
8:94770710-94830347	2	TMEM67	yes	yes	no	no	yes	yes	no	no
8:93017343-93029591	2	RUNX1T1	no	no	no	no	no	no	no	no
8:91029351-91049168	2	DECR1	no	no	no	no	no	no	no	no
8:90921794-90926441	2	OSGIN2	no	no	no	no	no	no	no	no
8:87563273-87567212	2	CPNE3	no	no	no	no	no	no	no	no
8:87559938-87563462	2	CPNE3	no	no	no	no	no	no	no	no
8:87556967-87573726	2	CPNE3	no	no	no	no	no	no	no	no
8:87498712-87500868	2	RMDN1	no	no	no	no	no	no	no	no
8:87392954-87410867	2	WWP1	no	no	no	no	no	no	no	no
8:8641998-8643565	2	MFHAS1	yes	yes	no	no	yes	yes	no	no
8:82195600-82197012	2	FABP5	no	no	no	no	no	no	no	no
8:79590797-79610748	2	ZC2HC1A	no	no	no	no	no	no	no	no
8:77898422-77900574	2	PEX2	no	no	no	no	no	no	no	no
8:77775329-77779521	2	ZFHX4	no	no	no	no	no	no	no	no
8:74203786-74204640	2	RPL7	no	no	no	no	no	no	no	no
8:74203786-74204145	2	RPL7	no	no	no	no	no	no	no	no
8:74202873-74203487	2	RPL7	no	no	no	no	no	no	no	no
8:71512253-71520694	2	TRAM1	yes	yes	yes	yes	yes	yes	yes	no
8:71495884-71499234	2	TRAM1	no	no	no	no	no	no	no	no
8:71074945-71078989	2	NCOA2	no	no	no	no	no	no	no	no
8:71056876-71075089	2	NCOA2	no	no	no	no	no	no	no	no
8:70588843-70674110	2	SLCO5A1	no	no	no	no	no	no	no	no
8:70588843-70594578	2	SLCO5A1	no	no	no	no	no	no	no	no
8:70407999-70488444	2	SULF1	no	no	no	no	no	no	no	no
8:70407999-70414203	2	SULF1	no	no	no	no	no	no	no	no
8:68931783-69129953	2	PREX2	no	no	no	no	no	no	no	no
8:68150577-68172161	2	ARFGEF1	no	no	no	no	no	no	no	no
8:68030482-68102994	2	CSPP1	no	no	no	no	no	no	no	no
8:68030482-68071372	2	CSPP1	no	no	no	no	no	no	no	no
8:67955314-67968839	2	COPS5	no	no	no	no	no	no	no	no
8:67716609-67734694	2	C8orf44-SGK3,SGK3	no	no	no	no	no	no	no	no
8:67474409-67479227	2	MYBL1	yes	yes	no	no	yes	yes	no	no
8:66647028-66657705	2	PDE7A	no	no	no	no	no	no	no	no
8:66616928-66622798	2	MTFR1	no	no	no	no	no	no	no	no
8:66582107-66594686	2	MTFR1	no	no	no	no	no	no	no	no
8:66556887-66619491	2	MTFR1	no	no	no	no	no	no	no	no
8:64098705-64125346	2	YTHDF3	yes	yes	no	no	yes	yes	no	no
8:64087889-64125346	2	YTHDF3	no	no	no	no	no	no	no	no
8:64081945-64098729	2	YTHDF3	no	no	no	no	no	no	no	no
8:6272285-6272404	2	MCPH1	no	no	no	no	no	no	no	no
8:62563608-62602408	2	ASPH	yes	yes	no	no	yes	yes	no	no
8:62555944-62596747	2	ASPH	no	no	no	no	no	no	no	no
8:62531536-62566219	2	ASPH	no	no	no	no	no	no	no	no
8:62460629-62460767	2	ASPH	no	no	no	no	no	no	no	no
8:62430086-62557191	2	ASPH	no	no	no	no	no	no	no	no
8:62430086-62438671	2	ASPH	no	no	no	no	no	no	no	no
8:61653817-61741365	2	CHD7	no	no	no	no	no	no	no	no
8:61653817-61714152	2	CHD7	no	no	no	no	no	no	no	no
8:614199-681226	2	ERICH1	no	no	no	no	no	no	no	no
8:61139431-61144938	2	CA8	no	no	no	no	no	no	no	no
8:61139431-61139494	2	CA8	no	no	no	no	no	no	no	no
8:59535778-59547784	2	NSMAF	no	no	no	no	no	no	no	no
8:59477577-59484873	2	SDCBP	no	no	no	no	no	no	no	no
8:57870487-57878911	2	IMPAD1	yes	yes	yes	yes	yes	yes	yes	yes
8:56986253-56986718	2	RPS20,SNORD54	no	no	no	no	no	no	no	no
8:56982261-56986718	2	RPS20,SNORD54	no	no	no	no	no	no	no	no
8:56879273-56882352	2	LYN	no	no	no	no	no	no	no	no
8:56854413-56866543	2	LYN	no	no	no	no	no	no	no	no
8:56695306-56738005	2	TGS1	no	no	no	no	no	no	no	no
8:54974813-55014577	2	LYPLA1	no	no	no	no	no	no	no	no
8:54879115-54912610	2	TCEA1	no	no	no	no	no	no	no	no
8:54656136-54669216	2	ATP6V1H	no	no	no	no	no	no	no	no
8:52744003-52746249	2	PCMTD1	no	no	no	no	no	no	no	no
8:48879924-48884028	2	MCM4	no	no	no	no	no	no	no	no
8:48845579-48866279	2	PRKDC	no	no	no	no	no	no	no	no
8:48839753-48840450	2	PRKDC	no	no	no	no	no	no	no	no
8:48839753-48839913	2	PRKDC	no	no	no	no	no	no	no	no
8:48824969-48839913	2	PRKDC	no	no	no	no	no	no	no	no
8:48812932-48817536	2	PRKDC	no	no	no	no	no	no	no	no
8:48809720-48843347	2	PRKDC	no	no	no	no	no	no	no	no
8:48809720-48842572	2	PRKDC	no	no	no	no	no	no	no	no
8:48809720-48811129	2	PRKDC	no	no	no	no	no	no	no	no
8:48805819-48856443	2	PRKDC	no	no	no	no	no	no	no	no
8:48805819-48841738	2	PRKDC	no	no	no	no	no	no	no	no
8:48805819-48826624	2	PRKDC	no	no	no	no	no	no	no	no
8:48798504-48801211	2	PRKDC	no	no	no	no	no	no	no	no
8:48794472-48843347	2	PRKDC	no	no	no	no	no	no	no	no
8:48790284-48805947	2	PRKDC	no	no	no	no	no	no	no	no
8:48772171-48772320	2	PRKDC	no	no	no	no	no	no	no	no
8:48769716-48872743	2	PRKDC	no	no	no	no	no	no	no	no
8:48769716-48811129	2	PRKDC	no	no	no	no	no	no	no	no
8:48765233-48847618	2	PRKDC	no	no	no	no	no	no	no	no
8:48765233-48766775	2	PRKDC	no	no	no	no	no	no	no	no
8:48761714-48762064	2	PRKDC	no	no	no	no	no	no	no	no
8:48751708-48765345	2	PRKDC	no	no	no	no	no	no	no	no
8:48748898-48775102	2	PRKDC	no	no	no	no	no	no	no	no
8:48748898-48749980	2	PRKDC	no	no	no	no	no	no	no	no
8:48746756-48794658	2	PRKDC	no	no	no	no	no	no	no	no
8:48744374-48776138	2	PRKDC	no	no	no	no	no	no	no	no
8:48719697-48815355	2	PRKDC	no	no	no	no	no	no	no	no
8:48715866-48734353	2	PRKDC	no	no	no	no	no	no	no	no
8:48715866-48716041	2	PRKDC	no	no	no	no	no	no	no	no
8:48713353-48803041	2	PRKDC	no	no	no	no	no	no	no	no
8:48711770-48736557	2	PRKDC	no	no	no	no	no	no	no	no
8:48696302-48843347	2	PRKDC	no	no	no	no	no	no	no	no
8:48691019-48736557	2	PRKDC	no	no	no	no	no	no	no	no
8:48685668-48840450	2	PRKDC	no	no	no	no	no	no	no	no
8:48685668-48803041	2	PRKDC	no	no	no	no	no	no	no	no
8:48685668-48792219	2	PRKDC	no	no	no	no	no	no	no	no
8:48685668-48777324	2	PRKDC	no	no	no	no	no	no	no	no
8:48685668-48769860	2	PRKDC	no	no	no	no	no	no	no	no
8:48685668-48711951	2	PRKDC	no	no	no	no	no	no	no	no
8:48685668-48691221	2	PRKDC	no	no	no	no	no	no	no	no
8:48586094-48626203	2	SPIDR	no	no	no	no	no	no	no	no
8:48203621-48206619	2	SPIDR	no	no	no	no	no	no	no	no
8:43014065-43037403	2	HGSNAT	no	no	no	no	no	no	no	no
8:42958670-42978323	2	POMK	no	no	no	no	no	no	no	no
8:42948656-42978323	2	POMK	no	no	no	no	no	no	no	no
8:42919243-42927450	2	FNTA	no	no	no	no	no	no	no	no
8:42914234-42932507	2	FNTA	no	no	no	no	no	no	no	no
8:42914234-42924802	2	FNTA	no	no	no	no	no	no	no	no
8:42821615-42823357	2	HOOK3	no	no	no	no	no	no	no	no
8:42805530-42812299	2	HOOK3	no	no	no	no	no	no	no	no
8:42780699-42814457	2	HOOK3	no	no	no	no	no	no	no	no
8:42761315-42885682	2	HOOK3	no	no	no	no	no	no	no	no
8:42761315-42829337	2	HOOK3	no	no	no	no	no	no	no	no
8:42742870-42744557	2	RNF170	no	no	no	no	no	no	no	no
8:42287581-42323435	2	SLC20A2	no	no	no	no	no	no	no	no
8:42286275-42295095	2	SLC20A2	no	no	no	no	no	no	no	no
8:42254195-42260979	2	VDAC3	no	no	no	no	no	no	no	no
8:42251727-42259915	2	VDAC3	no	no	no	no	no	no	no	no
8:42218812-42220216	2	POLB	no	no	no	no	no	no	no	no
8:42214837-42218883	2	POLB	no	no	no	no	no	no	no	no
8:42176787-42177164	2	IKBKB	no	no	no	no	no	no	no	no
8:42146151-42151030	2	IKBKB	no	no	no	no	no	no	no	no
8:41561558-41561990	2	ANK1	no	no	no	no	no	no	no	no
8:41521176-41521260	2	ANK1	no	no	no	no	no	no	no	no
8:41519318-41521260	2	ANK1	no	no	no	no	no	no	no	no
8:41348172-41368499	2	GOLGA7	no	no	no	no	no	no	no	no
8:41119475-41161057	2	MIR548AO,SFRP1	no	no	no	no	no	no	no	no
8:40554763-40625249	2	ZMAT4	no	no	no	no	no	no	no	no
8:40532222-40625249	2	ZMAT4	no	no	no	no	no	no	no	no
8:39080558-39114862	2	ADAM32	no	no	no	no	no	no	no	no
8:38947565-38948865	2	ADAM9	no	no	no	no	no	no	no	no
8:38879161-38880844	2	ADAM9	no	no	no	no	no	no	no	no
8:38873636-38884329	2	ADAM9	no	no	no	no	no	no	no	no
8:38803641-38810222	2	PLEKHA2	no	no	no	no	no	no	no	no
8:38801306-38808508	2	PLEKHA2	no	no	no	no	no	no	no	no
8:38682825-38688695	2	TACC1	no	no	no	no	no	no	no	no
8:38285438-38315052	2	FGFR1	no	no	no	no	no	no	no	no
8:38271435-38272419	2	FGFR1	no	no	no	no	no	no	no	no
8:38261910-38262024	2	LETM2	no	no	no	no	no	no	no	no
8:38146004-38157108	2	WHSC1L1	no	no	no	no	no	no	no	no
8:38105230-38111236	2	DDHD2	no	no	no	no	no	no	no	no
8:38105230-38109805	2	DDHD2	no	no	no	no	no	no	no	no
8:37623043-37632999	2	PROSC	no	no	no	no	no	no	no	no
8:37597882-37599336	2	ERLIN2	no	no	no	no	no	no	no	no
8:37597882-37597964	2	ERLIN2	no	no	no	no	no	no	no	no
8:35608099-35608327	2	UNC5D	yes	no	no	no	yes	no	no	no
8:35544062-35579913	2	LOC101929550,UNC5D	no	no	no	no	no	no	no	no
8:35425615-35425759	2	UNC5D	no	no	no	no	no	no	no	no
8:33408561-33416289	2	RNF122	no	no	no	no	no	no	no	no
8:33367263-33367450	2	TTI2	no	no	no	no	no	no	no	no
8:33345895-33354259	2	MAK16	no	no	no	no	no	no	no	no
8:33342684-33358778	2	MAK16,TTI2	yes	yes	yes	yes	yes	yes	yes	yes
8:33310213-33311028	2	FUT10	no	no	no	no	no	no	no	no
8:32474352-32585596	2	NRG1	no	no	no	no	no	no	no	no
8:32453345-32474403	2	NRG1	no	no	no	no	no	no	no	no
8:31497267-32600770	2	NRG1,NRG1-IT1,NRG1-IT3	yes	yes	yes	no	yes	yes	yes	no
8:31012139-31015046	2	WRN	no	no	no	no	no	no	no	no
8:30989880-31015046	2	WRN	no	no	no	no	no	no	no	no
8:30982423-31004644	2	WRN	no	no	no	no	no	no	no	no
8:30954283-31015046	2	WRN	no	no	no	no	no	no	no	no
8:30361802-30402141	2	RBPMS	no	no	no	no	no	no	no	no
8:30332294-30361953	2	RBPMS	no	no	no	no	no	no	no	no
8:30241943-30336893	2	RBPMS,RBPMS-AS1	no	no	no	no	no	no	no	no
8:30034641-30036971	2	DCTN6	no	no	no	no	no	no	no	no
8:29578775-29605625	2	LINC00589	no	no	no	no	no	no	no	no
8:2944618-3265747	2	CSMD1	no	no	no	no	no	no	no	no
8:29195798-29197760	2	DUSP4	no	no	no	no	no	no	no	no
8:28983998-29004057	2	KIF13B	no	no	no	no	no	no	no	no
8:28595035-28600731	2	EXTL3	no	no	no	no	no	no	no	no
8:28588739-28595180	2	EXTL3	no	no	no	no	no	no	no	no
8:28570973-28571067	2	EXTL3	no	no	no	no	no	no	no	no
8:28384663-28385681	2	FZD3	no	no	no	no	no	no	no	no
8:28207580-28207673	2	ZNF395	no	no	no	no	no	no	no	no
8:28013458-28013549	2	ELP3	no	no	no	no	no	no	no	no
8:27967886-27989921	2	ELP3	no	no	no	no	no	no	no	no
8:27967886-27970690	2	ELP3	no	no	no	no	no	no	no	no
8:27965429-27967955	2	ELP3	no	no	no	no	no	no	no	no
8:27964229-27995408	2	ELP3	no	no	no	no	no	no	no	no
8:27509024-27530537	2	SCARA3	no	no	no	no	no	no	no	no
8:27296825-27296915	2	PTK2B	no	no	no	no	no	no	no	no
8:27170721-27288533	2	PTK2B	no	no	no	no	no	no	no	no
8:27170721-27170804	2	PTK2B	no	no	no	no	no	no	no	no
8:27151596-27151827	2	TRIM35	no	no	no	no	no	no	no	no
8:26439484-26441499	2	DPYSL2	no	no	no	no	no	no	no	no
8:26220199-26223922	2	PPP2R2A	no	no	no	no	no	no	no	no
8:26211983-26221406	2	PPP2R2A	no	no	no	no	no	no	no	no
8:25293750-25298189	2	KCTD9	no	no	no	no	no	no	no	no
8:25285363-25293846	2	KCTD9	no	no	no	no	no	no	no	no
8:25232079-25237910	2	DOCK5	no	no	no	no	no	no	no	no
8:25216478-25237910	2	DOCK5	no	no	no	no	no	no	no	no
8:25158091-25159970	2	DOCK5	no	no	no	no	no	no	no	no
8:25156459-25158173	2	DOCK5	no	no	no	no	no	no	no	no
8:23423620-23423849	2	SLC25A37	no	no	no	no	no	no	no	no
8:23179642-23198716	2	LOC100507156,LOXL2	no	no	no	no	no	no	no	no
8:22877647-22884801	2	RHOBTB2,TNFRSF10B	no	no	no	no	no	no	no	no
8:22853360-22863658	2	RHOBTB2	no	no	no	no	no	no	no	no
8:22476129-22477981	2	BIN3,CCAR2	no	no	no	no	no	no	no	no
8:22414227-22415705	2	SORBS3	no	no	no	no	no	no	no	no
8:22411964-22419444	2	SORBS3	no	no	no	no	no	no	no	no
8:22409250-22415705	2	SORBS3	no	no	no	no	no	no	no	no
8:22355513-22370945	2	PPP3CC	no	no	no	no	no	no	no	no
8:22332466-22370945	2	PPP3CC	no	no	no	no	no	no	no	no
8:22105369-22108680	2	POLR3D	no	no	no	no	no	no	no	no
8:22104733-22106822	2	POLR3D	no	no	no	no	no	no	no	no
8:22102957-22108680	2	POLR3D	no	no	no	no	no	no	no	no
8:21964383-21965857	2	NUDT18	no	no	no	no	no	no	no	no
8:21958950-21959041	2	FAM160B2	no	no	no	no	no	no	no	no
8:21956794-21961891	2	FAM160B2	no	no	no	no	no	no	no	no
8:21955026-21957404	2	FAM160B2	no	no	no	no	no	no	no	no
8:21862505-21864096	2	XPO7	no	no	no	no	no	no	no	no
8:21856265-21861541	2	XPO7	no	no	no	no	no	no	no	no
8:21849378-21857185	2	XPO7	no	no	no	no	no	no	no	no
8:21847854-21848430	2	XPO7	no	no	no	no	no	no	no	no
8:21837594-21864096	2	XPO7	no	no	no	no	no	no	no	no
8:21832180-21864096	2	XPO7	no	no	no	no	no	no	no	no
8:21826993-21857185	2	XPO7	no	no	no	no	no	no	no	no
8:21826993-21837714	2	XPO7	no	no	no	no	no	no	no	no
8:21777179-21859783	2	XPO7	no	no	no	no	no	no	no	no
8:19694562-19700438	2	INTS10	no	no	no	no	no	no	no	no
8:19682313-19688070	2	INTS10	no	no	no	no	no	no	no	no
8:19276166-19278029	2	CSGALNACT1	no	no	no	no	no	no	no	no
8:1871129-1882108	2	ARHGEF10	no	no	no	no	no	no	no	no
8:18622958-18712892	2	PSD3	no	no	no	no	no	no	no	no
8:1857460-1882108	2	ARHGEF10	no	no	no	no	no	no	no	no
8:1806125-1846691	2	ARHGEF10	no	no	no	no	no	no	no	no
8:17919194-17928899	2	ASAH1	no	no	no	no	no	no	no	no
8:1791518-1882108	2	ARHGEF10	no	no	no	no	no	no	no	no
8:1791518-1833873	2	ARHGEF10	no	no	no	no	no	no	no	no
8:1791518-1791602	2	ARHGEF10	no	no	no	no	no	no	no	no
8:17823507-17871545	2	PCM1	no	no	no	no	no	no	no	no
8:17721899-17743080	2	FGL1	yes	yes	yes	no	yes	yes	yes	yes
8:17570722-17581342	2	MTUS1	no	no	no	no	no	no	no	no
8:17417836-17418042	2	SLC7A2	no	no	no	no	no	no	no	no
8:17400826-17401224	2	SLC7A2	no	no	no	no	no	no	no	no
8:17143855-17143936	2	VPS37A	no	no	no	no	no	no	no	no
8:17067896-17080241	2	ZDHHC2	no	no	no	no	no	no	no	no
8:17013835-17080241	2	ZDHHC2	no	no	no	no	no	no	no	no
8:17013835-17055922	2	ZDHHC2	yes	yes	yes	no	yes	yes	yes	no
8:163120-163710	2	RPL23AP53	no	no	no	no	no	no	no	no
8:15615299-15615364	2	TUSC3	no	no	no	no	no	no	no	no
8:15531255-15531345	2	TUSC3	no	no	no	no	no	no	no	no
8:15480588-15480758	2	TUSC3	no	no	no	no	no	no	no	no
8:146198974-146225155	2	TMED10P1,ZNF252P	no	no	no	no	no	no	no	no
8:146015739-146015855	2	RPL8	no	no	no	no	no	no	no	no
8:145751602-145753456	2	C8orf82,LRRC24	yes	no	no	no	yes	no	no	no
8:145739311-145743210	2	RECQL4	no	no	no	no	no	no	no	no
8:145738024-145740456	2	RECQL4	no	no	no	no	no	no	no	no
8:145737526-145740841	2	RECQL4	no	no	no	no	no	no	no	no
8:145735742-145736589	2	MFSD3	no	no	no	no	no	no	no	no
8:145665733-145667795	2	TONSL	no	no	no	no	no	no	no	no
8:145662409-145669812	2	TONSL,TONSL-AS1	no	no	no	no	yes	no	no	no
8:145648999-145650202	2	VPS28	no	no	no	no	no	no	no	no
8:145638620-145639265	2	SLC39A4	no	no	no	no	no	no	no	no
8:145635776-145638970	2	SLC39A4	no	no	no	no	no	no	no	no
8:145620312-145620397	2	CPSF1	no	no	no	no	yes	yes	yes	yes
8:145619593-145625475	2	CPSF1	no	no	no	no	no	no	no	no
8:145619448-145624028	2	CPSF1	no	no	no	no	no	no	no	no
8:145619327-145620570	2	CPSF1,MIR939	no	no	no	no	no	no	no	no
8:145619097-145620570	2	CPSF1,MIR939	no	no	no	no	no	no	no	no
8:145618445-145622876	2	ADCK5,CPSF1,MIR939	no	no	no	no	no	no	no	no
8:145618445-145619375	2	ADCK5,CPSF1,MIR939	no	no	no	no	no	no	no	no
8:145540515-145541251	2	DGAT1,MIR6848	no	no	no	no	no	no	no	no
8:145533457-145533582	2	HSF1	no	no	no	no	no	no	no	no
8:145533140-145533582	2	HSF1	no	no	no	no	no	no	no	no
8:145487819-145488131	2	BOP1	yes	yes	yes	yes	yes	yes	yes	yes
8:145151486-145152037	2	CYC1	no	no	no	no	no	no	no	no
8:145139315-145141119	2	GPAA1	no	no	no	no	no	no	no	no
8:145111049-145113051	2	MIR6846,OPLAH	no	no	no	no	no	no	no	no
8:145066632-145067583	2	GRINA	no	no	no	no	no	no	no	no
8:145011146-145012860	2	PLEC	no	no	no	no	no	no	no	no
8:145001577-145009097	2	PLEC	no	no	no	no	no	no	no	no
8:144996671-145012408	2	PLEC	no	no	no	no	no	no	no	no
8:144996671-145009097	2	PLEC	no	no	no	no	no	no	no	no
8:144922278-144922401	2	NRBP2	no	no	no	no	no	no	no	no
8:144918296-144922202	2	MIR6845,NRBP2	no	no	no	no	no	no	no	no
8:144900542-144904083	2	PUF60	no	no	no	no	no	no	no	no
8:144898546-144900455	2	PUF60	no	no	no	no	no	no	no	no
8:144898546-144899315	2	PUF60	no	no	no	no	no	no	no	no
8:144891235-144891535	2	SCRIB	no	no	no	no	no	no	no	no
8:144806102-144815914	2	FAM83H,MIR4664	no	no	no	no	no	no	no	no
8:144770831-144773369	2	ZNF707	no	no	no	no	no	no	no	no
8:144770163-144772293	2	ZNF707	no	no	no	no	no	no	no	no
8:144695920-144696623	2	TSTA3	no	no	no	no	no	no	no	no
8:144550551-144618623	2	ZC3H3	no	no	no	no	no	no	no	no
8:144547886-144548018	2	ZC3H3	no	no	no	no	no	no	no	no
8:144102765-144103827	2	LY6E	no	no	no	no	no	no	no	no
8:144102730-144102850	2	LY6E	no	no	no	no	no	no	no	no
8:143866297-143868008	2	LY6D	no	no	no	no	no	no	no	no
8:143395744-143396450	2	TSNARE1	no	no	no	no	no	no	no	no
8:141889569-141994254	2	PTK2	no	no	no	no	no	no	no	no
8:141874410-141935848	2	PTK2	no	no	no	no	no	no	no	no
8:141856358-141874498	2	PTK2	no	no	no	no	no	no	no	no
8:141828375-141935848	2	PTK2	no	no	no	no	no	no	no	no
8:141828375-141889736	2	PTK2	no	no	no	no	no	no	no	no
8:141771263-141900868	2	PTK2	no	no	no	no	no	no	no	no
8:141716217-141889736	2	PTK2	no	no	no	no	no	no	no	no
8:141675015-141829119	2	PTK2	no	no	no	no	no	no	no	no
8:141566265-141595410	2	AGO2	no	no	no	no	no	no	no	no
8:141559212-141595410	2	AGO2	no	no	no	no	no	no	no	no
8:141549418-141551457	2	AGO2	no	no	no	no	no	no	no	no
8:141460888-141461482	2	TRAPPC9	no	no	no	no	no	no	no	no
8:141293987-141297833	2	TRAPPC9	no	no	no	no	no	no	no	no
8:141231557-141407844	2	TRAPPC9	no	no	no	no	no	no	no	no
8:140998933-141294120	2	TRAPPC9	no	no	no	no	no	no	no	no
8:140898122-140922544	2	TRAPPC9	no	no	no	no	no	no	no	no
8:134270608-134276895	2	NDRG1	no	no	no	no	no	no	no	no
8:134258858-134292510	2	NDRG1	no	no	no	no	no	no	no	no
8:134256597-134309547	2	NDRG1	yes	yes	no	no	yes	yes	no	no
8:134249418-134249772	2	NDRG1	yes	yes	no	no	yes	yes	no	no
8:133734285-133769540	2	TMEM71	no	no	no	no	no	no	no	no
8:132958729-132958880	2	EFR3A	no	no	no	no	no	no	no	no
8:132952745-132998508	2	EFR3A	no	no	no	no	no	no	no	no
8:131370262-131455906	2	ASAP1	yes	yes	yes	no	yes	yes	yes	no
8:131370262-131374034	2	ASAP1	no	no	no	no	no	no	no	no
8:131370262-131370389	2	ASAP1	no	no	no	no	no	no	no	no
8:131249167-131374017	2	ASAP1,ASAP1-IT1	no	no	no	no	no	no	no	no
8:131179781-131370389	2	ASAP1,ASAP1-IT1	no	no	no	no	no	no	no	no
8:131138201-131146590	2	ASAP1	no	no	no	no	no	no	no	no
8:131133277-131133416	2	ASAP1	no	no	no	no	no	no	no	no
8:131128923-131138335	2	ASAP1	no	no	no	no	no	no	no	no
8:131127873-131374017	2	ASAP1,ASAP1-IT1	no	no	no	no	no	no	no	no
8:131127873-131181313	2	ASAP1	no	no	no	no	no	no	no	no
8:130892621-130892704	2	FAM49B	no	no	no	no	no	no	no	no
8:12955907-12956084	2	DLC1	no	no	no	no	no	no	no	no
8:12945995-12950334	2	DLC1	no	no	no	no	no	no	no	no
8:12940871-12958279	2	DLC1	no	no	no	no	no	no	no	no
8:12940871-12956084	2	DLC1	no	no	no	no	no	no	no	no
8:129082405-129082518	2	PVT1	no	no	no	no	no	no	no	no
8:129021835-129022690	2	PVT1	no	no	no	no	no	no	no	no
8:129001407-129082518	2	MIR1206,MIR1207,PVT1	no	no	no	no	no	no	no	no
8:128902834-129082518	2	MIR1205,MIR1206,MIR1207,PVT1,TMEM75	no	no	no	no	no	no	no	no
8:126073323-126075893	2	KIAA0196	yes	no	no	no	yes	no	no	no
8:126036502-126069059	2	KIAA0196	yes	yes	yes	yes	yes	yes	yes	yes
8:125711766-125716432	2	MTSS1	no	no	no	no	no	no	no	no
8:125531058-125534441	2	TATDN1	no	no	no	no	no	no	no	no
8:125520714-125528271	2	MIR6844,TATDN1	no	no	no	no	no	no	no	no
8:125516511-125534441	2	MIR6844,TATDN1	no	no	no	no	no	no	no	no
8:125332326-125343033	2	TMEM65	no	no	no	no	no	no	no	no
8:124811759-124812125	2	FAM91A1	no	no	no	no	no	no	no	no
8:124525437-124526573	2	FBXO32	no	no	no	no	no	no	no	no
8:124448692-124449574	2	WDYHV1	no	no	no	no	no	no	no	no
8:124368628-124373886	2	ATAD2	no	no	no	no	no	no	no	no
8:124357123-124373886	2	ATAD2,MIR548D1	no	no	no	no	no	no	no	no
8:124348612-124361684	2	ATAD2,MIR548D1	no	no	no	no	no	no	no	no
8:124335177-124373886	2	ATAD2,MIR548D1	no	no	no	no	no	no	no	no
8:124335177-124346562	2	ATAD2	no	no	no	no	no	no	no	no
8:124238739-124251384	2	C8orf76,ZHX1-C8orf76	no	no	no	no	no	no	no	no
8:124238428-124251384	2	C8orf76,ZHX1-C8orf76	yes	yes	no	no	no	no	no	no
8:124138295-124138927	2	TBC1D31	no	no	no	no	no	no	no	no
8:124121556-124132428	2	TBC1D31	no	no	no	no	no	no	no	no
8:124089350-124121860	2	TBC1D31	no	no	no	no	no	no	no	no
8:124089350-124117704	2	TBC1D31	no	no	no	no	no	no	no	no
8:124089350-124096580	2	TBC1D31	no	no	no	no	no	no	no	no
8:124035952-124042956	2	DERL1	no	no	no	no	no	no	no	no
8:12287858-12288211	2	FAM86B2	no	no	no	no	no	no	no	no
8:12286141-12293852	2	FAM86B2	no	no	no	no	no	no	no	no
8:122640953-122641580	2	HAS2	no	no	no	no	no	no	no	no
8:121013763-121021372	2	DEPTOR	no	no	no	no	no	no	no	no
8:120816117-120818641	2	TAF2	no	no	no	no	no	no	no	no
8:120814033-120814265	2	TAF2	no	no	no	no	no	no	no	no
8:120770312-120843971	2	TAF2	no	no	no	no	no	no	no	no
8:120758944-120818641	2	TAF2	no	no	no	no	no	no	no	no
8:120758944-120810086	2	TAF2	no	no	no	no	no	no	no	no
8:120758944-120768355	2	TAF2	no	no	no	no	no	no	no	no
8:120756527-120818641	2	TAF2	no	no	no	no	no	no	no	no
8:118830673-119124058	2	EXT1	no	no	no	no	no	no	no	no
8:117862856-117864335	2	RAD21	no	no	no	no	no	no	no	no
8:117858172-117864335	2	RAD21	yes	yes	yes	yes	yes	yes	yes	yes
8:117668094-117768258	2	EIF3H	no	no	no	no	no	no	no	no
8:11710837-11725646	2	CTSB	no	no	no	no	no	no	no	no
8:11708374-11721972	2	CTSB	no	no	no	no	no	no	no	no
8:11683532-11683724	2	FDFT1	no	no	no	no	no	no	no	no
8:113349771-113668570	2	CSMD3,MIR2053	no	no	no	no	no	no	no	no
8:113331065-113599464	2	CSMD3	no	no	no	no	no	no	no	no
8:113293402-113303924	2	CSMD3	no	no	no	no	no	no	no	no
8:109248389-109254142	2	EIF3E	no	no	no	no	no	no	no	no
8:109240495-109254142	2	EIF3E	no	no	no	no	no	no	no	no
8:108306163-108348499	2	ANGPT1	no	no	no	no	no	no	no	no
8:106800945-106801152	2	ZFPM2,ZFPM2-AS1	no	no	no	no	no	no	no	no
8:105160834-105161076	2	RIMS2	no	no	no	no	no	no	no	no
8:104955000-104955154	2	RIMS2	no	no	no	no	no	no	no	no
8:104442839-104453846	2	DCAF13	no	no	no	no	no	no	no	no
8:104075182-104077039	2	ATP6V1C1	no	no	no	no	no	no	no	no
8:103848483-103855975	2	AZIN1	no	no	no	no	no	no	no	no
8:103372298-103373434	2	UBR5	no	no	no	no	no	no	no	no
8:103358463-103359320	2	UBR5	no	no	no	no	no	no	no	no
8:103354700-103373854	2	UBR5	no	no	no	no	no	no	no	no
8:103339969-103372418	2	UBR5	no	no	no	no	no	no	no	no
8:103326971-103341627	2	UBR5	no	no	no	no	no	no	no	no
8:103324361-103324713	2	UBR5	no	no	no	no	no	no	no	no
8:103312227-103372418	2	UBR5	no	no	no	no	no	no	no	no
8:103312227-103324473	2	UBR5	no	no	no	no	no	no	no	no
8:103291263-103301804	2	UBR5	no	no	no	no	no	no	no	no
8:103287748-103359320	2	UBR5	no	no	no	no	no	no	no	no
8:103236273-103237246	2	RRM2B	yes	no	no	no	yes	no	no	no
8:102555468-102676746	2	GRHL2	no	no	no	no	no	no	no	no
8:101721360-101734315	2	PABPC1	no	no	no	no	no	no	no	no
8:101721360-101725409	2	PABPC1	no	no	no	no	no	no	no	no
8:101718878-101719225	2	PABPC1	no	no	no	no	no	no	no	no
8:101716524-101730508	2	PABPC1	no	no	no	no	no	no	no	no
8:101716524-101725409	2	PABPC1	no	no	no	no	no	no	no	no
8:101716524-101719033	2	PABPC1	no	no	no	no	no	no	no	no
8:101715143-101719033	2	MIR7705,PABPC1	no	no	no	no	no	no	no	no
8:101273769-101315487	2	RNF19A	no	no	no	no	no	no	no	no
8:101273769-101300495	2	RNF19A	no	no	no	no	no	no	no	no
8:100830678-100866484	2	VPS13B	no	no	no	no	no	no	no	no
8:100829767-100871708	2	VPS13B	no	no	no	no	no	no	no	no
8:100821602-100847966	2	VPS13B	no	no	no	no	no	no	no	no
8:10065342-10177499	2	MSRA	no	no	no	no	no	no	no	no
8:100454628-100494030	2	VPS13B	no	no	no	no	no	no	no	no
8:100443764-100454863	2	VPS13B	no	no	no	no	no	no	no	no
8:100396435-100589861	2	MIR599,MIR875,VPS13B	no	no	no	no	no	no	no	no
8:100286425-100287482	2	VPS13B	no	no	no	no	no	no	no	no
8:100182266-100287482	2	VPS13B	no	no	no	no	no	no	no	no
8:100155201-100168971	2	VPS13B	no	no	no	no	no	no	no	no
8:100108539-100654726	2	MIR599,MIR875,VPS13B	no	no	no	no	no	no	no	no
8:100108539-100205285	2	VPS13B	no	no	no	no	no	no	no	no
8:100108539-100133673	2	VPS13B	no	no	no	no	no	no	no	no
7:99951517-99952863	2	PVRIG2P,STAG3L5P-PVRIG2P-PILRB	no	no	no	no	no	no	no	no
7:99950832-99952863	2	PVRIG2P,STAG3L5P-PVRIG2P-PILRB	no	no	no	no	no	no	no	no
7:99722347-99723128	2	CNPY4	no	no	no	no	no	no	no	no
7:99708761-99708944	2	TAF6	no	no	no	no	no	no	no	no
7:99701031-99703914	2	AP4M1	no	no	no	no	no	no	no	no
7:99701031-99701142	2	AP4M1	no	no	no	no	no	no	no	no
7:99696645-99697376	2	MCM7	no	no	no	no	no	no	no	no
7:99695763-99695845	2	MCM7	no	no	no	no	no	no	no	no
7:99695456-99695913	2	MCM7	no	no	no	no	no	no	no	no
7:99695236-99696338	2	MCM7	no	no	no	no	no	no	no	no
7:99691795-99697026	2	MCM7	no	no	no	no	no	no	no	no
7:99630927-99635403	2	ZKSCAN1	no	no	no	no	no	no	no	no
7:99616853-99627998	2	ZKSCAN1	no	no	no	no	no	no	no	no
7:99217183-99220263	2	ZSCAN25	no	no	no	no	no	no	no	no
7:99002484-99002576	2	PDAP1	no	no	no	no	no	no	no	no
7:98985661-98987635	2	ARPC1B	no	no	no	no	no	no	no	no
7:98941915-98985884	2	ARPC1A,ARPC1B	no	no	no	no	no	no	no	no
7:98930947-98942138	2	ARPC1A	no	no	no	no	no	no	no	no
7:98564663-98565321	2	TRRAP	no	no	no	no	no	no	no	no
7:98563318-98565321	2	TRRAP	no	no	no	no	no	no	no	no
7:98562251-98569568	2	TRRAP	no	no	no	no	no	no	no	no
7:98559924-98564785	2	TRRAP	no	no	no	no	no	no	no	no
7:98550789-98554156	2	TRRAP	no	no	no	no	no	no	no	no
7:98534778-98575946	2	TRRAP	no	no	no	no	no	no	no	no
7:98533201-98576527	2	TRRAP	no	no	no	no	no	no	no	no
7:98533201-98557113	2	TRRAP	no	no	no	no	no	no	no	no
7:98530863-98547464	2	TRRAP	no	no	no	no	no	no	no	no
7:98527611-98565321	2	TRRAP	no	no	no	no	no	no	no	no
7:98524789-98543423	2	TRRAP	no	no	no	no	no	no	no	no
7:98522734-98524989	2	TRRAP	no	no	no	no	no	no	no	no
7:98519375-98547464	2	TRRAP	no	no	no	no	no	no	no	no
7:98515045-98515302	2	TRRAP	no	no	no	no	no	no	no	no
7:98506350-98524989	2	TRRAP	yes	no	no	no	yes	no	no	no
7:98498246-98606184	2	TRRAP	no	no	no	no	no	no	no	no
7:98498246-98548627	2	TRRAP	no	no	no	no	no	no	no	no
7:98497044-98515302	2	TRRAP	no	no	no	no	no	no	no	no
7:98497044-98498343	2	TRRAP	no	no	no	no	no	no	no	no
7:98493386-98495489	2	TRRAP	no	no	no	no	no	no	no	no
7:97910978-97920839	2	BRI3	no	no	no	no	no	no	no	no
7:97857325-97874005	2	TECPR1	no	no	no	no	no	no	no	no
7:95838149-95838289	2	SLC25A13	no	no	no	no	no	no	no	no
7:943762-959687	2	ADAP1	no	no	no	no	no	no	no	no
7:94228086-94259153	2	SGCE	no	no	no	no	no	no	no	no
7:94055061-94060544	2	COL1A2	yes	yes	yes	yes	yes	yes	yes	yes
7:94051210-94057197	2	COL1A2	no	no	no	no	no	no	no	no
7:94047035-94053755	2	COL1A2	no	no	no	no	no	no	no	no
7:94043205-94050374	2	COL1A2	no	no	no	no	no	no	no	no
7:94041379-94055363	2	COL1A2	no	no	no	no	no	no	no	no
7:94040367-94055169	2	COL1A2	no	no	no	no	no	no	no	no
7:94040200-94042448	2	COL1A2	no	no	no	no	no	no	no	no
7:94039034-94055363	2	COL1A2	yes	no	no	no	yes	no	no	no
7:94038875-94050374	2	COL1A2	no	no	no	no	yes	no	no	no
7:94037647-94048863	2	COL1A2	no	no	no	no	no	no	no	no
7:94034004-94039839	2	COL1A2	no	no	no	no	no	no	no	no
7:94033867-94035038	2	COL1A2	no	no	no	no	no	no	no	no
7:94030878-94051264	2	COL1A2	no	no	no	no	no	no	no	no
7:94030878-94041433	2	COL1A2	no	no	no	no	no	no	no	no
7:94030878-94035038	2	COL1A2	no	no	no	no	no	no	no	no
7:94029507-94047864	2	COL1A2	no	no	no	no	no	no	no	no
7:94029507-94043259	2	COL1A2	no	no	no	no	no	no	no	no
7:94029507-94034058	2	COL1A2	no	no	no	no	no	no	no	no
7:94028360-94040254	2	COL1A2	no	no	no	no	yes	no	no	no
7:94027693-94034192	2	COL1A2	no	no	no	no	no	no	no	no
7:94023872-94049756	2	COL1A2	no	no	no	no	no	no	no	no
7:94023872-94043259	2	COL1A2	no	no	no	no	no	no	no	no
7:94023872-94030932	2	COL1A2	no	no	no	no	no	no	no	no
7:92935139-92983073	2	VPS50	no	no	no	no	no	no	no	no
7:92932771-92940584	2	VPS50	no	no	no	no	no	no	no	no
7:92462409-92463134	2	CDK6	no	no	no	no	no	no	no	no
7:92234234-92463231	2	CDK6	no	no	no	no	yes	yes	yes	no
7:92146589-92148392	2	PEX1	no	no	no	no	no	no	no	no
7:92135561-92148392	2	PEX1	no	no	no	no	no	no	no	no
7:91924202-91981956	2	ANKIB1	no	no	no	no	no	no	no	no
7:91924202-91948826	2	ANKIB1	no	no	no	no	no	no	no	no
7:91752433-91761186	2	CYP51A1	no	no	no	no	no	no	no	no
7:91746357-91761186	2	CYP51A1	no	no	no	no	no	no	no	no
7:91746357-91747929	2	CYP51A1	no	no	no	no	no	no	no	no
7:91659208-91674527	2	AKAP9	no	no	no	no	no	no	no	no
7:90528605-90585132	2	CDK14	no	no	no	no	no	no	no	no
7:90355880-90356126	2	CDK14	no	no	no	no	no	no	no	no
7:90003615-90007525	2	GTPBP10	no	no	no	no	no	no	no	no
7:897464-912199	2	SUN1	no	no	no	no	no	no	no	no
7:897464-901101	2	SUN1	no	no	no	no	no	no	no	no
7:891586-909153	2	SUN1	no	no	no	no	no	no	no	no
7:872141-882869	2	SUN1	no	no	no	no	no	no	no	no
7:87011225-87011859	2	CROT	no	no	no	no	no	no	no	no
7:86990705-87006766	2	CROT	no	no	no	no	no	no	no	no
7:86810624-86813941	2	DMTF1	no	no	no	no	no	no	no	no
7:86795798-86795921	2	DMTF1	no	no	no	no	no	no	no	no
7:81613950-81626566	2	CACNA2D1	no	no	no	no	no	no	no	no
7:8062112-8099878	2	GLCCI1	no	no	no	no	no	no	no	no
7:80545994-80548667	2	SEMA3C	yes	yes	yes	yes	yes	yes	yes	yes
7:80456740-80458061	2	SEMA3C	no	no	no	no	no	no	no	no
7:80431980-80440017	2	SEMA3C	no	no	no	no	no	no	no	no
7:80390931-80458061	2	SEMA3C	no	no	no	no	no	no	no	no
7:80390931-80430142	2	SEMA3C	no	no	no	no	no	no	no	no
7:80378213-80440017	2	SEMA3C	no	no	no	no	no	no	no	no
7:79818266-79828698	2	GNAI1	no	no	no	no	no	no	no	no
7:794225-810255	2	DNAAF5	no	no	no	no	no	no	no	no
7:794225-803611	2	DNAAF5	no	no	no	no	no	no	no	no
7:794225-794458	2	DNAAF5	no	no	no	no	no	no	no	no
7:77365726-77394949	2	RSBN1L	no	no	no	no	no	no	no	no
7:77214859-77227218	2	PTPN12	no	no	no	no	no	no	no	no
7:77010621-77026352	2	GSAP	no	no	no	no	no	no	no	no
7:77003386-77004418	2	GSAP	no	no	no	no	no	no	no	no
7:76991899-77033932	2	GSAP	no	no	no	no	no	no	no	no
7:76941417-76984964	2	GSAP	no	no	no	no	no	no	no	no
7:7676574-7725629	2	RPA3,UMAD1	no	no	no	no	no	no	no	no
7:76239302-76256620	2	LOC100133091,POMZP3	no	no	no	no	no	no	no	no
7:76062243-76062964	2	ZP3	no	no	no	no	no	no	no	no
7:76058831-76058950	2	ZP3	no	no	no	no	no	no	no	no
7:75956107-75988342	2	YWHAG	no	no	no	no	no	no	no	no
7:75933300-75933614	2	HSPB1	no	no	no	no	no	no	no	no
7:75686727-75692910	2	MDH2	no	no	no	no	no	no	no	no
7:75633075-75659842	2	STYXL1	no	no	no	no	no	no	no	no
7:75625762-75634722	2	STYXL1	no	no	no	no	no	no	no	no
7:75621461-75621875	2	TMEM120A	no	no	no	no	no	no	no	no
7:75615240-75615386	2	POR	no	no	no	no	no	no	no	no
7:75612837-75615559	2	POR	no	no	no	no	no	no	no	no
7:75601730-75609806	2	POR	no	no	no	no	no	no	no	no
7:75221373-75228565	2	HIP1	no	no	no	no	no	no	no	no
7:75182751-75183519	2	HIP1	no	no	no	no	no	no	no	no
7:75162618-75211467	2	HIP1	no	no	no	no	no	no	no	no
7:75145545-76279715	2	CCL24,CCL26,DTX2,FDPSP2,GTF2IP7,HIP1,HSPB1,LOC100133091,MDH2,MIR4651,PMS2P3,POMZP3,POR,RHBDD2,SNORA14A,SRRM3,SSC4D,STYXL1,TMEM120A,UPK3B,YWHAG,ZP3	no	no	no	no	no	no	no	no
7:75104453-76279715	2	CCL24,CCL26,DTX2,FDPSP2,GTF2IP7,HIP1,HSPB1,LOC100133091,MDH2,MIR4651,PMS2P3,POM121C,POMZP3,POR,RHBDD2,SNORA14A,SPDYE5,SRRM3,SSC4D,STYXL1,TMEM120A,UPK3B,YWHAG,ZP3	no	no	no	no	no	no	no	no
7:74528190-74536811	2	GTF2IRD2,GTF2IRD2B	no	no	no	no	no	no	no	no
7:74466817-74474581	2	RCC1L	no	no	no	no	no	no	no	no
7:74171151-74172333	2	GTF2I	no	no	no	no	no	no	no	no
7:74166421-74173185	2	GTF2I	no	no	no	no	no	no	no	no
7:74157787-74159280	2	GTF2I	no	no	no	no	no	no	no	no
7:74119495-74166502	2	GTF2I,LOC101926943	no	no	no	no	no	no	no	no
7:74119495-74120764	2	GTF2I,LOC101926943	no	no	no	no	no	no	no	no
7:74113290-74120764	2	GTF2I,LOC101926943	no	no	no	no	no	no	no	no
7:74103457-74160750	2	GTF2I,LOC101926943	no	no	no	no	no	no	no	no
7:74103457-74105443	2	GTF2I,LOC101926943	no	no	no	no	no	no	no	no
7:73922404-73927301	2	GTF2IRD1	no	no	no	no	no	no	no	no
7:73811403-73815897	2	CLIP2	no	no	no	no	no	no	no	no
7:73790216-73795371	2	CLIP2	yes	no	no	no	yes	no	no	no
7:73790216-73795193	2	CLIP2	no	no	no	no	no	no	no	no
7:73731809-73753334	2	CLIP2	no	no	no	no	no	no	no	no
7:73663341-73666828	2	RFC2	no	no	no	no	no	no	no	no
7:73654267-73666828	2	RFC2	no	no	no	no	no	no	no	no
7:73649861-73654425	2	RFC2	no	no	no	no	no	no	no	no
7:73630276-73630399	2	LAT2	no	no	no	no	no	no	no	no
7:73629151-73635064	2	LAT2	no	no	no	no	no	no	no	no
7:73601940-73602128	2	EIF4H	no	no	no	no	no	no	no	no
7:73525977-73526328	2	LIMK1	no	no	no	no	no	no	no	no
7:73522200-73534968	2	LIMK1	no	no	no	no	no	no	no	no
7:73510951-73526328	2	LIMK1	no	no	no	no	no	no	no	no
7:73498106-73522287	2	LIMK1	no	no	no	no	no	no	no	no
7:73100965-73111070	2	WBSCR22	no	no	no	no	no	no	no	no
7:73100965-73105342	2	WBSCR22	no	no	no	no	no	no	no	no
7:73020017-73030507	2	MLXIPL	no	no	no	no	no	no	no	no
7:73013855-73014025	2	MLXIPL	no	no	no	no	no	no	no	no
7:72954211-72957974	2	BCL7B	no	no	no	no	no	no	no	no
7:72952263-72954382	2	BCL7B	no	no	no	no	no	no	no	no
7:72903523-72922801	2	BAZ1B	no	no	no	no	no	no	no	no
7:72883846-72884813	2	BAZ1B	no	no	no	no	no	no	no	no
7:72873865-72884813	2	BAZ1B	no	no	no	no	no	no	no	no
7:7273933-7283381	2	C1GALT1	no	no	no	no	no	no	no	no
7:72718226-72721499	2	NSUN5	no	no	no	no	no	no	no	no
7:72398922-72411055	2	POM121	no	no	no	no	no	no	no	no
7:72361471-72361649	2	POM121	no	no	no	no	no	no	no	no
7:72361165-72361649	2	POM121	no	no	no	no	no	no	no	no
7:716865-766978	2	DNAAF5,PRKAR1B	no	no	no	no	no	no	no	no
7:716865-720363	2	PRKAR1B	no	no	no	no	no	no	no	no
7:71130395-71142291	2	WBSCR17	no	no	no	no	no	no	no	no
7:70885893-71178584	2	WBSCR17	no	no	no	no	no	no	no	no
7:6854394-6859572	2	CCZ1B	no	no	no	no	no	no	no	no
7:6840578-6841154	2	CCZ1B	no	no	no	no	no	no	no	no
7:6776706-6777567	2	PMS2CL	no	no	no	no	no	no	no	no
7:6736969-6737442	2	ZNF12	no	no	no	no	no	no	no	no
7:66757449-66760788	2	PMS2P4	no	no	no	no	no	no	no	no
7:66582469-66582605	2	TYW1	no	no	no	no	no	no	no	no
7:66563527-66648223	2	MIR4650-1,MIR4650-2,TYW1	no	no	no	no	no	no	no	no
7:66520821-66704498	2	MIR4650-1,MIR4650-2,TYW1	no	no	no	no	no	no	no	no
7:66514935-66548526	2	TYW1	no	no	no	no	no	no	no	no
7:66474569-66515053	2	TYW1	no	no	no	no	no	no	no	no
7:66463803-66563705	2	TYW1	no	no	no	no	no	no	no	no
7:66458203-66459269	2	SBDS	no	no	no	no	no	no	no	no
7:66420488-66423538	2	TMEM248	no	no	no	no	no	no	no	no
7:66270126-66270383	2	RABGEF1	no	no	no	no	no	no	no	no
7:66240213-66260579	2	RABGEF1	no	no	no	no	no	no	no	no
7:66236869-66270383	2	RABGEF1	no	no	no	no	no	no	no	no
7:6618196-6628610	2	ZDHHC4	no	no	no	no	no	no	no	no
7:65592690-65610487	2	CRCP	no	no	no	no	no	no	no	no
7:65548063-65552249	2	ASL	no	no	no	no	no	no	no	no
7:65547866-65548161	2	ASL	no	no	no	no	no	no	no	no
7:65547354-65551649	2	ASL	no	no	no	no	no	no	no	no
7:65441001-65447301	2	GUSB	no	no	no	no	no	no	no	no
7:65435268-65441189	2	GUSB	no	no	no	no	no	no	no	no
7:65429309-65435353	2	GUSB	no	no	no	no	no	no	no	no
7:65413657-65413767	2	VKORC1L1	no	no	no	no	no	no	no	no
7:65217150-65221561	2	CCT6P1,LOC441242,SNORA22	no	no	no	no	no	no	no	no
7:6509226-6513915	2	KDELR2	no	no	no	no	no	no	no	no
7:6500711-6502806	2	KDELR2	yes	yes	yes	yes	yes	yes	yes	yes
7:6474392-6476164	2	DAGLB	no	no	no	no	no	no	no	no
7:6470110-6476164	2	DAGLB	no	no	no	no	no	no	no	no
7:6465618-6476164	2	DAGLB	no	no	no	no	no	no	no	no
7:6461357-6470238	2	DAGLB	no	no	no	no	no	no	no	no
7:64527427-65219514	2	CCT6P1,CCT6P3,INTS4P2,LOC441242,ZNF92	no	no	no	no	no	no	no	no
7:64526630-64527428	2	CCT6P3	no	no	no	no	no	no	no	no
7:6431554-6431672	2	RAC1	no	no	no	no	no	no	no	no
7:6426842-6439819	2	RAC1	no	no	no	no	no	no	no	no
7:64129414-64152338	2	MIR6839,ZNF107	no	no	no	no	no	no	no	no
7:64004084-64004180	2	ZNF680	no	no	no	no	no	no	no	no
7:63796636-63797360	2	ZNF736	no	no	no	no	no	no	no	no
7:6201411-6213364	2	CYTH3	yes	no	no	no	yes	no	no	no
7:6178722-6187523	2	USP42	no	no	no	no	no	no	no	no
7:6026389-6031688	2	PMS2	no	no	no	no	no	no	no	no
7:6022454-6035264	2	PMS2	no	no	no	no	no	no	no	no
7:5940485-5959597	2	CCZ1	no	no	no	no	no	no	no	no
7:5792476-5792610	2	RNF216	no	no	no	no	no	no	no	no
7:5760663-5765069	2	RNF216	no	no	no	no	no	no	no	no
7:5692043-5769227	2	MIR6874,RNF216,RNF216-IT1	no	no	no	no	no	no	no	no
7:5643126-5646287	2	FSCN1	no	no	no	no	no	no	no	no
7:5643126-5643661	2	FSCN1	no	no	no	no	no	no	no	no
7:5642887-5646287	2	FSCN1	yes	yes	yes	no	yes	yes	yes	no
7:56149322-56151408	2	PHKG1	no	no	no	no	no	no	no	no
7:56136174-56140804	2	SUMF2	no	no	no	no	no	no	no	no
7:56131916-56148365	2	PHKG1,SUMF2	yes	yes	yes	no	yes	yes	yes	no
7:56130375-56131682	2	CCT6A	no	no	no	no	no	no	no	no
7:56065058-56065142	2	GBAS	no	no	no	no	no	no	no	no
7:56049165-56067875	2	GBAS	yes	yes	yes	no	yes	yes	yes	no
7:55766695-55766841	2	FKBP9P1	no	no	no	no	no	no	no	no
7:5567634-5569294	2	ACTB	no	no	no	no	no	no	no	no
7:5567634-5569031	2	ACTB	no	no	no	no	no	no	no	no
7:5545042-5545261	2	FBXL18	no	no	no	no	no	no	no	no
7:55231425-55233130	2	EGFR	no	no	no	no	no	no	no	no
7:55224451-55233130	2	EGFR	no	no	no	no	no	no	no	no
7:55210997-55233130	2	EGFR	no	no	no	no	no	no	no	no
7:5396546-5399200	2	TNRC18	no	no	no	no	no	no	no	no
7:5331323-5331452	2	SLC29A4	no	no	no	no	no	no	no	no
7:5265453-5266975	2	WIPI2	no	no	no	no	no	no	no	no
7:5257552-5266975	2	WIPI2	no	no	no	no	no	no	no	no
7:5256193-5257645	2	WIPI2	no	no	no	no	no	no	no	no
7:50799968-50829711	2	GRB10	no	no	no	no	no	no	no	no
7:50771517-50823753	2	GRB10	no	no	no	no	no	no	no	no
7:50672986-50823753	2	GRB10	no	no	no	no	no	no	no	no
7:4825045-4834026	2	AP5Z1,MIR4656	no	no	no	no	no	no	no	no
7:4794089-4796818	2	FOXK1	no	no	no	no	no	no	no	no
7:47451324-47467974	2	TNS3	no	no	no	no	no	no	no	no
7:47436396-47479256	2	TNS3	no	no	no	no	no	no	no	no
7:47384521-47467974	2	TNS3	no	no	no	no	no	no	no	no
7:47384352-47467974	2	TNS3	no	no	no	no	no	no	no	no
7:47384352-47454804	2	TNS3	no	no	no	no	no	no	no	no
7:47342547-47479256	2	TNS3	no	no	no	no	no	no	no	no
7:45927958-45933267	2	IGFBP1	yes	yes	no	no	yes	yes	no	no
7:45662230-45688396	2	ADCY1	no	no	no	no	no	no	no	no
7:44838346-44839473	2	PPIA	no	no	no	no	no	no	no	no
7:44836240-44838876	2	PPIA	no	no	no	no	no	no	no	no
7:44733423-44734175	2	OGDH	no	no	no	no	no	no	no	no
7:44687255-44706450	2	OGDH	no	no	no	no	no	no	no	no
7:44663915-44741214	2	OGDH	no	no	no	no	no	no	no	no
7:44663915-44687133	2	OGDH	no	no	no	no	no	no	no	no
7:44621047-44621173	2	TMED4	no	no	no	no	no	no	no	no
7:44611090-44611335	2	DDX56	no	no	no	no	no	no	no	no
7:44608501-44612036	2	DDX56	no	no	no	no	no	no	no	no
7:44520890-44525221	2	NUDCD3	no	no	no	no	no	no	no	no
7:44467169-44467302	2	NUDCD3	no	no	no	no	no	no	no	no
7:44157217-44163107	2	POLD2	no	no	no	no	no	no	no	no
7:44146144-44154159	2	AEBP1,MIR4649	no	no	no	no	no	no	no	no
7:44097727-44101315	2	DBNL	no	no	no	no	no	no	no	no
7:44089823-44092540	2	DBNL,MIR6837	no	no	no	no	no	no	no	no
7:44076270-44076408	2	RASA4CP	no	no	no	no	no	no	no	no
7:43966034-43982630	2	POLR2J4,UBE2D4	no	no	no	no	no	no	no	no
7:43965730-43965996	2	URGCP	no	no	no	no	no	no	no	no
7:43840063-43843446	2	BLVRA	no	no	no	no	no	no	no	no
7:43679047-43687233	2	COA1	no	no	no	no	no	no	no	no
7:43622691-43635712	2	STK17A	yes	yes	yes	no	yes	yes	yes	yes
7:43531673-43540921	2	HECW1	no	no	no	no	no	no	no	no
7:43495895-43540921	2	HECW1	no	no	no	no	no	no	no	no
7:43351361-43360341	2	HECW1	no	no	no	no	no	no	no	no
7:42956461-42964396	2	PSMA2	no	no	no	no	no	no	no	no
7:42187824-42188067	2	GLI3	no	no	no	no	no	no	no	no
7:42017156-42188067	2	GLI3	no	no	no	no	no	no	no	no
7:41728600-41730140	2	INHBA	no	no	no	no	no	no	no	no
7:40220545-40234659	2	SUGCT	no	no	no	no	no	no	no	no
7:40087419-40102699	2	CDK13	no	no	no	no	no	no	no	no
7:40027197-40102699	2	CDK13	no	no	no	no	no	no	no	no
7:39818869-39829143	2	LINC00265	no	no	no	no	no	no	no	no
7:39818869-39828203	2	LINC00265	no	no	no	no	no	no	no	no
7:38829400-38869928	2	VPS41	no	no	no	no	no	no	no	no
7:38500882-38516569	2	AMPH	no	no	no	no	no	no	no	no
7:37272699-37382367	2	ELMO1	no	no	no	no	no	no	no	no
7:37250990-37283996	2	ELMO1	no	no	no	no	no	no	no	no
7:3658711-3861215	2	SDK1	no	no	no	no	no	no	no	no
7:3658711-3678742	2	SDK1	no	no	no	no	no	no	no	no
7:36466524-36466637	2	ANLN	no	no	no	no	no	no	no	no
7:36447342-36478899	2	ANLN	no	no	no	no	no	no	no	no
7:35707043-35707198	2	HERPUD2	no	no	no	no	no	no	no	no
7:35674744-35709938	2	HERPUD2	no	no	no	no	no	no	no	no
7:35050079-35077653	2	DPY19L1	yes	no	no	no	yes	no	no	no
7:35009044-35058208	2	DPY19L1	no	no	no	no	no	no	no	no
7:34085917-34125704	2	BMPER	no	no	no	no	no	no	no	no
7:33185853-33195314	2	BBS9	no	no	no	no	no	no	no	no
7:33060883-33075600	2	NT5C3A	no	no	no	no	no	no	no	no
7:32632795-32663051	2	DPY19L1P1	no	no	no	no	no	no	no	no
7:32588458-32594208	2	AVL9	no	no	no	no	no	no	no	no
7:32584305-32588530	2	AVL9	no	no	no	no	no	no	no	no
7:31887581-31887710	2	PDE1C	no	no	no	no	no	no	no	no
7:30643111-30668285	2	GARS	no	no	no	no	no	no	no	no
7:30640674-30673648	2	GARS	yes	yes	no	no	yes	yes	no	no
7:30464142-30486666	2	NOD1	no	no	no	no	no	no	no	no
7:30464142-30477272	2	NOD1	no	no	no	no	no	no	no	no
7:30100499-30102358	2	PLEKHA8	no	no	no	no	no	no	no	no
7:30084700-30102358	2	PLEKHA8	no	no	no	no	no	no	no	no
7:29915445-29956682	2	WIPF3	yes	yes	yes	yes	yes	yes	yes	yes
7:296619-298671	2	FAM20C	no	no	no	no	no	no	no	no
7:29152319-29152438	2	CPVL	no	no	no	no	no	no	no	no
7:29132238-29152438	2	CPVL	no	no	no	no	no	no	no	no
7:27827036-27869386	2	TAX1BP1	no	no	no	no	no	no	no	no
7:27788136-27797752	2	TAX1BP1	no	no	no	no	no	no	no	no
7:2773084-2834777	2	AMZ1,GNA12	no	no	no	no	no	no	no	no
7:27668989-27672060	2	HIBADH	no	no	no	no	no	no	no	no
7:2691820-2692644	2	TTYH3	no	no	no	no	no	no	no	no
7:26706687-26709811	2	SKAP2	no	no	no	no	no	no	no	no
7:2638098-2644625	2	IQCE	no	no	no	no	no	no	no	no
7:26236934-26237352	2	HNRNPA2B1	no	no	no	no	no	no	no	no
7:26233194-26240413	2	HNRNPA2B1	yes	no	no	no	yes	no	no	no
7:26232114-26240413	2	HNRNPA2B1	no	no	no	no	no	no	no	no
7:2566469-2566555	2	LFNG	no	no	no	no	no	no	no	no
7:2565877-2566555	2	LFNG	no	no	no	no	no	no	no	no
7:24892122-24911688	2	OSBPL3	no	no	no	no	no	no	no	no
7:24870386-24874355	2	OSBPL3	no	no	no	no	no	no	no	no
7:24705639-24708279	2	MPP6	no	no	no	no	no	no	no	no
7:24663284-24720139	2	MPP6	no	no	no	no	no	no	no	no
7:24663284-24690331	2	MPP6	no	no	no	no	no	no	no	no
7:24663284-24681487	2	MPP6	no	no	no	no	no	no	no	no
7:24613084-24708279	2	MPP6	no	no	no	no	no	no	no	no
7:2416584-2420377	2	EIF3B	yes	no	no	no	yes	no	no	no
7:2402279-2412430	2	EIF3B	no	no	no	no	no	no	no	no
7:23381682-23383472	2	IGF2BP3	no	no	no	no	no	no	no	no
7:23358756-23458443	2	IGF2BP3	no	no	no	no	no	no	no	no
7:2309193-2317940	2	SNX8	no	no	no	no	no	no	no	no
7:23015828-23023664	2	FAM126A	no	no	no	no	no	no	no	no
7:2296508-2317940	2	MIR6836,SNX8	no	no	no	no	no	no	no	no
7:2296508-2309274	2	MIR6836,SNX8	no	no	no	no	no	no	no	no
7:2296508-2297149	2	SNX8	no	no	no	no	no	no	no	no
7:2252846-2262389	2	MAD1L1	no	no	no	no	no	no	no	no
7:22179642-22396533	2	RAPGEF5	no	no	no	no	no	no	no	no
7:21516696-21521741	2	SP4	no	no	no	no	no	no	no	no
7:20421349-20445794	2	ITGB8	no	no	no	no	no	no	no	no
7:2041699-2255634	2	MAD1L1	no	no	no	no	no	no	no	no
7:20406634-20420454	2	ITGB8	no	no	no	no	no	no	no	no
7:20174278-20194004	2	LOC101927668,MACC1,MACC1-AS1	yes	yes	no	no	yes	yes	no	no
7:1976322-1997354	2	MAD1L1	no	no	no	no	no	no	no	no
7:19735084-19744543	2	TWISTNB	no	no	no	no	no	no	no	no
7:19735084-19739903	2	TWISTNB	no	no	no	no	no	no	no	no
7:18801779-18875620	2	HDAC9	no	no	no	no	no	no	no	no
7:18684293-18688306	2	HDAC9	no	no	no	no	no	no	no	no
7:16734458-16744294	2	BZW2	no	no	no	no	no	no	no	no
7:16729421-16746148	2	BZW2	yes	yes	yes	no	yes	yes	yes	no
7:16720925-16729531	2	BZW2	no	no	no	no	no	no	no	no
7:16714036-16721029	2	BZW2	no	no	no	no	no	no	no	no
7:16445685-16445962	2	ISPD	no	no	no	no	no	no	no	no
7:16348147-16445962	2	ISPD	no	no	no	no	no	no	no	no
7:16317753-16348252	2	ISPD	no	no	no	no	no	no	no	no
7:16298544-16317851	2	ISPD,ISPD-AS1	no	no	no	no	no	no	no	no
7:16127151-16341091	2	ISPD,ISPD-AS1	yes	no	no	no	yes	no	no	no
7:16127151-16317851	2	ISPD,ISPD-AS1	no	no	no	no	no	no	no	no
7:158809148-158814488	2	LINC00689	no	no	no	no	no	no	no	no
7:158704240-158711560	2	WDR60	no	no	no	no	no	no	no	no
7:158590632-158590767	2	ESYT2	no	no	no	no	no	no	no	no
7:158586340-158591763	2	ESYT2	no	no	no	no	no	no	no	no
7:158560344-158586417	2	ESYT2	no	no	no	no	no	no	no	no
7:158552176-158580784	2	ESYT2	no	no	no	no	no	no	no	no
7:158528193-158534587	2	ESYT2	no	no	no	no	no	no	no	no
7:158523688-158534339	2	ESYT2	no	no	no	no	no	no	no	no
7:158468168-158476078	2	NCAPG2	no	no	no	no	no	no	no	no
7:158448030-158448147	2	NCAPG2	no	no	no	no	no	no	no	no
7:157208709-157210133	2	DNAJB6	no	no	no	no	no	no	no	no
7:157174939-157178305	2	DNAJB6	no	no	no	no	no	no	no	no
7:157160066-157179018	2	DNAJB6	no	no	no	no	no	no	no	no
7:157046647-157046836	2	UBE3C	no	no	no	no	no	no	no	no
7:157015947-157018233	2	UBE3C	no	no	no	no	no	no	no	no
7:157000396-157000629	2	UBE3C	no	no	no	no	no	no	no	no
7:156994414-157062066	2	UBE3C	no	no	no	no	no	no	no	no
7:156994414-157000629	2	UBE3C	no	no	no	no	no	no	no	no
7:156979527-157024021	2	UBE3C	no	no	no	no	no	no	no	no
7:156976571-157009665	2	UBE3C	no	no	no	no	no	no	no	no
7:156976571-156979715	2	UBE3C	no	no	no	no	no	no	no	no
7:156931654-157018233	2	UBE3C	no	no	no	no	no	no	no	no
7:156758963-156759096	2	NOM1	no	no	no	no	no	no	no	no
7:156549086-156556489	2	LMBR1	no	no	no	no	no	no	no	no
7:156516805-156554892	2	LMBR1	no	no	no	no	no	no	no	no
7:155556505-155559349	2	RBM33	no	no	no	no	no	no	no	no
7:155556502-155567341	2	RBM33	no	no	no	no	no	no	no	no
7:155530223-155538296	2	RBM33	no	no	no	no	no	no	no	no
7:155503896-155574179	2	RBM33	no	no	no	no	no	no	no	no
7:155457868-155465609	2	RBM33	no	no	no	no	no	no	no	no
7:155089968-155090407	2	INSIG1	no	no	no	no	no	no	no	no
7:154782715-154790494	2	PAXIP1	no	no	no	no	no	no	no	no
7:1526557-1532742	2	INTS1	no	no	no	no	no	no	no	no
7:152511634-152522207	2	ACTR3B	no	no	no	no	no	no	no	no
7:152497615-152522207	2	ACTR3B	no	no	no	no	no	no	no	no
7:152497615-152497740	2	ACTR3B	no	no	no	no	no	no	no	no
7:152480271-152498816	2	ACTR3B	no	no	no	no	no	no	no	no
7:1524733-1529318	2	INTS1	no	no	no	no	no	no	no	no
7:152007050-152012423	2	KMT2C	no	no	no	no	no	no	no	no
7:151960100-151962294	2	KMT2C	no	no	no	no	no	no	no	no
7:151946960-151960215	2	KMT2C	no	no	no	no	no	no	no	no
7:151944986-152012423	2	KMT2C	no	no	no	no	no	no	no	no
7:151932901-151970952	2	KMT2C	no	no	no	no	no	no	no	no
7:151927007-151970952	2	KMT2C	no	no	no	no	no	no	no	no
7:151927007-151927406	2	KMT2C	no	no	no	no	no	no	no	no
7:151917607-151935911	2	KMT2C	no	no	no	no	no	no	no	no
7:151917607-151921701	2	KMT2C	no	no	no	no	no	no	no	no
7:151902190-151919767	2	KMT2C	no	no	no	no	no	no	no	no
7:151876918-151877211	2	KMT2C	no	no	no	no	no	no	no	no
7:151855947-151970952	2	KMT2C	no	no	no	no	no	no	no	no
7:151854845-151860911	2	KMT2C	no	no	no	no	no	no	no	no
7:151852994-152009031	2	KMT2C	no	no	no	no	no	no	no	no
7:151851351-152012423	2	KMT2C	no	no	no	no	no	no	no	no
7:151849789-151880241	2	KMT2C	no	no	no	no	no	no	no	no
7:151845117-151871327	2	KMT2C	no	no	no	no	no	no	no	no
7:151843683-151970952	2	KMT2C	no	no	no	no	no	no	no	no
7:151841797-151948051	2	KMT2C	no	no	no	no	no	no	no	no
7:151841797-151919767	2	KMT2C	no	no	no	no	no	no	no	no
7:151836270-151962294	2	KMT2C	no	no	no	no	no	no	no	no
7:1513201-1532742	2	INTS1	no	no	no	no	no	no	no	no
7:151174418-151174501	2	RHEB	no	no	no	no	no	no	no	no
7:1510481-1529318	2	INTS1	no	no	no	no	no	no	no	no
7:1510481-1512022	2	INTS1	no	no	no	no	no	no	no	no
7:150820880-150840683	2	AGAP3	no	no	no	no	no	no	no	no
7:150817073-150817232	2	AGAP3	no	no	no	no	no	no	no	no
7:150815296-150831655	2	AGAP3	no	no	no	no	no	no	no	no
7:150783825-150841523	2	AGAP3	no	no	no	no	no	no	no	no
7:150751491-150752183	2	CDK5	no	no	no	no	no	no	no	no
7:150751298-150751379	2	CDK5	no	no	no	no	no	no	no	no
7:150750898-150752935	2	CDK5	no	no	no	no	no	no	no	no
7:150070066-150070200	2	REPIN1	yes	no	no	no	yes	no	no	no
7:150035406-150037718	2	RARRES2	no	no	no	no	no	no	no	no
7:150033806-150035245	2	LRRC61	no	no	no	no	no	no	no	no
7:150022929-150035245	2	LRRC61,ZBED6CL	no	no	no	no	no	no	no	no
7:149946036-149986682	2	ACTR3C	no	no	no	no	no	no	no	no
7:149484456-149500692	2	SSPO	no	no	no	no	no	no	no	no
7:149191079-149191161	2	ZNF746	no	no	no	no	no	no	no	no
7:148963425-148982085	2	ZNF783	no	no	no	no	no	no	no	no
7:148907676-148907796	2	ZNF282	no	no	no	no	no	no	no	no
7:148903787-148904562	2	ZNF282	no	no	no	no	no	no	no	no
7:148543588-148580601	2	EZH2	yes	no	no	no	yes	no	no	no
7:148516687-148516779	2	EZH2	no	no	no	no	no	no	no	no
7:148516069-148544397	2	EZH2	no	no	no	no	no	no	no	no
7:148511050-148544397	2	EZH2	no	no	no	no	no	no	no	no
7:148456395-148484212	2	CUL1	no	no	no	no	no	no	no	no
7:148456395-148483691	2	CUL1	no	no	no	no	no	no	no	no
7:1479560-1486464	2	MICALL2	no	no	no	no	no	no	no	no
7:1477170-1477856	2	MICALL2	no	no	no	no	no	no	no	no
7:1476377-1476492	2	MICALL2	no	no	no	no	no	no	no	no
7:144288515-144320354	2	TPK1	no	no	no	no	no	no	no	no
7:144076991-144077725	2	ARHGEF5	no	no	no	no	no	no	no	no
7:142989392-143004789	2	CASP2	no	no	no	no	no	no	no	no
7:142641409-142641828	2	KEL	no	no	no	no	no	no	no	no
7:142640572-142641828	2	KEL	no	no	no	no	no	no	no	no
7:141764183-141792408	2	MGAM	no	no	no	no	no	no	no	no
7:141759655-141785761	2	MGAM	yes	yes	yes	yes	yes	yes	yes	yes
7:141752093-141776626	2	MGAM	yes	yes	yes	yes	yes	yes	yes	yes
7:141443701-141450257	2	SSBP1	no	no	no	no	no	no	no	no
7:141443701-141443789	2	SSBP1	no	no	no	no	no	no	no	no
7:141438175-141446326	2	SSBP1	no	no	no	no	no	no	no	no
7:141310994-141313978	2	AGK	no	no	no	no	no	no	no	no
7:141296361-141313978	2	AGK	no	no	no	no	no	no	no	no
7:140481375-140487384	2	BRAF	no	no	no	no	no	no	no	no
7:140476711-140534672	2	BRAF	no	no	no	no	no	no	no	no
7:140453986-140508795	2	BRAF	no	no	no	no	no	no	no	no
7:140453986-140481493	2	BRAF	no	no	no	no	no	no	no	no
7:140449086-140477875	2	BRAF	no	no	no	no	no	no	no	no
7:140396480-140406446	2	NDUFB2,NDUFB2-AS1	no	no	no	no	no	no	no	no
7:140285388-140302342	2	DENND2A	no	no	no	no	no	no	no	no
7:140259507-140268613	2	DENND2A	no	no	no	no	no	no	no	no
7:140055467-140058585	2	SLC37A3	no	no	no	no	no	no	no	no
7:140034228-140037149	2	SLC37A3	no	no	no	no	no	no	no	no
7:140033551-140048567	2	SLC37A3	yes	yes	yes	no	yes	yes	yes	no
7:139820241-139829453	2	KDM7A	no	no	no	no	no	no	no	no
7:139796698-139838990	2	KDM7A	no	no	no	no	no	no	no	no
7:139415730-139477693	2	HIPK2	yes	yes	yes	yes	yes	yes	yes	yes
7:139259873-139416814	2	HIPK2	no	no	no	no	no	no	no	no
7:139083344-139086993	2	C7orf55-LUC7L2,LUC7L2	no	no	no	no	no	no	no	no
7:138738196-138764989	2	ZC3HAV1	no	no	no	no	no	no	no	no
7:138601493-138604184	2	KIAA1549	no	no	no	no	no	no	no	no
7:138579087-138579272	2	KIAA1549	no	no	no	no	no	no	no	no
7:138554283-138597206	2	KIAA1549	no	no	no	no	no	no	no	no
7:138554283-138583878	2	KIAA1549	no	no	no	no	no	no	no	no
7:138209985-138223548	2	TRIM24	no	no	no	no	no	no	no	no
7:138189034-138235925	2	TRIM24	no	no	no	no	no	no	no	no
7:137570148-137600758	2	CREB3L2	no	no	no	no	no	no	no	no
7:137330217-137363398	2	DGKI	no	no	no	no	no	no	no	no
7:137178528-137256032	2	DGKI	no	no	no	no	no	no	no	no
7:137092620-137128848	2	DGKI	no	no	no	no	no	no	no	no
7:135307524-135323431	2	NUP205	no	no	no	no	no	no	no	no
7:135300663-135315218	2	NUP205	no	no	no	no	no	no	no	no
7:135283285-135283560	2	NUP205	no	no	no	no	no	no	no	no
7:135277734-135279477	2	NUP205	no	no	no	no	no	no	no	no
7:135276197-135279477	2	NUP205	no	no	no	no	no	no	no	no
7:135262543-135290974	2	NUP205	no	no	no	no	no	no	no	no
7:135258401-135333499	2	NUP205	no	no	no	no	no	no	no	no
7:135258401-135276348	2	NUP205	no	no	no	no	no	no	no	no
7:135242661-135279477	2	NUP205	no	no	no	no	no	no	no	no
7:135048605-135194875	2	CNOT4	no	no	no	no	no	no	no	no
7:134127106-134136505	2	AKR1B1	no	no	no	no	no	no	no	no
7:134127106-134135654	2	AKR1B1	no	no	no	no	no	no	no	no
7:134127106-134127522	2	AKR1B1	yes	no	no	no	yes	no	no	no
7:133502077-133502297	2	EXOC4,LOC101928861	no	no	no	no	no	no	no	no
7:133314797-133502297	2	EXOC4,LOC101928861	no	no	no	no	no	no	no	no
7:133160081-133580488	2	EXOC4,LOC101928861	no	no	no	no	no	no	no	no
7:133041083-133059756	2	EXOC4	no	no	no	no	no	no	no	no
7:132990630-133692588	2	EXOC4,LOC101928861	no	no	no	no	no	no	no	no
7:132990021-133002144	2	EXOC4	no	no	no	no	no	no	no	no
7:131866139-131888178	2	PLXNA4	no	no	no	no	no	no	no	no
7:131190626-131241376	2	PODXL	no	no	no	no	no	no	no	no
7:131073642-131099469	2	MKLN1	no	no	no	no	no	no	no	no
7:131071878-131096142	2	MKLN1	no	no	no	no	no	no	no	no
7:131071878-131084192	2	MKLN1	no	no	no	no	no	no	no	no
7:131060182-131163436	2	MKLN1	no	no	no	no	no	no	no	no
7:131060182-131096142	2	MKLN1	no	no	no	no	no	no	no	no
7:130794854-131113904	2	MKLN1,MKLN1-AS	no	no	no	no	no	no	no	no
7:130794854-131084192	2	MKLN1,MKLN1-AS	no	no	no	no	no	no	no	no
7:130298414-130337788	2	COPG2	no	no	no	no	no	no	no	no
7:130295823-130297109	2	COPG2	no	no	no	no	no	no	no	no
7:129841689-129841931	2	TMEM209	no	no	no	no	no	no	no	no
7:129821462-129824095	2	TMEM209	no	no	no	no	no	no	no	no
7:129813471-129815449	2	TMEM209	yes	no	no	no	yes	no	no	no
7:129736760-129762042	2	KLHDC10	no	no	no	no	no	no	no	no
7:129662158-129668869	2	ZC3HC1	no	no	no	no	no	no	no	no
7:129497350-129498781	2	UBE2H	no	no	no	no	no	no	no	no
7:129367080-129367205	2	NRF1	no	no	no	no	no	no	no	no
7:129350213-129351416	2	NRF1	no	no	no	no	no	no	no	no
7:129348914-129351416	2	NRF1	no	no	no	no	no	no	no	no
7:129330245-129330386	2	NRF1	no	no	no	no	no	no	no	no
7:129311268-129317598	2	NRF1	no	no	no	no	no	no	no	no
7:129019481-129037165	2	AHCYL2	no	no	no	no	no	no	no	no
7:128845043-128846428	2	SMO	no	no	no	no	no	no	no	no
7:128630014-128633968	2	TNPO3	no	no	no	no	no	no	no	no
7:128619036-128655189	2	TNPO3	no	no	no	no	no	no	no	no
7:128619036-128624313	2	TNPO3	no	no	no	no	no	no	no	no
7:128607333-128641288	2	TNPO3	no	no	no	no	no	no	no	no
7:128607333-128619177	2	TNPO3	no	no	no	no	no	no	no	no
7:128490437-128499328	2	FLNC	no	no	no	no	no	no	no	no
7:128488614-128499328	2	FLNC	no	no	no	no	no	no	no	no
7:128484057-128493675	2	FLNC	no	no	no	no	no	no	no	no
7:128484057-128487918	2	FLNC	no	no	no	no	no	no	no	no
7:128477213-128495368	2	FLNC	no	no	no	no	no	no	no	no
7:128470482-128493675	2	FLNC	no	no	no	no	no	no	no	no
7:128399845-128407709	2	CALU	no	no	no	no	no	no	no	no
7:128281256-128289036	2	LINC01000	no	no	no	no	no	no	no	no
7:128119211-128128215	2	METTL2B	no	no	no	no	no	no	no	no
7:128035184-128035328	2	IMPDH1	no	no	no	no	no	no	no	no
7:127954816-127975733	2	RBM28	no	no	no	no	no	no	no	no
7:127726989-127732659	2	SND1	no	no	no	no	no	no	no	no
7:127721411-127729744	2	MIR593,SND1	no	no	no	no	no	no	no	no
7:127484376-127631109	2	SND1	no	no	no	no	no	no	no	no
7:127447537-127732659	2	LRRC4,MIR593,SND1,SND1-IT1	no	no	no	no	no	no	no	no
7:127361340-127731933	2	LRRC4,MIR593,SND1,SND1-IT1	no	no	no	no	no	no	no	no
7:127343218-127732659	2	LRRC4,MIR593,SND1,SND1-IT1	no	no	no	no	no	no	no	no
7:127342488-127732659	2	LRRC4,MIR593,SND1,SND1-IT1	no	no	no	no	no	no	no	no
7:127342488-127343377	2	SND1	no	no	no	no	no	no	no	no
7:127326666-127342580	2	SND1	no	no	no	no	no	no	no	no
7:127013395-127026209	2	ZNF800	no	no	no	no	no	no	no	no
7:127012880-127017383	2	ZNF800	no	no	no	no	no	no	no	no
7:124482860-124511095	2	POT1	no	no	no	no	no	no	no	no
7:124462439-124487052	2	POT1	yes	no	no	no	yes	no	no	no
7:123181082-123197958	2	NDUFA5	no	no	no	no	no	no	no	no
7:122019421-122081629	2	CADPS2	no	no	no	no	no	no	no	no
7:121766428-121766513	2	AASS	no	no	no	no	no	no	no	no
7:121753171-121756814	2	AASS	no	no	no	no	no	no	no	no
7:121676653-121691993	2	PTPRZ1	no	no	no	no	no	no	no	no
7:120884255-120937498	2	CPED1	no	no	no	no	no	no	no	no
7:120737752-120884392	2	CPED1	no	no	no	no	no	no	no	no
7:120686940-120884392	2	CPED1	no	no	no	no	no	no	no	no
7:1199599-1199855	2	ZFAND2A	no	no	no	no	yes	yes	yes	no
7:117879962-117880052	2	ANKRD7	no	no	no	no	no	no	no	no
7:117874754-117880052	2	ANKRD7	no	no	no	no	no	no	no	no
7:116869815-116870075	2	ST7	yes	yes	no	no	yes	yes	no	no
7:116528180-116533099	2	CAPZA2	no	no	no	no	no	no	no	no
7:116139654-116140501	2	CAV2	yes	no	no	no	yes	no	no	no
7:11464322-11633129	2	THSD7A	no	no	no	no	no	no	no	no
7:112101920-112112402	2	IFRD1	no	no	no	no	no	no	no	no
7:111926931-111927129	2	ZNF277	no	no	no	no	no	no	no	no
7:111503427-111512146	2	DOCK4	no	no	no	no	no	no	no	no
7:111474643-111624445	2	DOCK4	no	no	no	no	no	no	no	no
7:111161368-111161505	2	IMMP2L	no	no	no	no	no	no	no	no
7:11013498-11091407	2	PHF14	no	no	no	no	no	no	no	no
7:107830088-107866145	2	NRCAM	no	no	no	no	no	no	no	no
7:107615430-107638937	2	LAMB1	no	no	no	no	no	no	no	no
7:107613436-107642178	2	LAMB1	no	no	no	no	no	no	no	no
7:107600135-107605132	2	LAMB1	no	no	no	no	no	no	no	no
7:107599693-107601094	2	LAMB1	no	no	no	no	no	no	no	no
7:107593974-107596075	2	LAMB1	no	no	no	no	no	no	no	no
7:107593974-107594199	2	LAMB1	no	no	no	no	no	no	no	no
7:107575859-107616322	2	LAMB1	no	no	no	no	no	no	no	no
7:107533644-107558506	2	DLD	no	no	no	no	no	no	no	no
7:107207494-107217037	2	DUS4L	no	no	no	no	no	no	no	no
7:107167681-107188777	2	COG5	no	no	no	no	no	no	no	no
7:106921744-106938791	2	COG5	no	no	no	no	no	no	no	no
7:106921744-106924177	2	COG5	no	no	no	no	no	no	no	no
7:106897176-106938791	2	COG5	no	no	no	no	no	no	no	no
7:106888840-106938791	2	COG5	no	no	no	no	no	no	no	no
7:106820323-106836596	2	HBP1	no	no	no	no	no	no	no	no
7:106508143-106508231	2	PIK3CG	no	no	no	no	no	no	no	no
7:105738135-105752657	2	SYPL1	no	no	no	no	no	no	no	no
7:105192016-105195674	2	RINT1	no	no	no	no	no	no	no	no
7:105121498-105148991	2	PUS7	no	no	no	no	no	no	no	no
7:105103067-105105861	2	PUS7	no	no	no	no	no	no	no	no
7:105099614-105108910	2	PUS7	no	no	no	no	no	no	no	no
7:105097000-105105861	2	PUS7	no	no	no	no	no	no	no	no
7:104800953-104809712	2	SRPK2	no	no	no	no	no	no	no	no
7:104782454-104787105	2	SRPK2	no	no	no	no	no	no	no	no
7:104714065-104717880	2	KMT2E	no	no	no	no	no	no	no	no
7:104707173-104749675	2	KMT2E	no	no	no	no	no	no	no	no
7:104707173-104707254	2	KMT2E	no	no	no	no	no	no	no	no
7:104702610-104754532	2	KMT2E	no	no	no	no	no	no	no	no
7:104678572-104751049	2	KMT2E	no	no	no	no	no	no	no	no
7:103828698-103841406	2	ORC5	no	no	no	no	no	no	no	no
7:103824390-103844682	2	ORC5	no	no	no	no	no	no	no	no
7:103801519-103824619	2	ORC5	no	no	no	no	no	no	no	no
7:103151297-103194278	2	LOC101927870,RELN	no	no	no	no	no	no	no	no
7:103003132-103008256	2	PSMC2,SLC26A5	no	no	no	no	no	no	no	no
7:102957276-102960125	2	DNAJC2	yes	no	no	no	yes	no	no	no
7:102944857-102944937	2	PMPCB	no	no	no	no	no	no	no	no
7:102944288-102944937	2	PMPCB	no	no	no	no	no	no	no	no
7:102895228-102898171	2	DPY19L2P2	no	no	no	no	no	no	no	no
7:102768929-102769239	2	NAPEPLD	no	no	no	no	no	no	no	no
7:1024801-1024959	2	CYP2W1	no	no	no	no	no	no	no	no
7:102412855-102417795	2	FAM185A	no	no	no	no	no	no	no	no
7:102398300-102401858	2	FAM185A	no	no	no	no	no	no	no	no
7:102307536-102309451	2	POLR2J2	no	no	no	no	no	no	no	no
7:102240306-102279646	2	POLR2J2,RASA4,RASA4B,UPK3BL	no	no	no	no	no	no	no	no
7:102108508-102108634	2	LRWD1	no	no	no	no	no	no	no	no
7:102108165-102108634	2	LRWD1	no	no	no	no	no	no	no	no
7:102106263-102109509	2	LRWD1,MIR5090	no	no	no	no	no	no	no	no
7:102039994-102047945	2	LOC100630923,MIR548O,PRKRIP1	no	no	no	no	no	no	no	no
7:102036423-102036769	2	LOC100630923	no	no	no	no	no	no	no	no
7:102016658-102036769	2	LOC100289561,LOC100630923	no	no	no	no	no	no	no	no
7:102016269-102036769	2	LOC100289561,LOC100630923	yes	yes	yes	no	yes	yes	yes	no
7:102006401-102036769	2	LOC100289561,LOC100630923	no	no	no	no	no	no	no	no
7:102004668-102036769	2	LOC100289561,LOC100630923	no	no	no	no	no	no	no	no
7:101957689-101957837	2	SH2B2	no	no	no	no	no	no	no	no
7:101950003-101957862	2	SH2B2	no	no	no	no	no	no	no	no
7:101870646-101882864	2	CUX1	no	no	no	no	no	no	no	no
7:101847670-101877520	2	CUX1	no	no	no	no	no	no	no	no
7:101838786-101927250	2	CUX1	no	no	no	no	no	no	no	no
7:101837121-101842147	2	CUX1	no	no	no	no	no	no	no	no
7:101801839-101916764	2	CUX1	no	no	no	no	no	no	no	no
7:101196606-101202304	2	COL26A1	no	no	no	no	no	no	no	no
7:101188618-101202304	2	COL26A1	yes	yes	yes	yes	yes	yes	yes	yes
7:101183173-101202304	2	COL26A1	no	no	no	no	no	no	no	no
7:100867217-100867471	2	ZNHIT1	yes	yes	yes	no	yes	yes	yes	no
7:100865884-100867471	2	ZNHIT1	no	no	no	no	no	no	no	no
7:100853812-100856485	2	PLOD3	no	no	no	no	no	no	no	no
7:100853611-100858433	2	PLOD3	no	no	no	no	no	no	no	no
7:100852133-100856224	2	PLOD3	no	no	no	no	no	no	no	no
7:100852133-100854997	2	PLOD3	no	no	no	no	no	no	no	no
7:100813773-100818092	2	NAT16	yes	yes	yes	no	yes	yes	yes	no
7:100778774-100780365	2	SERPINE1	no	no	no	no	no	no	no	no
7:100778774-100779082	2	SERPINE1	no	no	no	no	no	no	no	no
7:100479279-100486285	2	SRRT	no	no	no	no	no	no	no	no
[truncated: 10,671 more rows]

## Sheet: pos_5_40_150
CircID	Read count	Gene	Validated_300_VLS?	Validated_300_LS?	Validated_300_MS?	Validated_300_HS?	Validated_600_VLS?	Validated_600_LS?	Validated_600_MS?	Validated_600_HS?
Y:551733-551822	3	SHOX	no	no	no	no	no	no	no	no
Y:2487469-2490775	3	CD99P1	no	no	no	no	no	no	no	no
Y:21731270-21749393	3	TXLNGY	yes	yes	yes	yes	yes	yes	yes	yes
Y:15026795-15026894	3	DDX3Y	no	no	no	no	no	no	no	no
X:9727371-9727466	3	GPR143	no	no	no	no	yes	yes	yes	yes
X:9469819-9469889	3	TBL1X	no	no	no	no	no	no	no	no
X:91131779-91134272	3	PCDH11X	no	no	no	no	no	no	no	no
X:80064511-80064803	3	BRWD3	no	no	no	no	no	no	no	no
X:77380823-77380922	3	PGK1	no	no	no	no	no	no	no	no
X:77126304-77126422	3	MAGT1	yes	yes	yes	yes	yes	yes	yes	yes
X:77110997-77111087	3	MAGT1	no	no	no	no	no	no	no	no
X:76972607-76972720	3	ATRX	yes	yes	yes	no	yes	yes	yes	no
X:76888694-76891547	3	ATRX	no	no	no	no	no	no	no	no
X:76829714-76889200	3	ATRX	no	no	no	no	no	no	no	no
X:71494902-71495000	3	RPS4X	no	no	no	no	no	no	no	no
X:71353940-71361212	3	NHSL2	yes	yes	yes	yes	yes	yes	yes	yes
X:70752911-70765701	3	BCYRN1,OGT	yes	yes	yes	yes	yes	yes	yes	yes
X:70601592-70627522	3	BCYRN1,TAF1	no	no	no	no	no	no	no	no
X:70587903-70607311	3	BCYRN1,TAF1	no	no	no	no	no	no	no	no
X:70518556-70521018	3	BCYRN1,NONO	no	no	no	no	no	no	no	no
X:70468535-70468651	3	BCYRN1,ZMYM3	no	no	no	no	no	no	no	no
X:70361732-70361814	3	MED12	no	no	no	no	no	no	no	no
X:70348447-70352806	3	MED12	no	no	no	no	no	no	no	no
X:70146376-70148852	3	SLC7A3	yes	yes	yes	no	no	no	no	no
X:69553477-69553539	3	KIF4A	no	no	no	no	no	no	no	no
X:67940765-67945684	3	STARD8	yes	yes	yes	yes	yes	yes	yes	yes
X:67339089-67339174	3	OPHN1	no	no	no	no	no	no	no	no
X:66905851-66905968	3	AR	no	no	no	no	no	no	no	no
X:65835775-65835872	3	EDA2R	no	no	no	no	no	no	no	no
X:64947675-64947771	3	MSN	no	no	no	no	no	no	no	no
X:64936679-64936763	3	MSN	no	no	no	no	no	no	no	no
X:64887510-64961793	3	MSN	yes	yes	yes	yes	no	no	no	no
X:64744844-64744930	3	LAS1L	no	no	no	no	no	no	no	no
X:54048691-54070607	3	PHF8	yes	yes	no	no	yes	yes	no	no
X:53589071-53658566	3	HUWE1	no	no	no	no	no	no	no	no
X:53577626-53577729	3	HUWE1	yes	yes	yes	yes	yes	yes	yes	yes
X:49030681-49030772	3	PLP2	no	no	no	no	no	no	no	no
X:48972574-48972677	3	GPKOW	no	no	no	no	yes	yes	yes	yes
X:48897981-48898095	3	TFE3	yes	yes	yes	yes	yes	yes	yes	yes
X:48895534-48895639	3	TFE3	no	no	no	no	no	no	no	no
X:48801450-48801544	3	OTUD5	no	no	no	no	no	no	no	no
X:48681622-48681706	3	HDAC6	yes	yes	no	no	yes	yes	no	no
X:48666664-48666733	3	HDAC6	no	no	no	no	no	no	no	no
X:48434895-48434992	3	RBM3	no	no	no	no	yes	yes	yes	yes
X:48340790-48340894	3	FTSJ1	no	no	no	no	no	no	no	no
X:48319371-48319472	3	SLC38A5	no	no	no	no	no	no	no	no
X:48316926-48318025	3	SLC38A5	no	no	no	no	no	no	no	no
X:47755243-47755339	3	ZNF81	yes	yes	yes	yes	yes	yes	yes	yes
X:47496411-47496513	3	ELK1	no	no	no	no	no	no	no	no
X:47422624-47422728	3	ARAF	yes	yes	yes	no	yes	yes	yes	no
X:47106470-47107727	3	USP11	no	no	no	no	yes	yes	yes	yes
X:47073935-47074036	3	UBA1	no	no	no	no	no	no	no	no
X:47071822-47071911	3	UBA1	no	no	no	no	yes	yes	yes	yes
X:47062341-47062446	3	UBA1	yes	yes	yes	yes	no	no	no	no
X:47041349-47046214	3	RBM10	no	no	no	no	no	no	no	no
X:46845113-46845193	3	JADE3	no	no	no	no	no	no	no	no
X:44945109-44945224	3	KDM6A	no	no	no	no	yes	yes	yes	yes
X:41604776-41604854	3	CASK	no	no	no	no	no	no	no	no
X:41203282-41203381	3	DDX3X	no	no	no	no	yes	yes	yes	yes
X:41202468-41209524	3	DDX3X	yes	yes	yes	yes	yes	yes	yes	yes
X:41202468-41204801	3	DDX3X	no	no	no	no	no	no	no	no
X:41202468-41203785	3	DDX3X	no	no	no	no	no	no	no	no
X:41201989-41202089	3	DDX3X	no	no	no	no	no	no	no	no
X:41000218-41031211	3	USP9X	no	no	no	no	no	no	no	no
X:40990709-40990789	3	USP9X	yes	no	no	no	yes	no	no	no
X:3746546-3761935	3	LOC389906	yes	yes	yes	yes	yes	yes	yes	yes
X:30718954-30725715	3	GK	no	no	no	no	no	no	no	no
X:24078204-24078299	3	EIF2S3	no	no	no	no	no	no	no	no
X:24073731-24073795	3	EIF2S3	no	no	no	no	no	no	no	no
X:23740786-23740870	3	ACOT9	no	no	no	no	yes	yes	yes	yes
X:23704401-23704514	3	PRDX4	yes	yes	yes	yes	yes	yes	yes	yes
X:21863288-21903541	3	MBTPS2,YY2	yes	no	no	no	yes	no	no	no
X:19475030-19475137	3	MAP3K15	no	no	no	no	no	no	no	no
X:19426645-19426743	3	MAP3K15	no	no	no	no	no	no	no	no
X:18942498-18961926	3	PHKA2	no	no	no	no	no	no	no	no
X:18917290-18918817	3	PHKA2	no	no	no	no	no	no	no	no
X:16685636-16685847	3	CTPS2	no	no	no	no	no	no	no	no
X:15792424-15792520	3	CA5B	yes	yes	yes	yes	no	no	no	no
X:15711085-15711181	3	CA5BP1	yes	yes	yes	yes	no	no	no	no
X:154009513-154018297	3	MPP1	no	no	no	no	no	no	no	no
X:154006958-154012383	3	MPP1	no	no	no	no	no	no	no	no
X:153924191-153928334	3	GAB3	no	no	no	no	yes	yes	yes	yes
X:153789902-153789999	3	IKBKG	yes	yes	yes	yes	yes	yes	yes	yes
X:153761790-153761884	3	G6PD	no	no	no	no	no	no	no	no
X:153596008-153596106	3	FLNA	no	no	no	no	no	no	no	no
X:153595099-153595218	3	FLNA	no	no	no	no	no	no	no	no
X:153593201-153593309	3	FLNA	yes	no	no	no	yes	no	no	no
X:153590609-153590700	3	FLNA	no	no	no	no	no	no	no	no
X:153583192-153586936	3	FLNA	no	no	no	no	no	no	no	no
X:153579948-153580064	3	FLNA	yes	yes	yes	yes	no	no	no	no
X:153576899-153585991	3	FLNA	no	no	no	no	no	no	no	no
X:153281482-153281548	3	IRAK1	no	no	no	no	no	no	no	no
X:153196215-153196300	3	NAA10	yes	yes	yes	yes	yes	yes	yes	yes
X:153135842-153135954	3	L1CAM	yes	no	no	no	no	no	no	no
X:153061888-153062007	3	SSR4	no	no	no	no	no	no	no	no
X:152137925-152138028	3	ZNF185	no	no	no	no	no	no	no	no
X:151130894-151138874	3	GABRE	no	no	no	no	no	no	no	no
X:149983334-149983409	3	CD99L2	no	no	no	no	no	no	no	no
X:14936801-14936904	3	MOSPD2	yes	yes	yes	yes	yes	yes	yes	yes
X:149108876-149129167	3	LINC00894	no	no	no	no	no	no	no	no
X:138884394-138884498	3	ATP11C	no	no	no	no	no	no	no	no
X:137785145-137785249	3	FGF13	no	no	no	no	yes	yes	yes	yes
X:135044230-135056188	3	MMGT1	no	no	no	no	no	no	no	no
X:133923252-133923666	3	FAM122B	no	no	no	no	no	no	no	no
X:13353600-13353816	3	LINC01203	no	no	no	no	no	no	no	no
X:132887508-132888203	3	GPC3	no	no	no	no	no	no	no	no
X:131516205-131540420	3	MBNL3,RAP2C-AS1	yes	no	no	no	yes	no	no	no
X:12994364-12994480	3	TMSB4X	no	no	no	no	no	no	no	no
X:129370187-129370294	3	ZNF280C	no	no	no	no	yes	yes	no	no
X:128947652-128977561	3	ZDHHC9	yes	yes	yes	yes	yes	yes	yes	yes
X:128691301-128722240	3	OCRL	no	no	no	no	yes	yes	yes	yes
X:123224703-123224814	3	STAG2	no	no	no	no	no	no	no	no
X:117907841-117928496	3	IL13RA1	yes	yes	yes	yes	yes	yes	yes	yes
X:114384389-114384506	3	LRCH2	yes	yes	yes	yes	yes	yes	yes	yes
X:109310574-109352374	3	MIR3978,TMEM164	yes	yes	yes	yes	yes	yes	yes	yes
X:106390972-106391039	3	NUP62CL	no	no	no	no	no	no	no	no
X:105124191-105188033	3	NRK	no	no	no	no	no	no	no	no
X:100913058-100913128	3	ARMCX2	no	no	no	no	no	no	no	no
X:100646446-100646552	3	RPL36A,RPL36A-HNRNPH2	no	no	no	no	no	no	no	no
X:10031484-10031594	3	WWC3	yes	yes	yes	yes	yes	yes	yes	yes
X:100275475-100297301	3	TRMT2B	no	no	no	no	no	no	no	no
X:100275475-100275577	3	TRMT2B	yes	yes	yes	yes	yes	yes	yes	yes
9:99525399-99525495	3	ZNF510	no	no	no	no	no	no	no	no
9:99227991-99228060	3	HABP4	no	no	no	no	no	no	no	no
9:99154058-99160596	3	ZNF367	no	no	no	no	no	no	no	no
9:99126745-99126832	3	SLC35D2	no	no	no	no	no	no	no	no
9:99086372-99086451	3	SLC35D2	no	no	no	no	no	no	no	no
9:97822975-97823092	3	C9orf3	yes	yes	yes	yes	yes	yes	yes	yes
9:96425798-96425917	3	PHF2	no	no	no	no	no	no	no	no
9:96238537-96238620	3	FAM120A	no	no	no	no	no	no	no	no
9:95947211-95992150	3	WNK2	yes	yes	yes	yes	yes	yes	yes	no
9:95874499-95874571	3	CARD19	no	no	no	no	no	no	no	no
9:95414854-95414921	3	IPPK	no	no	no	no	no	no	no	no
9:95381767-95381847	3	IPPK,LOC100128361	no	no	no	no	no	no	no	no
9:95107980-95108069	3	CENPP	no	no	no	no	no	no	no	no
9:95099822-95099911	3	CENPP	no	no	no	no	no	no	no	no
9:95048817-95048889	3	IARS	no	no	no	no	no	no	no	no
9:95048003-95048121	3	IARS	no	no	no	no	yes	yes	yes	no
9:95033266-95033358	3	IARS	no	no	no	no	no	no	no	no
9:94984801-95007353	3	IARS	no	no	no	no	no	no	no	no
9:94087599-94087686	3	AUH	no	no	no	no	no	no	no	no
9:92001281-92001397	3	SEMA4D	yes	yes	yes	yes	yes	yes	yes	yes
9:88924842-88924932	3	ZCCHC6	no	no	no	no	yes	yes	yes	yes
9:88233897-88327481	3	AGTPBP1	no	no	no	no	no	no	no	no
9:88211276-88248289	3	AGTPBP1	no	no	no	no	no	no	no	no
9:86584180-86584245	3	HNRNPK	no	no	no	no	no	no	no	no
9:86297865-86297981	3	UBQLN1	no	no	no	no	no	no	no	no
9:84268888-84268951	3	TLE1	no	no	no	no	no	no	no	no
9:84202837-84267203	3	TLE1	no	no	no	no	no	no	no	no
9:75781012-75781108	3	ANXA1	no	no	no	no	no	no	no	no
9:75555063-75555168	3	ALDH1A1	yes	no	no	no	yes	no	no	no
9:74862321-74867140	3	GDA	yes	yes	yes	yes	yes	yes	yes	yes
9:72324442-72338546	3	PTAR1	no	no	no	no	no	no	no	no
9:71862927-71867816	3	TJP2	no	no	no	no	no	no	no	no
9:71835802-71864401	3	TJP2	no	no	no	no	no	no	no	no
9:70472571-70472659	3	CBWD5	no	no	no	no	no	no	no	no
9:6792971-7103870	3	KDM4C	no	no	no	no	no	no	no	no
9:6565353-6610356	3	GLDC	no	no	no	no	no	no	no	no
9:5656582-5656690	3	RIC1	no	no	no	no	no	no	no	no
9:5044402-5044520	3	JAK2	yes	yes	yes	yes	yes	yes	no	no
9:4849446-4849550	3	RCL1	yes	yes	yes	yes	yes	yes	yes	yes
9:36669306-36674934	3	MELK	yes	yes	yes	yes	yes	yes	yes	yes
9:36604011-36604109	3	MELK	no	no	no	no	no	no	no	no
9:36599390-36599483	3	MELK	yes	yes	yes	yes	yes	yes	yes	yes
9:36198975-36199093	3	CLTA	no	no	no	no	no	no	no	no
9:36058823-36060152	3	RECK	yes	yes	yes	yes	yes	yes	yes	yes
9:35801066-35801151	3	NPR2	no	no	no	no	no	no	no	no
9:35793894-35808850	3	NPR2,SPAG8	no	no	no	no	no	no	no	no
9:35738998-35739106	3	GBA2	yes	yes	yes	yes	yes	yes	yes	yes
9:35738522-35738629	3	GBA2	yes	yes	yes	yes	no	no	no	no
9:35736223-35736308	3	CREB3	no	no	no	no	no	no	no	no
9:35718808-35724076	3	TLN1	no	no	no	no	no	no	no	no
9:35712001-35732392	3	CREB3,TLN1	no	no	no	no	no	no	no	no
9:35699970-35703897	3	TLN1	no	no	no	no	no	no	no	no
9:35697333-35703897	3	TLN1	no	no	no	no	no	no	no	no
9:35384242-35384311	3	UNC13B	no	no	no	no	no	no	no	no
9:35243287-35243361	3	UNC13B	no	no	no	no	no	no	no	no
9:35236465-35236583	3	UNC13B	no	no	no	no	no	no	no	no
9:35101706-35101808	3	STOML2	no	no	no	no	yes	yes	yes	yes
9:3505743-3505854	3	RFX3	no	no	no	no	no	no	no	no
9:34259593-34259703	3	KIF24	yes	yes	yes	no	yes	yes	yes	no
9:33998784-33998862	3	UBAP2	no	no	no	no	no	no	no	no
9:33963723-33963789	3	UBAP2	no	no	no	no	no	no	no	no
9:33960823-33963789	3	UBAP2	yes	yes	yes	yes	yes	yes	yes	yes
9:33932559-33932626	3	UBAP2	no	no	no	no	no	no	no	no
9:33923376-33923476	3	UBAP2	no	no	no	no	yes	yes	yes	yes
9:33886878-33886965	3	UBE2R2	no	no	no	no	no	no	no	no
9:33528724-33534505	3	ANKRD18B	yes	yes	yes	yes	no	no	no	no
9:33468318-33468420	3	NOL6	no	no	no	no	yes	yes	yes	yes
9:33328578-33328676	3	NFX1	no	no	no	no	yes	yes	yes	yes
9:33110638-33167356	3	B4GALT1,B4GALT1-AS1	no	no	no	no	no	no	no	no
9:33076534-33076641	3	SMU1	no	no	no	no	no	no	no	no
9:33053120-33053221	3	SMU1	no	no	no	no	no	no	no	no
9:26917094-26917163	3	PLAA	yes	no	no	no	yes	no	no	no
9:22056250-22065756	3	CDKN2B-AS1	no	no	no	no	no	no	no	no
9:20923658-20995954	3	FOCAD	no	no	no	no	no	no	no	no
9:20907148-20907241	3	FOCAD	no	no	no	no	no	no	no	no
9:20820322-20916936	3	FOCAD	no	no	no	no	no	no	no	no
9:20758088-20758190	3	FOCAD	yes	no	no	no	yes	no	no	no
9:20740234-20740339	3	FOCAD	yes	no	no	no	yes	no	no	no
9:20413718-20456784	3	MLLT3	no	no	no	no	no	no	no	no
9:19376253-19379616	3	RPS6	yes	yes	yes	yes	yes	yes	yes	yes
9:16685542-16738483	3	BNC2	no	no	no	no	no	no	no	no
9:15464064-15466857	3	PSIP1	yes	yes	yes	yes	yes	yes	yes	yes
9:15457957-15465831	3	PSIP1,SNAPC3	yes	yes	yes	no	yes	yes	yes	no
9:14112997-14113080	3	NFIB	yes	yes	yes	yes	yes	yes	yes	yes
9:14081841-14113080	3	NFIB	yes	yes	yes	yes	yes	yes	yes	yes
9:140711890-140711977	3	EHMT1	yes	yes	no	no	yes	yes	no	no
9:140710398-140710514	3	EHMT1	no	no	no	no	no	no	no	no
9:140695331-140695436	3	EHMT1	yes	yes	yes	yes	no	no	no	no
9:140676742-140676849	3	EHMT1	yes	yes	no	no	no	no	no	no
9:140674086-140695436	3	EHMT1	no	no	no	no	no	no	no	no
9:140605418-140657272	3	EHMT1	no	no	no	no	no	no	no	no
9:140513443-140652463	3	EHMT1	no	no	no	no	no	no	no	no
9:140513443-140611634	3	EHMT1	no	no	no	no	no	no	no	no
9:140470531-140470619	3	DPH7	no	no	no	no	no	no	no	no
9:140459536-140459606	3	DPH7	no	no	no	no	no	no	no	no
9:140350862-140350938	3	NSMF	no	no	no	no	no	no	no	no
9:140346816-140346887	3	NSMF	no	no	no	no	no	no	no	no
9:140136362-140138158	3	FAM166A,TUBB4B	no	no	no	no	no	no	no	no
9:139934808-139934888	3	NPDC1	no	no	no	no	no	no	no	no
9:139834884-139837958	3	FBXW5	no	no	no	no	no	no	no	no
9:139748443-139748528	3	MAMDC4	no	no	no	no	no	no	no	no
9:139747736-139752549	3	MAMDC4	no	no	no	no	no	no	no	no
9:139730193-139730297	3	RABL6	no	no	no	no	no	no	no	no
9:139567594-139581911	3	AGPAT2	yes	yes	yes	yes	yes	yes	yes	yes
9:139563008-139563125	3	EGFL7	no	no	no	no	no	no	no	no
9:139559146-139559237	3	EGFL7	no	no	no	no	no	no	no	no
9:139559143-139559237	3	EGFL7	no	no	no	no	no	no	no	no
9:139350504-139350618	3	SEC16A	no	no	no	no	no	no	no	no
9:139310742-139310843	3	PMPCA	no	no	no	no	no	no	no	no
9:139230422-139254057	3	GPSM1	yes	yes	yes	yes	yes	yes	yes	no
9:139103109-139118720	3	QSOX2	yes	yes	yes	no	yes	yes	yes	no
9:138824814-138847261	3	UBAC1	no	no	no	no	no	no	no	no
9:138741982-138742079	3	CAMSAP1	yes	yes	yes	yes	yes	yes	yes	yes
9:137591754-137657580	3	COL5A1	no	no	no	no	no	no	no	no
9:137293508-137293613	3	RXRA	yes	yes	yes	no	yes	yes	yes	no
9:137005824-137005933	3	WDR5	yes	yes	yes	yes	yes	yes	yes	yes
9:136218915-136218997	3	SURF1	no	no	no	no	no	no	no	no
9:136217094-136217174	3	RPL7A	no	no	no	no	yes	yes	yes	yes
9:135929794-135929875	3	GTF3C5	no	no	no	no	no	no	no	no
9:135779797-135798879	3	TSC1	no	no	no	no	no	no	no	no
9:135527834-135534122	3	DDX31	no	no	no	no	yes	yes	yes	yes
9:135507427-135517450	3	DDX31	no	no	no	no	no	no	no	no
9:135172273-135187243	3	SETX	no	no	no	no	no	no	no	no
9:135150642-135187243	3	SETX	yes	yes	yes	yes	yes	yes	yes	yes
9:134814767-134814861	3	MED27	yes	yes	yes	yes	yes	yes	yes	yes
9:134735496-134955274	3	MED27	yes	yes	yes	no	yes	yes	yes	no
9:134384297-134384409	3	POMT1	no	no	no	no	no	no	no	no
9:134330462-134330553	3	PRRC2B	no	no	no	no	no	no	no	no
9:134312006-134312109	3	PRRC2B	yes	yes	yes	no	yes	yes	yes	no
9:134133464-134136737	3	FAM78A	no	no	no	no	no	no	no	no
9:134064439-134064518	3	NUP214	no	no	no	no	no	no	no	no
9:134049441-134053797	3	NUP214	no	no	no	no	no	no	no	no
9:134034769-134034873	3	NUP214	yes	yes	yes	no	yes	yes	yes	no
9:134015935-134064518	3	NUP214	yes	yes	yes	yes	yes	yes	yes	yes
9:134008492-134008596	3	NUP214	yes	yes	yes	no	no	no	no	no
9:133729450-133738422	3	ABL1	no	no	no	no	no	no	no	no
9:133352257-133370410	3	ASS1	no	no	no	no	no	no	no	no
9:132594174-132594252	3	C9orf78	no	no	no	no	no	no	no	no
9:132510933-132511016	3	PTGES	yes	no	no	no	yes	no	no	no
9:132401480-132401589	3	ASB6	no	no	no	no	no	no	no	no
9:131904723-131904831	3	PTPA	yes	yes	yes	yes	no	no	no	no
9:131846946-131847047	3	DOLPP1	no	no	no	no	no	no	no	no
9:131769103-131769197	3	NUP188	no	no	no	no	no	no	no	no
9:131745752-131745829	3	NUP188	yes	yes	yes	yes	no	no	no	no
9:131742884-131757202	3	NUP188	no	no	no	no	no	no	no	no
9:131731678-131741606	3	NUP188	yes	yes	yes	yes	no	no	no	no
9:131457068-131457142	3	SET	yes	no	no	no	yes	no	no	no
9:131456237-131456321	3	SET	no	no	no	no	no	no	no	no
9:131456234-131456321	3	SET	yes	no	no	no	no	no	no	no
9:131389664-131389777	3	MIR1268A,SPTAN1	yes	yes	yes	yes	yes	yes	yes	yes
9:131370408-131371944	3	MIR1268A,SPTAN1	no	no	no	no	no	no	no	no
9:131367574-131394763	3	MIR1268A,SPTAN1	no	no	no	no	no	no	no	no
9:131314836-131361966	3	MIR1268A,SPTAN1	no	no	no	no	no	no	no	no
9:131271154-131287702	3	GLE1,MIR1268A	no	no	no	no	no	no	no	no
9:131150094-131150176	3	MIR1268A,URM1	no	no	no	no	no	no	no	no
9:131088057-131088160	3	COQ4	no	no	no	no	yes	yes	yes	yes
9:131019879-131019986	3	GOLGA2	yes	yes	yes	yes	no	no	no	no
9:130678686-130678773	3	ST6GALNAC4	no	no	no	no	no	no	no	no
9:130438922-130439032	3	STXBP1	yes	yes	yes	yes	yes	yes	yes	yes
9:130427525-130446772	3	STXBP1	no	no	no	no	no	no	no	no
9:130270371-130270479	3	FAM129B	yes	yes	yes	yes	yes	yes	yes	yes
9:130223451-130223536	3	LRSAM1	no	no	no	no	no	no	no	no
9:130213009-130213083	3	RPL12	no	no	no	no	no	no	no	no
9:130211559-130211641	3	RPL12	no	no	no	no	no	no	no	no
9:130210155-130210268	3	RPL12	no	no	no	no	no	no	no	no
9:130116572-130116689	3	GARNL3	yes	yes	yes	yes	no	no	no	no
9:129796709-129940810	3	ANGPTL2,RALGPS1	yes	yes	no	no	yes	yes	no	no
9:129184132-129184227	3	MVB12B	no	no	no	no	no	no	no	no
9:129097525-129184227	3	MVB12B,NRON	no	no	no	no	no	no	no	no
9:128268588-128268696	3	MAPKAP1	yes	yes	yes	yes	no	no	no	no
9:127969842-127996438	3	RABEPK	no	no	no	no	no	no	no	no
9:127177120-127177214	3	PSMB7	no	no	no	no	no	no	no	no
9:127083737-127083848	3	NEK6	yes	yes	yes	yes	no	no	no	no
9:127076201-127076264	3	NEK6	no	no	no	no	no	no	no	no
9:126641229-126641300	3	DENND1A	no	no	no	no	no	no	no	no
9:126554865-126641300	3	DENND1A	no	no	no	no	yes	yes	yes	yes
9:126531792-126554909	3	DENND1A	yes	yes	yes	yes	no	no	no	no
9:126433569-126433650	3	DENND1A	no	no	no	no	no	no	no	no
9:125639749-125639862	3	RC3H2	yes	yes	yes	yes	yes	yes	yes	yes
9:125054027-125054119	3	MRRF	no	no	no	no	no	no	no	no
9:125047447-125048225	3	MRRF	yes	yes	no	no	yes	yes	no	no
9:124043747-124043840	3	GSN,GSN-AS1	no	no	no	no	no	no	no	no
9:123929766-123932094	3	CNTRL	no	no	no	no	no	no	no	no
9:123742360-123805444	3	C5	no	no	no	no	no	no	no	no
9:123636256-123636338	3	PHF19	no	no	no	no	no	no	no	no
9:123631852-123632816	3	PHF19	no	no	no	no	no	no	no	no
9:123623366-123623452	3	PHF19	no	no	no	no	no	no	no	no
9:123591376-123591486	3	PSMD5	yes	yes	yes	yes	no	no	no	no
9:123535031-123535118	3	FBXW2	no	no	no	no	no	no	no	no
9:123173635-123199805	3	CDK5RAP2	no	no	no	no	no	no	no	no
9:119139854-119139926	3	PAPPA	no	no	no	no	no	no	no	no
9:119033603-119033695	3	PAPPA	no	no	no	no	no	no	no	no
9:118949432-118997916	3	PAPPA	no	no	no	no	no	no	no	no
9:117386629-117386739	3	TMEM268	yes	yes	yes	yes	no	no	no	no
9:116940570-116945355	3	COL27A1	no	no	no	no	no	no	no	no
9:116835204-116835306	3	AMBP	yes	yes	yes	yes	yes	yes	yes	yes
9:116356709-116356811	3	RGS3	no	no	no	no	no	no	no	no
9:116285209-116360018	3	RGS3	yes	yes	yes	yes	yes	yes	yes	no
9:116269566-116304371	3	RGS3	no	no	no	no	no	no	no	no
9:116019392-116026772	3	SLC31A1	no	no	no	no	no	no	no	no
9:115968788-115968858	3	FKBP15	no	no	no	no	no	no	no	no
9:115060120-115060196	3	PTBP3	no	no	no	no	no	no	no	no
9:115060111-115060196	3	PTBP3	no	no	no	no	no	no	no	no
9:114989690-115060196	3	PTBP3	no	no	no	no	no	no	no	no
9:114860749-114875148	3	SUSD1	no	no	no	no	no	no	no	no
9:114187697-114202801	3	KIAA0368	no	no	no	no	no	no	no	no
9:114148656-114204704	3	KIAA0368	no	no	no	no	no	no	no	no
9:114148656-114180286	3	KIAA0368	no	no	no	no	no	no	no	no
9:114122972-114152381	3	KIAA0368	yes	yes	yes	no	yes	yes	yes	no
9:113735760-113735838	3	LPAR1	no	no	no	no	no	no	no	no
9:113013637-113013742	3	TXN	no	no	no	no	no	no	no	no
9:112207519-112211135	3	PTPN3	no	no	no	no	no	no	no	no
9:111812562-111826847	3	TMEM245	no	no	no	no	no	no	no	no
9:111665842-111665949	3	IKBKAP	no	no	no	no	no	no	no	no
9:110073962-110087285	3	RAD23B	no	no	no	no	no	no	no	no
9:110064315-110081160	3	RAD23B	no	no	no	no	no	no	no	no
9:108484814-108484902	3	TMEM38B	no	no	no	no	no	no	no	no
9:107651382-107651476	3	ABCA1	no	no	no	no	no	no	no	no
9:107645319-107645438	3	ABCA1	no	no	no	no	no	no	no	no
9:107580943-107595052	3	ABCA1	no	no	no	no	no	no	no	no
9:107555451-107562865	3	ABCA1	no	no	no	no	no	no	no	no
9:103060217-103060292	3	INVS	no	no	no	no	no	no	no	no
9:101984569-101984648	3	SEC61B	no	no	no	no	no	no	no	no
9:101978706-101981118	3	ALG2	no	no	no	no	no	no	no	no
9:100893236-100893341	3	CORO2A	no	no	no	no	no	no	no	no
9:100403843-100403944	3	NCBP1	no	no	no	no	yes	yes	yes	yes
8:98827555-98827629	3	LAPTM4B	no	no	no	no	no	no	no	no
8:97541420-97554192	3	SDC2	yes	yes	yes	yes	yes	yes	yes	yes
8:97318671-97318784	3	PTDSS1	yes	yes	yes	yes	yes	yes	no	no
8:97256146-97270928	3	MTERF3	yes	no	no	no	yes	no	no	no
8:9609118-9627772	3	TNKS	yes	no	no	no	yes	no	no	no
8:95879367-95879565	3	INTS8	yes	yes	yes	yes	yes	yes	yes	yes
8:95556054-95556170	3	KIAA1429	no	no	no	no	no	no	no	no
8:95550487-95550574	3	KIAA1429	yes	yes	yes	no	no	no	no	no
8:9473091-9473187	3	TNKS	yes	yes	yes	yes	yes	yes	yes	yes
8:92998351-93029591	3	RUNX1T1	no	no	no	no	no	no	no	no
8:92142526-92142645	3	LRRC69	no	no	no	no	no	no	no	no
8:87447861-87447933	3	WWP1	no	no	no	no	no	no	no	no
8:87447680-87447756	3	WWP1	no	no	no	no	no	no	no	no
8:79610648-79610748	3	ZC2HC1A	yes	no	no	no	no	no	no	no
8:77762480-77762598	3	ZFHX4	yes	yes	yes	yes	no	no	no	no
8:74737381-74737484	3	UBE2W	no	no	no	no	no	no	no	no
8:73951350-73951454	3	TERF1	no	no	no	no	no	no	no	no
8:72268696-72274467	3	EYA1	yes	yes	yes	yes	no	no	no	no
8:71510129-71510246	3	TRAM1	yes	yes	yes	yes	yes	yes	yes	yes
8:71068205-71075089	3	NCOA2	no	no	no	no	no	no	no	no
8:68102884-68102994	3	CSPP1	yes	yes	yes	yes	no	no	no	no
8:68089914-68092161	3	CSPP1	no	no	no	no	no	no	no	no
8:67986477-67986586	3	CSPP1	no	no	no	no	no	no	no	no
8:67740888-67743546	3	C8orf44-SGK3,SGK3	yes	yes	yes	yes	yes	yes	yes	yes
8:6272285-6272404	3	MCPH1	no	no	no	no	yes	yes	yes	yes
8:62555944-62556560	3	ASPH	yes	no	no	no	yes	no	no	no
8:62555446-62555992	3	ASPH	no	no	no	no	no	no	no	no
8:61484604-61484672	3	RAB2A	no	no	no	no	no	no	no	no
8:61139431-61139494	3	CA8	no	no	no	no	no	no	no	no
8:61137095-61139494	3	CA8	yes	yes	yes	yes	yes	yes	yes	yes
8:56986618-56986718	3	RPS20	no	no	no	no	no	no	no	no
8:56685790-56705343	3	TGS1,TMEM68	no	no	no	no	no	no	no	no
8:54974813-54975935	3	LYPLA1	no	no	no	no	no	no	no	no
8:54967619-54967693	3	LYPLA1	no	no	no	no	no	no	no	no
8:54965214-54965316	3	LYPLA1	no	no	no	no	no	no	no	no
8:54882951-54923052	3	TCEA1	no	no	no	no	no	no	no	no
8:48874075-48883436	3	MCM4	no	no	no	no	no	no	no	no
8:48872762-48890719	3	MCM4	yes	yes	yes	yes	yes	yes	yes	yes
8:48843231-48869991	3	PRKDC	no	no	no	no	no	no	no	no
8:48839753-48842572	3	PRKDC	no	no	no	no	no	no	no	no
8:48817428-48817536	3	PRKDC	no	no	no	no	yes	yes	yes	no
8:48815128-48842572	3	PRKDC	no	no	no	no	no	no	no	no
8:48812932-48813027	3	PRKDC	no	no	no	no	no	no	no	no
8:48811029-48811129	3	PRKDC	no	no	no	no	no	no	no	no
8:48805699-48805817	3	PRKDC	no	no	no	no	no	no	no	no
8:48740728-48771547	3	PRKDC	no	no	no	no	no	no	no	no
8:48715866-48734353	3	PRKDC	no	no	no	no	no	no	no	no
8:48691564-48817536	3	PRKDC	no	no	no	no	no	no	no	no
8:48691019-48736557	3	PRKDC	no	no	no	no	no	no	no	no
8:48685668-48840450	3	PRKDC	no	no	no	no	no	no	no	no
8:42919243-42919358	3	FNTA	no	no	no	no	no	no	no	no
8:42914234-42914320	3	FNTA	no	no	no	no	no	no	no	no
8:42720558-42720632	3	RNF170	no	no	no	no	no	no	no	no
8:42213033-42214741	3	POLB	yes	yes	yes	yes	yes	yes	yes	yes
8:41561558-41561657	3	ANK1	no	no	no	no	yes	yes	yes	yes
8:41521176-41521260	3	ANK1	yes	yes	yes	yes	no	no	no	no
8:41394698-41394812	3	GINS4,LOC102723729	no	no	no	no	no	no	no	no
8:41160979-41161057	3	SFRP1	no	no	no	no	no	no	no	no
8:38826109-38826187	3	PLEKHA2	no	no	no	no	no	no	no	no
8:38814840-38814904	3	PLEKHA2	no	no	no	no	no	no	no	no
8:38803641-38803739	3	PLEKHA2	no	no	no	no	no	no	no	no
8:38682825-38698136	3	TACC1	yes	yes	yes	no	yes	yes	yes	yes
8:38261910-38262024	3	LETM2	no	no	no	no	no	no	no	no
8:38125888-38125979	3	PLPP5	yes	yes	yes	yes	no	no	no	no
8:38107225-38111236	3	DDHD2	no	no	no	no	no	no	no	no
8:37976787-37986469	3	ASH2L	no	no	no	no	no	no	no	no
8:37633435-37633534	3	PROSC	no	no	no	no	no	no	no	no
8:37597882-37597964	3	ERLIN2	no	no	no	no	no	no	no	no
8:30958364-30958471	3	WRN	no	no	no	no	no	no	no	no
8:30034641-30034730	3	DCTN6	no	no	no	no	no	no	no	no
8:29959413-29959489	3	LEPROTL1	no	no	no	no	no	no	no	no
8:28570973-28571067	3	EXTL3	no	no	no	no	no	no	no	no
8:28207580-28207673	3	ZNF395	yes	yes	yes	yes	no	no	no	no
8:28013458-28013549	3	ELP3	no	no	no	no	yes	yes	yes	yes
8:27296825-27296915	3	PTK2B	no	no	no	no	no	no	no	no
8:27170721-27170804	3	PTK2B	no	no	no	no	no	no	no	no
8:26223830-26223922	3	PPP2R2A	no	no	no	no	no	no	no	no
8:23292904-23292990	3	ENTPD4	no	no	no	no	no	no	no	no
8:23059320-23059432	3	TNFRSF10A	yes	yes	yes	yes	no	no	no	no
8:23058199-23058273	3	TNFRSF10A	no	no	no	no	no	no	no	no
8:22476129-22476241	3	CCAR2	no	no	no	no	no	no	no	no
8:22471902-22472016	3	CCAR2	yes	yes	yes	yes	yes	yes	yes	yes
8:22429230-22429334	3	SORBS3	no	no	no	no	no	no	no	no
8:22102957-22108680	3	POLR3D	no	no	no	no	no	no	no	no
8:21958950-21959041	3	FAM160B2	no	no	no	no	no	no	no	no
8:21856265-21856348	3	XPO7	yes	yes	yes	yes	yes	yes	yes	yes
8:21853002-21853110	3	XPO7	no	no	no	no	no	no	no	no
8:21849378-21849485	3	XPO7	yes	yes	yes	yes	yes	yes	yes	yes
8:21843096-21843202	3	XPO7	yes	yes	yes	yes	yes	yes	yes	yes
8:21835280-21842350	3	XPO7	no	no	no	no	no	no	no	no
8:21826993-21827087	3	XPO7	no	no	no	no	no	no	no	no
8:19694562-19694671	3	INTS10	no	no	no	no	no	no	no	no
8:19683936-19694671	3	INTS10	no	no	no	no	no	no	no	no
8:19677083-19677187	3	INTS10	yes	yes	yes	yes	yes	no	no	no
8:19459281-19459376	3	CSGALNACT1	no	no	no	no	no	no	no	no
8:18793543-18793652	3	PSD3	no	no	no	no	no	no	no	no
8:18622958-18623048	3	PSD3	yes	yes	yes	no	yes	yes	yes	no
8:1846598-1893821	3	ARHGEF10	no	no	no	no	no	no	no	no
8:1791518-1791602	3	ARHGEF10	yes	yes	yes	yes	yes	yes	yes	yes
8:17782221-17782289	3	PCM1	no	no	no	no	no	no	no	no
8:17143855-17143936	3	VPS37A	no	no	no	no	no	no	no	no
8:158344-166407	3	RPL23AP53	yes	yes	yes	yes	yes	yes	yes	yes
8:15615299-15615364	3	TUSC3	no	no	no	no	no	no	no	no
8:15531255-15531345	3	TUSC3	no	no	no	no	no	no	no	no
8:146015739-146015855	3	RPL8	no	no	no	no	yes	yes	yes	yes
8:145726068-145726144	3	PPP1R16A	yes	yes	yes	no	yes	yes	yes	no
8:145725478-145725582	3	PPP1R16A	no	no	no	no	no	no	no	no
8:145661040-145669658	3	TONSL,TONSL-AS1	no	no	no	no	no	no	no	no
8:145651065-145651155	3	VPS28	no	no	no	no	no	no	no	no
8:145624517-145624592	3	CPSF1	yes	yes	yes	yes	yes	yes	yes	no
8:145620479-145620570	3	CPSF1	yes	yes	yes	yes	no	no	no	no
8:145620312-145620397	3	CPSF1	no	no	no	no	no	no	no	no
8:145619448-145625670	3	CPSF1	no	no	no	no	no	no	no	no
8:145580467-145580575	3	FBXL6	yes	yes	yes	yes	yes	no	no	no
8:145537647-145537717	3	HSF1	no	no	no	no	no	no	no	no
8:145537196-145537302	3	HSF1	yes	yes	yes	yes	yes	yes	yes	yes
8:145535190-145535287	3	HSF1	yes	yes	yes	yes	no	no	no	no
8:145487819-145487900	3	BOP1	no	no	no	no	no	no	no	no
8:145299124-145299239	3	MROH1	yes	yes	yes	yes	yes	yes	yes	no
8:145275502-145275576	3	MROH1	no	no	no	no	no	no	no	no
8:145154412-145154521	3	SHARPIN	yes	yes	yes	yes	yes	yes	yes	yes
8:145151936-145152037	3	CYC1	yes	yes	yes	yes	no	no	no	no
8:145065859-145065972	3	GRINA	no	no	no	no	yes	yes	yes	yes
8:145012318-145012408	3	PLEC	yes	yes	yes	yes	no	no	no	no
8:145011146-145011239	3	PLEC	yes	no	no	no	yes	no	no	no
8:144922100-144922202	3	NRBP2	no	no	no	no	no	no	no	no
8:144921343-144921580	3	NRBP2	no	no	no	no	yes	yes	yes	no
8:144921188-144921367	3	NRBP2	no	no	no	no	no	no	no	no
8:144900362-144900455	3	PUF60	yes	no	no	no	yes	no	no	no
8:144771373-144772293	3	ZNF707	yes	yes	yes	yes	yes	yes	yes	yes
8:144770163-144770237	3	ZNF707	no	no	no	no	no	no	no	no
8:144696333-144696398	3	TSTA3	no	no	no	no	no	no	no	no
8:144663223-144663324	3	EEF1D	yes	yes	yes	yes	no	no	no	no
8:144451024-144462155	3	RHPN1	no	no	no	no	no	no	no	no
8:141935759-141935848	3	PTK2	yes	yes	yes	yes	no	no	no	no
8:141874410-141874498	3	PTK2	yes	yes	yes	yes	yes	yes	yes	yes
8:141813641-141813749	3	PTK2	no	no	no	no	yes	yes	yes	yes
8:141684396-141684503	3	PTK2	yes	yes	yes	yes	no	no	no	no
8:135577575-135577664	3	ZFAT	yes	yes	no	no	yes	yes	no	no
8:135521861-135533244	3	ZFAT	yes	yes	yes	yes	yes	yes	yes	yes
8:134258858-134260169	3	NDRG1	yes	yes	yes	no	yes	yes	yes	yes
8:132952745-132998508	3	EFR3A	no	no	no	no	no	no	no	no
8:131249167-131249240	3	ASAP1	no	no	no	no	no	no	no	no
8:131164981-131370389	3	ASAP1,ASAP1-IT1	no	no	no	no	no	no	no	no
8:131164981-131165051	3	ASAP1	no	no	no	no	yes	yes	yes	yes
8:131149196-131149284	3	ASAP1	no	no	no	no	no	no	no	no
8:130892621-130892704	3	FAM49B	no	no	no	no	no	no	no	no
8:129082405-129082518	3	PVT1	yes	yes	yes	no	yes	yes	yes	no
8:126021413-126021585	3	SQLE	yes	yes	yes	no	yes	yes	yes	yes
8:125531058-125534441	3	TATDN1	no	no	no	no	no	no	no	no
8:125332326-125332432	3	TMEM65	yes	yes	yes	yes	yes	yes	yes	yes
8:124799500-124799613	3	FAM91A1	yes	yes	yes	yes	yes	yes	yes	no
8:124042844-124042956	3	DERL1	no	no	no	no	yes	yes	yes	yes
8:12388451-12388540	3	LOC100506990	no	no	no	no	no	no	no	no
8:12338337-12338444	3	LOC100506990	no	no	no	no	no	no	no	no
8:117738254-117749526	3	EIF3H	no	no	no	no	no	no	no	no
8:117671051-117671219	3	EIF3H	yes	yes	yes	no	yes	yes	yes	yes
8:11704560-11704677	3	CTSB	yes	yes	yes	yes	yes	yes	yes	yes
8:11627171-11644854	3	NEIL2	yes	yes	yes	yes	yes	yes	yes	yes
8:113841914-113960106	3	CSMD3	no	no	no	no	no	no	no	no
8:113353705-113599464	3	CSMD3	no	no	no	no	no	no	no	no
8:103341317-103341428	3	UBR5	no	no	no	no	no	no	no	no
8:103300382-103300494	3	UBR5	no	no	no	no	yes	yes	yes	no
8:103281205-103293747	3	UBR5	yes	no	no	no	yes	no	no	no
8:103264501-103289420	3	UBR5	yes	yes	yes	no	yes	yes	yes	no
8:102212217-102212325	3	ZNF706	no	no	no	no	no	no	no	no
8:101730000-101730116	3	PABPC1	yes	yes	yes	yes	yes	yes	yes	yes
8:101721360-101721451	3	PABPC1	no	no	no	no	no	no	no	no
8:101716524-101719225	3	PABPC1	no	no	no	no	no	no	no	no
8:100673581-100830762	3	VPS13B	no	no	no	no	no	no	no	no
8:100443764-100523740	3	VPS13B	no	no	no	no	no	no	no	no
7:99821504-99869855	3	GATS	yes	no	no	no	yes	no	no	no
7:99795400-99795499	3	STAG3	no	no	no	no	no	no	no	no
7:99772307-99772388	3	GPC2	no	no	no	no	no	no	no	no
7:99755465-99755561	3	C7orf43	no	no	no	no	no	no	no	no
7:99701031-99701142	3	AP4M1	yes	yes	yes	yes	yes	yes	yes	yes
7:99695763-99695845	3	MCM7	yes	no	no	no	no	no	no	no
7:99694923-99695007	3	MCM7	no	no	no	no	no	no	no	no
7:99693009-99693093	3	MCM7	no	no	no	no	no	no	no	no
7:99672757-99675056	3	ZNF3	no	no	no	no	no	no	no	no
7:99501198-99515508	3	TRIM4	yes	yes	yes	no	yes	yes	yes	no
7:99488029-99517223	3	TRIM4	yes	yes	yes	yes	yes	yes	yes	yes
7:99002484-99002576	3	PDAP1	yes	yes	yes	yes	yes	yes	yes	yes
7:98563318-98576527	3	TRRAP	no	no	no	no	no	no	no	no
7:98555603-98586589	3	TRRAP	no	no	no	no	no	no	no	no
7:98552720-98606184	3	TRRAP	no	no	no	no	no	no	no	no
7:98533201-98533298	3	TRRAP	no	no	no	no	no	no	no	no
7:98519375-98547464	3	TRRAP	no	no	no	no	no	no	no	no
7:98490046-98567914	3	TRRAP	no	no	no	no	no	no	no	no
7:97911662-97911765	3	BRI3	no	no	no	no	no	no	no	no
7:97820039-97823884	3	LMTK2	no	no	no	no	no	no	no	no
7:97484664-97484771	3	ASNS	no	no	no	no	no	no	no	no
7:96324109-96324203	3	SHFM1	no	no	no	no	no	no	no	no
7:95864113-95864229	3	SLC25A13	yes	yes	yes	yes	yes	yes	yes	yes
7:94047035-94047143	3	COL1A2	yes	yes	no	no	yes	yes	no	no
7:94039731-94039839	3	COL1A2	no	no	no	no	yes	yes	yes	no
7:94038875-94043259	3	COL1A2	no	no	no	no	no	no	no	no
7:94035561-94055363	3	COL1A2	no	no	no	no	no	no	no	no
7:94035561-94037203	3	COL1A2	no	no	no	no	no	no	no	no
7:92300739-92300849	3	CDK6	yes	yes	yes	no	no	no	no	no
7:91974291-92020658	3	ANKIB1	no	no	no	no	no	no	no	no
7:91761087-91761186	3	CYP51A1	no	no	no	no	no	no	no	no
7:91667732-91706321	3	AKAP9	no	no	no	no	no	no	no	no
7:912106-912199	3	SUN1	no	no	no	no	yes	yes	yes	yes
7:872141-872238	3	SUN1	no	no	no	no	yes	yes	yes	yes
7:81613950-81614027	3	CACNA2D1	no	no	no	no	no	no	no	no
7:80427407-80440017	3	SEMA3C	no	no	no	no	no	no	no	no
7:8008422-8099878	3	GLCCI1	no	no	no	no	no	no	no	no
7:77325742-77394949	3	APTR,RSBN1L	no	no	no	no	no	no	no	no
7:77261664-77261742	3	PTPN12	no	no	no	no	no	no	no	no
7:77214859-77221573	3	PTPN12	yes	yes	yes	yes	no	no	no	no
7:76982260-76982958	3	GSAP	yes	yes	yes	yes	yes	yes	yes	yes
7:76941417-76984964	3	GSAP	no	no	no	no	no	no	no	no
7:76247499-76247617	3	LOC100133091,POMZP3	yes	yes	yes	yes	no	no	no	no
7:76180736-76180839	3	LOC100133091	yes	no	no	no	yes	no	no	no
7:7613728-7613827	3	MIOS	no	no	no	no	no	no	no	no
7:76063354-76063472	3	ZP3	no	no	no	no	no	no	no	no
7:76058831-76058950	3	ZP3	no	no	no	no	no	no	no	no
7:76023146-76023221	3	SSC4D	no	no	no	no	no	no	no	no
7:75932893-75933614	3	HSPB1	no	no	no	no	no	no	no	no
7:75692832-75692910	3	MDH2	no	no	no	no	yes	yes	no	no
7:75633075-75633173	3	STYXL1	no	no	no	no	no	no	no	no
7:75617738-75617834	3	TMEM120A	yes	no	no	no	yes	no	no	no
7:75616677-75616746	3	TMEM120A	no	no	no	no	yes	yes	yes	no
7:75517309-75518244	3	RHBDD2	no	no	no	no	no	no	no	no
7:75183738-75183825	3	HIP1	no	no	no	no	no	no	no	no
7:75141632-75141745	3	PMS2P3	no	no	no	no	yes	yes	yes	yes
7:74977921-74978010	3	PMS2P5,PMS2P7	no	no	no	no	no	no	no	no
7:74479106-74480461	3	RCC1L	yes	yes	yes	yes	yes	yes	yes	yes
7:74471635-74471723	3	RCC1L	no	no	no	no	no	no	no	no
7:74306893-74336166	3	PMS2P5	yes	yes	yes	yes	yes	yes	yes	yes
7:74173109-74173185	3	GTF2I	no	no	no	no	no	no	no	no
7:74171151-74172333	3	GTF2I	no	no	no	no	yes	yes	yes	yes
7:74119495-74120764	3	GTF2I,LOC101926943	yes	yes	no	no	yes	yes	yes	yes
7:74103457-74120764	3	GTF2I,LOC101926943	no	no	no	no	no	no	no	no
7:73771609-73803589	3	CLIP2	no	no	no	no	no	no	no	no
7:73752777-73800934	3	CLIP2	no	no	no	no	no	no	no	no
7:73634546-73635064	3	LAT2	yes	yes	yes	yes	no	no	no	no
7:73604151-73604248	3	EIF4H	no	no	no	no	no	no	no	no
7:73511409-73511519	3	LIMK1	no	no	no	no	no	no	no	no
7:73122918-73123018	3	STX1A	no	no	no	no	no	no	no	no
7:73030400-73030507	3	MLXIPL	no	no	no	no	no	no	no	no
7:72952263-72952343	3	BCL7B	no	no	no	no	no	no	no	no
7:72877251-72884813	3	BAZ1B	no	no	no	no	no	no	no	no
7:72861593-72884813	3	BAZ1B	no	no	no	no	no	no	no	no
7:72470283-72470382	3	STAG3L1,STAG3L3	no	no	no	no	yes	yes	yes	yes
7:716865-716957	3	PRKAR1B	yes	yes	yes	yes	yes	yes	yes	yes
7:71036269-71178584	3	WBSCR17	no	no	no	no	no	no	no	no
7:70991002-70991109	3	WBSCR17	no	no	no	no	no	no	no	no
7:70239013-70240372	3	AUTS2	yes	yes	yes	yes	yes	yes	yes	yes
7:70227855-70236630	3	AUTS2	no	no	no	no	no	no	no	no
7:66757449-66757536	3	PMS2P4	yes	yes	yes	no	no	no	no	no
7:66648112-66648223	3	TYW1	no	no	no	no	no	no	no	no
7:66482839-66660324	3	MIR4650-1,MIR4650-2,TYW1	no	no	no	no	no	no	no	no
7:66456123-66460588	3	SBDS	no	no	no	no	no	no	no	no
7:65817491-65821858	3	TPST1	no	no	no	no	no	no	no	no
7:65413657-65413767	3	VKORC1L1	yes	yes	yes	no	yes	yes	yes	no
7:65113247-65113333	3	INTS4P2,LOC441242	no	no	no	no	no	no	no	no
7:64630738-65139334	3	INTS4P2,LOC441242,ZNF92	no	no	no	no	no	no	no	no
7:6461357-6461435	3	DAGLB	no	no	no	no	no	no	no	no
7:6431554-6431672	3	RAC1	no	no	no	no	no	no	no	no
7:6426842-6443598	3	RAC1	no	no	no	no	no	no	no	no
7:64004084-64004180	3	ZNF680	no	no	no	no	no	no	no	no
7:63797264-63797360	3	ZNF736	no	no	no	no	no	no	no	no
7:6144549-6201195	3	USP42	yes	yes	no	no	yes	yes	no	no
7:6031603-6031688	3	PMS2	no	no	no	no	no	no	no	no
7:56065058-56065142	3	GBAS	no	no	no	no	no	no	no	no
7:55559974-55639561	3	VOPP1	yes	yes	yes	yes	yes	yes	yes	yes
7:55270209-55270318	3	EGFR	no	no	no	no	no	no	no	no
7:55225355-55225446	3	EGFR	yes	yes	yes	yes	no	no	no	no
7:47436396-47436501	3	TNS3	no	no	no	no	no	no	no	no
7:47384352-47467974	3	TNS3	no	no	no	no	no	no	no	no
7:47323294-47344601	3	TNS3	no	no	no	no	no	no	no	no
7:45113058-45113170	3	CCM2	yes	no	no	no	no	no	no	no
7:44882875-44882953	3	H2AFV	no	no	no	no	no	no	no	no
7:44838990-44839079	3	PPIA	no	no	no	no	no	no	no	no
7:44687255-44687358	3	OGDH	no	no	no	no	no	no	no	no
7:44092465-44092540	3	DBNL	no	no	no	no	no	no	no	no
7:44012808-44012922	3	POLR2J4	yes	yes	yes	yes	yes	yes	yes	yes
7:43982552-43982630	3	POLR2J4,UBE2D4	no	no	no	no	no	no	no	no
7:43687133-43687233	3	COA1	no	no	no	no	no	no	no	no
7:38869853-38869928	3	VPS41	no	no	no	no	no	no	no	no
7:38254628-38254706	3	STARD3NL	no	no	no	no	no	no	no	no
7:37949218-37949282	3	SFRP4	no	no	no	no	no	no	no	no
7:37172734-37172839	3	ELMO1	no	no	no	no	yes	yes	yes	yes
7:36466524-36466637	3	ANLN	yes	yes	yes	yes	yes	yes	yes	yes
7:35029495-35053317	3	DPY19L1	no	no	no	no	no	no	no	no
7:35009044-35009144	3	DPY19L1	yes	no	no	no	yes	no	no	no
7:34085917-34086017	3	BMPER	no	no	no	no	no	no	no	no
7:32598170-32598240	3	AVL9	no	no	no	no	no	no	no	no
7:32582752-32591907	3	AVL9	no	no	no	no	no	no	no	no
7:30878815-30915271	3	FAM188B,INMT-FAM188B	no	no	no	no	no	no	no	no
7:30661008-30661116	3	GARS	yes	yes	yes	yes	yes	yes	yes	yes
7:30640674-30665935	3	GARS	yes	yes	yes	yes	yes	yes	yes	yes
7:30487913-30487997	3	NOD1	no	no	no	no	no	no	no	no
7:29437988-29438102	3	CHN2	yes	no	no	no	yes	no	no	no
7:29152319-29152438	3	CPVL	yes	yes	yes	no	no	no	no	no
7:29105638-29105737	3	CPVL	no	no	no	no	no	no	no	no
7:27191193-27191300	3	HOXA-AS3	no	no	no	no	no	no	no	no
7:2686775-2686887	3	TTYH3	no	no	no	no	no	no	no	no
7:26236176-26236278	3	HNRNPA2B1	no	no	no	no	no	no	no	no
7:26233194-26233278	3	HNRNPA2B1	yes	yes	no	no	yes	yes	no	no
7:2566469-2566555	3	LFNG	yes	yes	yes	yes	yes	yes	yes	yes
7:24910350-24910464	3	OSBPL3	no	no	no	no	no	no	no	no
7:24903114-24903218	3	OSBPL3	no	no	no	no	no	no	no	no
7:24742378-24742452	3	DFNA5	no	no	no	no	no	no	no	no
7:24663284-24727498	3	MPP6	no	no	no	no	no	no	no	no
7:24663284-24663403	3	MPP6	yes	yes	yes	yes	no	no	no	no
7:23458394-23508161	3	IGF2BP3	no	no	no	no	no	no	no	no
7:23349827-23401360	3	IGF2BP3	no	no	no	no	no	no	no	no
7:23349827-23383472	3	IGF2BP3	yes	yes	yes	yes	yes	yes	no	no
7:23030679-23030758	3	FAM126A	no	no	no	no	no	no	no	no
7:23015828-23015924	3	FAM126A	yes	yes	yes	yes	no	no	no	no
7:22306582-22330860	3	RAPGEF5	yes	yes	yes	yes	yes	yes	yes	yes
7:22170654-22357656	3	RAPGEF5	no	no	no	no	no	no	no	no
7:20370724-20421508	3	ITGB8,LOC101927811	yes	yes	yes	yes	yes	yes	yes	yes
7:17936956-17937069	3	SNX13	yes	yes	yes	no	yes	yes	yes	no
7:17865644-17865714	3	SNX13	no	no	no	no	no	no	no	no
7:16664607-16664706	3	ANKMY2	no	no	no	no	no	no	no	no
7:158580694-158580784	3	ESYT2	no	no	no	no	no	no	no	no
7:158540884-158540971	3	ESYT2	no	no	no	no	no	no	no	no
7:158531713-158531812	3	ESYT2	no	no	no	no	no	no	no	no
7:158448030-158448147	3	NCAPG2	no	no	no	no	no	no	no	no
7:157160066-157160177	3	DNAJB6	no	no	no	no	no	no	no	no
7:156626446-156629579	3	LMBR1	no	no	no	no	no	no	no	no
7:155094456-155094556	3	INSIG1	no	no	no	no	no	no	no	no
7:1529226-1529318	3	INTS1	no	no	no	no	no	no	no	no
7:152007050-152027824	3	KMT2C	no	no	no	no	no	no	no	no
7:152007050-152007160	3	KMT2C	yes	yes	yes	yes	yes	yes	yes	yes
7:151947937-151948051	3	KMT2C	no	no	no	no	no	no	no	no
7:151944986-151970952	3	KMT2C	no	no	no	no	no	no	no	no
7:151935791-152012423	3	KMT2C	no	no	no	no	no	no	no	no
7:151927304-151948051	3	KMT2C	no	no	no	no	no	no	no	no
7:151919657-151919767	3	KMT2C	no	no	no	no	no	no	no	no
7:1519065-1538189	3	INTS1	no	no	no	no	no	no	no	no
7:151174418-151174501	3	RHEB	no	no	no	no	no	no	no	no
7:150751298-150751379	3	CDK5	no	no	no	no	no	no	no	no
7:149191079-149191161	3	ZNF746	no	no	no	no	no	no	no	no
7:149189949-149190063	3	ZNF746	no	no	no	no	no	no	no	no
7:148543588-148543690	3	EZH2	no	no	no	no	no	no	no	no
7:148516687-148516779	3	EZH2	no	no	no	no	no	no	no	no
7:148486841-148486918	3	CUL1	no	no	no	no	yes	yes	yes	no
7:1476377-1476492	3	MICALL2	yes	yes	yes	yes	yes	yes	yes	yes
7:142989709-142989791	3	CASP2	no	no	no	no	no	no	no	no
7:142989392-143004789	3	CASP2	yes	yes	yes	yes	yes	yes	yes	yes
7:142961178-142961260	3	GSTK1,LOC105375545	no	no	no	no	no	no	no	no
7:141443701-141443789	3	SSBP1	no	no	no	no	no	no	no	no
7:141321531-141321601	3	AGK	no	no	no	no	no	no	no	no
7:140508691-140508795	3	BRAF	no	no	no	no	no	no	no	no
7:140500161-140534672	3	BRAF	no	no	no	no	no	no	no	no
7:140404659-140404763	3	NDUFB2	no	no	no	no	no	no	no	no
7:140080081-140080190	3	SLC37A3	yes	yes	yes	yes	yes	yes	yes	yes
7:140055467-140055564	3	SLC37A3	yes	yes	yes	yes	yes	yes	yes	yes
7:140037083-140037149	3	SLC37A3	no	no	no	no	no	no	no	no
7:138966750-138969320	3	UBN2	no	no	no	no	no	no	no	no
7:138964063-138969320	3	UBN2	no	no	no	no	no	no	no	no
7:138763297-138763399	3	ZC3HAV1	yes	yes	yes	yes	no	no	no	no
7:138235807-138235925	3	TRIM24	yes	yes	yes	yes	yes	yes	yes	yes
7:138203933-138252399	3	TRIM24	no	no	no	no	no	no	no	no
7:138189034-138258387	3	TRIM24	no	no	no	no	no	no	no	no
7:138189034-138189153	3	TRIM24	yes	yes	yes	no	yes	yes	yes	no
7:138145078-138145657	3	TRIM24	yes	yes	yes	yes	yes	yes	yes	no
7:137255920-137256032	3	DGKI	yes	yes	yes	yes	yes	yes	yes	yes
7:136935976-136939721	3	PTN	no	no	no	no	no	no	no	no
7:135330905-135330979	3	NUP205	no	no	no	no	no	no	no	no
7:135282115-135312859	3	NUP205	no	no	no	no	no	no	no	no
7:135262543-135328106	3	NUP205	yes	no	no	no	yes	no	no	no
7:135262543-135282166	3	NUP205	no	no	no	no	no	no	no	no
7:134878329-134878424	3	WDR91	no	no	no	no	no	no	no	no
7:134766470-134766542	3	AGBL3	no	no	no	no	no	no	no	no
7:134528634-134528722	3	CALD1	no	no	no	no	no	no	no	no
7:134134471-134134549	3	AKR1B1	no	no	no	no	no	no	no	no
7:134133138-134133245	3	AKR1B1	no	no	no	no	no	no	no	no
7:134129989-134130072	3	AKR1B1	no	no	no	no	no	no	no	no
7:133994117-133994231	3	SLC35B4	no	no	no	no	no	no	no	no
7:133002037-133002144	3	EXOC4	no	no	no	no	yes	yes	yes	no
7:132523158-132523229	3	CHCHD3	no	no	no	no	no	no	no	no
7:132469622-132709387	3	CHCHD3	no	no	no	no	no	no	no	no
7:131113791-131113904	3	MKLN1	no	no	no	no	no	no	no	no
7:131082025-131082135	3	MKLN1	yes	yes	yes	yes	yes	yes	yes	yes
7:131060182-131060252	3	MKLN1	no	no	no	no	no	no	no	no
7:129813664-129813779	3	TMEM209	no	no	no	no	no	no	no	no
7:129679303-129679387	3	ZC3HC1	yes	yes	yes	yes	no	no	no	no
7:129497350-129498781	3	UBE2H	no	no	no	no	no	no	no	no
7:129019481-129019590	3	AHCYL2	yes	no	no	no	no	no	no	no
7:128849129-128849238	3	SMO	no	no	no	no	no	no	no	no
7:128848599-128848692	3	SMO	yes	yes	yes	yes	no	no	no	no
7:128845043-128848692	3	SMO	no	no	no	no	no	no	no	no
7:128620024-128641288	3	TNPO3	no	no	no	no	no	no	no	no
7:128544108-128544191	3	KCP	no	no	no	no	no	no	no	no
7:128532567-128532661	3	KCP	yes	yes	yes	yes	yes	yes	yes	yes
7:127630999-127631109	3	SND1	no	no	no	no	no	no	no	no
7:127484376-127484477	3	SND1	no	no	no	no	no	no	no	no
7:127447537-127447627	3	SND1	no	no	no	no	no	no	no	no
7:127361340-127361454	3	SND1	yes	yes	yes	yes	yes	yes	yes	yes
7:127342488-127342580	3	SND1	no	no	no	no	no	no	no	no
7:127341216-127544872	3	SND1	no	no	no	no	no	no	no	no
7:12419102-12419192	3	VWDE	no	no	no	no	no	no	no	no
7:122377008-122377122	3	CADPS2	no	no	no	no	yes	yes	yes	yes
7:121766428-121766513	3	AASS	no	no	no	no	no	no	no	no
7:120686940-120687047	3	CPED1	no	no	no	no	yes	yes	yes	yes
7:120455782-120455857	3	TSPAN12	no	no	no	no	no	no	no	no
7:117879962-117880052	3	ANKRD7	yes	yes	yes	yes	yes	yes	yes	yes
7:116829374-116829447	3	ST7,ST7-OT3	no	no	no	no	no	no	no	no
7:116810915-116811030	3	ST7	yes	yes	yes	yes	yes	yes	yes	yes
7:116528180-116533099	3	CAPZA2	yes	yes	yes	yes	yes	yes	yes	yes
7:112758122-112758216	3	LINC00998	no	no	no	no	no	no	no	no
7:11150976-11151094	3	PHF14	yes	yes	yes	no	no	no	no	no
7:11076611-11101468	3	PHF14	no	no	no	no	no	no	no	no
7:11062494-11062606	3	PHF14	no	no	no	no	no	no	no	no
7:107800805-107866145	3	NRCAM	no	no	no	no	no	no	no	no
7:107393855-107393956	3	CBLL1	no	no	no	no	no	no	no	no
7:107167681-107198560	3	COG5	no	no	no	no	no	no	no	no
7:106888840-106888944	3	COG5	no	no	no	no	yes	yes	yes	no
7:106826805-106826917	3	HBP1	no	no	no	no	no	no	no	no
7:106508143-106508231	3	PIK3CG	no	no	no	no	no	no	no	no
7:105250975-105251050	3	ATXN7L1	no	no	no	no	no	no	no	no
7:105099614-105099706	3	PUS7	yes	yes	yes	yes	yes	yes	yes	yes
7:104707173-104707254	3	KMT2E	no	no	no	no	no	no	no	no
7:104678572-104678646	3	KMT2E	no	no	no	no	no	no	no	no
7:103777227-103777340	3	ORC5	no	no	no	no	no	no	no	no
7:103557521-103557632	3	RELN	no	no	no	no	no	no	no	no
7:103389872-103393661	3	RELN	yes	yes	yes	yes	yes	yes	yes	yes
7:103389872-103389951	3	RELN	no	no	no	no	no	no	no	no
7:102996140-102996240	3	PSMC2,SLC26A5	no	no	no	no	no	no	no	no
7:102944857-102944937	3	PMPCB	no	no	no	no	yes	yes	no	no
7:102940624-102950922	3	PMPCB	no	no	no	no	no	no	no	no
7:102716223-102716328	3	ARMC10	no	no	no	no	no	no	no	no
7:102417699-102417795	3	FAM185A	no	no	no	no	no	no	no	no
7:102207443-102207530	3	POLR2J3	no	no	no	no	no	no	no	no
7:102178365-102210371	3	POLR2J3,SPDYE2,SPDYE2B	yes	yes	yes	yes	yes	yes	yes	yes
7:102006420-102006523	3	LOC100289561,LOC100630923	yes	yes	yes	yes	yes	no	no	no
7:101952096-101952188	3	SH2B2	no	no	no	no	no	no	no	no
7:101559394-101559505	3	CUX1	no	no	no	no	no	no	no	no
7:101267199-101267301	3	MYL10	yes	yes	yes	yes	yes	yes	yes	yes
7:100843688-100843796	3	MOGAT3	yes	yes	yes	no	yes	no	no	no
7:100481988-100486285	3	SRRT	no	no	no	no	no	no	no	no
7:100410716-100410830	3	EPHB4	yes	yes	yes	no	yes	yes	yes	yes
7:100277129-100285029	3	GIGYF1	yes	yes	yes	no	no	no	no	no
7:100179399-100179505	3	LRCH4	no	no	no	no	no	no	no	no
7:100175286-100175363	3	LRCH4	no	no	no	no	no	no	no	no
7:100071896-100072063	3	TSC22D4	yes	yes	yes	yes	yes	yes	yes	yes
6_ssto_hap7:3079607-3079712	3	VARS	no	no	no	no	no	no	no	no
6_ssto_hap7:3079293-3079372	3	VARS	no	no	no	no	no	no	no	no
6_ssto_hap7:3078013-3078125	3	VARS	no	no	no	no	no	no	no	no
6_ssto_hap7:2967120-2967236	3	CSNK2B	no	no	no	no	no	no	no	no
6_ssto_hap7:2797230-2797326	3	MICB	no	no	no	no	no	no	no	no
6_ssto_hap7:2040588-2040684	3	FLOT1	no	no	no	no	no	no	no	no
6_ssto_hap7:2011494-2011587	3	MDC1,MDC1-AS1	no	no	no	no	no	no	no	no
6_qbl_hap6:4492446-4492561	3	RGL2	no	no	no	no	no	no	no	no
6_mann_hap4:4630313-4630430	3	HSD17B8	no	no	no	no	no	no	no	no
6:99924018-99924106	3	USP45	no	no	no	no	no	no	no	no
6:99887644-99887731	3	USP45	yes	yes	yes	yes	no	no	no	no
6:90489930-90490012	3	MDN1	no	no	no	no	no	no	no	no
6:90457047-90460251	3	MDN1	no	no	no	no	no	no	no	no
6:90437551-90457189	3	MDN1	no	no	no	no	no	no	no	no
6:90405323-90433338	3	MDN1	no	no	no	no	no	no	no	no
6:90402161-90438858	3	MDN1	no	no	no	no	no	no	no	no
6:90380637-90411780	3	LOC101929057,MDN1	no	no	no	no	no	no	no	no
6:90047923-90048029	3	UBE2J1	yes	yes	yes	yes	yes	yes	yes	yes
6:88384577-88411985	3	AKIRIN2	yes	yes	yes	yes	yes	yes	yes	yes
6:88311501-88346204	3	ORC3	no	no	no	no	no	no	no	no
6:88228347-88228457	3	RARS2	yes	yes	yes	yes	no	no	no	no
6:86387853-86388438	3	SNHG5	no	no	no	no	no	no	no	no
6:86387512-86387593	3	SNHG5	no	no	no	no	yes	yes	yes	no
6:86387141-86387210	3	SNHG5	no	no	no	no	no	no	no	no
6:86281854-86281933	3	SNX14	no	no	no	no	no	no	no	no
6:84269822-84269927	3	SNAP91	no	no	no	no	yes	yes	yes	yes
6:84025028-84025132	3	ME1	yes	yes	yes	yes	yes	yes	yes	yes
6:83949257-83949355	3	ME1	no	no	no	no	no	no	no	no
6:83819843-83868341	3	DOPEY1	no	no	no	no	no	no	no	no
6:80721602-80721697	3	TTK	no	no	no	no	no	no	no	no
6:79770194-79770293	3	PHIP	no	no	no	no	no	no	no	no
6:79668191-79752720	3	PHIP	no	no	no	no	no	no	no	no
6:7895338-7895435	3	BLOC1S5-TXNDC5,TXNDC5	yes	yes	yes	yes	yes	yes	yes	yes
6:76344422-76344527	3	SENP6	yes	yes	yes	yes	yes	yes	yes	yes
6:75912435-75912543	3	COL12A1	yes	yes	yes	yes	yes	yes	yes	yes
6:7568013-7575721	3	DSP	no	no	no	no	no	no	no	no
6:74345104-74345223	3	SLC17A5	yes	yes	yes	yes	yes	yes	yes	yes
6:7410618-7410684	3	RIOK1	no	no	no	no	no	no	no	no
6:7295624-7310262	3	SSR1	yes	yes	yes	yes	no	no	no	no
6:7187666-7187756	3	RREB1	no	no	no	no	no	no	no	no
6:7176887-7189555	3	RREB1	no	no	no	no	no	no	no	no
6:7176887-7177006	3	RREB1	yes	no	no	no	yes	yes	yes	no
6:71138006-71138122	3	FAM135A	no	no	no	no	no	no	no	no
6:70462150-70462248	3	LMBRD1	no	no	no	no	no	no	no	no
6:6588933-6655216	3	LY86,LY86-AS1	yes	yes	no	no	yes	yes	no	no
6:58252703-58252788	3	GUSBP4,LINC00680-GUSBP4	no	no	no	no	no	no	no	no
6:57472358-57472441	3	PRIM2	no	no	no	no	no	no	no	no
6:57372287-57372355	3	PRIM2	no	no	no	no	no	no	no	no
6:57072425-57072511	3	RAB23	no	no	no	no	no	no	no	no
6:56963858-56963939	3	ZNF451	no	no	no	no	no	no	no	no
6:56955608-56955692	3	ZNF451	no	no	no	no	no	no	no	no
6:56915571-56915652	3	KIAA1586	no	no	no	no	no	no	no	no
6:56912110-56912194	3	KIAA1586	no	no	no	no	no	no	no	no
6:56496008-56505403	3	DST	no	no	no	no	no	no	no	no
6:56468634-56506899	3	DST	no	no	no	no	no	no	no	no
6:56456979-56504161	3	DST	no	no	no	no	no	no	no	no
6:56374439-56501450	3	DST	no	no	no	no	no	no	no	no
6:53371710-53371823	3	GCLC	yes	yes	yes	yes	yes	yes	yes	yes
6:53370189-53370294	3	GCLC	yes	yes	yes	yes	yes	yes	yes	yes
6:53365044-53365148	3	GCLC	no	no	no	no	no	no	no	no
6:532468-576882	3	EXOC2	no	no	no	no	no	no	no	no
6:52400580-52400644	3	TRAM2	no	no	no	no	no	no	no	no
6:47471015-47544338	3	CD2AP	yes	yes	yes	yes	yes	yes	yes	yes
6:44921046-44921154	3	SUPT3H	yes	yes	yes	yes	yes	yes	yes	yes
6:44274016-44274128	3	AARS2	no	no	no	no	yes	yes	yes	yes
6:44225902-44230399	3	NFKBIE	yes	yes	yes	no	yes	yes	yes	no
6:44218027-44221614	3	HSP90AB1	no	no	no	no	no	no	no	no
6:44216353-44221614	3	HSP90AB1	no	no	no	no	no	no	no	no
6:44118300-44118366	3	TMEM63B	no	no	no	no	no	no	no	no
6:44095456-44108250	3	TMEM63B	no	no	no	no	no	no	no	no
6:44081372-44095191	3	MRPL14,TMEM63B	no	no	no	no	no	no	no	no
6:43555008-43578460	3	POLH	no	no	no	no	no	no	no	no
6:43538238-43543812	3	XPO5	no	no	no	no	no	no	no	no
6:43521109-43536474	3	XPO5	no	no	no	no	no	no	no	no
6:43519034-43535091	3	XPO5	no	no	no	no	no	no	no	no
6:43517225-43517315	3	XPO5	yes	yes	yes	no	no	no	no	no
6:43471360-43471444	3	TJAP1	no	no	no	no	no	no	no	no
6:43469785-43471444	3	TJAP1	no	no	no	no	no	no	no	no
6:43417159-43417272	3	ABCC10	yes	yes	yes	yes	yes	yes	yes	yes
6:43194064-43194133	3	DNPH1	no	no	no	no	no	no	no	no
6:43097464-43129457	3	PTK7	no	no	no	no	no	no	no	no
6:43012964-43017897	3	CUL7	no	no	no	no	no	no	no	no
6:42937622-42937725	3	PEX6	no	no	no	no	no	no	no	no
6:42853711-42853821	3	RPL7L1	no	no	no	no	no	no	no	no
6:42790533-42790741	3	GLTSCR1L	yes	yes	yes	yes	yes	yes	yes	yes
6:42561928-42562042	3	UBR2	yes	yes	yes	yes	yes	yes	yes	no
6:42268375-42268487	3	TRERF1	no	no	no	no	no	no	no	no
6:42012350-42012461	3	CCND3	no	no	no	no	no	no	no	no
6:411222-411318	3	IRF4	yes	yes	no	no	yes	no	no	no
6:405017-405130	3	IRF4	no	no	no	no	yes	yes	yes	yes
6:38050167-38050233	3	ZFAND3	no	no	no	no	no	no	no	no
6:36949363-36949448	3	MTCH1	no	no	no	no	no	no	no	no
6:36935916-36945026	3	MTCH1	no	no	no	no	no	no	no	no
6:36041467-36041873	3	MAPK14	no	no	no	no	no	no	no	no
6:35586872-35586987	3	FKBP5	yes	yes	yes	yes	no	no	no	no
6:35286005-35286122	3	DEF6	no	no	no	no	no	no	no	no
6:35254098-35254176	3	ZNF76	no	no	no	no	no	no	no	no
6:35205678-35205795	3	SCUBE3	yes	yes	yes	yes	yes	yes	yes	yes
6:35051193-35051280	3	ANKS1A	no	no	no	no	no	no	no	no
6:34957000-34957093	3	ANKS1A	yes	yes	yes	yes	no	no	no	no
6:34823393-34835393	3	UHRF1BP1	no	no	no	no	no	no	no	no
6:34791033-34791125	3	UHRF1BP1	no	no	no	no	no	no	no	no
6:345853-345928	3	DUSP22	no	no	no	no	no	no	no	no
6:34574331-34622556	3	C6orf106	no	no	no	no	no	no	no	no
6:34389506-34389584	3	RPS10,RPS10-NUDT3	no	no	no	no	no	no	no	no
6:34385230-34385324	3	RPS10,RPS10-NUDT3	no	no	no	no	no	no	no	no
6:33744730-33744833	3	LEMD2	no	no	no	no	no	no	no	no
6:33654785-33654881	3	ITPR3	no	no	no	no	no	no	no	no
6:33639805-33647910	3	ITPR3	no	no	no	no	no	no	no	no
6:33633611-33642042	3	ITPR3	no	no	no	no	no	no	no	no
6:33589155-33655944	3	ITPR3,LOC101929188	yes	yes	yes	yes	yes	yes	yes	yes
6:33545311-33545412	3	BAK1	no	no	no	no	no	no	no	no
6:311879-311962	3	DUSP22	no	no	no	no	no	no	no	no
6:304627-311962	3	DUSP22	yes	yes	yes	yes	no	no	no	no
6:3017117-3017219	3	NQO2	yes	no	no	no	yes	no	no	no
6:27834800-27834884	3	HIST1H1B	yes	no	no	no	yes	no	no	no
6:27805660-27805745	3	HIST1H2AK	no	no	no	no	yes	no	no	no
6:27677902-27678001	3	LINC01012	no	no	no	no	no	no	no	no
6:26216739-26216808	3	HIST1H2BG	no	no	no	no	no	no	no	no
6:26104390-26104507	3	HIST1H4C	no	no	no	no	no	no	no	no
6:26056053-26056122	3	HIST1H1C	no	no	no	no	yes	no	no	no
6:25529022-25529121	3	CARMIL1	no	no	no	no	yes	yes	yes	yes
6:25515902-25605121	3	CARMIL1	yes	yes	yes	yes	yes	yes	yes	yes
6:25488709-25488813	3	CARMIL1	no	no	no	no	no	no	no	no
6:21802887-21802971	3	CASC15	no	no	no	no	no	no	no	no
6:20649523-20649608	3	CDKAL1	yes	no	no	no	yes	no	no	no
6:20151415-20151493	3	MBOAT1	no	no	no	no	no	no	no	no
6:17837702-17837814	3	KIF13A	no	no	no	no	no	no	no	no
6:17788006-17788106	3	KIF13A	yes	yes	yes	yes	yes	yes	yes	yes
6:170700100-170700209	3	FAM120B	no	no	no	no	no	no	no	no
6:170639536-170639638	3	FAM120B	no	no	no	no	no	no	no	no
6:170162524-170162627	3	ERMARD	yes	yes	no	no	no	no	no	no
6:170156814-170156904	3	ERMARD	no	no	no	no	no	no	no	no
6:170058371-170058454	3	WDR27	no	no	no	no	no	no	no	no
6:170002314-170002417	3	WDR27	yes	yes	yes	yes	no	no	no	no
6:169858315-170052104	3	WDR27	no	no	no	no	no	no	no	no
6:169625239-169654137	3	LOC101929523,THBS2	yes	yes	yes	yes	yes	yes	yes	yes
6:168307850-168307969	3	AFDN	no	no	no	no	no	no	no	no
6:168271065-168290006	3	AFDN	no	no	no	no	no	no	no	no
6:16753463-16753578	3	ATXN1	yes	yes	yes	yes	yes	yes	yes	yes
6:167344531-167344606	3	RNASET2	no	no	no	no	no	no	no	no
6:16326624-16754322	3	ATXN1	no	no	no	no	no	no	no	no
6:160953562-161015149	3	LPA	no	no	no	no	no	no	no	no
6:160819010-160819114	3	SLC22A3	no	no	no	no	yes	yes	yes	no
6:160430041-160523703	3	IGF2R,LOC729603	no	no	no	no	no	no	no	no
6:160206417-160206528	3	TCP1	yes	no	no	no	yes	no	no	no
6:159186772-159205759	3	EZR	no	no	no	no	no	no	no	no
6:159029690-159029782	3	TMEM181	no	no	no	no	no	no	no	no
6:159010703-159010814	3	TMEM181	no	no	no	no	no	no	no	no
6:159004985-159005076	3	TMEM181	yes	yes	yes	yes	no	no	no	no
6:158900782-158932856	3	TULP4	no	no	no	no	no	no	no	no
6:158361914-158362006	3	SNX9	no	no	no	no	no	no	no	no
6:157519944-157520041	3	ARID1B	no	no	no	no	no	no	no	no
6:157431605-157431695	3	ARID1B	no	no	no	no	yes	no	no	no
6:157405795-157470085	3	ARID1B	no	no	no	no	no	no	no	no
6:155619610-155619719	3	TFB1M	no	no	no	no	no	no	no	no
6:155095122-155095206	3	SCAF8	no	no	no	no	yes	yes	yes	yes
6:152650864-152653025	3	SYNE1	no	no	no	no	no	no	no	no
6:152599223-152730361	3	SYNE1,SYNE1-AS1	no	no	no	no	no	no	no	no
6:151751272-151754365	3	RMND1	no	no	no	no	no	no	no	no
6:151669845-151674887	3	AKAP12	yes	yes	yes	yes	yes	yes	yes	yes
6:151239712-151239804	3	MTHFD1L	no	no	no	no	no	no	no	no
6:151226785-151226897	3	MTHFD1L	yes	yes	yes	yes	no	no	no	no
6:150117550-150132557	3	PCMT1	no	no	no	no	no	no	no	no
6:150092297-150092402	3	PCMT1	no	no	no	no	no	no	no	no
6:149893420-149901859	3	GINM1	yes	yes	yes	yes	yes	yes	yes	yes
6:147560305-147560406	3	STXBP5	no	no	no	no	yes	yes	yes	yes
6:145148746-145174170	3	UTRN	no	no	no	no	no	no	no	no
6:144768737-144806655	3	UTRN	no	no	no	no	no	no	no	no
6:144749913-144806655	3	UTRN	no	no	no	no	no	no	no	no
6:143605246-143605362	3	AIG1	no	no	no	no	no	no	no	no
6:143486218-143486320	3	AIG1	no	no	no	no	no	no	no	no
6:142723130-142725110	3	ADGRG6	no	no	no	no	no	no	no	no
6:142525121-142525202	3	VTA1	no	no	no	no	no	no	no	no
6:139264649-139264713	3	REPS1	no	no	no	no	no	no	no	no
6:138751529-138754817	3	NHSL1	no	no	no	no	no	no	no	no
6:138528178-138528260	3	ARFGEF3	no	no	no	no	no	no	no	no
6:136698892-136699006	3	MAP7	no	no	no	no	yes	yes	yes	yes
6:136610762-136610850	3	BCLAF1	no	no	no	no	no	no	no	no
6:136593132-136593217	3	BCLAF1	no	no	no	no	no	no	no	no
6:13642710-13642823	3	RANBP9	yes	yes	yes	yes	yes	yes	yes	yes
6:136268601-136268662	3	PDE7B	no	no	no	no	no	no	no	no
6:135522776-135522887	3	MYB	yes	yes	yes	yes	yes	yes	yes	yes
6:134305513-134305617	3	TBPL1	no	no	no	no	no	no	no	no
6:133782251-133782318	3	EYA4	no	no	no	no	no	no	no	no
6:133138618-133138703	3	RPS12	no	no	no	no	no	no	no	no
6:133135707-133135921	3	RPS12	no	no	no	no	no	no	no	no
6:132195407-132195477	3	ENPP1	no	no	no	no	no	no	no	no
6:132189157-132189266	3	ENPP1	no	no	no	no	no	no	no	no
6:131979462-132014764	3	ENPP3	no	no	no	no	no	no	no	no
6:131912452-131917303	3	MED23	no	no	no	no	no	no	no	no
6:131184777-131184858	3	EPB41L2	yes	yes	yes	yes	no	no	no	no
6:126317112-126317186	3	TRMT11	no	no	no	no	no	no	no	no
6:126136436-126136550	3	NCOA7,NCOA7-AS1	yes	yes	yes	yes	yes	yes	yes	yes
6:126117825-126117943	3	NCOA7	no	no	no	no	no	no	no	no
6:125241333-125252884	3	RNF217-AS1	no	no	no	no	no	no	no	no
6:121767977-121768070	3	GJA1	no	no	no	no	no	no	no	no
6:118801558-118973971	3	BRD7P3,CEP85L,PLN	no	no	no	no	no	no	no	no
6:116861525-116861625	3	FAM26D,TRAPPC3L	no	no	no	no	no	no	no	no
6:116747736-116759442	3	DSE	yes	yes	yes	yes	yes	yes	yes	yes
6:112476052-112476149	3	LAMA4	no	no	no	no	no	no	no	no
6:112101768-112101838	3	FYN	no	no	no	no	no	no	no	no
6:11192577-11192679	3	NEDD9	yes	no	no	no	yes	no	no	no
6:111318385-111318467	3	RPF2	no	no	no	no	no	no	no	no
6:111211456-111211559	3	AMD1	no	no	no	no	no	no	no	no
6:11000319-11000397	3	ELOVL2	no	no	no	no	no	no	no	no
6:109931567-109940439	3	AK9	no	no	no	no	no	no	no	no
6:109773227-109773307	3	MICAL1	no	no	no	no	no	no	no	no
6:109772802-109772903	3	MICAL1	yes	yes	yes	yes	yes	yes	yes	yes
6:109766618-109766732	3	MICAL1	no	no	no	no	yes	yes	yes	yes
6:108246021-108246136	3	SEC63	no	no	no	no	no	no	no	no
6:108243000-108243113	3	SEC63	no	no	no	no	no	no	no	no
6:108232549-108233978	3	SEC63	no	no	no	no	no	no	no	no
6:10755374-10755465	3	TMEM14B	no	no	no	no	no	no	no	no
6:107069299-107069368	3	RTN4IP1	no	no	no	no	no	no	no	no
6:106740902-106740981	3	ATG5	no	no	no	no	no	no	no	no
6:105231960-105281048	3	HACE1	no	no	no	no	no	no	no	no
6:102337514-102483441	3	GRIK2	no	no	no	no	no	no	no	no
6:101086476-101100765	3	ASCC3	no	no	no	no	no	no	no	no
5:96363436-96363518	3	LNPEP	yes	no	no	no	yes	no	no	no
5:96349351-96358188	3	LNPEP	no	no	no	no	no	no	no	no
5:96320783-96363518	3	LNPEP	no	no	no	no	no	no	no	no
5:96103610-96103703	3	CAST,ERAP1	no	no	no	no	no	no	no	no
5:95099211-95099324	3	RHOBTB3	yes	yes	yes	yes	yes	yes	yes	yes
5:95072592-95119667	3	RHOBTB3	no	no	no	no	no	no	no	no
5:94849274-94886354	3	TTC37	no	no	no	no	no	no	no	no
5:94833119-94872845	3	TTC37	no	no	no	no	no	no	no	no
5:94833119-94852454	3	TTC37	no	no	no	no	no	no	no	no
5:94275787-94275899	3	MCTP1	yes	yes	yes	yes	no	no	no	no
5:9421788-9439304	3	SEMA5A	no	no	no	no	no	no	no	no
5:94206576-94289065	3	MCTP1	no	no	no	no	no	no	no	no
5:93988976-94014660	3	SLF1	no	no	no	no	no	no	no	no
5:93954390-94006713	3	SLF1	no	no	no	no	no	no	no	no
5:93111864-93111949	3	FAM172A	no	no	no	no	no	no	no	no
5:90111435-90261348	3	ADGRV1	no	no	no	no	no	no	no	no
5:90083887-90149350	3	ADGRV1	no	no	no	no	no	no	no	no
5:90001216-90074914	3	ADGRV1	no	no	no	no	no	no	no	no
5:89981596-90281339	3	ADGRV1	no	no	no	no	no	no	no	no
5:89947420-89954095	3	ADGRV1	no	no	no	no	no	no	no	no
5:89918413-90001396	3	ADGRV1	no	no	no	no	no	no	no	no
5:86705106-86705180	3	CCNH	no	no	no	no	no	no	no	no
5:86633790-86633908	3	RASA1	no	no	no	no	no	no	no	no
5:85916484-85916583	3	COX7C	no	no	no	no	no	no	no	no
5:82832825-82843903	3	LOC105379054,VCAN	no	no	no	no	no	no	no	no
5:82348664-82373272	3	SCARNA18,TMEM167A,XRCC4	yes	yes	yes	yes	yes	yes	yes	yes
5:80756873-80762860	3	SSBP2	yes	yes	yes	yes	yes	yes	yes	yes
5:80736376-80738542	3	RNU5D-1,RNU5E-1,SSBP2	yes	yes	yes	no	yes	yes	yes	no
5:79441912-79473886	3	SERINC5	no	no	no	no	no	no	no	no
5:78915434-78944516	3	PAPD4	no	no	no	no	no	no	no	no
5:78908585-78908697	3	PAPD4	no	no	no	no	no	no	no	no
5:77004066-77004172	3	TBCA	no	no	no	no	no	no	no	no
5:74640069-74640157	3	HMGCR	no	no	no	no	no	no	no	no
5:73930508-73937249	3	ENC1,HEXB	no	no	no	no	no	no	no	no
5:72798312-72798426	3	BTF3	no	no	no	no	no	no	no	no
5:72794958-72795027	3	BTF3	no	no	no	no	no	no	no	no
5:72370568-72370680	3	FCHO2	yes	yes	yes	yes	yes	yes	yes	yes
5:72349986-72351934	3	FCHO2	no	no	no	no	no	no	no	no
5:72189442-72189530	3	TNPO1	yes	yes	yes	no	no	no	no	no
5:72188965-72189073	3	TNPO1	no	no	no	no	yes	yes	yes	yes
5:72147070-72184130	3	MIR4804,TNPO1	no	no	no	no	no	no	no	no
5:70343832-70343940	3	GTF2H2	no	no	no	no	no	no	no	no
5:69814147-69814232	3	GUSBP3,GUSBP9,SMA5	no	no	no	no	no	no	no	no
5:69792863-69792948	3	GUSBP3,SMA5	yes	yes	yes	yes	no	no	no	no
5:68410246-68410323	3	SLC30A5	no	no	no	no	no	no	no	no
5:6623326-6623398	3	NSUN2	yes	no	no	no	yes	no	no	no
5:6606932-6607025	3	NSUN2	no	no	no	no	no	no	no	no
5:65455046-65455162	3	SREK1	yes	yes	yes	yes	no	no	no	no
5:65290574-65290692	3	ERBIN	yes	yes	yes	yes	yes	yes	yes	yes
5:64824943-64825026	3	CENPK	no	no	no	no	no	no	no	no
5:64747301-64766969	3	ADAMTS6	no	no	no	no	no	no	no	no
5:64537930-64587297	3	ADAMTS6	no	no	no	no	no	no	no	no
5:61745753-61745826	3	IPO11	no	no	no	no	no	no	no	no
5:61689781-61689874	3	DIMT1	yes	yes	yes	yes	yes	yes	yes	yes
5:58481014-58481088	3	PDE4D	no	no	no	no	no	no	no	no
5:57752318-57752416	3	PLK2	yes	yes	yes	yes	no	no	no	no
5:55253036-55253119	3	IL6ST	no	no	no	no	no	no	no	no
5:52899281-52899360	3	NDUFS4	no	no	no	no	no	no	no	no
5:50092971-50093067	3	PARP8	no	no	no	no	yes	yes	yes	yes
5:49698119-49707217	3	EMB	no	no	no	no	no	no	no	no
5:465246-465357	3	EXOC3	yes	yes	yes	no	yes	yes	yes	no
5:443333-467409	3	EXOC3	yes	yes	yes	yes	yes	yes	yes	yes
5:43702722-43702838	3	NNT	yes	yes	yes	yes	yes	yes	yes	yes
5:43543105-43543218	3	PAIP1	no	no	no	no	no	no	no	no
5:43043573-43043669	3	LOC153684,LOC648987	no	no	no	no	no	no	no	no
5:42804757-42804875	3	SELENOP	no	no	no	no	no	no	no	no
5:41912170-41921738	3	C5orf51	no	no	no	no	no	no	no	no
5:41762212-41762302	3	OXCT1	yes	no	no	no	yes	yes	yes	yes
5:40834282-40834367	3	RPL37	no	no	no	no	no	no	no	no
5:40730363-40730445	3	TTC33	no	no	no	no	no	no	no	no
5:38975638-38975706	3	RICTOR	no	no	no	no	no	no	no	no
5:38945014-39003724	3	RICTOR	no	no	no	no	no	no	no	no
5:38489179-38530768	3	LIFR	no	no	no	no	no	no	no	no
5:37352838-37352931	3	NUP155	no	no	no	no	no	no	no	no
5:37337919-37338020	3	NUP155	no	no	no	no	no	no	no	no
5:37292980-37293087	3	NUP155	yes	yes	yes	yes	yes	yes	yes	yes
5:37291940-37328522	3	NUP155	no	no	no	no	no	no	no	no
5:36961585-37016272	3	NIPBL	no	no	no	no	no	no	no	no
5:36955573-37010327	3	NIPBL	no	no	no	no	no	no	no	no
5:34941200-34941288	3	DNAJC21	no	no	no	no	no	no	no	no
5:34821836-34821955	3	RAI14	yes	yes	yes	no	yes	yes	yes	no
5:32268806-32268900	3	MTMR12	no	no	no	no	no	no	no	no
5:32248877-32248984	3	MTMR12	no	no	no	no	no	no	no	no
5:32135677-32135792	3	GOLPH3	yes	no	no	no	no	no	no	no
5:21495206-21495291	3	GUSBP1	no	no	no	no	no	no	no	no
5:180666486-180666582	3	RACK1	yes	no	no	no	no	no	no	no
5:180666066-180666177	3	RACK1	yes	yes	yes	yes	yes	yes	yes	yes
5:180665098-180668639	3	RACK1	yes	yes	yes	yes	yes	yes	yes	yes
5:180663927-180664042	3	RACK1	no	no	no	no	no	no	no	no
5:180217540-180230902	3	MGAT1	no	no	no	no	no	no	no	no
5:180035967-180036053	3	FLT4	no	no	no	no	no	no	no	no
5:179238573-179238682	3	SQSTM1	no	no	no	no	no	no	no	no
5:179227183-179227259	3	MGAT4B	no	no	no	no	no	no	no	no
5:179225164-179225277	3	MGAT4B	no	no	no	no	no	no	no	no
5:179146668-179146782	3	CANX	yes	yes	yes	yes	yes	yes	yes	yes
5:179044989-179045061	3	HNRNPH1	no	no	no	no	no	no	no	no
5:179043126-179043219	3	HNRNPH1	yes	no	no	no	yes	no	no	no
5:179041465-179041560	3	HNRNPH1	yes	no	no	no	yes	no	no	no
5:177641796-177641886	3	PHYKPL	no	no	no	no	no	no	no	no
5:177045500-177053506	3	LOC202181	no	no	no	no	no	no	no	no
5:176916771-176917907	3	PDLIM7	yes	yes	yes	yes	yes	yes	yes	yes
5:176910867-176910983	3	PDLIM7	no	no	no	no	no	no	no	no
5:176860147-176860240	3	GRK6	no	no	no	no	no	no	no	no
5:176761284-176778885	3	LMAN2	no	no	no	no	no	no	no	no
5:176562087-176562201	3	NSD1	no	no	no	no	no	no	no	no
5:175956731-175956819	3	RNF44	no	no	no	no	no	no	no	no
5:175956288-175956388	3	RNF44	no	no	no	no	no	no	no	no
5:175388053-175388154	3	THOC3	no	no	no	no	no	no	no	no
5:174939113-174939199	3	SFXN1	no	no	no	no	no	no	no	no
5:172359438-172359539	3	ERGIC1	no	no	no	no	no	no	no	no
5:172351007-172351112	3	ERGIC1	yes	no	no	no	yes	yes	yes	no
5:170834703-170834778	3	NPM1	no	no	no	no	no	no	no	no
5:170819917-170819982	3	NPM1	no	no	no	no	no	no	no	no
5:170610170-170640742	3	RANBP17	no	no	no	no	no	no	no	no
5:170336664-170336769	3	RANBP17	yes	yes	yes	no	yes	yes	yes	no
5:170215577-170215672	3	GABRP	no	no	no	no	no	no	no	no
5:169461463-169461553	3	DOCK2	yes	no	no	no	yes	no	no	no
5:169267760-169267856	3	DOCK2	no	no	no	no	no	no	no	no
5:169116255-169116337	3	DOCK2	no	no	no	no	no	no	no	no
5:169096291-169129431	3	DOCK2	no	no	no	no	no	no	no	no
5:169021574-169021685	3	SPDL1	yes	yes	yes	yes	yes	yes	yes	yes
5:169021397-169021496	3	SPDL1	yes	yes	no	no	yes	yes	no	no
5:168212911-168212983	3	SLIT3	no	no	no	no	no	no	no	no
5:167937585-167937691	3	RARS	yes	yes	yes	yes	yes	yes	yes	yes
5:167920898-167921007	3	RARS	no	no	no	no	no	no	no	no
5:16758226-16758335	3	MYO10	yes	yes	yes	yes	yes	yes	yes	yes
5:16754936-16755017	3	MYO10	no	no	no	no	no	no	no	no
5:158511673-158511747	3	EBF1	no	no	no	no	no	no	no	no
5:156957814-156957891	3	ADAM19	no	no	no	no	no	no	no	no
5:156921694-156947039	3	ADAM19	no	no	no	no	no	no	no	no
5:153760007-153769141	3	GALNT10	no	no	no	no	no	no	no	no
5:151173719-151178874	3	G3BP1	no	no	no	no	yes	yes	no	no
5:150838348-150859050	3	SLC36A1	no	no	no	no	no	no	no	no
5:150518913-150519008	3	ANXA6	no	no	no	no	no	no	no	no
5:150512654-150512748	3	ANXA6	no	no	no	no	yes	yes	yes	yes
5:150488015-150488111	3	ANXA6	no	no	no	no	no	no	no	no
5:150411847-150411944	3	TNIP1	yes	yes	yes	yes	yes	yes	yes	yes
5:149504289-149515441	3	PDGFRB	no	no	no	no	no	no	no	no
5:149406582-149406680	3	HMGXB3	no	no	no	no	yes	yes	yes	yes
5:149380168-149406680	3	HMGXB3,TIGD6	yes	yes	no	no	yes	yes	no	no
5:148929637-148929744	3	CSNK1A1	no	no	no	no	no	no	no	no
5:1487925-1488006	3	LPCAT1	no	no	no	no	no	no	no	no
5:14758588-14758707	3	ANKH	yes	yes	yes	yes	yes	yes	yes	yes
5:146973922-146974040	3	JAKMIP2,JAKMIP2-AS1	no	no	no	no	no	no	no	no
5:14673750-14673827	3	OTULIN	no	no	no	no	yes	yes	yes	yes
5:145533296-145533373	3	LARS	no	no	no	no	no	no	no	no
5:145427334-145427426	3	SH3RF2	no	no	no	no	no	no	no	no
5:145176004-145176110	3	PRELID2	no	no	no	no	no	no	no	no
5:14502687-14502766	3	TRIO	no	no	no	no	no	no	no	no
5:14465653-14465749	3	TRIO	no	no	no	no	no	no	no	no
5:14358286-14479459	3	TRIO	no	no	no	no	no	no	no	no
5:14330886-14406099	3	TRIO	no	no	no	no	no	no	no	no
5:14330886-14381361	3	TRIO	no	no	no	no	no	no	no	no
5:141314058-141314151	3	KIAA0141	no	no	no	no	yes	yes	yes	yes
5:141304145-141304260	3	KIAA0141	no	no	no	no	no	no	no	no
5:141059327-141059389	3	ARAP3	no	no	no	no	no	no	no	no
5:141059111-141059223	3	ARAP3	yes	yes	yes	yes	yes	no	no	no
5:141052118-141052225	3	ARAP3	no	no	no	no	yes	yes	no	no
5:141024425-141030684	3	FCHSD1	yes	yes	yes	yes	yes	yes	yes	yes
5:141000442-141009692	3	HDAC3	no	no	no	no	no	no	no	no
5:140894587-140963182	3	DIAPH1,LOC100505658	no	no	no	no	no	no	no	no
5:140056911-140057005	3	HARS	yes	yes	yes	yes	no	no	no	no
5:140053489-140057005	3	HARS	no	no	no	no	no	no	no	no
5:140022509-140022626	3	TMCO6	yes	yes	yes	yes	yes	yes	yes	yes
5:139866542-139915123	3	ANKHD1,ANKHD1-EIF4EBP3	no	no	no	no	no	no	no	no
[truncated: 4,087 more rows]

## Sheet: pos_5_40_100
CircID	Read count	Gene	Validated_300_VLS?	Validated_300_LS?	Validated_300_MS?	Validated_300_HS?	Validated_600_VLS?	Validated_600_LS?	Validated_600_MS?	Validated_600_HS?
[truncated: 3,887 more rows]

[truncated: 13 more sheets: pos_5_40_50, pos_10_20_150, pos_10_20_100, pos_10_20_50, pos_20_10_150, pos_20_10_100, pos_20_10_50, pos_40_5_150, pos_40_5_100, pos_40_5_50, pos_80_2_150, pos_80_2_100, pos_80_2_50]
