# Supplementary material for: ACValidator: A novel assembly-based approach for in silico verification of circular RNAs
Source: Biol Methods Protoc. 2020 Aug 10;5(1):bpaa010. doi: 10.1093/biomethods/bpaa010 (PMC7415914; doi:10.1093/biomethods/bpaa010)
Supplement: bpaa010_Supplementary_Data [file bpaa010_supplementary_data.zip › S3_Table.xlsx]

## Sheet: SRR1636985_HeLa_RNAse
S3 Table: Non-depleted circRNA candidates in RNase R treated-non-treated pairs (experimental datasets), used for ACValidator evaluation
The candidates used for evaluation from each sample are listed in each sheet along with ACValidator results. Naming conventions are same as in Supplementary Table 1.
SRPBM: Spliced reads per billion mapping
CircRNA ID (chr:start-end)	SRPBM	Gene	Validated_VLS_2IS?	Validated_LS_2IS?	Validated_MS_2IS?	Validated_HS_2IS?	Validated_VLS_IS?	Validated_LS_IS?	Validated_MS_IS?	Validated_HS_IS?
10:102683731-102685776	114.894	SLF2	yes	yes	yes	yes	yes	yes	yes	yes
10:103427642-103436193	471.885	FBXW4	yes	yes	yes	yes	yes	yes	yes	yes
10:103432671-103436193	136.778	FBXW4	no	no	no	no	no	no	no	no
10:103916775-103917971	262.614	NOLC1	yes	yes	yes	yes	yes	yes	yes	yes
10:105197771-105198565	273.556	PDCD11	yes	yes	yes	yes	yes	yes	yes	yes
10:105371337-105420872	369.301	SH3PXD2A	yes	yes	yes	yes	yes	yes	yes	yes
10:105382226-105420872	188.754	SH3PXD2A	no	no	no	no	no	no	no	no
10:1118055-1142186	82.067	WDR37	yes	yes	yes	yes	yes	yes	yes	yes
10:112356155-112358048	615.502	SMC3	yes	yes	yes	yes	yes	yes	yes	yes
10:112723882-112745523	253.04	SHOC2	yes	yes	yes	yes	yes	yes	yes	yes
10:1130342-1142186	218.845	WDR37	yes	yes	yes	yes	yes	yes	yes	yes
10:116730126-116734144	172.341	TRUB1	no	no	no	no	no	no	no	no
10:11893995-11894214	172.34	PROSER2,PROSER2-AS1	yes	yes	yes	no	yes	yes	yes	no
10:12021055-12056183	98.4802	UPF2	no	no	no	no	no	no	no	no
10:12123470-12133683	133.359	DHTKD1	yes	yes	yes	yes	yes	yes	yes	yes
10:12123470-12143180	232.523	DHTKD1	yes	yes	yes	yes	yes	yes	yes	yes
10:12123470-12162266	131.307	DHTKD1	yes	yes	yes	yes	yes	yes	yes	yes
10:12160747-12162266	164.134	DHTKD1	yes	yes	yes	yes	yes	yes	yes	yes
10:125798030-125806240	253.04	CHST15	yes	yes	yes	yes	yes	yes	yes	yes
10:126370175-126370948	196.96	FAM53B	yes	yes	yes	yes	yes	yes	yes	yes
10:126799558-126811437	164.134	CTBP2	yes	yes	yes	yes	yes	yes	yes	yes
10:128768965-128788867	102.584	DOCK1	no	no	no	no	no	no	no	no
10:128768965-128798571	136.778	DOCK1	yes	yes	yes	yes	yes	yes	yes	yes
10:15858833-15889942	180.547	FAM188A	yes	yes	yes	yes	yes	yes	yes	yes
10:22193450-22209892	98.4802	DNAJC1	yes	no	no	no	yes	no	no	no
10:32197099-32199491	786.475	ARHGAP12	yes	yes	yes	yes	yes	yes	yes	yes
10:32854485-32873232	143.617	CCDC7	yes	yes	yes	yes	yes	yes	yes	yes
10:35349801-35360267	102.584	CUL2	no	no	no	no	no	no	no	no
10:50708583-50714058	420.593	ERCC6	yes	yes	yes	no	yes	yes	yes	no
10:52279590-52350007	229.787	SGMS1	no	no	no	no	no	no	no	no
10:5815804-5842668	287.234	GDI2	yes	yes	yes	yes	yes	yes	yes	yes
10:5827104-5842668	417.174	GDI2	yes	yes	yes	yes	yes	yes	yes	yes
10:5836847-5842668	295.441	GDI2	yes	yes	yes	yes	yes	yes	yes	yes
10:60347974-60380661	369.301	BICC1	yes	yes	yes	yes	no	no	no	no
10:69748419-69773943	82.067	HERC4,POU5F1P5	no	no	no	no	no	no	no	no
10:69773782-69804320	82.067	HERC4	no	no	no	no	no	no	no	no
10:69785302-69804315	194.909	HERC4	no	no	no	no	no	no	no	no
10:69785302-69804320	553.952	HERC4	yes	yes	yes	yes	yes	yes	yes	yes
10:70218860-70229920	198.328	DNA2	yes	yes	yes	yes	yes	yes	yes	yes
10:70227879-70229920	403.496	DNA2	yes	yes	yes	yes	yes	yes	yes	yes
10:70246900-70253327	225.684	SLC25A16	yes	yes	yes	yes	yes	yes	yes	yes
10:70497601-70502326	92.3252	CCAR1	yes	yes	yes	yes	yes	yes	yes	yes
10:70547683-70548085	172.341	CCAR1	yes	yes	yes	yes	yes	yes	yes	yes
10:70719561-70720005	147.72	DDX21	yes	yes	yes	yes	yes	yes	yes	yes
10:70723046-70726959	102.584	DDX21	no	no	no	no	no	no	no	no
10:71977567-71978573	123.1	PPA1	no	no	no	no	no	no	no	no
10:7262372-7269899	150.456	SFMBT2	yes	yes	yes	yes	yes	yes	yes	yes
10:7285519-7318951	205.167	SFMBT2	yes	yes	yes	yes	yes	yes	yes	yes
10:7285519-7327916	759.12	SFMBT2	yes	yes	yes	yes	yes	yes	yes	yes
10:7290509-7327916	82.067	SFMBT2	yes	no	no	no	yes	no	no	no
10:7318853-7327916	2188.45	SFMBT2	yes	yes	yes	yes	yes	yes	yes	yes
10:73887839-73892939	82.067	ASCC1	yes	yes	yes	yes	yes	yes	yes	yes
10:73956568-73963282	82.067	ASCC1	no	no	no	no	no	no	no	no
10:74100546-74100928	102.583	DNAJB12	no	no	no	no	no	no	no	no
10:74468040-74475660	352.888	MCU	yes	yes	yes	yes	yes	yes	yes	yes
10:74474868-74475660	335.107	MCU	yes	yes	yes	yes	yes	yes	yes	yes
10:76074424-76158337	253.039	ADK	yes	yes	yes	yes	yes	yes	yes	yes
10:76153898-76158337	157.295	ADK	no	no	no	no	no	no	no	no
10:7839009-7844817	320.061	ATP5C1	yes	yes	yes	yes	yes	yes	yes	yes
10:86177526-86185649	348.785	CCSER2	yes	yes	yes	yes	yes	yes	yes	yes
10:86177526-86198463	112.842	CCSER2	yes	yes	yes	yes	yes	yes	yes	yes
10:89527429-89536184	164.134	ATAD1	no	no	no	no	no	no	no	no
10:89624210-89693008	259.878	PTEN	yes	yes	yes	yes	yes	yes	yes	yes
10:90653627-90665417	95.7447	STAMBPL1	yes	yes	yes	yes	yes	yes	yes	yes
10:909682-931700	123.1	LARP4B	yes	yes	yes	yes	yes	yes	yes	yes
10:930386-931700	180.547	LARP4B	no	no	no	no	no	no	no	no
10:93185037-93221941	437.69	HECTD2,HECTD2-AS1	yes	yes	yes	yes	yes	yes	yes	yes
10:95140975-95148911	143.617	MYOF	yes	yes	yes	yes	yes	yes	yes	yes
10:96201652-96234540	157.295	TBC1D12	yes	yes	yes	yes	yes	yes	yes	yes
1:10032075-10041228	150.456	NMNAT1	yes	yes	yes	yes	yes	yes	yes	yes
1:101372407-101387397	170.972	SLC30A7	yes	yes	yes	yes	yes	yes	yes	yes
1:10155518-10165802	164.134	UBE4B	yes	yes	yes	yes	yes	yes	yes	yes
1:108690900-108703915	196.961	SLC25A24	no	no	no	no	no	no	no	no
1:108697604-108728576	172.34	SLC25A24	yes	yes	no	no	yes	yes	no	no
1:108724562-108728576	198.328	SLC25A24	yes	yes	no	no	yes	yes	no	no
11:106849344-106856857	341.945	GUCY1A2	yes	yes	yes	yes	yes	yes	yes	yes
11:107260799-107263621	82.067	CWF19L2	yes	yes	yes	yes	yes	yes	yes	yes
11:108046972-108047817	170.973	NPAT	yes	yes	yes	yes	yes	yes	yes	yes
11:110118427-110124834	82.067	RDX	no	no	no	no	no	no	no	no
11:117023156-117034608	213.374	PAFAH1B2	yes	yes	yes	yes	yes	yes	yes	yes
11:118339489-118355690	82.067	KMT2A	no	no	no	no	no	no	no	no
11:11901723-11919240	95.7447	USP47	yes	yes	yes	yes	yes	yes	yes	yes
11:120276826-120278532	232.523	ARHGEF12	yes	yes	yes	no	yes	yes	yes	no
11:120276826-120280159	172.34	ARHGEF12	no	no	no	no	no	no	no	no
11:120345268-120348235	213.374	ARHGEF12	yes	yes	yes	yes	yes	yes	yes	yes
11:122162991-122165713	177.812	MIR100HG	yes	yes	yes	yes	yes	yes	yes	yes
11:12696955-12785981	188.754	TEAD1	yes	yes	yes	no	yes	yes	yes	no
11:12785725-12785981	451.368	TEAD1	no	no	no	no	no	no	no	no
11:128932174-128936763	82.067	ARHGAP32	yes	yes	yes	yes	yes	yes	yes	yes
11:128963515-128994789	95.7447	ARHGAP32	no	no	no	no	no	no	no	no
11:128963515-129034322	123.1	ARHGAP32	yes	yes	yes	yes	yes	yes	yes	yes
11:128993340-128997200	259.878	ARHGAP32	yes	yes	yes	yes	yes	yes	yes	yes
11:128993340-129034322	458.207	ARHGAP32	yes	yes	yes	yes	yes	yes	yes	yes
11:129979323-129980556	430.851	APLP2	yes	yes	yes	no	yes	yes	yes	no
11:129979323-129992408	82.067	APLP2	no	no	no	no	no	no	no	no
11:130130750-130131824	1572.95	ZBTB44	yes	yes	yes	yes	yes	yes	yes	yes
11:14793482-14810788	184.65	PDE3B	yes	yes	yes	no	yes	yes	yes	no
1:115005725-115007010	232.523	TRIM33	yes	yes	yes	yes	yes	yes	yes	yes
1:117944807-117957453	889.059	MAN1A2	no	no	no	no	no	no	no	no
11:18305341-18307006	112.842	HPS5	no	no	no	no	no	no	no	no
11:18312988-18314523	273.556	HPS5	yes	yes	yes	yes	yes	yes	yes	yes
1:12359258-12368698	164.134	VPS13D	yes	yes	yes	yes	yes	yes	yes	yes
11:2972488-3000467	205.167	NAP1L4,SNORA54	no	no	no	no	no	no	no	no
1:1322614-1326245	164.134	CCNL2	yes	yes	yes	yes	yes	yes	yes	yes
11:33307958-33309057	2544.08	HIPK3	yes	yes	yes	yes	yes	yes	yes	yes
11:34093272-34098189	188.754	CAPRIN1	yes	yes	yes	yes	yes	yes	yes	yes
11:34978930-35013926	155.927	PDHX	yes	yes	yes	yes	yes	yes	yes	yes
11:36248634-36248980	341.945	LDLRAD3	yes	yes	yes	yes	yes	yes	yes	yes
11:36415395-36424928	451.368	PRR5L	yes	yes	yes	yes	yes	yes	yes	yes
11:36415395-36459026	95.7447	PRR5L	no	no	no	no	no	no	no	no
11:3752620-3774638	109.422	NUP98	yes	yes	yes	yes	yes	yes	yes	yes
11:45883610-45893784	139.514	CRY2	yes	yes	yes	yes	yes	yes	yes	yes
11:46098304-46113774	237.994	PHF21A	yes	yes	yes	yes	yes	yes	yes	yes
11:46515157-46529920	170.973	AMBRA1	yes	yes	yes	yes	yes	yes	yes	yes
11:46515157-46534363	136.778	AMBRA1	yes	yes	yes	yes	yes	yes	yes	yes
1:146724277-146731572	139.514	CHD1L	yes	yes	yes	yes	yes	yes	yes	yes
11:46804823-46810323	102.584	CKAP5	no	no	no	no	no	no	no	no
11:46958117-47008861	123.1	C11orf49	yes	yes	yes	yes	no	no	no	no
11:47008758-47074069	123.1	C11orf49	yes	yes	yes	yes	yes	yes	yes	yes
11:47444124-47444524	273.556	PSMC3	yes	yes	yes	yes	yes	yes	yes	yes
1:150999708-151001420	198.328	PRUNE1	yes	yes	yes	yes	yes	yes	yes	yes
1:151611363-151641111	253.04	SNX27	yes	yes	yes	yes	yes	yes	yes	yes
1:154213988-154218851	92.3252	UBAP2L	yes	yes	yes	yes	yes	yes	yes	yes
1:155365249-155429689	136.778	ASH1L,POU5F1P4	no	no	no	no	no	no	no	no
1:155408117-155408859	188.754	ASH1L	no	no	no	no	no	no	no	no
1:155408117-155429689	471.885	ASH1L	yes	yes	yes	yes	yes	yes	yes	yes
1:155823066-155823597	443.161	GON4L	yes	yes	yes	yes	yes	yes	yes	yes
1:155891165-155891709	90.2736	KIAA0907	yes	yes	yes	yes	yes	yes	yes	yes
1:156303337-156304709	188.754	CCT3	yes	yes	yes	no	yes	yes	yes	no
1:160293220-160302347	352.888	COPA	yes	yes	yes	yes	yes	yes	yes	yes
11:61205096-61205585	177.811	SDHAF2	yes	yes	yes	yes	yes	yes	yes	yes
11:62406454-62407203	321.429	GANAB	yes	yes	yes	yes	no	no	no	no
11:62606585-62607131	109.422	WDR74	yes	yes	yes	yes	yes	yes	yes	yes
11:65661484-65664477	131.307	FOSL1	yes	yes	yes	yes	yes	yes	yes	yes
1:165859440-165860559	225.684	UCK2	no	no	no	no	no	no	no	no
11:66407170-66407594	471.885	RBM14-RBM4,RBM4	yes	yes	yes	yes	yes	yes	yes	yes
1:167921037-167944253	82.067	DCAF6	no	no	no	no	no	no	no	no
1:167935866-167944253	533.435	DCAF6	yes	yes	yes	yes	yes	yes	yes	yes
11:68115314-68133170	157.295	LRP5	no	no	no	no	yes	yes	yes	yes
11:68272612-68305359	172.34	PPP6R3	yes	yes	yes	yes	yes	yes	yes	yes
1:169199955-169256646	109.422	NME7	no	no	no	no	no	no	no	no
11:70200406-70202360	184.65	PPFIA1	yes	yes	yes	yes	yes	yes	yes	yes
11:72695132-72700142	106.687	FCHSD2	yes	yes	yes	yes	yes	yes	yes	yes
11:73418464-73429763	377.508	RAB6A	yes	yes	yes	yes	yes	yes	yes	yes
1:1747194-1770677	232.523	GNB1	yes	yes	yes	yes	yes	yes	yes	yes
1:176050287-176105683	139.514	RFWD2	yes	yes	yes	yes	yes	yes	yes	yes
1:176085759-176105683	213.374	RFWD2	no	no	no	no	no	no	no	no
1:176118141-176153828	153.875	RFWD2	no	no	no	no	no	no	no	no
1:176132004-176153828	139.514	RFWD2	no	no	no	no	no	no	no	no
11:77090285-77091039	114.894	PAK1	yes	yes	yes	yes	yes	yes	yes	yes
11:77330650-77336863	307.751	CLNS1A	yes	yes	yes	yes	yes	yes	yes	yes
11:77336007-77336863	443.162	CLNS1A	no	no	no	no	no	no	no	no
11:77830227-77832220	123.1	ALG8	yes	yes	yes	yes	yes	yes	yes	yes
1:17907047-17914974	172.34	ARHGEF10L	no	no	no	no	no	no	no	no
1:179100445-179102509	221.581	ABL2	yes	yes	yes	yes	yes	yes	yes	yes
1:179311248-179312770	143.617	SOAT1	no	no	no	no	no	no	no	no
1:179972308-179975702	82.067	CEP350	no	no	no	no	no	no	no	no
1:180366650-180382606	300.912	ACBD6	no	no	no	no	no	no	no	no
1:180953812-180962561	451.368	STX6	yes	yes	yes	yes	yes	yes	yes	yes
1:180953812-180974599	114.893	STX6	no	no	no	no	no	no	no	no
1:180971741-180974599	150.456	STX6	no	no	no	no	no	no	no	no
11:85707868-85714494	139.514	PICALM	no	no	no	no	no	no	no	no
11:85718584-85742653	164.134	PICALM	yes	yes	yes	yes	yes	yes	yes	yes
11:85733409-85742653	246.201	PICALM	yes	yes	yes	yes	yes	yes	yes	yes
11:86267594-86270865	232.523	ME3	yes	yes	yes	yes	yes	yes	yes	yes
11:86778735-86802437	218.845	TMEM135	yes	yes	yes	yes	yes	yes	yes	yes
1:193044949-193046180	82.067	TROVE2	yes	yes	yes	yes	yes	yes	yes	yes
1:193202122-193205486	229.787	CDC73	yes	yes	yes	yes	yes	yes	yes	yes
11:93480462-93490631	82.067	C11orf54	yes	yes	yes	yes	yes	yes	yes	yes
11:9451220-9452550	523.177	IPO7	yes	yes	yes	yes	yes	yes	yes	yes
11:94554695-94564707	82.067	AMOTL1	no	no	no	no	no	no	no	no
11:9735012-9754257	116.261	SWAP70	yes	yes	yes	yes	yes	yes	yes	yes
1:200729966-200784772	114.893	CAMSAP2	yes	yes	yes	yes	yes	yes	yes	yes
1:202385914-202398057	95.7447	PPP1R12B	yes	yes	yes	yes	yes	yes	yes	yes
1:204082042-204086835	114.894	SOX13	yes	yes	yes	yes	yes	yes	yes	yes
1:204437997-204439014	95.7447	PIK3C2B	no	no	no	no	no	no	no	no
1:205585605-205593019	748.861	ELK4	yes	yes	yes	yes	yes	yes	yes	yes
1:207930358-207933069	92.3252	CD46	yes	yes	yes	yes	no	no	no	no
12:100676720-100691953	174.392	SCYL2	yes	yes	yes	yes	yes	yes	yes	yes
12:102301963-102308010	82.067	DRAM1	yes	yes	yes	no	yes	yes	yes	no
12:107236366-107237725	136.778	RIC8B	yes	yes	yes	yes	yes	yes	yes	yes
1:21083658-21100103	246.201	HP1BP3	yes	yes	yes	yes	yes	yes	yes	yes
1:21083658-21107033	143.617	HP1BP3	yes	yes	yes	yes	yes	yes	yes	yes
12:109046047-109048186	834.348	CORO1C	yes	yes	yes	yes	yes	yes	yes	yes
1:21097422-21100103	123.1	HP1BP3	yes	yes	yes	yes	yes	yes	yes	yes
12:111947352-111948386	139.514	ATXN2	yes	yes	yes	yes	yes	yes	yes	yes
12:111990083-111993723	567.63	ATXN2	yes	yes	yes	yes	yes	yes	yes	yes
12:112757028-112757546	139.514	HECTD4	yes	yes	yes	yes	yes	yes	yes	yes
12:1136913-1137738	314.59	ERC1	yes	yes	yes	yes	yes	yes	yes	yes
12:116534473-116549317	205.167	MED13L	no	no	no	no	no	no	no	no
12:116668237-116675510	605.244	MED13L	yes	yes	yes	yes	yes	yes	yes	yes
12:116668337-116675510	748.862	MED13L	yes	yes	yes	yes	yes	yes	yes	yes
12:116674625-116675510	369.301	MED13L	yes	yes	yes	yes	yes	yes	yes	yes
12:116675272-116675510	164.133	MED13L	no	no	no	no	yes	yes	yes	yes
12:117423010-117426674	294.073	FBXW8,LOC100506551	yes	yes	yes	yes	yes	yes	yes	yes
1:211952259-211966532	246.201	LPGAT1	yes	yes	yes	yes	yes	yes	yes	yes
12:120592773-120593523	848.026	GCN1,MIR4498	yes	yes	yes	yes	yes	yes	yes	yes
12:121220457-121222396	116.261	SPPL3	yes	yes	yes	yes	yes	yes	yes	yes
12:1213915-1225199	129.939	ERC1	no	no	no	no	no	no	no	no
12:1213915-1250953	82.067	ERC1	yes	yes	yes	yes	yes	yes	yes	yes
1:212218001-212220759	225.684	DTL	yes	yes	yes	no	yes	yes	yes	yes
12:122861935-122865105	188.754	CLIP1	yes	yes	yes	yes	yes	yes	yes	yes
12:12397195-12397589	205.167	LRP6	yes	yes	yes	yes	yes	yes	yes	yes
12:124071293-124074996	270.821	TMED2	yes	yes	yes	yes	yes	yes	yes	yes
1:213037066-213058738	131.307	FLVCR1	yes	yes	yes	yes	yes	yes	yes	yes
1:213251037-213290752	157.295	RPS6KC1	no	no	no	no	no	no	no	no
1:213290658-213303232	136.778	RPS6KC1	yes	yes	yes	yes	yes	yes	yes	yes
12:133148873-133158852	109.422	FBRSL1,MIR6763	yes	yes	yes	yes	yes	yes	yes	yes
12:133245396-133248908	82.067	POLE	yes	yes	yes	yes	yes	yes	yes	yes
12:133310970-133312098	266.717	ANKLE2	yes	yes	yes	yes	yes	yes	yes	yes
12:133324417-133331719	164.134	ANKLE2	yes	yes	yes	yes	yes	yes	yes	yes
12:133383762-133398897	218.845	GOLGA3	yes	yes	yes	yes	yes	yes	yes	yes
1:21377358-21415706	403.496	EIF4G3	yes	yes	yes	no	yes	yes	yes	no
1:21377358-21437876	297.493	EIF4G3	yes	yes	yes	yes	yes	yes	yes	yes
1:21415630-21437876	172.34	EIF4G3	yes	yes	yes	yes	yes	yes	yes	yes
1:214637972-214638300	106.687	PTPN14	yes	yes	yes	yes	yes	yes	yes	no
1:21599191-21616649	102.584	ECE1	yes	yes	yes	yes	yes	yes	yes	yes
1:217783662-217787544	109.423	GPATCH2	yes	yes	yes	yes	yes	yes	yes	yes
12:1863423-1863680	102.583	ADIPOR2	no	no	no	no	no	no	no	no
12:19615443-19626289	677.053	AEBP2	yes	yes	yes	yes	yes	yes	yes	yes
12:19615443-19653155	150.456	AEBP2	no	no	no	no	no	no	no	no
12:22796696-22826594	205.167	ETNK1	yes	yes	yes	yes	yes	yes	yes	yes
12:22811947-22826594	136.778	ETNK1	yes	yes	yes	yes	yes	yes	yes	yes
1:222897433-222898897	92.3252	BROX	yes	yes	yes	yes	yes	yes	yes	yes
1:22404921-22413359	338.526	CDC42	yes	yes	yes	yes	yes	yes	yes	yes
1:224553580-224559125	123.1	CNIH4	yes	yes	yes	yes	yes	yes	yes	yes
1:225140371-225155285	82.067	DNAH14	yes	yes	yes	yes	yes	yes	yes	yes
1:225355640-225373127	196.961	DNAH14	yes	yes	yes	yes	yes	yes	yes	yes
1:225742607-225755116	177.811	ENAH	yes	yes	yes	yes	yes	yes	yes	yes
12:27521194-27533337	82.067	ARNTL2	yes	yes	yes	yes	yes	yes	yes	yes
12:27867712-27877119	213.374	MRPS35	yes	yes	yes	yes	yes	yes	yes	yes
12:28378727-28412375	153.875	CCDC91	yes	yes	yes	yes	yes	yes	yes	yes
12:28458581-28544344	177.812	CCDC91	yes	yes	yes	yes	yes	yes	yes	yes
1:230798886-230810870	82.067	COG2	no	no	no	no	no	no	no	no
1:231090078-231097049	212.006	TTC13	yes	yes	yes	yes	yes	yes	yes	yes
1:231672958-231678357	451.368	TSNAX,TSNAX-DISC1	yes	yes	yes	yes	yes	yes	yes	yes
12:32751430-32764217	106.687	FGD4	yes	yes	yes	yes	yes	yes	yes	yes
1:233482187-233490757	90.2736	MLK4	no	no	no	no	no	no	no	no
1:23356961-23385660	143.617	KDM1A,MIR3115,MIR4419A	yes	yes	yes	yes	yes	yes	yes	yes
1:234586173-234608557	205.167	TARBP1	yes	yes	yes	yes	yes	yes	yes	yes
1:234593412-234608557	82.067	TARBP1	yes	yes	yes	yes	yes	yes	yes	yes
1:235600636-235602237	82.067	TBCE	yes	yes	yes	yes	yes	yes	yes	yes
1:235643369-235658138	123.1	B3GALNT2	no	no	no	no	no	no	no	no
12:39223180-39242464	82.067	CPNE8	yes	yes	yes	yes	yes	yes	yes	yes
12:40422102-40442012	129.939	SLC2A13	yes	yes	yes	yes	yes	yes	yes	yes
12:42604156-42604482	418.542	YAF2	yes	yes	yes	yes	yes	yes	yes	yes
12:42748962-42792796	112.842	PPHLN1	no	no	no	no	no	no	no	no
12:42768664-42792796	164.134	PPHLN1	yes	yes	no	no	yes	yes	no	no
12:45725077-45751207	133.359	ANO6	yes	yes	yes	yes	yes	yes	yes	yes
1:246021797-246093239	205.167	SMYD3	yes	yes	yes	yes	yes	yes	yes	yes
1:246490502-246498776	266.717	SMYD3	yes	yes	yes	yes	yes	yes	yes	yes
12:46622935-46637097	804.255	SLC38A1	yes	yes	yes	yes	yes	yes	yes	yes
12:46633461-46637097	311.854	SLC38A1	yes	yes	yes	yes	yes	yes	yes	yes
1:246890193-246903603	348.784	SCCPDH	yes	yes	yes	yes	yes	yes	yes	yes
1:246890193-246907427	112.842	SCCPDH	no	no	no	no	no	no	no	no
1:246899276-246903603	205.167	SCCPDH	yes	yes	yes	yes	yes	yes	yes	yes
1:247319707-247323115	851.444	ZNF124	yes	yes	yes	yes	yes	yes	yes	yes
1:247320301-247323115	560.791	ZNF124	no	no	no	no	yes	yes	yes	yes
1:247322307-247323115	484.195	ZNF124	yes	no	no	no	yes	no	no	no
12:49333437-49334971	109.422	ARF3	yes	yes	yes	yes	yes	no	no	no
12:50385780-50386438	196.961	RACGAP1	no	no	no	no	no	no	no	no
12:50821544-50835426	139.513	LARP4	no	no	no	no	no	no	no	no
12:51402258-51404549	239.362	SLC11A2	yes	yes	yes	yes	yes	yes	yes	yes
12:56956200-56965639	246.201	RBMS2	yes	yes	no	no	yes	yes	no	no
12:57064058-57066849	82.067	PTGES3	yes	yes	yes	yes	yes	yes	yes	yes
1:26584087-26586293	266.717	CEP85	yes	yes	yes	yes	yes	yes	yes	yes
12:69644908-69656342	601.823	CPSF6	yes	yes	yes	yes	yes	yes	yes	yes
12:69983264-69985939	205.167	CCT2	yes	yes	yes	yes	yes	yes	yes	yes
12:69983264-69987393	246.201	CCT2	yes	yes	yes	yes	yes	yes	yes	yes
12:70193988-70195501	172.34	RAB3IP	yes	yes	yes	yes	yes	yes	yes	yes
1:27056141-27059283	221.581	ARID1A	yes	yes	yes	yes	yes	yes	yes	yes
12:70671911-70704797	314.59	CNOT2	yes	yes	yes	yes	yes	yes	yes	yes
12:72020039-72022817	172.34	ZFC3H1	yes	yes	yes	yes	yes	yes	yes	yes
1:27269150-27269556	254.407	NUDC	yes	yes	yes	yes	yes	yes	yes	yes
12:76461150-76468019	136.778	NAP1L1	no	no	no	no	no	no	no	no
1:28362054-28384605	143.617	EYA3	yes	yes	yes	yes	yes	yes	yes	yes
1:28907071-28907741	123.1	SNHG12,SNORA16A	yes	yes	yes	no	yes	yes	yes	yes
1:29481207-29481422	541.642	SRSF4	yes	yes	yes	no	yes	yes	yes	no
12:98989210-98989439	112.842	SLC25A3	no	no	no	no	no	no	no	no
13:100909848-100925600	102.583	PCCA	yes	yes	yes	yes	yes	yes	yes	yes
13:100953713-100962162	184.65	PCCA	yes	yes	yes	yes	yes	yes	yes	yes
13:111274562-111276626	280.395	NAXD	yes	yes	yes	yes	yes	yes	yes	yes
13:111870025-111896641	82.067	ARHGEF7	no	no	no	no	no	no	no	no
13:113158345-113181798	95.7447	TUBGCP3	no	no	no	no	no	no	no	no
13:113845185-113854830	155.927	PCID2	no	no	no	no	no	no	no	no
13:114128438-114138371	221.581	DCUN1D2	yes	yes	yes	yes	yes	yes	yes	yes
1:31465236-31468067	601.824	PUM1	yes	yes	yes	yes	yes	yes	yes	yes
1:31465236-31479949	191.489	PUM1	yes	yes	yes	yes	yes	yes	yes	yes
1:31478699-31479949	95.7447	PUM1	no	no	no	no	no	no	no	no
13:21305979-21306260	143.617	EEF1AKMT1	yes	yes	yes	yes	yes	yes	yes	yes
13:21742126-21742538	123.1	SKA3	yes	yes	yes	yes	yes	yes	yes	yes
1:32381495-32385259	681.156	PTP4A2	yes	yes	yes	yes	yes	yes	yes	yes
13:28748408-28752072	123.1	PAN3	yes	yes	yes	yes	yes	yes	yes	yes
13:30801548-30815223	153.875	KATNAL1	yes	yes	yes	yes	yes	yes	yes	yes
13:33091993-33101669	254.407	N4BP2L2	yes	yes	yes	yes	yes	yes	yes	yes
13:33306237-33309467	157.295	PDS5B	yes	yes	yes	yes	yes	yes	yes	yes
1:33760537-33760906	114.893	ZNF362	yes	yes	yes	yes	yes	yes	yes	yes
13:42439871-42442613	348.785	VWA8	yes	yes	yes	yes	yes	yes	yes	yes
13:49712882-49720071	172.34	FNDC3A	yes	yes	yes	yes	yes	yes	yes	yes
13:51501542-51523641	131.307	RNASEH2B	no	no	no	no	no	no	no	no
1:35846859-35854683	139.514	ZMYM4	yes	yes	yes	yes	yes	yes	yes	yes
1:35936463-35944813	82.067	KIAA0319L	yes	yes	yes	yes	yes	yes	yes	yes
13:60407240-60413582	82.067	DIAPH3	yes	yes	yes	no	yes	yes	yes	no
13:61013821-61034674	136.778	TDRD3	yes	yes	yes	no	yes	yes	yes	no
13:61013821-61041513	426.748	TDRD3	yes	yes	yes	yes	yes	yes	yes	yes
13:76134888-76143643	393.921	UCHL3	yes	yes	yes	yes	yes	yes	yes	yes
13:76287317-76335174	198.328	LMO7	yes	yes	yes	yes	yes	yes	yes	yes
13:77791974-77818086	109.422	MYCBP2	yes	yes	yes	yes	yes	yes	yes	yes
13:95813442-95822882	123.1	ABCC4	yes	yes	yes	yes	yes	yes	yes	yes
13:96375495-96377506	683.892	DNAJC3	yes	yes	yes	yes	yes	yes	yes	yes
13:96485180-96489456	133.359	UGGT2	yes	yes	yes	yes	yes	yes	yes	yes
13:96622365-96648389	114.893	UGGT2	yes	yes	yes	yes	yes	yes	yes	yes
13:96636057-96651561	164.133	UGGT2	yes	yes	yes	yes	yes	yes	yes	yes
13:96637492-96648389	112.842	UGGT2	no	no	no	no	no	no	no	no
13:98865473-98865667	303.648	FARP1	yes	yes	yes	no	yes	yes	yes	no
13:99890680-99896878	123.1	UBAC2	yes	yes	yes	yes	yes	yes	yes	yes
1:40654726-40668286	198.328	RLF	yes	yes	yes	yes	yes	yes	yes	yes
14:102506572-102507010	519.757	DYNC1H1	yes	yes	yes	yes	yes	yes	yes	yes
14:102661274-102676199	180.547	WDR20	yes	yes	yes	yes	yes	yes	yes	yes
14:102792321-102805560	153.875	ZNF839	yes	yes	yes	yes	yes	yes	yes	yes
14:103296670-103369766	109.422	TRAF3	yes	yes	yes	yes	yes	yes	yes	yes
14:103336521-103342862	114.893	TRAF3	no	no	no	no	no	no	no	no
14:103470264-103478525	164.134	CDC42BPB	yes	yes	yes	yes	yes	yes	yes	yes
14:104128452-104129264	259.878	KLC1	yes	yes	yes	yes	yes	yes	yes	yes
14:104245081-104263855	174.392	PPP1R13B	yes	yes	yes	yes	yes	yes	yes	yes
1:41536266-41541123	321.429	SCMH1	yes	yes	yes	no	yes	yes	yes	no
1:41578954-41582682	155.927	SCMH1	yes	yes	yes	yes	yes	yes	yes	yes
1:41578954-41608784	123.1	SCMH1	yes	yes	yes	yes	yes	yes	yes	yes
14:21698477-21702388	174.392	HNRNPC	yes	yes	yes	yes	yes	yes	yes	yes
14:23378691-23380612	280.395	RBM23	yes	yes	yes	yes	yes	yes	yes	yes
14:23395341-23396023	112.842	PRMT5	yes	yes	yes	yes	yes	yes	yes	no
14:24735635-24737825	403.496	RABGGTA	yes	yes	yes	yes	yes	yes	yes	yes
1:42730785-42744343	198.328	FOXJ3	yes	yes	yes	yes	yes	yes	yes	yes
1:42730785-42744455	174.392	FOXJ3	yes	yes	yes	yes	no	no	no	no
14:35331249-35331528	205.167	BAZ1A	yes	yes	yes	yes	yes	yes	yes	yes
14:39648294-39648666	112.842	PNN	no	no	no	no	no	no	no	no
1:44773981-44804994	266.718	ERI3	no	no	no	no	yes	yes	yes	yes
1:44804716-44804994	143.617	ERI3	no	no	no	no	no	no	no	no
1:44877652-44878394	246.201	RNF220	yes	yes	yes	yes	yes	yes	yes	yes
14:51107467-51111732	116.261	SAV1	yes	yes	yes	yes	yes	yes	yes	yes
1:45223227-45223812	362.462	KIF2C	yes	yes	yes	yes	yes	yes	yes	yes
1:46032240-46032692	164.134	AKR1A1	yes	yes	yes	yes	yes	yes	yes	yes
14:67736417-67770316	188.754	MPP5	yes	yes	yes	yes	yes	yes	yes	yes
14:67768105-67770316	177.812	MPP5	yes	yes	yes	yes	yes	yes	yes	yes
14:70442431-70461197	112.842	SMOC1	no	no	no	no	no	no	no	no
14:70459133-70490164	131.307	SMOC1	no	no	no	no	yes	yes	yes	yes
14:73614502-73614802	443.162	PSEN1	yes	yes	yes	yes	yes	yes	yes	yes
14:73614502-73614814	492.402	PSEN1	yes	yes	yes	no	yes	yes	yes	yes
14:75576387-75577074	82.067	NEK9	no	no	no	no	no	no	no	no
14:76633005-76662315	112.842	GPATCH2L	yes	yes	yes	yes	yes	yes	yes	yes
1:47745912-47748131	177.811	STIL	yes	yes	yes	yes	yes	yes	yes	yes
14:81209418-81244390	300.912	CEP128	yes	yes	yes	yes	yes	yes	yes	yes
14:96807858-96813678	153.875	ATG2B	yes	yes	yes	yes	yes	yes	yes	yes
14:97299803-97304154	82.067	VRK1	no	no	no	no	no	no	no	no
14:99924615-99932150	2667.18	SETD3	yes	yes	yes	yes	yes	yes	yes	yes
15:101775286-101775782	745.443	CHSY1	yes	yes	yes	yes	yes	yes	yes	yes
15:101906400-101910728	218.845	PCSK6	yes	yes	yes	no	yes	yes	yes	no
15:101929668-101970268	139.514	PCSK6	no	no	no	no	no	no	no	no
15:101968096-101972305	212.006	PCSK6	yes	yes	yes	yes	yes	yes	yes	yes
1:51032748-51061888	294.073	FAF1	yes	yes	yes	yes	yes	yes	yes	yes
1:51253671-51267349	184.651	FAF1	yes	yes	yes	yes	yes	yes	yes	yes
1:51868106-51874004	180.547	EPS15	yes	yes	yes	yes	yes	yes	yes	yes
15:25650607-25657118	951.976	UBE3A	no	no	no	no	no	no	no	no
1:52959282-52975384	287.234	ZCCHC11	yes	yes	yes	yes	yes	yes	yes	yes
15:30053341-30065560	82.067	TJP1	yes	yes	yes	yes	yes	yes	yes	yes
15:41036244-41037457	106.687	RMDN3	yes	yes	yes	yes	yes	yes	yes	yes
15:41361767-41362745	82.067	INO80	yes	yes	yes	no	yes	yes	yes	no
15:41377566-41379880	82.067	INO80	yes	yes	yes	no	yes	yes	yes	no
15:41648236-41668026	133.359	NUSAP1	no	no	no	no	no	no	no	no
15:41648236-41669502	279.028	NUSAP1	yes	yes	yes	yes	yes	yes	yes	yes
15:41667909-41669502	155.927	NUSAP1	no	no	no	no	no	no	no	no
15:41961025-41962156	923.253	MGA	yes	yes	yes	yes	yes	yes	yes	yes
15:41988272-42005694	131.307	MGA	yes	yes	yes	yes	yes	yes	yes	yes
15:43120125-43132631	218.845	TTBK2	yes	yes	yes	yes	yes	yes	yes	yes
15:48888479-48905289	92.3252	FBN1	yes	yes	yes	yes	yes	yes	yes	yes
15:50592985-50601995	123.1	GABPB1	yes	yes	yes	yes	yes	yes	yes	yes
15:57383986-57387361	82.067	TCF12	no	no	no	no	no	no	no	no
15:59204761-59209198	666.795	SLTM	yes	yes	yes	yes	yes	yes	yes	yes
15:59323002-59323901	164.134	RNF111	yes	yes	yes	yes	yes	yes	yes	yes
15:62299506-62306191	82.067	VPS13C	no	no	no	no	no	no	no	no
15:63821212-63829355	102.583	USP3	no	no	no	no	no	no	no	no
15:63824845-63829355	164.134	USP3	no	no	no	no	no	no	no	no
15:66727364-66729230	205.167	MAP2K1	yes	yes	yes	yes	yes	yes	yes	yes
15:67524151-67529158	752.28	AAGAB	yes	yes	yes	yes	yes	yes	yes	yes
15:73052747-73067438	188.754	ADPGK	yes	yes	yes	yes	yes	yes	yes	yes
15:74963795-74967483	280.395	EDC3	yes	yes	yes	yes	yes	yes	yes	yes
15:75215988-75219228	147.721	COX5A	yes	yes	yes	yes	yes	yes	yes	yes
15:76566752-76588078	153.875	ETFA	yes	yes	yes	yes	yes	yes	yes	yes
15:76580186-76585041	90.2736	ETFA	no	no	no	no	yes	yes	yes	yes
15:76584771-76588078	191.489	ETFA	yes	yes	yes	yes	yes	yes	yes	yes
15:80412669-80415142	426.748	ZFAND6	yes	yes	yes	yes	yes	yes	yes	yes
15:83819966-83832827	112.842	HDGFRP3	yes	yes	yes	yes	yes	yes	yes	yes
15:85223943-85234875	246.201	SEC11A	yes	yes	yes	yes	yes	yes	yes	yes
15:85607600-85610435	150.456	PDE8A	yes	yes	yes	yes	yes	yes	yes	yes
15:85657103-85664245	143.617	PDE8A	yes	yes	yes	yes	yes	yes	yes	yes
15:89656955-89659752	157.295	ABHD2	yes	yes	yes	yes	yes	yes	yes	yes
1:58971731-59004982	123.1	OMA1	no	no	no	no	no	no	no	no
15:90414706-90432372	184.651	AP3S2,C15orf38-AP3S2,MIR5009	no	no	no	no	no	no	no	no
15:90982563-90986710	239.362	IQGAP1	yes	yes	yes	yes	yes	yes	yes	yes
15:91524113-91525211	112.842	PRC1,PRC1-AS1	yes	yes	no	no	yes	yes	no	no
1:59180503-59184420	478.724		yes	yes	yes	yes	yes	yes	yes	yes
15:92459222-92459688	991.643	SLCO3A1	yes	yes	yes	yes	yes	yes	yes	no
15:94841429-94841959	196.961	MCTP2	yes	yes	yes	yes	yes	yes	yes	yes
15:94983404-95001475	95.7447	MCTP2	yes	yes	yes	yes	yes	yes	yes	yes
15:99250790-99251336	1251.52	IGF1R	yes	yes	yes	yes	yes	yes	yes	yes
1:6021853-6046387	95.7447	NPHP4	no	no	no	no	no	no	no	no
16:11988810-11991892	225.684	GSPT1	no	no	no	no	no	no	no	no
16:1416018-1421612	109.423	UNKL	yes	yes	yes	yes	yes	yes	yes	yes
16:21973780-21987564	164.134	UQCRC2	yes	yes	yes	yes	no	no	no	no
16:23113639-23119504	82.067	USP31	yes	yes	yes	yes	yes	yes	yes	yes
16:24762046-24769681	205.167	TNRC6A	no	no	no	no	no	no	no	no
16:2607703-2616454	205.167	PDPK1	no	no	no	no	no	no	no	no
16:28112778-28113266	82.067	XPO6	yes	yes	yes	no	yes	yes	yes	yes
1:62907158-62907970	164.134	USP1	yes	yes	yes	yes	yes	yes	yes	yes
16:354303-364683	266.718	AXIN1	yes	yes	yes	yes	yes	yes	yes	yes
16:3900297-3901010	458.207	CREBBP	yes	yes	yes	yes	yes	yes	yes	yes
16:396147-397106	294.073	AXIN1	yes	yes	yes	yes	yes	yes	yes	yes
16:4029116-4033441	116.261	ADCY9	yes	yes	yes	yes	yes	yes	yes	yes
16:4382215-4383520	229.787	GLIS2	yes	yes	yes	yes	yes	yes	yes	yes
16:4516153-4519466	177.811	NMRAL1	yes	yes	yes	no	yes	yes	yes	no
16:4700365-4707364	212.006	MGRN1	yes	yes	yes	yes	yes	yes	yes	yes
16:47143393-47165936	109.422	NETO2	no	no	no	no	no	no	no	no
16:47531309-47549512	266.717	PHKB	yes	yes	yes	yes	yes	yes	yes	yes
16:47531309-47581459	164.134	PHKB	yes	yes	yes	yes	yes	yes	yes	yes
1:65243305-65255197	109.422	RAVER2	yes	yes	yes	yes	yes	yes	yes	yes
1:65830317-65831879	636.019	DNAJC6	yes	yes	yes	yes	yes	yes	yes	yes
16:68300495-68300624	184.65	SLC7A6	no	no	no	no	no	no	no	no
16:68300495-68309152	396.657	SLC7A6	yes	yes	yes	yes	no	no	no	no
16:69279504-69304188	82.067	SNTB2	no	no	no	no	no	no	no	no
16:70598967-70601439	82.067	SF3B3	yes	yes	yes	yes	no	no	no	no
16:72845475-72845937	150.456	ZFHX3	yes	yes	yes	yes	yes	yes	yes	yes
16:72984367-72994093	177.812	ZFHX3	yes	yes	yes	yes	yes	yes	yes	yes
16:80718434-80719026	745.441	CDYL2	yes	yes	yes	yes	yes	yes	yes	yes
16:84773914-84779279	434.955	USP10	yes	yes	yes	yes	yes	yes	yes	yes
16:85667519-85667738	1403.35	GSE1	yes	yes	yes	yes	yes	yes	yes	yes
1:6867042-6885270	164.134	CAMTA1	yes	yes	yes	yes	yes	yes	yes	yes
16:88008653-88017865	294.073	BANP	yes	yes	yes	yes	yes	yes	yes	yes
16:88061088-88071617	482.144	BANP	yes	yes	yes	yes	yes	yes	yes	yes
16:89164998-89169167	280.395	ACSF3	yes	yes	yes	yes	yes	yes	yes	yes
16:89371613-89383483	225.684	ANKRD11	yes	yes	yes	yes	yes	yes	yes	yes
16:89484691-89497734	500.608	ANKRD11,LOC101927817	yes	yes	yes	yes	yes	yes	yes	yes
16:89958600-89962491	112.842	TCF25	no	no	no	no	no	no	no	no
16:89961445-89967202	311.854	TCF25	yes	yes	yes	yes	yes	yes	yes	yes
1:70758070-70781249	246.201	ANKRD13C	yes	yes	yes	yes	yes	yes	yes	yes
17:11958205-11999011	109.422	MAP2K4,MIR744	yes	yes	yes	yes	yes	yes	yes	yes
17:1437392-1461853	172.34	PITPNA	yes	yes	yes	yes	yes	yes	yes	yes
17:1746096-1747980	300.912	RPA1	yes	yes	yes	yes	yes	yes	yes	yes
17:1746096-1756483	393.921	RPA1	yes	yes	yes	yes	yes	yes	yes	yes
17:20149238-20163607	215.425	SPECC1	yes	yes	yes	yes	yes	yes	yes	yes
17:2297336-2298748	259.878	MNT	yes	yes	yes	yes	yes	yes	yes	yes
17:28011580-28030080	131.307	SSH2	yes	yes	yes	yes	yes	yes	yes	yes
17:29483000-29497015	232.523	NF1	yes	yes	yes	yes	yes	yes	yes	yes
17:29483000-29509683	129.939	NF1	yes	yes	yes	yes	yes	yes	yes	yes
17:30267304-30293215	109.422	SUZ12	yes	yes	yes	yes	yes	yes	yes	yes
17:34864900-34867294	174.392	MYO19	no	no	no	no	no	no	no	no
17:35310185-35311207	123.1	AATF	yes	yes	yes	yes	yes	yes	yes	yes
17:36517593-36523933	112.842	SOCS7	yes	yes	yes	yes	yes	yes	yes	yes
17:36517593-36533668	109.423	SOCS7	no	no	no	no	no	no	no	no
17:37864573-37866734	232.523	ERBB2	yes	yes	yes	yes	yes	yes	yes	yes
17:38638380-38638668	164.134	TNS4	yes	yes	yes	yes	no	no	no	no
17:40989665-40991397	102.584	PSME3	no	no	no	no	no	no	no	no
17:40990747-40991397	102.583	PSME3	yes	yes	yes	yes	no	no	no	no
17:4186092-4200109	153.875	UBE2G1	yes	yes	yes	yes	yes	yes	yes	yes
17:4186092-4210418	205.167	UBE2G1	yes	yes	yes	yes	yes	yes	yes	yes
17:42161922-42165064	114.893	HDAC5	no	no	no	no	yes	yes	yes	yes
17:43552465-43553092	266.717	MIR4315-1,MIR4315-2,PLEKHM1	yes	yes	yes	yes	yes	yes	yes	yes
17:44143902-44172067	254.407	KANSL1	yes	yes	yes	yes	yes	yes	yes	yes
17:44159806-44172067	294.073	KANSL1	yes	yes	yes	no	yes	yes	yes	no
17:44248220-44249598	314.59	KANSL1	yes	yes	yes	yes	yes	yes	yes	yes
17:45695715-45696530	95.7447	NPEPPS	yes	yes	yes	yes	yes	yes	yes	yes
17:45740454-45745776	184.65	KPNB1	yes	yes	yes	yes	yes	yes	yes	yes
17:45741524-45745776	143.617	KPNB1	no	no	no	no	no	no	no	no
17:47118739-47119739	116.261	IGF2BP1	yes	yes	yes	yes	yes	yes	yes	yes
17:47388673-47389404	213.374	ZNF652	yes	yes	yes	no	yes	yes	yes	no
17:47388673-47390207	147.721	ZNF652	no	no	no	no	no	no	no	no
17:49340634-49346265	266.718	UTP18	no	no	no	no	no	no	no	no
17:5364258-5365866	116.261	DHX33	yes	yes	yes	yes	no	no	no	no
17:56081011-56082402	109.422	SRSF1	no	no	no	no	no	no	no	no
17:57274904-57275150	102.583	PRR11	yes	yes	yes	no	yes	yes	yes	no
17:57808781-57816308	642.858	VMP1	yes	yes	yes	yes	yes	yes	yes	yes
17:57842331-57851246	253.04	VMP1	yes	yes	yes	yes	yes	yes	yes	yes
17:59924461-59934592	229.787	BRIP1	yes	yes	yes	yes	yes	yes	yes	yes
17:59996760-60002460	143.617	INTS2	yes	yes	yes	yes	yes	yes	yes	yes
17:62248459-62265775	205.167	TEX2	yes	yes	yes	yes	yes	yes	yes	yes
17:62289933-62291602	136.778	TEX2	yes	yes	yes	yes	yes	yes	yes	yes
17:67270099-67280213	133.359	ABCA5	yes	yes	yes	yes	yes	yes	yes	yes
17:7402357-7402810	307.751	POLR2A	yes	yes	yes	yes	yes	yes	yes	yes
17:74283272-74301022	102.584	QRICH2	yes	no	no	no	yes	yes	yes	yes
17:75398140-75398785	417.174	2019-09-09	yes	yes	yes	yes	yes	yes	yes	yes
17:77073511-77073946	133.359	ENGASE	yes	yes	yes	yes	yes	yes	yes	yes
17:77073511-77077155	123.1	ENGASE	no	no	no	no	no	no	no	no
17:79580343-79596831	82.067	NPLOC4	no	no	no	no	no	no	no	no
17:79813017-79813462	123.1	P4HB	no	no	no	no	no	no	no	no
17:80417867-80430574	123.1	NARF	yes	yes	yes	yes	yes	yes	yes	yes
17:80521229-80526077	410.335	FOXK2	yes	yes	yes	yes	yes	yes	yes	yes
17:80721840-80739597	713.983	TBCD	yes	yes	yes	yes	yes	yes	yes	yes
17:80828099-80861354	205.167	TBCD	yes	yes	yes	yes	yes	yes	yes	yes
17:80828099-80869665	153.875	TBCD	yes	yes	yes	yes	yes	yes	yes	yes
17:80842020-80858607	123.1	TBCD	no	no	no	no	no	no	no	no
17:80842020-80861354	348.784	TBCD	yes	yes	yes	yes	yes	yes	yes	yes
17:80842020-80869665	225.684	TBCD	yes	yes	yes	yes	yes	yes	yes	yes
17:80858526-80869665	382.979	TBCD	yes	yes	yes	yes	yes	yes	yes	yes
17:80914570-80923622	82.067	B3GNTL1	no	no	no	no	no	no	no	no
1:78098799-78107340	82.067	ZZZ3	no	no	no	no	yes	yes	yes	no
17:80992910-81006661	437.69	B3GNTL1	yes	yes	yes	yes	yes	yes	yes	yes
17:81006346-81006661	355.623	B3GNTL1	yes	yes	yes	yes	yes	yes	yes	yes
1:78267015-78280916	139.514	MIGA1	yes	yes	yes	yes	yes	yes	yes	yes
1:7837219-7838229	396.657	VAMP3	yes	yes	yes	yes	yes	yes	yes	yes
18:12999419-13001581	139.514	CEP192	yes	yes	yes	yes	yes	yes	yes	yes
18:12999419-13019205	594.985	CEP192	yes	yes	yes	yes	yes	yes	yes	yes
18:13048857-13059311	109.422	CEP192	yes	yes	yes	yes	yes	yes	yes	yes
18:13681603-13682104	82.067	FAM210A	yes	yes	yes	yes	yes	yes	yes	yes
18:18945987-18983955	143.617	GREB1L	yes	yes	yes	yes	yes	yes	yes	yes
18:19345732-19359646	886.324	MIB1	yes	yes	yes	yes	yes	yes	yes	yes
18:19345732-19399607	150.456	MIB1	yes	yes	yes	no	yes	yes	yes	yes
18:196636-199316	114.894	USP14	yes	yes	yes	yes	yes	yes	yes	yes
18:21644103-21649235	266.718	TTC39C	yes	yes	yes	yes	yes	yes	yes	yes
18:21644103-21663045	205.167	TTC39C	yes	yes	yes	yes	yes	yes	yes	yes
18:21946855-21957499	112.842	OSBPL1A	no	no	no	no	no	no	no	no
18:29691716-29693823	1466.95	RNF138	yes	yes	yes	yes	yes	yes	yes	yes
18:44470542-44483598	191.49	PIAS2	yes	yes	yes	yes	yes	yes	yes	yes
18:45391429-45396935	116.261	SMAD2	yes	yes	yes	yes	yes	yes	yes	yes
18:45391429-45423180	506.08	SMAD2	yes	yes	yes	yes	yes	yes	yes	yes
18:46858233-46906128	253.04	DYM	yes	yes	yes	yes	yes	yes	yes	yes
18:55833019-55919286	123.1	NEDD4L	yes	yes	yes	yes	yes	yes	yes	yes
18:56601664-56621031	205.167	ZNF532	yes	yes	yes	yes	yes	yes	yes	yes
1:85816097-85824530	112.842	DDAH1	yes	yes	yes	yes	yes	yes	yes	yes
18:60206913-60217693	300.912	ZCCHC2	yes	yes	yes	yes	yes	yes	yes	yes
18:74561481-74563895	403.496	ZNF236	yes	yes	yes	yes	yes	yes	yes	yes
18:74561481-74593468	177.811	ZNF236	yes	yes	yes	yes	yes	yes	yes	yes
18:76886266-76914555	109.422	ATP9B	yes	yes	yes	no	yes	yes	yes	no
18:76886266-76967012	82.067	ATP9B	no	no	no	no	no	no	no	no
18:76953182-76974038	116.261	ATP9B	yes	yes	yes	yes	yes	yes	yes	yes
18:8076452-8088849	155.927	PTPRM	yes	yes	yes	yes	yes	yes	yes	yes
18:8076452-8114825	102.583	PTPRM	yes	yes	yes	yes	yes	yes	yes	yes
18:8076452-8143777	90.2736	PTPRM	yes	yes	yes	yes	yes	yes	yes	yes
18:8718421-8720494	259.879	MTCL1	yes	yes	yes	yes	yes	yes	yes	yes
18:9524591-9525849	133.359	RALBP1	yes	yes	yes	yes	yes	yes	yes	yes
18:9583114-9595100	221.581	PPP4R1	yes	yes	yes	yes	yes	yes	yes	yes
18:9583114-9595151	205.167	PPP4R1	yes	yes	yes	yes	yes	yes	yes	yes
18:9931806-9937063	196.96	VAPA	yes	yes	yes	yes	yes	yes	yes	yes
19:1032390-1032695	82.067	CNN2	yes	yes	yes	no	yes	yes	yes	yes
19:11223953-11224438	95.7447	LDLR,MIR6886	yes	yes	yes	yes	yes	yes	yes	yes
19:11230767-11231198	123.1	LDLR	yes	yes	yes	no	yes	yes	yes	yes
19:1147307-1154401	123.1	SBNO2	yes	yes	yes	no	yes	yes	yes	no
19:11623870-11625036	112.842	ECSIT	yes	yes	yes	yes	yes	yes	yes	yes
19:13039155-13039661	280.396	FARSA	yes	yes	yes	yes	yes	yes	yes	yes
19:16952578-16965072	82.067	SIN3B	yes	yes	yes	yes	yes	yes	yes	yes
19:17212469-17213367	376.14	MYO9B	yes	yes	yes	yes	yes	yes	yes	yes
19:17267718-17270294	92.3252	MYO9B	yes	yes	yes	yes	yes	yes	yes	yes
19:17387303-17387718	112.842	BABAM1	yes	yes	yes	no	no	no	no	no
19:18285849-18286507	273.556	IFI30	yes	yes	yes	yes	yes	yes	yes	yes
19:18648410-18649246	109.422	FKBP8	yes	yes	yes	yes	yes	yes	yes	yes
19:18684102-18684558	237.994	UBA52	yes	yes	yes	yes	yes	yes	yes	yes
19:21216261-21216990	109.423	ZNF430	yes	yes	yes	yes	yes	yes	yes	yes
19:2137009-2138713	98.4802	AP3D1	yes	yes	yes	yes	yes	yes	yes	yes
1:92798947-92846430	396.657	RPAP2	yes	yes	yes	yes	yes	yes	yes	yes
19:30462099-30477324	164.134	URI1	yes	yes	yes	yes	yes	yes	yes	yes
19:30476129-30477324	622.341	URI1	yes	yes	yes	yes	yes	yes	yes	yes
1:93070863-93073284	116.261	EVI5	yes	yes	yes	no	yes	yes	yes	no
19:311844-313643	109.422	MIER2	yes	yes	yes	yes	yes	yes	yes	yes
19:32843734-32851524	82.067	ZNF507	yes	yes	yes	yes	yes	yes	yes	yes
19:3425103-3435205	136.778	NFIC	yes	yes	yes	yes	yes	yes	yes	yes
19:34921480-34925873	237.994	UBA2	yes	yes	yes	yes	yes	yes	yes	yes
19:34921480-34929671	191.489	UBA2	yes	yes	yes	yes	yes	yes	yes	yes
19:34922765-34929671	213.374	UBA2	yes	yes	yes	yes	yes	yes	yes	yes
19:3660963-3661999	601.825	PIP5K1C	yes	yes	yes	no	yes	yes	yes	no
19:38631823-38633350	82.067	SIPA1L3	yes	yes	yes	yes	yes	yes	yes	yes
19:41089303-41089623	300.912	SHKBP1	yes	yes	yes	yes	yes	yes	yes	no
19:41242890-41243674	188.754	ITPKC	yes	yes	yes	yes	yes	yes	yes	yes
19:45901262-45901597	147.72	PPP1R13L	no	no	no	no	yes	yes	yes	yes
19:47865732-47865950	180.547	DHX34	yes	yes	yes	no	yes	yes	yes	no
1:94953097-94956803	123.1	ABCD3	yes	yes	yes	yes	yes	yes	yes	yes
19:5039846-5041262	82.067	KDM4B	yes	yes	yes	yes	yes	yes	yes	yes
19:5604593-5604947	759.12	SAFB2	yes	yes	yes	yes	yes	yes	yes	yes
1:95609446-95616975	279.028	TMEM56,TMEM56-RWDD3	yes	yes	yes	yes	yes	yes	yes	yes
19:6230580-6270770	718.086	MLLT1	yes	yes	yes	yes	yes	yes	yes	yes
1:97235258-97250810	82.067	PTBP2	yes	yes	yes	yes	yes	yes	yes	yes
1:9991948-9994918	533.435	LZIC	yes	yes	yes	yes	yes	yes	yes	yes
20:10536878-10541468	170.973	SLX4IP	yes	yes	yes	yes	yes	yes	yes	yes
20:16506736-16509085	287.234	KIF16B	yes	yes	yes	no	yes	yes	yes	no
20:17928129-17937681	184.65	SNX5	yes	yes	yes	yes	yes	yes	yes	yes
20:17933230-17934761	123.1	SNX5	no	no	no	no	yes	yes	yes	yes
20:23370582-23383709	136.778	NAPB	yes	yes	yes	yes	no	no	no	no
20:2928627-2945848	95.7447	PTPRA	yes	yes	yes	yes	yes	yes	yes	yes
20:30954186-30956926	3344.23	ASXL1	yes	yes	yes	yes	yes	yes	yes	yes
20:30954186-30959677	307.751	ASXL1	yes	yes	yes	yes	yes	yes	yes	yes
20:32207322-32211102	82.067	CBFA2T2	yes	yes	yes	yes	yes	yes	yes	yes
20:33315062-33324562	112.842	NCOA6	yes	yes	yes	yes	yes	yes	yes	yes
20:33711692-33714178	82.067	EDEM2	yes	yes	yes	yes	yes	yes	yes	yes
20:34241449-34246936	95.7447	CPNE1,RBM12	no	no	no	no	no	no	no	no
20:34300940-34313077	123.1	RBM39	yes	yes	yes	yes	yes	yes	yes	yes
20:34302106-34313077	812.462	RBM39	yes	yes	yes	yes	yes	yes	yes	yes
20:34304661-34313077	196.96	RBM39	yes	yes	yes	yes	yes	yes	yes	yes
20:34309661-34320057	112.842	RBM39	yes	yes	yes	yes	yes	yes	yes	yes
20:34317233-34320057	410.335	RBM39	yes	yes	yes	yes	yes	yes	yes	yes
20:35315894-35317187	123.1	NDRG3	yes	yes	yes	no	yes	yes	yes	no
20:35832287-35838568	82.067	RPN2	yes	yes	yes	yes	yes	yes	yes	yes
20:36685933-36694658	266.717	RPRD1B	yes	yes	yes	yes	yes	yes	yes	yes
20:36694204-36694658	123.1	RPRD1B	yes	yes	yes	yes	yes	yes	yes	yes
20:37612341-37623523	355.623	DHX35	yes	yes	yes	yes	yes	yes	yes	yes
20:39721111-39729993	143.617	PLCG1-AS1,TOP1	yes	yes	yes	yes	yes	yes	yes	yes
20:42331129-42333998	106.687	MYBL2	yes	yes	yes	yes	yes	yes	yes	yes
20:44444179-44444552	102.583	UBE2C	yes	yes	yes	yes	yes	yes	yes	yes
20:47685251-47686834	90.2736	CSE1L	no	no	no	no	no	no	no	no
20:50290691-50307358	82.067	ATP9A	yes	yes	yes	yes	yes	yes	yes	yes
20:50342357-50346517	131.307	ATP9A	yes	yes	yes	yes	yes	yes	yes	yes
20:54956488-54959380	205.167	AURKA	yes	yes	yes	yes	yes	yes	yes	yes
20:54956488-54961589	191.489	AURKA	yes	yes	yes	yes	yes	yes	yes	yes
20:56846418-56847931	143.617	PPP4R1L	yes	yes	yes	yes	yes	yes	yes	yes
20:57014000-57016139	656.536	VAPB	yes	yes	yes	no	yes	yes	yes	no
20:57242545-57248767	133.359	STX16,STX16-NPEPL1	yes	yes	yes	yes	yes	yes	yes	yes
20:61484074-61491660	102.583	TCFL5	yes	yes	yes	yes	yes	yes	yes	yes
20:61485367-61488990	82.067	TCFL5	no	no	no	no	no	no	no	no
20:61485367-61491660	677.052	TCFL5	yes	yes	yes	yes	yes	yes	yes	yes
20:61488746-61490878	184.65	TCFL5	yes	yes	yes	yes	yes	yes	yes	yes
20:62407030-62422143	2797.12	ZBTB46	yes	yes	yes	yes	yes	yes	yes	yes
20:62421173-62422143	123.1	ZBTB46	no	no	no	no	no	no	no	no
20:62559687-62562375	355.623	DNAJC5	yes	yes	yes	yes	yes	yes	yes	yes
2:100065797-100081447	92.3252	REV1	yes	yes	yes	yes	yes	yes	yes	yes
2:100078957-100081447	485.563	REV1	yes	yes	yes	yes	yes	yes	yes	yes
2:101521194-101554304	92.3252	NPAS2	no	no	no	no	no	no	no	no
2:106739425-106782539	95.7447	UXS1	no	no	no	no	no	no	no	no
2:106761645-106782539	123.1	UXS1	yes	yes	yes	no	yes	yes	yes	no
2:10740978-10747437	102.583	NOL10	no	no	no	no	no	no	no	no
2:109388156-109389502	133.358	RANBP2	yes	yes	yes	yes	yes	yes	yes	yes
2:109455640-109473426	170.973	CCDC138	yes	yes	yes	yes	yes	yes	yes	yes
2:109463193-109473426	131.307	CCDC138	yes	yes	yes	yes	yes	yes	yes	yes
2:110321942-110350696	112.842	2019-09-10	yes	yes	yes	no	yes	yes	yes	no
2:110342702-110350696	229.787	2019-09-10	yes	yes	yes	yes	yes	yes	yes	yes
2:113258782-113260758	287.234	TTL	yes	yes	yes	yes	yes	yes	yes	yes
2:11426664-11427862	164.134	ROCK2	yes	yes	yes	yes	yes	yes	yes	yes
2:11426664-11428575	153.875	ROCK2	no	no	no	no	no	no	no	no
21:16386664-16415895	718.086	NRIP1	yes	yes	yes	yes	yes	yes	yes	yes
21:17135209-17138460	1258.36	USP25	yes	yes	yes	yes	yes	yes	yes	yes
21:17135209-17150346	98.4802	USP25	yes	yes	yes	yes	yes	yes	yes	yes
2:120830753-120836157	133.359	EPB41L5	no	no	no	no	no	no	no	no
2:120885263-120903865	92.3252	EPB41L5	no	no	no	no	no	no	no	no
2:120885263-120932576	205.167	EPB41L5	no	no	no	no	no	no	no	no
2:120885263-120932580	410.335	EPB41L5	yes	yes	yes	yes	yes	yes	yes	yes
2:121676368-121685042	109.422	GLI2	yes	yes	yes	no	yes	yes	yes	no
2:122260742-122287901	307.751	CLASP1	yes	yes	yes	yes	yes	yes	yes	yes
2:122363276-122363756	280.395	CLASP1	yes	yes	yes	yes	yes	yes	yes	yes
2:122514815-122519100	287.234	TSN	yes	yes	yes	yes	yes	yes	yes	yes
2:122514815-122520660	82.067	TSN	no	no	no	no	no	no	no	no
21:30677524-30702014	205.167	BACH1	yes	yes	yes	yes	yes	yes	yes	yes
21:30693541-30693835	82.067	BACH1	no	no	no	no	no	no	no	no
21:30693541-30702014	389.818	BACH1	yes	yes	yes	yes	yes	yes	yes	yes
21:34793786-34805178	95.7447	IFNGR2,TMEM50B	yes	yes	yes	yes	yes	yes	yes	yes
21:35475133-35497780	295.441	MRPS6,SLC5A3	yes	yes	yes	yes	yes	yes	yes	yes
2:135848567-135851263	155.927	RAB3GAP1	yes	yes	yes	yes	yes	yes	yes	yes
21:37711076-37717005	136.778	MORC3	no	no	no	no	no	no	no	no
21:38792600-38794168	830.928	DYRK1A	yes	yes	yes	yes	yes	yes	yes	yes
21:38792600-38802702	512.918	DYRK1A	yes	yes	yes	yes	yes	yes	yes	yes
21:38792600-38828610	109.422	DYRK1A	no	no	no	no	no	no	no	no
21:38792600-38845182	300.912	DYRK1A	yes	yes	yes	yes	yes	yes	yes	yes
21:40578033-40584633	174.392	BRWD1	yes	yes	yes	yes	yes	yes	yes	yes
21:40600425-40601362	123.1	BRWD1	yes	yes	yes	yes	yes	yes	yes	yes
21:40619626-40630598	123.1	BRWD1	yes	yes	yes	yes	yes	yes	yes	yes
21:42598192-42617990	139.514	BACE2	yes	yes	yes	yes	yes	yes	yes	yes
21:42598192-42629253	547.113	BACE2	yes	yes	yes	yes	yes	yes	yes	yes
21:42609439-42622828	82.067	BACE2	no	no	no	no	no	no	no	no
21:42609439-42629253	239.362	BACE2	yes	yes	yes	yes	yes	yes	yes	yes
2:144966169-144969146	82.067	GTDC1	yes	yes	yes	yes	yes	yes	yes	yes
21:45153949-45163688	95.7447	PDXK	no	no	no	no	no	no	no	no
21:46536847-46554747	123.1	ADARB1	yes	yes	yes	yes	yes	yes	yes	yes
21:46538478-46548488	174.392	ADARB1	yes	yes	no	no	no	no	no	no
21:46538478-46554747	287.234	ADARB1	yes	yes	no	no	yes	yes	no	no
21:46548316-46554747	2578.27	ADARB1	yes	yes	yes	yes	yes	yes	yes	yes
21:46548316-46564616	82.067	ADARB1	no	no	no	no	no	no	no	no
2:148653869-148657467	131.307	ACVR2A	yes	yes	yes	yes	yes	yes	yes	yes
2:148730307-148733544	287.234	ORC4	yes	yes	yes	yes	yes	yes	yes	yes
2:15629017-15651474	82.067	NBAS	no	no	no	no	no	no	no	no
2:15691616-15698758	180.547	NBAS	no	no	no	no	no	no	no	no
2:162223988-162251714	213.374	PSMD14	yes	yes	yes	yes	yes	yes	yes	yes
2:169018296-169038600	164.134	STK39	yes	yes	yes	yes	yes	yes	yes	yes
2:171884848-171902872	164.133	TLK1	yes	yes	yes	yes	yes	yes	yes	yes
2:172782046-172809519	362.463	HAT1	yes	yes	yes	yes	yes	yes	yes	yes
2:172782046-172823470	246.201	HAT1	yes	yes	yes	yes	yes	yes	yes	yes
2:174223439-174224219	92.3252	CDCA7	yes	yes	yes	yes	yes	yes	yes	yes
2:177161587-177193640	136.778	MTX2	no	no	no	no	no	no	no	no
2:177161587-177202305	389.818	MTX2	yes	yes	yes	yes	yes	yes	yes	yes
2:178096616-178098999	232.523	NFE2L2	yes	yes	yes	yes	yes	yes	yes	yes
2:179400458-179407088	82.067	MIR548N,TTN,TTN-AS1	yes	yes	yes	yes	yes	yes	yes	yes
2:190656515-190682906	218.845	PMS1	yes	yes	yes	yes	yes	yes	yes	yes
2:191520702-191537878	262.614	NAB1	yes	yes	yes	yes	yes	yes	yes	yes
2:191523883-191537878	385.715	NAB1	yes	yes	yes	yes	yes	yes	yes	yes
2:191765289-191789319	123.1	GLS	no	no	no	no	no	no	no	no
2:200233327-200298237	90.2736	SATB2	yes	yes	yes	yes	yes	yes	yes	yes
2:20478343-20527139	143.617	PUM2	yes	yes	yes	yes	yes	yes	yes	yes
2:207144263-207162097	376.14	ZDBF2	yes	yes	yes	yes	yes	yes	yes	yes
2:211421442-211477017	82.067	CPS1	no	no	no	no	no	no	no	no
2:211421442-211481265	102.583	CPS1	no	no	no	no	no	no	no	no
2:215632205-215646233	328.268	BARD1	yes	yes	yes	yes	yes	yes	yes	yes
2:215632205-215661841	123.1	BARD1	no	no	no	no	no	no	no	no
22:21288066-21288532	430.851	CRKL	yes	yes	yes	yes	yes	yes	yes	yes
22:22142545-22160234	133.358	MAPK1	no	no	no	no	no	no	no	no
22:22160138-22162135	139.514	MAPK1	yes	yes	yes	yes	yes	yes	yes	yes
2:225400244-225422573	177.811	CUL3	yes	yes	yes	yes	yes	yes	yes	yes
22:25771779-25777545	377.508	LRP5L	yes	yes	yes	no	yes	yes	yes	no
22:26853824-26854543	82.067	HPS4	yes	yes	yes	yes	yes	yes	yes	yes
22:28290542-28310335	180.547	PITPNB	no	no	no	no	no	no	no	no
22:28692185-28693840	533.435	TTC28	yes	yes	yes	no	yes	yes	yes	no
22:28910744-28915308	430.851	TTC28	yes	yes	yes	yes	yes	yes	yes	yes
2:230723487-230744844	95.7447	TRIP12	yes	yes	yes	yes	yes	yes	yes	yes
2:234296902-234299129	336.475	DGKD	yes	yes	yes	yes	yes	yes	yes	yes
2:236706402-236715975	205.167	AGAP1	yes	yes	yes	yes	yes	yes	yes	yes
22:36914809-36915584	123.1	EIF3D	no	no	no	no	no	no	no	no
2:236945204-236957925	82.067	AGAP1	no	no	no	no	no	no	no	no
22:38948670-38964294	82.067	DMC1	yes	yes	yes	yes	yes	yes	yes	yes
2:239090705-239093928	109.422	ILKAP	no	no	no	no	no	no	no	no
2:240158288-240274613	123.1	HDAC4,MIR2467,MIR4269	yes	yes	yes	yes	yes	yes	yes	no
2:240929490-240961757	188.754	NDUFA10	yes	yes	yes	no	yes	yes	yes	no
22:42204878-42206295	177.811	CCDC134	yes	yes	yes	yes	yes	yes	yes	yes
22:43286952-43287188	90.2736	PACSIN2	no	no	no	no	no	no	no	no
22:46085591-46098727	221.58	ATXN10	no	no	no	no	no	no	no	no
22:46085591-46136418	254.407	ATXN10	no	no	no	no	no	no	no	no
22:46125304-46136418	718.086	ATXN10	yes	yes	yes	yes	yes	yes	yes	yes
22:46829289-46835308	143.617	CELSR1	yes	yes	yes	yes	yes	yes	yes	yes
22:47022647-47033857	172.34	GRAMD4	yes	yes	yes	yes	yes	yes	yes	yes
2:24787163-24807429	82.067	NCOA1	no	no	no	no	no	no	no	no
2:26022253-26029206	164.134	ASXL2	yes	yes	yes	no	yes	yes	yes	no
2:27830711-27830906	164.134	ZNF512	yes	yes	yes	yes	yes	yes	yes	yes
2:29006772-29011675	139.514	PPP1CB	yes	yes	yes	no	yes	yes	yes	no
2:29129325-29137074	205.167	SNORD92,WDR43	yes	yes	yes	yes	yes	yes	yes	yes
2:32142994-32157204	848.026	MEMO1	no	no	no	no	no	no	no	no
2:32142994-32168452	164.134	MEMO1	no	no	no	no	no	no	no	no
2:32399131-32409407	471.885	SLC30A6	yes	yes	yes	yes	yes	yes	yes	yes
2:32602655-32620661	139.514	BIRC6	no	no	no	no	no	no	no	no
2:36596250-36623930	287.234	CRIM1	yes	yes	yes	yes	yes	yes	yes	yes
2:36615114-36623930	184.65	CRIM1	yes	yes	yes	yes	yes	yes	yes	yes
2:36623756-36669878	352.888	CRIM1	yes	yes	yes	yes	no	no	no	no
2:36623756-36706837	109.423	CRIM1	yes	no	no	no	yes	no	no	no
2:36668400-36669878	745.441	CRIM1	no	no	no	no	no	no	no	no
2:39559057-39564722	266.717	MAP4K3	yes	yes	yes	yes	yes	yes	yes	yes
2:39559057-39583480	131.307	MAP4K3	yes	yes	yes	yes	yes	yes	yes	yes
2:43655238-43657441	95.7447	THADA	yes	yes	yes	yes	yes	yes	yes	yes
2:44139570-44153100	131.307	LRPPRC	no	no	no	no	no	no	no	no
2:44145163-44153100	164.134	LRPPRC	yes	yes	yes	yes	no	no	no	no
2:44170825-44175657	136.778	LRPPRC	yes	yes	yes	yes	yes	yes	yes	yes
2:44931421-44942492	136.778	CAMKMT	yes	yes	yes	yes	yes	yes	yes	yes
2:45773870-45780869	362.462	SRBD1	yes	yes	yes	yes	yes	yes	yes	yes
2:45773870-45789895	280.395	SRBD1	no	no	no	no	no	no	no	no
2:55209650-55214834	697.569	RTN4	yes	yes	yes	yes	yes	yes	yes	yes
2:58311223-58316858	812.463	VRK2	yes	yes	yes	yes	yes	yes	yes	yes
2:58425728-58459247	266.718	FANCL	no	no	no	no	no	no	no	no
2:58449076-58459247	800.153	FANCL	yes	yes	yes	yes	yes	yes	yes	yes
2:61406115-61413632	369.301	AHSA2	yes	yes	yes	yes	yes	yes	yes	yes
2:61709514-61717911	82.067	XPO1	yes	yes	yes	no	yes	yes	yes	no
2:61712902-61717911	246.201	XPO1	yes	yes	yes	yes	yes	yes	yes	yes
2:61749745-61753656	656.536	XPO1	yes	yes	yes	yes	yes	yes	yes	yes
2:61749745-61761038	2174.78	XPO1	yes	yes	yes	yes	yes	yes	yes	yes
2:63660878-63667005	254.407	WDPCP	yes	yes	yes	yes	yes	yes	yes	yes
2:64083439-64085070	191.489	UGP2	yes	yes	yes	yes	yes	yes	yes	yes
2:71623270-71645769	256.459	ZNF638	no	no	no	no	no	no	no	no
2:72945231-72960247	765.958	EXOC6B	yes	yes	yes	yes	yes	yes	yes	yes
2:72945231-72968598	123.1	EXOC6B	yes	yes	yes	yes	yes	yes	yes	yes
2:72958135-72960247	656.536	EXOC6B	yes	yes	yes	yes	yes	yes	yes	yes
2:85097348-85097909	656.536	TRABD2A	yes	yes	yes	yes	yes	yes	yes	yes
2:9048750-9098771	82.067	MBOAT2	no	no	no	no	no	no	no	no
2:99786012-99787892	500.608	MITD1	yes	yes	yes	yes	yes	yes	yes	yes
3:107429298-107435696	188.754	BBX	yes	yes	yes	no	yes	yes	yes	no
3:110830876-110845182	273.556	NECTIN3	yes	yes	yes	yes	yes	yes	yes	yes
3:110830876-110866331	150.456	NECTIN3	yes	yes	yes	yes	yes	yes	yes	yes
3:114069120-114070725	229.787	ZBTB20,ZBTB20-AS1	yes	yes	yes	yes	yes	yes	yes	yes
3:119219541-119222868	177.812	TIMMDC1	yes	yes	yes	yes	yes	yes	yes	yes
3:119219541-119232566	106.687	TIMMDC1	yes	yes	yes	yes	yes	yes	yes	yes
3:119219541-119236162	273.556	TIMMDC1	yes	yes	yes	yes	yes	yes	yes	yes
3:119582265-119624699	109.422	GSK3B	yes	yes	yes	yes	yes	yes	yes	yes
3:120469369-120469847	177.811	GTF2E1	yes	yes	yes	yes	yes	yes	yes	yes
3:122942405-122978436	95.7447	SEC22A	yes	yes	yes	yes	yes	yes	yes	yes
3:124456414-124463050	136.778	UMPS	yes	yes	yes	yes	yes	yes	yes	yes
3:125032151-125050082	772.798	ZNF148	yes	yes	yes	yes	yes	yes	yes	yes
3:126340584-126366139	262.614	TXNRD3	yes	yes	yes	yes	yes	yes	yes	yes
3:126360874-126366139	82.067	TXNRD3	no	no	no	no	no	no	no	no
3:127379220-127381154	116.261	PODXL2	no	no	no	no	yes	yes	yes	yes
3:127980970-127983624	344.681	EEFSEC	yes	yes	yes	yes	yes	yes	yes	yes
3:128525214-128526514	133.359	RAB7A	yes	yes	yes	no	yes	yes	yes	no
3:129546645-129551669	82.067	TMCC1	yes	yes	yes	yes	yes	yes	yes	yes
3:129599151-129599402	213.374	TMCC1	yes	yes	yes	no	yes	yes	yes	yes
3:133894452-133914026	362.462	RYK	yes	yes	yes	yes	yes	yes	yes	yes
3:135979320-135980907	95.7447	PCCB	no	no	no	no	no	no	no	no
3:136183722-136221621	82.067	STAG1	no	no	no	no	no	no	no	no
3:136699307-136714398	147.721	IL20RB	yes	yes	yes	yes	yes	yes	yes	yes
3:138289159-138290198	153.875	CEP70	yes	no	no	no	yes	no	no	no
3:138289159-138291774	213.374	CEP70	no	no	no	no	no	no	no	no
3:141087462-141105779	112.842	ZBTB38	yes	yes	yes	yes	yes	yes	yes	yes
3:141087462-141122873	95.7447	ZBTB38	no	no	no	no	no	no	no	no
3:142455220-142467302	724.925	TRPC1	yes	yes	yes	yes	yes	yes	yes	yes
3:143704384-143708679	348.784	C3orf58	yes	yes	yes	yes	yes	yes	yes	yes
3:145838898-145842016	321.429	PLOD2	yes	yes	yes	yes	yes	yes	yes	yes
3:149563797-149570383	150.456	RNF13	yes	yes	yes	yes	yes	yes	yes	no
3:149563797-149613347	205.167	RNF13	no	no	no	no	no	no	no	no
3:149563797-149619949	95.7447	RNF13	no	no	no	no	no	no	no	no
3:149563797-149629870	566.262	RNF13	yes	yes	yes	yes	yes	yes	yes	yes
3:149613259-149639014	295.441	RNF13	yes	yes	yes	yes	yes	yes	yes	yes
3:157839891-157841780	1463.53	RSRC1	yes	yes	yes	no	yes	yes	yes	no
3:169854206-169867032	273.556	PHC3	yes	yes	yes	yes	yes	yes	yes	yes
3:169863210-169867032	382.979	PHC3	yes	yes	yes	yes	yes	yes	yes	yes
3:17051165-17056403	307.751	PLCL2	yes	yes	yes	yes	yes	yes	yes	yes
3:171965322-171969331	266.717	FNDC3B	yes	yes	yes	yes	yes	yes	yes	yes
3:172363412-172365904	205.167	NCEH1	yes	yes	yes	yes	yes	yes	yes	yes
3:185638891-185639914	403.496	TRA2B	yes	yes	yes	yes	yes	yes	yes	yes
3:186504915-186505373	191.489	EIF4A2,SNORA63	yes	yes	yes	yes	yes	yes	yes	yes
3:195101737-195112876	188.754	ACAP2	no	no	no	no	no	no	no	no
3:196118683-196129890	1128.42	UBXN7	yes	yes	yes	yes	yes	yes	yes	yes
3:196214269-196215554	123.1	RNF168	yes	yes	yes	no	yes	yes	yes	no
3:196533449-196534785	123.1	PAK2	yes	yes	yes	yes	yes	yes	yes	yes
3:196612021-196613565	92.3252	SENP5	yes	yes	yes	yes	yes	yes	yes	yes
3:196817782-196846401	280.395	DLG1	yes	yes	yes	yes	yes	yes	yes	yes
3:196831773-196846401	670.214	DLG1	yes	yes	yes	yes	yes	yes	yes	yes
3:196842797-196846401	300.912	DLG1	no	no	no	no	no	no	no	no
3:197592293-197602646	287.234	LRCH3	yes	yes	yes	yes	yes	yes	yes	yes
3:31617887-31621588	280.396	STT3B	yes	yes	yes	yes	yes	yes	yes	yes
3:3178943-3182332	205.167	TRNT1	yes	yes	yes	yes	yes	yes	yes	yes
3:31917924-31921322	485.563	OSBPL10	yes	yes	yes	yes	yes	yes	yes	yes
3:33661094-33686395	102.584	CLASP2	yes	yes	yes	yes	yes	yes	yes	yes
3:33725850-33738425	136.778	CLASP2	yes	yes	yes	yes	yes	yes	yes	yes
3:37315026-37343823	123.1	GOLGA4	yes	yes	yes	no	yes	yes	yes	no
3:37323448-37343823	131.307	GOLGA4	yes	yes	yes	yes	yes	yes	yes	yes
3:4452548-4461830	98.4802	SUMF1	yes	yes	yes	yes	yes	yes	yes	yes
3:47476497-47484581	150.456	SCAP	yes	yes	yes	yes	yes	yes	yes	yes
3:47719687-47727660	95.7447	SMARCC1	no	no	no	no	no	no	no	no
3:47777523-47787483	90.2736	SMARCC1	no	no	no	no	no	no	no	no
3:48726970-48728915	82.067	IP6K2	no	no	no	no	no	no	no	no
3:48960180-48965246	112.842	ARIH2	yes	yes	yes	yes	yes	yes	yes	yes
3:50102463-50103935	225.684	RBM6	yes	yes	yes	yes	yes	yes	yes	yes
3:50142509-50143142	180.547	RBM5	yes	yes	yes	yes	yes	yes	yes	yes
3:51575513-51624575	246.201	RAD54L2	yes	yes	yes	yes	yes	yes	yes	yes
3:56694758-56707753	259.878	FAM208A	yes	yes	yes	yes	yes	yes	yes	yes
3:57875767-57882659	205.167	SLMAP	yes	yes	yes	yes	yes	yes	yes	yes
3:63898263-63898901	475.988	ATXN7	yes	yes	yes	yes	yes	yes	yes	yes
3:67546221-67548719	82.067	SUCLG2	no	no	no	no	no	no	no	no
3:71064699-71102924	82.067	FOXP1	no	no	no	no	no	no	no	no
3:71090478-71102924	198.328	FOXP1	yes	yes	yes	yes	yes	yes	yes	yes
3:8977554-8990254	102.583	RAD18	yes	yes	yes	yes	yes	yes	yes	yes
3:9495422-9506356	92.3252	SETD5	no	no	no	no	no	no	no	no
3:98568304-98600611	116.261	DCBLD2	yes	yes	yes	yes	yes	yes	yes	yes
4:103446668-103459113	180.547	NFKB1	yes	yes	yes	yes	yes	yes	yes	yes
4:103635594-103647840	116.261	MANBA	yes	yes	yes	yes	yes	yes	yes	yes
4:106345352-106377902	123.1	PPA2	yes	yes	yes	yes	yes	yes	yes	yes
4:110412482-110416012	82.067	SEC24B	yes	yes	yes	yes	yes	yes	yes	yes
4:1219147-1235307	225.684	CTBP1	yes	yes	yes	yes	yes	yes	yes	yes
4:1221986-1235307	82.067	CTBP1	no	no	no	no	no	no	no	no
4:129913321-129925031	335.107	SCLT1	yes	yes	yes	yes	yes	yes	yes	yes
4:144464661-144465125	225.684	SMARCA5	yes	yes	yes	yes	yes	yes	yes	yes
4:148778703-148803083	294.073	ARHGAP10	yes	yes	yes	yes	yes	yes	yes	yes
4:148860975-148876525	239.362	ARHGAP10	yes	yes	yes	yes	yes	yes	yes	yes
4:151023629-151023964	112.842	DCLK2	yes	yes	no	no	yes	yes	yes	yes
4:153332454-153333681	441.11	FBXW7	yes	yes	yes	yes	yes	yes	yes	yes
4:154315413-154318485	157.295	MND1	yes	yes	yes	yes	yes	yes	yes	yes
4:154471224-154479520	82.067	KIAA0922	no	no	no	no	no	no	no	no
4:1656704-1670632	262.614	FAM53A	yes	yes	yes	yes	yes	yes	yes	yes
4:166141085-166184511	205.167	KLHL2	yes	yes	yes	yes	yes	yes	yes	yes
4:166910532-166946583	218.845	TLL1	yes	yes	yes	yes	yes	yes	yes	yes
4:166935587-166946583	112.842	TLL1	no	no	no	no	no	no	no	no
4:166960490-166999182	98.4802	TLL1	yes	yes	yes	yes	yes	yes	yes	yes
4:183812555-183836728	95.7447	DCTD	no	no	no	no	no	no	no	no
4:186168447-186188309	1132.53	SNX25	yes	yes	yes	yes	yes	yes	yes	yes
4:186168447-186209236	155.927	SNX25	yes	yes	yes	yes	yes	yes	yes	yes
4:1902352-1906105	225.684	WHSC1	yes	yes	yes	yes	yes	yes	yes	yes
4:1902352-1936989	191.489	WHSC1	yes	yes	yes	yes	yes	yes	yes	yes
4:1902352-1941505	123.1	WHSC1	no	no	no	no	yes	yes	yes	yes
4:3088665-3109150	177.812	HTT	yes	yes	yes	yes	yes	yes	yes	yes
4:37633006-37640126	369.301	RELL1	yes	yes	yes	yes	yes	yes	yes	yes
4:38091552-38104778	150.456	TBC1D1	yes	yes	yes	yes	yes	yes	yes	yes
4:52729602-52744020	355.623	DCUN1D4	yes	yes	yes	yes	yes	yes	yes	yes
4:52729602-52758017	225.684	DCUN1D4	no	no	no	no	no	no	no	no
4:54249939-54256040	123.1	FIP1L1	yes	yes	yes	no	yes	yes	yes	no
4:6925099-6925838	232.523	TBC1D14	yes	yes	yes	yes	yes	yes	yes	yes
4:75040222-75147267	82.067	MTHFD2L	no	no	no	no	no	no	no	no
4:77065301-77065626	143.617	NUP54	yes	yes	yes	yes	yes	yes	yes	yes
4:7870348-7873807	287.234	AFAP1	yes	yes	yes	yes	yes	yes	yes	yes
4:83799882-83803093	150.456	SEC31A	yes	yes	yes	yes	yes	yes	yes	yes
4:87967317-87968746	172.34	AFF1	yes	yes	yes	yes	yes	yes	yes	yes
4:88116475-88116842	131.307	KLHL8	yes	yes	yes	yes	yes	yes	yes	yes
4:91645064-91648448	95.7447	CCSER1	no	no	no	no	no	no	no	no
5:10415599-10417516	237.994	2019-03-06	yes	yes	yes	yes	yes	yes	yes	yes
5:107684099-107703654	164.134	FBXL17	yes	yes	yes	yes	yes	yes	yes	yes
5:109049220-109051965	150.456	MAN2A1	yes	yes	yes	yes	yes	yes	yes	yes
5:109049220-109065214	191.489	MAN2A1	yes	yes	yes	yes	yes	yes	yes	yes
5:127854965-127863660	143.617	FBN2	yes	yes	yes	yes	yes	yes	yes	yes
5:1278755-1282739	102.584	TERT	yes	yes	yes	yes	yes	yes	yes	yes
5:132227855-132228810	133.359	AFF4	yes	yes	yes	yes	yes	yes	yes	yes
5:132939548-132940629	102.583	FSTL4	no	no	no	no	no	no	no	no
5:133326545-133328709	150.456	VDAC1	yes	yes	yes	yes	yes	yes	yes	yes
5:134076752-134079742	164.134	CAMLG	yes	yes	yes	yes	yes	yes	yes	yes
5:137320945-137324004	1155.78	FAM13B	yes	yes	yes	yes	yes	yes	yes	yes
5:138145726-138147991	123.1	CTNNA1	yes	yes	yes	yes	yes	yes	yes	yes
5:138221900-138223331	95.7447	CTNNA1	yes	yes	yes	yes	yes	yes	yes	yes
5:138456723-138463542	82.067	SIL1	yes	yes	yes	yes	yes	yes	yes	yes
5:138614015-138614818	787.843	MATR3,SNHG4,SNORA74A	yes	yes	yes	yes	yes	yes	yes	yes
5:138979956-138994551	229.787	UBE2D2	yes	yes	yes	yes	yes	yes	yes	yes
5:142779220-142780417	629.18	NR3C1	yes	yes	yes	yes	yes	yes	yes	yes
5:14316621-14336836	259.878	TRIO	yes	yes	yes	yes	yes	yes	yes	yes
5:14405956-14420130	109.423	TRIO	yes	yes	yes	yes	yes	yes	yes	yes
5:145634505-145638156	129.939	RBM27	yes	yes	yes	yes	yes	yes	yes	yes
5:14673750-14681716	123.1	OTULIN	yes	yes	yes	yes	yes	yes	yes	yes
5:1488505-1501718	98.4802	LPCAT1	yes	yes	yes	yes	no	no	no	no
5:158621723-158630664	229.787	RNF145	yes	yes	yes	yes	yes	yes	yes	yes
5:167915606-167921655	1244.68	RARS	yes	yes	yes	yes	yes	yes	yes	yes
5:167915606-167924353	123.1	RARS	yes	yes	yes	yes	yes	yes	yes	yes
5:167915606-167929110	123.1	RARS	yes	yes	yes	yes	yes	yes	yes	yes
5:170305100-170308900	239.362	RANBP17	no	no	no	no	no	no	no	no
5:170305100-170323119	232.523	RANBP17	yes	yes	yes	yes	yes	yes	yes	yes
5:170319390-170351554	196.961	RANBP17	yes	yes	yes	yes	yes	yes	yes	yes
5:170336664-170351554	116.261	RANBP17	yes	yes	yes	yes	yes	yes	yes	yes
5:170610198-170632616	341.945	RANBP17	yes	yes	yes	yes	yes	yes	yes	yes
5:170610202-170632616	259.879	RANBP17	no	no	no	no	no	no	no	no
5:176370335-176385155	711.248	UIMC1	yes	yes	yes	yes	yes	yes	yes	yes
5:179132679-179136060	106.687	CANX	yes	yes	yes	yes	yes	yes	yes	yes
5:179132679-179137066	180.547	CANX	yes	yes	yes	yes	yes	yes	yes	yes
5:179134132-179137066	82.067	CANX	no	no	no	no	no	no	no	no
5:179665331-179668155	131.307	MAPK9	yes	yes	yes	yes	yes	yes	yes	yes
5:179675972-179707608	123.1	MAPK9	yes	yes	yes	yes	yes	yes	yes	yes
5:179688683-179707608	430.851	MAPK9	yes	yes	yes	yes	yes	yes	yes	yes
5:179976930-179980471	114.893	CNOT6	yes	yes	yes	yes	yes	yes	yes	yes
5:32135677-32143986	1162.62	GOLPH3	yes	yes	yes	yes	yes	yes	yes	yes
5:32724803-32739136	594.986	NPR3	yes	yes	yes	yes	yes	yes	yes	yes
5:353844-376831	116.261	AHRR	no	no	no	no	no	no	no	no
5:36953719-36976504	424.013	NIPBL	yes	yes	yes	yes	yes	yes	yes	yes
5:37108394-37125511	170.973	C5orf42	yes	yes	yes	yes	yes	yes	yes	yes
5:37243114-37247847	106.687	C5orf42	yes	yes	yes	yes	yes	yes	yes	yes
5:38523520-38530768	1162.62	LIFR	yes	yes	yes	yes	yes	yes	yes	yes
5:38991050-39003724	786.475	RICTOR	yes	yes	yes	yes	yes	yes	yes	yes
5:38991050-39021238	417.174	RICTOR	yes	yes	yes	yes	yes	yes	yes	yes
5:39002636-39021238	280.395	RICTOR	yes	yes	yes	yes	yes	yes	yes	yes
5:39382719-39388954	82.067	DAB2	no	no	no	no	no	no	no	no
5:40728446-40747121	82.067	TTC33	yes	yes	yes	yes	yes	yes	yes	yes
5:40764615-40777688	123.1	PRKAA1	yes	yes	yes	yes	yes	yes	yes	yes
5:41794104-41807540	239.362	OXCT1	yes	yes	yes	yes	yes	yes	yes	yes
5:43675612-43677908	540.274	NNT	yes	yes	yes	yes	yes	yes	yes	yes
5:43675612-43704502	273.556	NNT	yes	yes	yes	yes	yes	yes	yes	yes
5:50045984-50059076	246.201	PARP8	yes	yes	yes	yes	yes	yes	yes	yes
5:50055476-50059076	82.067	PARP8	yes	yes	yes	yes	yes	yes	yes	yes
5:56542126-56546968	123.1	GPBP1	yes	yes	yes	yes	yes	yes	yes	yes
5:58284319-58289292	109.422	PDE4D	yes	yes	yes	yes	yes	yes	yes	yes
5:59934576-59943360	123.1	DEPDC1B	yes	yes	yes	yes	yes	yes	yes	yes
5:61846193-61857084	133.359	IPO11	yes	yes	yes	yes	yes	yes	yes	yes
5:619104-620376	1525.08	CEP72	yes	yes	yes	no	yes	yes	yes	yes
5:619104-624694	157.295	CEP72	yes	yes	yes	yes	yes	yes	yes	yes
5:647919-655699	287.234	CEP72	yes	yes	yes	no	yes	yes	yes	yes
5:65284462-65290692	321.429	ERBIN	yes	yes	yes	yes	yes	yes	yes	yes
5:65307876-65310553	280.395	ERBIN	yes	yes	yes	yes	yes	yes	yes	yes
5:6737622-6746540	649.697	PAPD7	yes	yes	yes	yes	yes	yes	yes	yes
5:68470703-68471364	574.469	CCNB1	yes	yes	yes	yes	yes	yes	yes	yes
5:72157634-72161556	106.687	TNPO1	yes	yes	yes	yes	yes	yes	yes	yes
5:72370568-72373320	444.529	FCHO2	yes	yes	yes	yes	yes	yes	yes	yes
5:73045661-73049027	150.456	ARHGEF28	yes	yes	yes	yes	yes	yes	yes	yes
5:76745584-76760634	174.392	WDR41	yes	yes	yes	yes	yes	yes	yes	yes
5:76758919-76760634	147.72	WDR41	yes	yes	yes	yes	yes	yes	yes	yes
5:77711343-77717784	109.422	SCAMP1	yes	yes	yes	yes	yes	yes	yes	yes
5:77805606-77806221	123.1	LHFPL2	yes	yes	yes	yes	yes	yes	yes	yes
5:78251117-78281381	225.684	ARSB	yes	yes	yes	yes	yes	yes	yes	yes
5:78734832-78752841	205.167	HOMER1	yes	yes	yes	yes	yes	yes	yes	yes
5:79974745-80040434	109.422	MSH3	yes	yes	yes	yes	yes	yes	yes	yes
5:80063751-80088663	139.514	MSH3	yes	yes	yes	yes	yes	yes	yes	yes
5:93964515-93966448	153.875	SLF1	yes	yes	yes	yes	yes	yes	yes	yes
5:95091099-95099324	430.851	RHOBTB3	yes	yes	yes	yes	yes	yes	yes	yes
6:101163337-101173579	136.778	ASCC3	yes	yes	yes	yes	yes	yes	yes	yes
6:111208707-111211559	588.147	AMD1	yes	yes	yes	yes	yes	yes	yes	yes
6:117019866-117026323	82.067	KPNA5	no	no	no	no	no	no	no	no
6:134301219-134305809	82.067	TBPL1	yes	yes	yes	yes	yes	yes	yes	yes
6:135360710-135363264	153.875	HBS1L	yes	yes	yes	yes	yes	yes	yes	yes
6:13579682-13584457	157.295	SIRT5	yes	yes	yes	yes	yes	yes	yes	yes
6:13632601-13644961	143.617	NOL7,RANBP9	no	no	no	no	no	no	no	no
6:137015277-137019820	198.328	MAP3K5	yes	yes	yes	yes	yes	yes	yes	yes
6:144808683-144814592	129.939	UTRN	yes	yes	yes	yes	yes	yes	yes	yes
6:146209155-146216113	123.1	SHPRH	yes	yes	yes	yes	yes	yes	yes	yes
6:154762425-154771392	109.422	CNKSR3	yes	yes	yes	no	yes	yes	yes	no
6:15615497-15638035	95.7447	DTNBP1	no	no	no	no	no	no	no	no
6:158994451-159010814	218.845	TMEM181	yes	yes	yes	yes	yes	yes	yes	yes
6:159001971-159010814	246.201	TMEM181	yes	yes	yes	yes	yes	yes	yes	yes
6:159004985-159010814	458.207	TMEM181	yes	yes	yes	yes	yes	yes	yes	yes
6:160819010-160831878	172.341	SLC22A3	yes	yes	yes	yes	yes	yes	yes	yes
6:163876310-163899928	102.584	QKI	yes	yes	yes	yes	yes	yes	yes	yes
6:167435896-167447459	256.459	FGFR1OP	yes	yes	yes	yes	yes	yes	yes	yes
6:170626457-170632347	82.067	FAM120B	yes	yes	yes	yes	yes	yes	yes	yes
6:170852688-170858201	307.751	PSMB1	yes	yes	yes	yes	yes	yes	yes	yes
6:17507399-17514185	82.067	CAP2,LOC101928491	no	no	no	no	no	no	no	no
6:18236682-18237747	106.687	DEK	yes	yes	yes	yes	yes	yes	yes	yes
6:18256591-18258636	213.374	DEK	yes	yes	yes	yes	yes	yes	yes	yes
6:34574331-34574681	213.374	C6orf106	yes	yes	yes	yes	yes	yes	yes	yes
6:42559888-42562042	131.307	UBR2	yes	yes	yes	yes	yes	yes	yes	yes
6:42941740-42942776	177.811	PEX6	yes	yes	yes	yes	yes	yes	yes	yes
6:43193384-43194133	177.812	DNPH1	no	no	no	no	no	no	no	no
6:4891946-4892613	1114.74	CDYL	yes	yes	yes	yes	yes	yes	yes	yes
6:53133884-53156761	123.1	ELOVL5,MIR5685	yes	yes	yes	yes	yes	yes	yes	yes
6:5404774-5431405	335.107	FARS2	yes	yes	yes	yes	yes	yes	yes	yes
6:57058639-57075243	229.787	RAB23	yes	yes	yes	yes	yes	yes	yes	yes
6:71136141-71162274	109.422	FAM135A	no	no	no	no	no	no	no	no
6:7176887-7189555	164.134	RREB1	yes	yes	yes	yes	yes	yes	yes	yes
6:74190397-74191967	184.65	MTO1	yes	yes	yes	yes	yes	yes	yes	yes
6:74432973-74446231	174.392	CD109	yes	yes	yes	yes	yes	yes	yes	yes
6:76331247-76344527	139.514	SENP6	yes	yes	yes	yes	yes	yes	yes	yes
6:76412360-76412788	82.067	SENP6	no	no	no	no	no	no	no	no
6:84108085-84117620	553.952	ME1	yes	yes	yes	yes	yes	yes	yes	yes
6:87925620-87928449	177.812	ZNF292	yes	yes	yes	yes	yes	yes	yes	yes
6:90556280-90566918	139.514	CASP8AP2	yes	yes	yes	yes	yes	yes	yes	yes
7:100410368-100410830	492.402	EPHB4	yes	yes	yes	yes	yes	yes	yes	yes
7:101559394-101758553	229.787	CUX1	yes	yes	yes	yes	yes	yes	yes	yes
7:101801839-101821937	147.72	CUX1	yes	yes	yes	yes	yes	yes	yes	yes
7:101870646-101870949	218.845	CUX1	yes	yes	yes	no	yes	yes	yes	yes
7:102398300-102401858	246.201	FAM185A	yes	yes	yes	yes	yes	yes	yes	yes
7:104678572-104681470	143.617	KMT2E	yes	yes	yes	yes	yes	yes	yes	yes
7:11101417-11151094	174.392	PHF14	yes	yes	no	no	yes	yes	yes	yes
7:111127293-111161505	355.623	IMMP2L	yes	yes	yes	yes	yes	yes	yes	yes
7:111127293-111201979	280.395	IMMP2L	yes	yes	yes	yes	yes	yes	yes	yes
7:116339124-116340338	116.261	MET	yes	yes	yes	yes	yes	yes	yes	yes
7:127447537-127544872	82.067	SND1	no	no	no	no	no	no	no	no
7:128655032-128658211	560.791	TNPO3	yes	yes	yes	yes	yes	yes	yes	yes
7:129760588-129762042	205.167	KLHDC10	yes	yes	yes	yes	yes	yes	yes	yes
7:131060182-131113904	136.778	MKLN1	no	no	no	no	no	no	no	no
7:131060182-131130662	123.1	MKLN1	no	no	no	no	no	no	no	no
7:131071878-131084192	287.234	MKLN1	yes	yes	yes	yes	yes	yes	yes	yes
7:131113791-131130662	157.295	MKLN1	yes	yes	yes	yes	yes	yes	yes	yes
7:135262543-135277940	109.422	NUP205	no	no	no	no	no	no	no	no
7:137597736-137600758	177.812	CREB3L2	yes	yes	yes	yes	yes	yes	yes	yes
7:138711453-138719424	131.307	ZC3HAV1L	yes	yes	yes	yes	no	no	no	no
7:139415730-139416814	205.167	HIPK2	yes	yes	yes	yes	yes	yes	yes	yes
7:140055467-140069482	82.067	SLC37A3	no	no	no	no	no	no	no	no
7:141336759-141349133	279.027	AGK	yes	yes	yes	yes	yes	yes	yes	yes
7:148543561-148544397	601.824	EZH2	yes	yes	yes	yes	yes	yes	yes	yes
7:148716083-148718239	123.1	PDIA4	yes	yes	yes	yes	yes	yes	yes	yes
7:150814181-150815719	109.422	AGAP3	yes	yes	yes	yes	no	no	no	no
7:151946960-151948051	90.2736	KMT2C	yes	yes	yes	yes	yes	yes	yes	yes
7:152007050-152012423	355.623	KMT2C	yes	yes	yes	yes	yes	yes	yes	yes
7:152027685-152055760	116.261	KMT2C	yes	yes	yes	yes	yes	yes	yes	yes
7:155093275-155094127	92.3252	INSIG1	yes	yes	yes	no	yes	yes	yes	no
7:155457868-155473602	98.4802	RBM33	no	no	no	no	no	no	no	no
7:155465560-155473602	1921.73	RBM33	yes	yes	yes	yes	yes	yes	yes	yes
7:155471301-155473602	114.894	RBM33	no	no	no	no	no	no	no	no
7:155499553-155511137	164.134	RBM33	yes	yes	yes	yes	yes	yes	yes	yes
7:156549086-156556489	136.778	LMBR1	yes	yes	yes	yes	no	no	no	no
7:156549086-156619438	213.374	LMBR1	no	no	no	no	no	no	no	no
7:156589082-156619438	153.875	LMBR1	no	no	no	no	no	no	no	no
7:156619298-156629579	752.281	LMBR1	yes	yes	yes	yes	yes	yes	yes	yes
7:156758963-156759786	389.818	NOM1	yes	yes	yes	yes	yes	yes	yes	yes
7:158436980-158439255	218.845	NCAPG2	yes	yes	yes	yes	yes	yes	yes	yes
7:158552176-158557544	458.207	ESYT2	yes	yes	yes	yes	yes	yes	yes	yes
7:17885217-17890587	109.422	SNX13	yes	yes	yes	yes	yes	yes	yes	yes
7:17929985-17937069	205.167	SNX13	yes	yes	yes	yes	yes	yes	yes	yes
7:2252846-2259091	218.845	MAD1L1	yes	yes	yes	yes	yes	yes	yes	yes
7:2269618-2270362	194.909	MAD1L1	yes	yes	yes	yes	yes	yes	yes	yes
7:22999874-23030758	188.754	FAM126A	yes	yes	yes	yes	yes	yes	yes	yes
7:23015828-23030758	82.067	FAM126A	no	no	no	no	no	no	no	no
7:23224688-23224917	109.422	NUPL2	yes	yes	yes	no	yes	yes	yes	no
7:23224688-23226765	172.341	NUPL2	yes	yes	yes	yes	yes	yes	yes	yes
7:23650789-23651172	295.441	CCDC126	yes	yes	yes	yes	yes	yes	yes	yes
7:2403266-2404164	191.489	EIF3B	yes	yes	yes	yes	yes	yes	yes	yes
7:24659670-24708279	155.927	MPP6	yes	yes	yes	yes	yes	yes	yes	yes
7:24663281-24681487	123.1	MPP6	no	no	no	no	yes	yes	yes	no
7:24663281-24690331	164.134	MPP6	yes	yes	yes	yes	yes	yes	yes	yes
7:24663281-24708279	266.718	MPP6	yes	yes	yes	yes	yes	yes	yes	yes
7:24663284-24681487	177.811	MPP6	yes	yes	yes	no	no	no	no	no
7:24663284-24690331	430.851	MPP6	no	no	no	no	no	no	no	no
7:24663284-24720139	82.067	MPP6	no	no	no	no	no	no	no	no
7:27668989-27689252	426.748	HIBADH	yes	yes	yes	yes	yes	yes	yes	yes
7:30363257-30405911	150.456	ZNRF2	yes	yes	yes	yes	yes	yes	yes	yes
7:30395343-30405911	174.392	ZNRF2	yes	yes	yes	yes	yes	yes	yes	yes
7:33185853-33217203	82.067	BBS9	yes	yes	yes	yes	yes	yes	yes	yes
7:35050079-35058208	143.617	DPY19L1	no	no	no	no	no	no	no	no
7:3658711-3681737	157.295	SDK1	yes	yes	yes	yes	yes	yes	yes	yes
7:40037092-40041630	180.547	CDK13	yes	yes	yes	yes	yes	yes	yes	yes
7:43679047-43680248	430.851	COA1	no	no	no	no	no	no	no	no
7:44684925-44687358	950.61	OGDH	yes	yes	yes	yes	yes	yes	yes	yes
7:44684925-44706450	90.2736	OGDH	yes	yes	yes	no	yes	yes	yes	no
7:50737418-50742355	114.893	GRB10	yes	yes	yes	yes	yes	yes	yes	yes
7:56045818-56065142	82.067	GBAS	yes	yes	yes	yes	yes	yes	yes	yes
7:56049902-56051561	478.724	GBAS	yes	yes	yes	yes	yes	yes	yes	yes
7:5680784-5692141	82.067	RNF216	yes	yes	yes	yes	yes	yes	yes	yes
7:5778906-5781446	82.067	RNF216	yes	yes	yes	yes	yes	yes	yes	yes
7:64004084-64004810	771.43	ZNF680	yes	yes	yes	yes	yes	yes	yes	yes
7:6456257-6456552	82.067	DAGLB	yes	yes	yes	yes	no	no	no	no
7:65592690-65599361	170.973	CRCP	no	no	no	no	no	no	no	no
7:6624646-6624891	82.067	ZDHHC4	yes	yes	yes	no	yes	yes	yes	no
7:716865-751164	786.475	PRKAR1B	yes	yes	yes	yes	yes	yes	yes	yes
7:72361165-72361649	136.778	POM121	yes	yes	yes	yes	yes	yes	yes	yes
7:72873865-72884813	311.854	BAZ1B	yes	yes	yes	yes	yes	yes	yes	yes
7:72883846-72884813	396.657	BAZ1B	no	no	no	no	no	no	no	no
7:74119495-74133260	155.927	GTF2I,LOC101926943	no	no	no	no	no	no	no	no
7:80418621-80440017	362.462	SEMA3C	yes	yes	yes	yes	yes	yes	yes	yes
7:8043537-8099878	150.456	GLCCI1	yes	yes	yes	yes	yes	yes	yes	yes
7:91752433-91761186	164.134	CYP51A1	yes	yes	yes	yes	yes	yes	yes	yes
7:91924202-91957214	369.301	ANKIB1	yes	yes	yes	yes	yes	yes	yes	yes
7:95838149-95864229	82.067	MIR591,SLC25A13	yes	yes	yes	yes	yes	yes	yes	yes
7:99090662-99092254	136.778	ZNF394	yes	yes	yes	yes	yes	yes	yes	yes
7:99621041-99621930	1162.62	ZKSCAN1	yes	yes	yes	yes	yes	yes	yes	yes
7:99952765-99953427	765.959	STAG3L5P-PVRIG2P-PILRB	yes	yes	yes	yes	yes	yes	yes	yes
8:100286425-100287482	95.7447	VPS13B	yes	yes	yes	yes	yes	yes	yes	yes
8:101271334-101300495	82.067	RNF19A	yes	yes	yes	no	yes	yes	yes	no
8:103372298-103373854	235.942	UBR5	yes	yes	yes	yes	yes	yes	yes	yes
8:103850971-103855975	95.7447	AZIN1	no	no	no	no	no	no	no	no
8:104417003-104420012	188.754	SLC25A32	yes	yes	yes	no	yes	yes	yes	no
8:109240495-109254142	123.1	EIF3E	no	no	no	no	no	no	no	no
8:11666302-11667359	82.067	FDFT1	no	no	no	no	no	no	no	no
8:117668094-117671219	266.717	EIF3H	yes	yes	yes	yes	yes	yes	yes	yes
8:118540889-118543066	123.1	MED30	yes	yes	yes	yes	yes	yes	yes	yes
8:124089350-124096580	102.583	TBC1D31	no	no	no	no	no	no	no	no
8:124089350-124117704	112.842	TBC1D31	yes	yes	yes	yes	yes	yes	yes	yes
8:125332326-125339662	92.3252	TMEM65	yes	yes	yes	yes	yes	yes	yes	yes
8:126021212-126021585	116.261	SQLE	yes	yes	yes	yes	yes	yes	yes	yes
8:128129121-128186609	478.724		yes	yes	yes	yes	yes	yes	yes	yes
8:128152988-128174329	191.489		no	no	no	no	yes	yes	yes	yes
8:128152988-128186609	820.67		yes	yes	yes	yes	yes	yes	yes	yes
8:128902834-128903244	1575.69	PVT1	yes	yes	yes	yes	yes	yes	yes	yes
8:129021835-129022690	133.358	PVT1	yes	yes	yes	yes	yes	yes	yes	yes
8:131164981-131193126	485.563	ASAP1	yes	yes	yes	yes	yes	yes	yes	yes
8:131370262-131374017	1709.73	ASAP1	yes	yes	yes	yes	yes	yes	yes	yes
8:141231557-141263028	98.4804	TRAPPC9	yes	yes	yes	yes	yes	yes	yes	yes
8:141407718-141415797	177.811	TRAPPC9	yes	yes	yes	yes	yes	yes	yes	yes
8:141582910-141595410	112.842	AGO2	yes	yes	yes	yes	yes	yes	yes	yes
8:141710989-141716304	184.65	PTK2	yes	yes	yes	yes	yes	yes	yes	yes
8:141828375-141840625	123.1	PTK2	no	no	no	no	no	no	no	no
8:141828375-141874498	123.1	PTK2	no	no	no	no	no	no	no	no
8:141828375-141900868	451.368	PTK2	yes	yes	yes	yes	yes	yes	yes	yes
8:141856358-141874498	139.514	PTK2	no	no	no	no	no	no	no	no
8:141874410-141900868	813.83	PTK2	yes	yes	yes	yes	yes	yes	yes	yes
8:141889569-141900868	430.851	PTK2	yes	yes	yes	yes	no	no	no	no
8:142264087-142264728	420.593	LOC105375787,SLC45A4	yes	yes	yes	no	yes	yes	yes	yes
8:145245686-145255444	266.718	MROH1	yes	yes	yes	yes	yes	yes	yes	yes
8:15508205-15531345	82.067	TUSC3	yes	yes	yes	yes	yes	yes	yes	yes
8:17125766-17143936	155.927	VPS37A	no	no	no	no	no	no	no	no
8:1824736-1833873	212.006	ARHGEF10	yes	yes	yes	yes	yes	yes	yes	yes
8:1824736-1857636	114.894	ARHGEF10	no	no	no	no	no	no	no	no
8:18622958-18662408	382.979	PSD3	no	no	no	no	yes	yes	yes	yes
8:18656804-18662408	355.623	PSD3	no	no	no	no	yes	yes	yes	yes
8:19442676-19459376	139.514	CSGALNACT1	yes	yes	yes	yes	yes	yes	yes	yes
8:22899553-22900756	232.523	TNFRSF10B	yes	yes	yes	yes	yes	yes	yes	yes
8:26439484-26441499	287.234	DPYSL2	yes	yes	yes	yes	yes	yes	yes	yes
8:28013458-28019595	82.067	ELP3	yes	yes	yes	yes	yes	yes	yes	yes
8:29959413-29962002	177.812	LEPROTL1	yes	yes	yes	yes	yes	yes	yes	yes
8:37623043-37623873	677.053	PROSC	yes	yes	yes	yes	yes	yes	yes	yes
8:41455810-41456823	82.067	GPAT4	no	no	no	no	no	no	no	no
8:41905895-41907225	164.134	KAT6A	yes	yes	yes	yes	yes	yes	yes	yes
8:42183487-42186732	90.2736	IKBKB	yes	yes	yes	yes	yes	yes	yes	yes
8:42812236-42819617	237.994	HOOK3	yes	yes	yes	yes	yes	yes	yes	yes
8:48320422-48353104	82.067	SPIDR	no	no	no	no	no	no	no	no
8:61484604-61504528	102.584	RAB2A	yes	yes	yes	yes	yes	yes	yes	yes
8:61653817-61655656	172.34	CHD7	yes	yes	yes	yes	yes	yes	yes	yes
8:62531536-62566219	194.909	ASPH	yes	yes	yes	yes	yes	yes	yes	yes
8:62593526-62596747	2769.76	ASPH	yes	yes	yes	yes	yes	yes	yes	yes
8:6582390-6605349	143.617	AGPAT5,MIR4659A,MIR4659B	yes	yes	yes	yes	yes	yes	yes	yes
8:66691954-66695078	170.972	PDE7A	no	no	no	no	no	no	no	no
8:67513932-67514758	82.067	MYBL1	yes	yes	yes	yes	yes	yes	yes	yes
8:68044185-68049838	82.067	CSPP1	yes	yes	yes	yes	yes	yes	yes	yes
8:71550049-71553285	153.875	LACTB2,LACTB2-AS1	yes	no	no	no	yes	no	no	no
8:97318671-97343323	139.514	PTDSS1	no	no	no	no	no	no	no	no
8:98698895-98703416	170.973	MTDH	yes	yes	yes	yes	yes	yes	yes	yes
8:99718694-99719539	500.609	STK3	yes	yes	yes	yes	yes	yes	yes	yes
9:101891136-101911583	276.976	TGFBR1	yes	yes	yes	yes	yes	yes	yes	yes
9:103204187-103204638	92.3252	MSANTD3,MSANTD3-TMEFF1	yes	yes	yes	yes	yes	yes	yes	yes
9:107513236-107521452	102.583	NIPSNAP3A	yes	yes	yes	yes	yes	yes	yes	yes
9:108483817-108484902	147.721	TMEM38B	yes	yes	yes	yes	yes	yes	yes	yes
9:111812562-111826847	102.583	TMEM245	yes	yes	yes	yes	yes	yes	yes	yes
9:111819470-111826847	98.4802	TMEM245	yes	yes	yes	yes	yes	yes	yes	yes
9:111868787-111870850	389.818	TMEM245	yes	yes	yes	yes	yes	yes	yes	yes
9:114148656-114154104	567.63	KIAA0368	yes	yes	yes	yes	yes	yes	yes	yes
9:115013208-115060196	266.717	PTBP3	yes	yes	yes	yes	yes	yes	yes	yes
9:115336336-115337531	116.261	KIAA1958	yes	yes	yes	yes	yes	yes	yes	yes
9:125042721-125054119	114.893	MRRF	yes	yes	yes	yes	yes	yes	yes	yes
9:126519981-126531842	266.717	DENND1A	yes	yes	yes	yes	yes	yes	yes	yes
9:126519981-126554909	123.1	DENND1A	no	no	no	no	no	no	no	no
9:126519981-126641300	307.751	DENND1A	yes	yes	yes	yes	yes	yes	yes	yes
9:127064214-127076264	155.927	NEK6	yes	yes	yes	yes	yes	yes	yes	yes
9:127064214-127089724	198.328	NEK6	yes	yes	yes	yes	yes	yes	yes	yes
9:128099296-128099870	307.751	GAPVD1	yes	yes	yes	yes	yes	yes	yes	yes
9:128419929-128434922	218.845	MAPKAP1	yes	yes	yes	yes	yes	yes	yes	yes
9:130101923-130104613	82.067	GARNL3	no	no	no	no	no	no	no	no
9:130931330-130943078	229.787	CIZ1	yes	yes	yes	yes	yes	yes	yes	yes
9:133352257-133355836	123.1	ASS1	yes	yes	yes	yes	yes	yes	yes	yes
9:133364719-133370410	194.909	ASS1	yes	yes	yes	yes	no	no	no	no
9:134305476-134308181	246.201	PRRC2B	yes	yes	yes	no	yes	yes	yes	no
9:134305476-134314448	112.842	PRRC2B	no	no	no	no	no	no	no	no
9:134312006-134314448	369.301	PRRC2B	yes	yes	yes	yes	yes	yes	yes	yes
9:134330462-134334743	177.812	PRRC2B	yes	yes	yes	yes	yes	yes	yes	yes
9:136277418-136278041	184.65	REXO4	yes	yes	yes	yes	yes	yes	yes	yes
9:136671202-136674260	147.72	VAV2	no	no	no	no	no	no	no	no
9:136671202-136677338	218.845	VAV2	yes	yes	yes	yes	yes	yes	yes	yes
9:137582757-137593179	164.134	COL5A1	yes	yes	yes	yes	yes	yes	yes	yes
9:137716445-137717750	82.067	COL5A1,LOC101448202	yes	yes	yes	yes	yes	yes	yes	yes
9:137982040-137998701	112.842	OLFM1	yes	yes	yes	yes	yes	yes	yes	yes
9:138741982-138742307	136.778	CAMSAP1	no	no	no	no	yes	yes	yes	no
9:138741982-138774924	114.894	CAMSAP1	no	no	no	no	no	no	no	no
9:138758301-138774924	188.754	CAMSAP1	no	no	no	no	no	no	no	no
9:138773478-138774924	4924.02	CAMSAP1	yes	yes	yes	yes	yes	yes	yes	yes
9:139115608-139118720	82.067	QSOX2	yes	yes	yes	yes	yes	yes	yes	yes
9:139793164-139794972	95.7447	TRAF2	yes	yes	yes	yes	yes	yes	yes	yes
9:140622800-140638542	218.845	EHMT1	yes	yes	yes	yes	yes	yes	yes	yes
9:140685299-140695436	139.514	EHMT1	no	no	no	no	no	no	no	no
9:140705912-140712590	690.73	EHMT1	yes	yes	yes	yes	yes	yes	yes	yes
9:16727794-16738483	123.1	BNC2	yes	yes	yes	yes	yes	yes	yes	yes
9:19070216-19096767	82.067	HAUS6	yes	yes	yes	yes	yes	yes	yes	yes
9:20819794-20823114	348.784	FOCAD	yes	yes	yes	yes	yes	yes	yes	yes
9:33351557-33352717	198.328	NFX1	yes	yes	yes	yes	yes	yes	yes	yes
9:33960823-33973235	246.201	UBAP2	yes	yes	yes	yes	yes	yes	yes	yes
9:33971648-33973235	581.308	UBAP2	no	no	no	no	no	no	no	no
9:37424841-37426651	266.717	GRHPR	yes	yes	yes	yes	yes	yes	yes	yes
9:4117767-4118881	430.852	GLIS3	yes	yes	yes	yes	yes	yes	yes	yes
9:4286037-4286523	1381.46	GLIS3	yes	yes	yes	yes	yes	yes	yes	yes
9:4823547-4827033	184.65	RCL1	yes	yes	yes	yes	yes	yes	yes	yes
9:4823547-4833228	164.134	RCL1	yes	yes	yes	yes	yes	yes	yes	yes
9:5021962-5055788	109.422	JAK2	no	no	no	no	no	no	no	no
9:6880011-6893232	196.961	KDM4C	yes	yes	yes	yes	yes	yes	yes	yes
9:74810415-74817658	157.295	GDA	yes	yes	yes	yes	yes	yes	yes	yes
9:74817486-74828907	82.067	GDA	no	no	no	no	no	no	no	no
9:74817486-74834422	112.842	GDA	no	no	no	no	no	no	no	no
9:74838035-74846097	813.831	GDA	yes	yes	yes	yes	yes	yes	yes	yes
9:86292641-86293514	294.073	UBQLN1	yes	yes	yes	yes	yes	yes	yes	yes
9:86294689-86301070	114.893	UBQLN1	yes	yes	yes	no	yes	yes	yes	no
9:86297865-86301070	143.617	UBQLN1	no	no	no	no	no	no	no	no
9:88190229-88248289	112.842	AGTPBP1	no	no	no	no	no	no	no	no
9:88200377-88248289	184.65	AGTPBP1	yes	yes	yes	yes	yes	yes	yes	yes
9:88211276-88248289	136.778	AGTPBP1	no	no	no	no	no	no	no	no
9:88233897-88248289	512.918	AGTPBP1	yes	yes	yes	yes	yes	yes	yes	yes
9:88284399-88327481	382.979	AGTPBP1	yes	yes	yes	yes	yes	yes	yes	yes
9:88920106-88924932	239.362	ZCCHC6	yes	yes	yes	yes	yes	yes	yes	yes
9:94645539-94649052	218.845	ROR2	yes	yes	yes	yes	yes	yes	yes	yes
9:95018961-95032265	307.751	IARS	yes	yes	yes	yes	yes	yes	yes	yes
9:96233422-96238620	683.891	FAM120A	yes	yes	yes	yes	yes	yes	yes	yes
9:96233422-96259881	205.167	FAM120A	yes	yes	yes	yes	yes	yes	yes	yes
9:96233422-96261168	909.575	FAM120A	yes	yes	yes	yes	yes	yes	yes	yes
9:96238537-96261168	155.927	FAM120A	yes	yes	yes	yes	yes	yes	yes	yes
9:96277948-96278551	177.811	FAM120A	yes	yes	yes	yes	yes	yes	yes	yes
9:98740342-98766983	517.022	ERCC6L2	yes	yes	yes	yes	yes	yes	yes	yes
9:99154679-99160596	82.067	ZNF367	no	no	no	no	no	no	no	no
9:99284787-99327765	213.374	CDC14B	yes	yes	yes	yes	yes	yes	yes	yes
X:10031484-10066619	143.617	WWC3	yes	yes	yes	yes	yes	yes	yes	yes
X:106331665-106332069	112.842	RBM41	yes	yes	yes	yes	yes	yes	yes	yes
X:107083899-107097934	177.812	MID2	yes	yes	yes	yes	yes	yes	yes	yes
X:133607388-133627620	180.547	HPRT1	yes	yes	yes	yes	yes	yes	yes	yes
X:133607388-133632714	174.392	HPRT1	yes	yes	yes	yes	yes	yes	yes	yes
X:13684435-13686502	133.358		yes	yes	yes	yes	yes	yes	yes	yes
X:1404670-1409402	205.167	CSF2RA	yes	yes	yes	yes	yes	yes	yes	yes
X:154645235-154649223	273.556		yes	yes	yes	yes	yes	yes	yes	yes
X:21869626-21871621	164.134	MBTPS2	yes	yes	yes	yes	yes	yes	yes	yes
X:24190831-24197887	451.368	ZFX	yes	yes	yes	yes	yes	yes	yes	yes
X:24839568-24861794	88.9058	POLA1	no	no	no	no	no	no	no	no
X:44383247-44386611	102.583	FUNDC1	yes	yes	yes	yes	yes	yes	yes	yes
X:44870205-44879975	246.201	KDM6A	yes	yes	yes	yes	yes	yes	yes	yes
X:47705503-47755339	314.59	ZNF81	yes	yes	yes	yes	yes	yes	yes	yes
X:53641494-53641706	82.067	HUWE1	no	no	no	no	no	no	no	no
X:53672262-53681075	348.784	HUWE1	yes	yes	yes	yes	yes	yes	yes	yes

## Sheet: SRR1637089_HeLa_NoRNAse R
CircRNA ID (chr:start-end)	SRPBM	Gene	Validated_VLS_2IS?	Validated_LS_2IS?	Validated_MS_2IS?	Validated_HS_2IS?	Validated_VLS_IS?	Validated_LS_IS?	Validated_MS_IS?	Validated_HS_IS?
10:102683731-102685776	86.1499	SLF2	yes	yes	yes	no	yes	yes	yes	no
10:103427642-103436193	62.6544	FBXW4	yes	yes	yes	yes	yes	yes	yes	yes
10:103432671-103436193	54.8226	FBXW4	no	no	no	no	no	no	no	no
10:103916775-103917971	156.636	NOLC1	yes	yes	yes	yes	yes	yes	yes	yes
10:105197771-105198565	114.867	PDCD11	yes	yes	yes	yes	yes	yes	yes	yes
10:105371337-105420872	50.1235	SH3PXD2A	yes	yes	yes	yes	yes	yes	yes	yes
10:105382226-105420872	97.1142	SH3PXD2A	yes	yes	yes	yes	yes	yes	yes	yes
10:1118055-1142186	46.9908	WDR37	yes	yes	yes	yes	no	no	no	no
10:112356155-112358048	240.175	SMC3	yes	yes	yes	yes	yes	yes	yes	yes
10:112723882-112745523	151.415	SHOC2	yes	yes	yes	no	yes	yes	yes	no
10:1130342-1142186	88.7604	WDR37	yes	yes	yes	yes	yes	yes	yes	yes
10:116730126-116734144	36.5484	TRUB1	no	no	no	no	no	no	no	no
10:11893995-11894214	112.778	PROSER2,PROSER2-AS1	no	no	no	no	no	no	no	no
10:12021055-12056183	44.3802	UPF2	yes	yes	yes	no	yes	yes	yes	yes
10:12123470-12133683	75.7074	DHTKD1	yes	yes	yes	yes	no	no	no	no
10:12123470-12143180	36.5484	DHTKD1	no	no	no	no	no	no	no	no
10:12123470-12162266	65.7872	DHTKD1	yes	yes	yes	yes	yes	yes	yes	yes
10:12160747-12162266	60.0438	DHTKD1	no	no	no	no	no	no	no	no
10:125798030-125806240	41.7696	CHST15	yes	yes	yes	no	yes	yes	yes	no
10:126370175-126370948	93.9815	FAM53B	no	no	no	no	yes	yes	yes	yes
10:126799558-126811437	93.9816	CTBP2	yes	yes	yes	yes	yes	yes	yes	yes
10:128768965-128788867	62.6544	DOCK1	yes	yes	yes	yes	yes	yes	yes	yes
10:128768965-128798571	78.318	DOCK1	yes	yes	yes	yes	yes	yes	yes	yes
10:15858833-15889942	54.8226	FAM188A	no	no	no	no	no	no	no	no
10:22193450-22209892	46.9908	DNAJC1	yes	yes	yes	yes	no	no	no	no
10:32197099-32199491	399.422	ARHGAP12	yes	yes	yes	yes	yes	yes	yes	yes
10:32854485-32873232	90.0656	CCDC7	no	no	no	no	no	no	no	no
10:35349801-35360267	36.5484	CUL2	no	no	no	no	no	no	no	no
10:50708583-50714058	164.468	ERCC6	yes	yes	yes	yes	yes	yes	yes	yes
10:52279590-52350007	58.7385	SGMS1	yes	yes	yes	yes	yes	yes	yes	yes
10:5815804-5842668	198.405	GDI2	yes	yes	yes	yes	no	no	no	no
10:5827104-5842668	234.954	GDI2	yes	yes	yes	yes	yes	yes	yes	yes
10:5836847-5842668	87.716	GDI2	no	no	no	no	no	no	no	no
10:60347974-60380661	99.2027	BICC1	yes	yes	yes	yes	no	no	no	no
10:69748419-69773943	57.4332	HERC4,POU5F1P5	no	no	no	no	no	no	no	no
10:69773782-69804320	39.159	HERC4	no	no	no	no	no	no	no	no
10:69785302-69804315	93.9814	HERC4	no	no	no	no	yes	yes	yes	yes
10:69785302-69804320	386.369	HERC4	yes	yes	yes	yes	yes	yes	yes	yes
10:70218860-70229920	65.7871	DNA2	no	no	no	no	no	no	no	no
10:70227879-70229920	182.742	DNA2	yes	yes	yes	yes	yes	yes	yes	yes
10:70246900-70253327	46.9908	SLC25A16	no	no	no	no	no	no	no	no
10:70497601-70502326	53.2562	CCAR1	yes	yes	yes	yes	yes	yes	yes	yes
10:70547683-70548085	100.247	CCAR1	yes	yes	yes	yes	yes	yes	yes	yes
10:70719561-70720005	54.8226	DDX21	no	no	no	no	no	no	no	no
10:70723046-70726959	36.5484	DDX21	no	no	no	no	no	no	no	no
10:71977567-71978573	68.9198	PPA1	no	no	no	no	no	no	no	no
10:7262372-7269899	60.0438	SFMBT2	yes	yes	yes	yes	yes	yes	yes	yes
10:7285519-7318951	67.8756	SFMBT2	yes	yes	yes	yes	yes	yes	yes	yes
10:7285519-7327916	459.466	SFMBT2	yes	yes	yes	yes	yes	yes	yes	yes
10:7290509-7327916	73.0968	SFMBT2	yes	yes	yes	yes	yes	yes	yes	yes
10:7318853-7327916	1652.51	SFMBT2	yes	yes	yes	yes	yes	yes	yes	yes
10:73887839-73892939	31.3272	ASCC1	no	no	no	no	no	no	no	no
10:73956568-73963282	31.3272	ASCC1	no	no	no	no	no	no	no	no
10:74100546-74100928	34.4599	DNAJB12	no	no	no	no	no	no	no	no
10:74468040-74475660	215.375	MCU	yes	yes	yes	yes	yes	yes	yes	yes
10:74474868-74475660	187.963	MCU	yes	yes	yes	yes	yes	yes	yes	yes
10:76074424-76158337	65.7871	ADK	no	no	no	no	no	no	no	no
10:76153898-76158337	147.238	ADK	no	no	no	no	no	no	no	no
10:7839009-7844817	140.972	ATP5C1	no	no	no	no	yes	yes	yes	yes
10:86177526-86185649	182.742	CCSER2	yes	yes	yes	yes	yes	yes	yes	yes
10:86177526-86198463	31.3272	CCSER2	no	no	no	no	yes	yes	yes	yes
10:89527429-89536184	101.814	ATAD1	yes	yes	yes	yes	yes	yes	yes	yes
10:89624210-89693008	46.9908	PTEN	no	no	no	no	no	no	no	no
10:90653627-90665417	41.7696	STAMBPL1	yes	yes	yes	yes	yes	yes	yes	yes
10:909682-931700	65.265	LARP4B	no	no	no	no	no	no	no	no
10:930386-931700	46.9908	LARP4B	yes	yes	yes	no	yes	yes	yes	no
10:93185037-93221941	258.449	HECTD2,HECTD2-AS1	yes	yes	yes	yes	yes	yes	yes	yes
10:95140975-95148911	53.2562	MYOF	yes	yes	yes	yes	yes	yes	yes	yes
10:96201652-96234540	58.7385	TBC1D12	no	no	no	no	yes	yes	yes	yes
1:10032075-10041228	75.1852	NMNAT1	yes	yes	yes	yes	yes	yes	yes	yes
1:101372407-101387397	49.6014	SLC30A7	no	no	no	no	no	no	no	no
1:10155518-10165802	133.141	UBE4B	yes	yes	yes	yes	yes	yes	yes	yes
1:108690900-108703915	97.1142	SLC25A24	yes	yes	yes	yes	yes	yes	yes	yes
1:108697604-108728576	46.9908	SLC25A24	no	no	no	no	no	no	no	no
1:108724562-108728576	88.7603	SLC25A24	no	no	no	no	no	no	no	no
11:106849344-106856857	46.9908	GUCY1A2	yes	yes	yes	yes	yes	yes	yes	yes
11:107260799-107263621	62.6544	CWF19L2	no	no	no	no	no	no	no	no
11:108046972-108047817	135.751	NPAT	no	no	no	no	no	no	no	no
11:110118427-110124834	43.0749	RDX	no	no	no	no	yes	yes	yes	yes
11:117023156-117034608	130.53	PAFAH1B2	yes	yes	yes	yes	yes	yes	yes	yes
11:118339489-118355690	65.787	KMT2A	yes	yes	yes	yes	no	no	no	no
11:11901723-11919240	36.5484	USP47	no	no	no	no	no	no	no	no
11:120276826-120278532	72.0526	ARHGEF12	no	no	no	no	no	no	no	no
11:120276826-120280159	125.309	ARHGEF12	no	no	no	no	no	no	no	no
11:120345268-120348235	65.7871	ARHGEF12	yes	yes	yes	yes	no	no	no	no
11:122162991-122165713	52.212	MIR100HG	no	no	no	no	no	no	no	no
11:12696955-12785981	103.38	TEAD1	no	no	no	no	no	no	no	no
11:12785725-12785981	272.547	TEAD1	no	no	no	no	no	no	no	no
11:128932174-128936763	31.3272	ARHGAP32	yes	yes	yes	no	no	no	no	no
11:128963515-128994789	50.1235	ARHGAP32	no	no	no	no	no	no	no	no
11:128963515-129034322	117.477	ARHGAP32	yes	yes	yes	yes	yes	yes	yes	yes
11:128993340-128997200	140.972	ARHGAP32	yes	yes	yes	yes	yes	yes	yes	yes
11:128993340-129034322	164.468	ARHGAP32	yes	yes	yes	yes	yes	yes	yes	yes
11:129979323-129980556	78.3179	APLP2	no	no	no	no	no	no	no	no
11:129979323-129992408	78.318	APLP2	no	no	no	no	no	no	no	no
11:130130750-130131824	509.067	ZBTB44	yes	yes	yes	yes	yes	yes	yes	yes
11:14793482-14810788	131.574	PDE3B	yes	yes	yes	no	yes	yes	yes	no
1:115005725-115007010	174.91	TRIM33	yes	yes	yes	yes	yes	yes	yes	yes
1:117944807-117957453	853.667	MAN1A2	yes	yes	yes	yes	yes	yes	yes	yes
11:18305341-18307006	41.7696	HPS5	no	no	no	no	no	no	no	no
11:18312988-18314523	224.512	HPS5	yes	yes	yes	yes	yes	yes	yes	yes
1:12359258-12368698	40.7254	VPS13D	yes	yes	yes	yes	yes	yes	yes	yes
11:2972488-3000467	121.393	NAP1L4,SNORA54	no	no	no	no	no	no	no	no
1:1322614-1326245	93.9817	CCNL2	yes	yes	yes	yes	yes	yes	yes	yes
11:33307958-33309057	1884.85	HIPK3	yes	yes	yes	yes	yes	yes	yes	yes
11:34093272-34098189	150.371	CAPRIN1	no	no	no	no	no	no	no	no
11:34978930-35013926	109.645	PDHX	no	no	no	no	no	no	no	no
11:36248634-36248980	73.0968	LDLRAD3	yes	yes	yes	yes	yes	yes	yes	yes
11:36415395-36424928	255.839	PRR5L	yes	yes	yes	yes	yes	yes	yes	yes
11:36415395-36459026	62.6544	PRR5L	no	no	no	no	yes	yes	yes	no
11:3752620-3774638	41.7696	NUP98	yes	yes	yes	yes	no	no	no	no
11:45883610-45893784	31.3272	CRY2	yes	yes	yes	yes	yes	yes	yes	yes
11:46098304-46113774	119.043	PHF21A	yes	yes	yes	yes	yes	yes	yes	yes
11:46515157-46529920	78.318	AMBRA1	yes	yes	yes	yes	yes	yes	yes	yes
11:46515157-46534363	43.0749	AMBRA1	no	no	no	no	no	no	no	no
1:146724277-146731572	35.2431	CHD1L	no	no	no	no	no	no	no	no
11:46804823-46810323	37.5926	CKAP5	yes	yes	yes	yes	yes	yes	yes	yes
11:46958117-47008861	99.2027	C11orf49	yes	yes	yes	yes	no	no	no	no
11:47008758-47074069	43.8581	C11orf49	no	no	no	no	no	no	no	no
11:47444124-47444524	140.972	PSMC3	no	no	no	no	yes	yes	yes	yes
1:150999708-151001420	31.3272	PRUNE1	no	no	no	no	no	no	no	no
1:151611363-151641111	84.5834	SNX27	yes	yes	yes	yes	yes	yes	yes	yes
1:154213988-154218851	31.3272	UBAP2L	no	no	no	no	no	no	no	no
1:155365249-155429689	75.1852	ASH1L,POU5F1P4	no	no	no	no	no	no	no	no
1:155408117-155408859	148.804	ASH1L	no	no	no	no	yes	no	no	no
1:155408117-155429689	443.802	ASH1L	yes	no	no	no	yes	no	no	no
1:155823066-155823597	261.06	GON4L	no	no	no	no	yes	yes	yes	yes
1:155891165-155891709	39.159	KIAA0907	no	no	no	no	no	no	no	no
1:156303337-156304709	83.5393	CCT3	no	no	no	no	no	no	no	no
1:160293220-160302347	128.441	COPA	no	no	no	no	no	no	no	no
11:61205096-61205585	70.4862	SDHAF2	no	no	no	no	no	no	no	no
11:62406454-62407203	57.4332	GANAB	yes	yes	yes	yes	yes	yes	yes	yes
11:62606585-62607131	54.8226	WDR74	yes	yes	yes	yes	yes	yes	yes	yes
11:65661484-65664477	62.6544	FOSL1	yes	yes	yes	yes	yes	yes	yes	yes
1:165859440-165860559	57.4332	UCK2	no	no	no	no	no	no	no	no
11:66407170-66407594	176.215	RBM14-RBM4,RBM4	no	no	no	no	no	no	no	no
1:167921037-167944253	80.9285	DCAF6	yes	yes	yes	yes	yes	yes	yes	yes
1:167935866-167944253	244.352	DCAF6	yes	yes	yes	yes	yes	yes	yes	yes
11:68115314-68133170	54.8226	LRP5	yes	yes	yes	yes	yes	yes	yes	yes
11:68272612-68305359	49.6014	PPP6R3	yes	yes	yes	yes	yes	yes	yes	yes
1:169199955-169256646	35.2431	NME7	no	no	no	no	no	no	no	no
11:70200406-70202360	159.246	PPFIA1	yes	yes	yes	yes	yes	yes	yes	yes
11:72695132-72700142	78.318	FCHSD2	no	no	no	no	no	no	no	no
11:73418464-73429763	66.5703	RAB6A	yes	yes	yes	yes	yes	yes	yes	yes
1:1747194-1770677	83.5391	GNB1	no	no	no	no	no	no	no	no
1:176050287-176105683	72.0525	RFWD2	yes	yes	yes	yes	yes	yes	yes	yes
1:176085759-176105683	52.212	RFWD2	yes	yes	yes	yes	no	no	no	no
1:176118141-176153828	68.9199	RFWD2	no	no	no	no	no	no	no	no
1:176132004-176153828	46.9908	RFWD2	no	no	no	no	no	no	no	no
11:77090285-77091039	31.3272	PAK1	no	no	no	no	no	no	no	no
11:77330650-77336863	140.972	CLNS1A	no	no	no	no	no	no	no	no
11:77336007-77336863	106.513	CLNS1A	no	no	no	no	no	no	no	no
11:77830227-77832220	50.1235	ALG8	no	no	no	no	no	no	no	no
1:17907047-17914974	41.7696	ARHGEF10L	no	no	no	no	no	no	no	no
1:179100445-179102509	104.424	ABL2	yes	yes	yes	yes	yes	yes	yes	yes
1:179311248-179312770	35.2431	SOAT1	no	no	no	no	no	no	no	no
1:179972308-179975702	65.7871	CEP350	yes	yes	yes	yes	yes	yes	yes	yes
1:180366650-180382606	127.919	ACBD6	yes	no	no	no	no	no	no	no
1:180953812-180962561	315.882	STX6	yes	yes	yes	yes	yes	yes	yes	yes
1:180953812-180974599	83.5392	STX6	no	no	no	no	no	no	no	no
1:180971741-180974599	96.5922	STX6	yes	yes	yes	yes	yes	yes	yes	yes
11:85707868-85714494	96.5922	PICALM	no	no	no	no	no	no	no	no
11:85718584-85742653	156.636	PICALM	yes	yes	yes	yes	yes	yes	yes	yes
11:85733409-85742653	138.362	PICALM	no	no	no	no	no	no	no	no
11:86267594-86270865	130.53	ME3	yes	yes	yes	yes	yes	yes	yes	yes
11:86778735-86802437	137.84	TMEM135	yes	yes	yes	yes	yes	yes	yes	yes
1:193044949-193046180	39.159	TROVE2	no	no	no	no	no	no	no	no
1:193202122-193205486	58.7385	CDC73	yes	yes	yes	yes	yes	yes	yes	yes
11:93480462-93490631	62.6544	C11orf54	yes	yes	yes	no	no	no	no	no
11:9451220-9452550	156.636	IPO7	no	no	no	no	yes	yes	yes	yes
11:94554695-94564707	46.9908	AMOTL1	no	no	no	no	no	no	no	no
11:9735012-9754257	35.2431	SWAP70	no	no	no	no	no	no	no	no
1:200729966-200784772	90.8489	CAMSAP2	yes	yes	yes	yes	yes	yes	yes	yes
1:202385914-202398057	36.5484	PPP1R12B	yes	yes	yes	yes	yes	yes	yes	yes
1:204082042-204086835	52.212	SOX13	yes	yes	yes	no	yes	yes	yes	no
1:204437997-204439014	46.9908	PIK3C2B	no	no	no	no	yes	yes	yes	yes
1:205585605-205593019	344.599	ELK4	yes	yes	yes	yes	yes	yes	yes	yes
1:207930358-207933069	57.4332	CD46	no	no	no	no	no	no	no	no
12:100676720-100691953	160.552	SCYL2	yes	yes	yes	yes	yes	yes	yes	yes
12:102301963-102308010	31.3272	DRAM1	no	no	no	no	no	no	no	no
12:107236366-107237725	68.9198	RIC8B	yes	yes	yes	yes	no	no	no	no
1:21083658-21100103	86.1498	HP1BP3	no	no	no	no	no	no	no	no
1:21083658-21107033	46.9908	HP1BP3	no	no	no	no	no	no	no	no
12:109046047-109048186	490.793	CORO1C	no	no	no	no	yes	yes	yes	yes
1:21097422-21100103	93.9817	HP1BP3	no	no	no	no	no	no	no	no
12:111947352-111948386	44.3802	ATXN2	no	no	no	no	no	no	no	no
12:111990083-111993723	174.91	ATXN2	yes	yes	no	no	yes	yes	no	no
12:112757028-112757546	66.5703	HECTD4	no	no	no	no	no	no	no	no
12:1136913-1137738	227.122	ERC1	yes	yes	yes	yes	yes	yes	yes	yes
12:116534473-116549317	65.265	MED13L	yes	yes	yes	yes	yes	yes	yes	yes
12:116668237-116675510	301.524	MED13L	no	no	no	no	yes	yes	yes	yes
12:116668337-116675510	430.749	MED13L	yes	yes	yes	yes	yes	yes	yes	yes
12:116674625-116675510	140.972	MED13L	no	no	no	no	no	no	no	no
12:116675272-116675510	62.6544	MED13L	no	no	no	no	no	no	no	no
12:117423010-117426674	96.5923	FBXW8,LOC100506551	yes	yes	yes	yes	yes	yes	yes	yes
1:211952259-211966532	177.521	LPGAT1	yes	yes	yes	yes	yes	yes	yes	yes
12:120592773-120593523	281.945	GCN1,MIR4498	yes	yes	yes	yes	yes	yes	yes	yes
12:121220457-121222396	65.265	SPPL3	yes	yes	yes	yes	yes	yes	yes	yes
12:1213915-1225199	46.9908	ERC1	no	no	no	no	no	no	no	no
12:1213915-1250953	34.4599	ERC1	no	no	no	no	no	no	no	no
1:212218001-212220759	46.9908	DTL	no	no	no	no	no	no	no	no
12:122861935-122865105	104.424	CLIP1	no	no	no	no	no	no	no	no
12:12397195-12397589	135.751	LRP6	yes	yes	yes	yes	yes	yes	yes	yes
12:124071293-124074996	166.034	TMED2	no	no	no	no	no	no	no	no
1:213037066-213058738	62.6544	FLVCR1	yes	yes	yes	yes	yes	yes	yes	yes
1:213251037-213290752	67.8756	RPS6KC1	yes	yes	yes	yes	yes	yes	yes	yes
1:213290658-213303232	58.7385	RPS6KC1	yes	yes	yes	yes	yes	yes	no	no
12:133148873-133158852	60.0438	FBRSL1,MIR6763	yes	yes	yes	yes	yes	yes	yes	yes
12:133245396-133248908	40.7254	POLE	no	no	no	no	no	no	no	no
12:133310970-133312098	46.9908	ANKLE2	yes	yes	yes	yes	no	no	no	no
12:133324417-133331719	91.371	ANKLE2	no	no	no	no	yes	yes	yes	yes
12:133383762-133398897	86.1498	GOLGA3	yes	yes	yes	yes	yes	yes	yes	yes
1:21377358-21415706	250.618	EIF4G3	yes	yes	yes	no	yes	yes	yes	yes
1:21377358-21437876	78.3179	EIF4G3	yes	yes	yes	yes	yes	yes	yes	yes
1:21415630-21437876	86.1497	EIF4G3	yes	yes	yes	yes	yes	yes	yes	yes
1:214637972-214638300	41.7696	PTPN14	yes	yes	yes	yes	no	no	no	no
1:21599191-21616649	34.4599	ECE1	no	no	no	no	no	no	no	no
1:217783662-217787544	81.4507	GPATCH2	yes	yes	yes	yes	yes	yes	yes	yes
12:1863423-1863680	39.159	ADIPOR2	no	no	no	no	no	no	no	no
12:19615443-19626289	140.972	AEBP2	yes	yes	yes	yes	yes	yes	yes	yes
12:19615443-19653155	39.159	AEBP2	no	no	no	no	no	no	no	no
12:22796696-22826594	153.503	ETNK1	no	no	no	no	yes	yes	yes	yes
12:22811947-22826594	35.2431	ETNK1	no	no	no	no	no	no	no	no
1:222897433-222898897	37.5926	BROX	no	no	no	no	no	no	no	no
1:22404921-22413359	223.206	CDC42	yes	yes	yes	yes	yes	yes	yes	yes
1:224553580-224559125	31.3272	CNIH4	no	no	no	no	no	no	no	no
1:225140371-225155285	31.3272	DNAH14	no	no	no	no	no	no	no	no
1:225355640-225373127	52.212	DNAH14	yes	yes	yes	no	yes	yes	yes	no
1:225742607-225755116	46.9908	ENAH	no	no	no	no	no	no	no	no
12:27521194-27533337	46.9908	ARNTL2	no	no	no	no	no	no	no	no
12:27867712-27877119	86.1499	MRPS35	no	no	no	no	yes	yes	yes	yes
12:28378727-28412375	70.4861	CCDC91	no	no	no	no	no	no	no	no
12:28458581-28544344	169.689	CCDC91	yes	yes	yes	yes	yes	yes	yes	yes
1:230798886-230810870	57.4332	COG2	no	no	no	no	no	no	no	no
1:231090078-231097049	109.645	TTC13	no	no	no	no	no	no	no	no
1:231672958-231678357	134.707	TSNAX,TSNAX-DISC1	no	no	no	no	no	no	no	no
12:32751430-32764217	39.159	FGD4	no	no	no	no	no	no	no	no
1:233482187-233490757	83.5391	MLK4	no	no	no	no	no	no	no	no
1:23356961-23385660	78.318	KDM1A,MIR3115,MIR4419A	no	no	no	no	no	no	no	no
1:234586173-234608557	65.7871	TARBP1	no	no	no	no	no	no	no	no
1:234593412-234608557	33.9378	TARBP1	no	no	no	no	no	no	no	no
1:235600636-235602237	34.4599	TBCE	no	no	no	no	yes	yes	yes	no
1:235643369-235658138	86.1498	B3GALNT2	yes	yes	yes	yes	yes	yes	yes	yes
12:39223180-39242464	53.2562	CPNE8	no	no	no	no	no	no	no	no
12:40422102-40442012	114.866	SLC2A13	no	no	no	no	no	no	no	no
12:42604156-42604482	187.963	YAF2	yes	yes	yes	yes	yes	yes	yes	yes
12:42748962-42792796	104.424	PPHLN1	yes	yes	yes	no	yes	no	no	no
12:42768664-42792796	81.4508	PPHLN1	no	no	no	no	yes	yes	yes	yes
12:45725077-45751207	50.1235	ANO6	no	no	no	no	no	no	no	no
1:246021797-246093239	57.4332	SMYD3	no	no	no	no	no	no	no	no
1:246490502-246498776	146.193	SMYD3	no	no	no	no	no	no	no	no
12:46622935-46637097	310.139	SLC38A1	no	no	no	no	yes	yes	yes	yes
12:46633461-46637097	181.698	SLC38A1	no	no	no	no	no	no	no	no
1:246890193-246903603	80.9285	SCCPDH	yes	yes	yes	yes	yes	yes	yes	yes
1:246890193-246907427	53.2562	SCCPDH	yes	yes	yes	no	yes	yes	yes	no
1:246899276-246903603	34.4599	SCCPDH	no	no	no	no	no	no	no	no
1:247319707-247323115	802.758	ZNF124	yes	yes	no	no	yes	yes	yes	yes
1:247320301-247323115	266.281	ZNF124	yes	yes	yes	yes	yes	yes	yes	yes
1:247322307-247323115	410.386	ZNF124	yes	no	no	no	yes	no	no	no
12:49333437-49334971	52.212	ARF3	yes	no	no	no	yes	no	no	no
12:50385780-50386438	175.432	RACGAP1	no	no	no	no	yes	yes	yes	yes
12:50821544-50835426	72.0526	LARP4	no	no	no	no	no	no	no	no
12:51402258-51404549	59.5217	SLC11A2	no	no	no	no	no	no	no	no
12:56956200-56965639	177.521	RBMS2	yes	yes	no	no	yes	yes	no	no
12:57064058-57066849	43.0749	PTGES3	yes	yes	yes	yes	yes	yes	yes	yes
1:26584087-26586293	99.2028	CEP85	yes	yes	yes	yes	yes	yes	yes	yes
12:69644908-69656342	300.219	CPSF6	yes	yes	yes	yes	yes	yes	yes	yes
12:69983264-69985939	131.574	CCT2	no	no	no	no	no	no	no	no
12:69983264-69987393	130.53	CCT2	no	no	no	no	no	no	no	no
12:70193988-70195501	68.9199	RAB3IP	yes	yes	yes	yes	yes	yes	yes	yes
1:27056141-27059283	31.3272	ARID1A	no	no	no	no	no	no	no	no
12:70671911-70704797	73.0968	CNOT2	yes	yes	yes	yes	yes	yes	yes	yes
12:72020039-72022817	59.5217	ZFC3H1	yes	yes	yes	yes	yes	yes	yes	yes
1:27269150-27269556	115.911	NUDC	yes	yes	yes	yes	yes	yes	yes	yes
12:76461150-76468019	52.212	NAP1L1	no	no	no	no	no	no	no	no
1:28362054-28384605	31.3272	EYA3	no	no	no	no	no	no	no	no
1:28907071-28907741	59.5217	SNHG12,SNORA16A	no	no	no	no	yes	yes	yes	yes
1:29481207-29481422	175.432	SRSF4	no	no	no	no	no	no	no	no
12:98989210-98989439	86.1498	SLC25A3	no	no	no	no	yes	yes	yes	yes
13:100909848-100925600	83.5392	PCCA	yes	yes	yes	yes	yes	yes	yes	yes
13:100953713-100962162	60.0438	PCCA	no	no	no	no	no	no	no	no
13:111274562-111276626	75.7074	NAXD	no	no	no	no	no	no	no	no
13:111870025-111896641	60.0438	ARHGEF7	no	no	no	no	no	no	no	no
13:113158345-113181798	52.212	TUBGCP3	no	no	no	no	yes	yes	yes	yes
13:113845185-113854830	41.7696	PCID2	no	no	no	no	no	no	no	no
13:114128438-114138371	43.8581	DCUN1D2	no	no	no	no	no	no	no	no
1:31465236-31468067	308.05	PUM1	yes	yes	yes	no	yes	yes	yes	yes
1:31465236-31479949	34.4599	PUM1	no	no	no	no	no	no	no	no
1:31478699-31479949	46.9908	PUM1	yes	yes	yes	no	no	no	no	no
13:21305979-21306260	39.159	EEF1AKMT1	yes	yes	yes	no	yes	yes	yes	yes
13:21742126-21742538	107.035	SKA3	no	no	no	no	no	no	no	no
1:32381495-32385259	438.581	PTP4A2	yes	yes	yes	yes	yes	yes	yes	yes
13:28748408-28752072	73.0968	PAN3	yes	yes	yes	yes	yes	yes	yes	yes
13:30801548-30815223	54.8226	KATNAL1	yes	yes	yes	no	yes	yes	yes	no
13:33091993-33101669	193.184	N4BP2L2	yes	yes	yes	no	yes	yes	yes	yes
13:33306237-33309467	101.813	PDS5B	yes	yes	yes	yes	no	no	no	no
1:33760537-33760906	88.7603	ZNF362	yes	yes	yes	yes	yes	yes	yes	yes
13:42439871-42442613	70.4861	VWA8	yes	yes	yes	no	yes	yes	yes	yes
13:49712882-49720071	72.0526	FNDC3A	no	no	no	no	no	no	no	no
13:51501542-51523641	78.318	RNASEH2B	yes	yes	yes	yes	yes	yes	yes	yes
1:35846859-35854683	135.751	ZMYM4	yes	yes	yes	yes	yes	yes	yes	yes
1:35936463-35944813	36.5484	KIAA0319L	no	no	no	no	no	no	no	no
13:60407240-60413582	39.159	DIAPH3	no	no	no	no	no	no	no	no
13:61013821-61034674	52.212	TDRD3	yes	yes	yes	yes	yes	yes	yes	yes
13:61013821-61041513	208.848	TDRD3	yes	yes	yes	yes	yes	yes	yes	yes
13:76134888-76143643	59.5217	UCHL3	no	no	no	no	no	no	no	no
13:76287317-76335174	57.4332	LMO7	no	no	no	no	no	no	no	no
13:77791974-77818086	35.2431	MYCBP2	yes	yes	yes	yes	no	no	no	no
13:95813442-95822882	46.9908	ABCC4	no	no	no	no	yes	yes	yes	no
13:96375495-96377506	130.53	DNAJC3	no	no	no	no	no	no	no	no
13:96485180-96489456	109.645	UGGT2	no	no	no	no	no	no	no	no
13:96622365-96648389	59.5217	UGGT2	yes	yes	yes	yes	yes	yes	yes	yes
13:96636057-96651561	146.193	UGGT2	yes	yes	yes	yes	yes	yes	yes	yes
13:96637492-96648389	62.6544	UGGT2	no	no	no	no	no	no	no	no
13:98865473-98865667	200.494	FARP1	no	no	no	no	no	no	no	no
13:99890680-99896878	43.8581	UBAC2	no	no	no	no	no	no	no	no
1:40654726-40668286	52.212	RLF	no	no	no	no	no	no	no	no
14:102506572-102507010	73.0967	DYNC1H1	yes	yes	yes	yes	no	no	no	no
14:102661274-102676199	75.1852	WDR20	yes	yes	yes	yes	yes	yes	yes	yes
14:102792321-102805560	109.645	ZNF839	yes	yes	yes	yes	yes	yes	yes	yes
14:103296670-103369766	73.0967	TRAF3	yes	yes	yes	yes	yes	yes	yes	yes
14:103336521-103342862	49.6014	TRAF3	no	no	no	no	no	no	no	no
14:103470264-103478525	36.5484	CDC42BPB	no	no	no	no	no	no	no	no
14:104128452-104129264	101.813	KLC1	no	no	no	no	no	no	no	no
14:104245081-104263855	122.176	PPP1R13B	yes	yes	yes	yes	yes	yes	yes	yes
1:41536266-41541123	122.698	SCMH1	yes	yes	yes	yes	yes	yes	yes	yes
1:41578954-41582682	46.9908	SCMH1	yes	yes	yes	yes	yes	yes	yes	yes
1:41578954-41608784	80.9285	SCMH1	no	no	no	no	yes	yes	yes	yes
14:21698477-21702388	133.141	HNRNPC	yes	yes	yes	yes	yes	yes	yes	yes
14:23378691-23380612	182.742	RBM23	yes	yes	yes	yes	yes	yes	yes	yes
14:23395341-23396023	39.159	PRMT5	no	no	no	no	no	no	no	no
14:24735635-24737825	138.362	RABGGTA	yes	yes	yes	yes	yes	yes	yes	yes
1:42730785-42744343	96.5922	FOXJ3	no	no	no	no	yes	yes	yes	yes
1:42730785-42744455	90.0656	FOXJ3	yes	yes	yes	yes	yes	yes	yes	yes
14:35331249-35331528	112.778	BAZ1A	yes	yes	yes	no	yes	yes	yes	yes
14:39648294-39648666	78.3179	PNN	yes	yes	yes	yes	no	no	no	no
1:44773981-44804994	93.9815	ERI3	yes	yes	yes	yes	yes	yes	yes	yes
1:44804716-44804994	31.3272	ERI3	no	no	no	no	no	no	no	no
1:44877652-44878394	112.256	RNF220	yes	yes	yes	no	yes	yes	yes	yes
14:51107467-51111732	46.9908	SAV1	yes	yes	yes	no	yes	yes	yes	no
1:45223227-45223812	87.7162	KIF2C	yes	yes	yes	yes	yes	yes	yes	yes
1:46032240-46032692	125.309	AKR1A1	no	no	no	no	no	no	no	no
14:67736417-67770316	172.3	MPP5	no	no	no	no	yes	yes	yes	yes
14:67768105-67770316	75.7074	MPP5	no	no	no	no	no	no	no	no
14:70442431-70461197	68.9198	SMOC1	yes	yes	yes	yes	no	no	no	no
14:70459133-70490164	70.4862	SMOC1	no	no	no	no	no	no	no	no
14:73614502-73614802	90.8488	PSEN1	yes	yes	yes	no	no	no	no	no
14:73614502-73614814	70.4862	PSEN1	yes	yes	yes	no	no	no	no	no
14:75576387-75577074	75.7074	NEK9	no	no	no	no	yes	yes	yes	yes
14:76633005-76662315	68.9198	GPATCH2L	yes	yes	yes	yes	no	no	no	no
1:47745912-47748131	117.477	STIL	yes	yes	yes	yes	yes	yes	yes	yes
14:81209418-81244390	203.627	CEP128	yes	yes	yes	yes	yes	yes	yes	yes
14:96807858-96813678	107.035	ATG2B	yes	yes	yes	yes	yes	yes	yes	yes
14:97299803-97304154	43.0749	VRK1	no	no	no	no	no	no	no	no
14:99924615-99932150	892.826	SETD3	yes	yes	yes	yes	no	no	no	no
15:101775286-101775782	151.415	CHSY1	no	no	no	no	yes	yes	yes	yes
15:101906400-101910728	114.866	PCSK6	no	no	no	no	no	no	no	no
15:101929668-101970268	88.7604	PCSK6	yes	yes	yes	yes	yes	yes	yes	yes
15:101968096-101972305	159.247	PCSK6	yes	yes	yes	yes	yes	yes	yes	yes
1:51032748-51061888	88.7603	FAF1	no	no	no	no	no	no	no	no
1:51253671-51267349	46.9908	FAF1	yes	yes	yes	yes	yes	yes	yes	yes
1:51868106-51874004	37.5926	EPS15	no	no	no	no	no	no	no	no
15:25650607-25657118	520.032	UBE3A	yes	yes	yes	yes	yes	yes	yes	yes
1:52959282-52975384	260.016	ZCCHC11	yes	yes	yes	yes	yes	yes	yes	yes
15:30053341-30065560	39.159	TJP1	no	no	no	no	no	no	no	no
15:41036244-41037457	65.7871	RMDN3	yes	yes	yes	no	no	no	no	no
15:41361767-41362745	50.9067	INO80	no	no	no	no	no	no	no	no
15:41377566-41379880	52.212	INO80	no	no	no	no	no	no	no	no
15:41648236-41668026	93.9815	NUSAP1	no	no	no	no	no	no	no	no
15:41648236-41669502	156.636	NUSAP1	no	no	no	no	no	no	no	no
15:41667909-41669502	88.7604	NUSAP1	no	no	no	no	no	no	no	no
15:41961025-41962156	485.571	MGA	yes	yes	yes	yes	yes	yes	yes	yes
15:41988272-42005694	31.3272	MGA	no	no	no	no	no	no	no	no
15:43120125-43132631	46.9908	TTBK2	no	no	no	no	no	no	no	no
15:48888479-48905289	46.9908	FBN1	no	no	no	no	no	no	no	no
15:50592985-50601995	31.3272	GABPB1	yes	no	no	no	yes	no	no	no
15:57383986-57387361	58.7385	TCF12	yes	yes	yes	yes	no	no	no	no
15:59204761-59209198	313.272	SLTM	yes	yes	yes	yes	yes	yes	yes	yes
15:59323002-59323901	31.3272	RNF111	no	no	no	no	no	no	no	no
15:62299506-62306191	50.1235	VPS13C	yes	yes	yes	yes	yes	yes	yes	yes
15:63821212-63829355	86.1497	USP3	yes	yes	yes	yes	yes	yes	yes	no
15:63824845-63829355	37.5926	USP3	no	no	no	no	no	no	no	no
15:66727364-66729230	84.5834	MAP2K1	no	no	no	no	no	no	no	no
15:67524151-67529158	232.343	AAGAB	yes	yes	yes	yes	yes	yes	yes	yes
15:73052747-73067438	80.9286	ADPGK	no	no	no	no	yes	yes	yes	no
15:74963795-74967483	46.9908	EDC3	no	no	no	no	no	no	no	no
15:75215988-75219228	40.7254	COX5A	no	no	no	no	no	no	no	no
15:76566752-76588078	146.194	ETFA	no	no	no	no	no	no	no	no
15:76580186-76585041	31.3272	ETFA	no	no	no	no	no	no	no	no
15:76584771-76588078	117.477	ETFA	no	no	no	no	no	no	no	no
15:80412669-80415142	213.025	ZFAND6	yes	yes	yes	yes	yes	yes	yes	yes
15:83819966-83832827	37.5926	HDGFRP3	no	no	no	no	no	no	no	no
15:85223943-85234875	50.1235	SEC11A	no	no	no	no	no	no	no	no
15:85607600-85610435	70.4862	PDE8A	no	no	no	no	no	no	no	no
15:85657103-85664245	112.256	PDE8A	yes	yes	yes	yes	yes	yes	yes	yes
15:89656955-89659752	46.9908	ABHD2	no	no	no	no	no	no	no	no
1:58971731-59004982	62.6544	OMA1	no	no	no	no	no	no	no	no
15:90414706-90432372	93.9816	AP3S2,C15orf38-AP3S2,MIR5009	yes	yes	yes	yes	no	no	no	no
15:90982563-90986710	60.0438	IQGAP1	no	no	no	no	no	no	no	no
15:91524113-91525211	73.0968	PRC1,PRC1-AS1	no	no	no	no	no	no	no	no
1:59180503-59184420	83.5392		yes	yes	yes	yes	yes	yes	yes	yes
15:92459222-92459688	180.132	SLCO3A1	yes	yes	yes	yes	yes	yes	yes	yes
15:94841429-94841959	68.9198	MCTP2	yes	yes	yes	yes	yes	yes	yes	yes
15:94983404-95001475	40.7254	MCTP2	yes	yes	yes	yes	yes	yes	yes	yes
15:99250790-99251336	556.058	IGF1R	yes	yes	yes	yes	yes	yes	yes	yes
1:6021853-6046387	41.7696	NPHP4	yes	yes	yes	yes	yes	yes	yes	yes
16:11988810-11991892	90.0657	GSPT1	no	no	no	no	no	no	no	no
16:1416018-1421612	36.5484	UNKL	no	no	no	no	no	no	no	no
16:21973780-21987564	34.4599	UQCRC2	no	no	no	no	no	no	no	no
16:23113639-23119504	62.6544	USP31	yes	yes	yes	yes	yes	yes	yes	yes
16:24762046-24769681	57.4332	TNRC6A	no	no	no	no	no	no	no	no
16:2607703-2616454	125.309	PDPK1	yes	yes	yes	yes	yes	yes	yes	yes
16:28112778-28113266	35.2431	XPO6	no	no	no	no	no	no	no	no
1:62907158-62907970	65.265	USP1	yes	yes	yes	no	no	no	no	no
16:354303-364683	133.141	AXIN1	yes	yes	yes	yes	yes	yes	yes	yes
16:3900297-3901010	109.645	CREBBP	yes	yes	yes	yes	yes	yes	yes	yes
16:396147-397106	80.9285	AXIN1	yes	yes	yes	no	yes	yes	yes	yes
16:4029116-4033441	93.9816	ADCY9	yes	yes	yes	yes	yes	yes	yes	yes
16:4382215-4383520	72.0525	GLIS2	yes	yes	yes	yes	yes	yes	yes	yes
16:4516153-4519466	104.424	NMRAL1	no	no	no	no	no	no	no	no
16:4700365-4707364	41.7696	MGRN1	no	no	no	no	no	no	no	no
16:47143393-47165936	84.5834	NETO2	yes	yes	yes	yes	yes	yes	yes	yes
16:47531309-47549512	208.848	PHKB	yes	yes	yes	yes	yes	yes	yes	yes
16:47531309-47581459	35.2431	PHKB	yes	yes	yes	yes	yes	yes	yes	yes
1:65243305-65255197	86.1498	RAVER2	yes	yes	yes	yes	yes	yes	yes	yes
1:65830317-65831879	122.698	DNAJC6	yes	yes	yes	yes	yes	yes	yes	yes
16:68300495-68300624	144.889	SLC7A6	yes	yes	yes	yes	yes	yes	yes	yes
16:68300495-68309152	143.583	SLC7A6	no	no	no	no	no	no	no	no
16:69279504-69304188	31.3272	SNTB2	no	no	no	no	no	no	no	no
16:70598967-70601439	68.9198	SF3B3	no	no	no	no	no	no	no	no
16:72845475-72845937	59.5217	ZFHX3	yes	yes	yes	yes	yes	yes	yes	yes
16:72984367-72994093	107.035	ZFHX3	yes	yes	yes	yes	yes	yes	yes	yes
16:80718434-80719026	527.341	CDYL2	yes	yes	yes	yes	yes	yes	yes	yes
16:84773914-84779279	131.574	USP10	yes	yes	yes	yes	yes	yes	yes	yes
16:85667519-85667738	325.803	GSE1	yes	yes	yes	yes	yes	yes	yes	yes
1:6867042-6885270	57.4332	CAMTA1	yes	yes	yes	yes	yes	yes	yes	yes
16:88008653-88017865	109.645	BANP	yes	yes	yes	yes	yes	yes	yes	yes
16:88061088-88071617	168.384	BANP	yes	yes	yes	yes	yes	yes	yes	yes
16:89164998-89169167	130.53	ACSF3	yes	yes	yes	no	yes	yes	yes	no
16:89371613-89383483	91.3709	ANKRD11	yes	yes	yes	yes	yes	yes	yes	yes
16:89484691-89497734	112.778	ANKRD11,LOC101927817	yes	yes	yes	yes	yes	yes	yes	yes
16:89958600-89962491	50.9067	TCF25	no	no	no	no	no	no	no	no
16:89961445-89967202	122.698	TCF25	yes	yes	yes	yes	yes	yes	yes	yes
1:70758070-70781249	93.9817	ANKRD13C	no	no	no	no	yes	yes	yes	yes
17:11958205-11999011	73.0968	MAP2K4,MIR744	yes	yes	yes	yes	yes	yes	yes	yes
17:1437392-1461853	107.035	PITPNA	yes	yes	yes	yes	no	no	no	no
17:1746096-1747980	167.078	RPA1	yes	yes	yes	yes	yes	yes	yes	yes
17:1746096-1756483	378.537	RPA1	yes	yes	yes	yes	yes	yes	yes	yes
17:20149238-20163607	90.8489	SPECC1	yes	yes	yes	yes	yes	yes	yes	yes
17:2297336-2298748	52.212	MNT	yes	yes	yes	yes	yes	yes	yes	yes
17:28011580-28030080	75.7073	SSH2	yes	yes	yes	yes	yes	yes	yes	yes
17:29483000-29497015	65.265	NF1	no	no	no	no	no	no	no	no
17:29483000-29509683	86.1498	NF1	yes	yes	yes	yes	yes	yes	yes	yes
17:30267304-30293215	46.9908	SUZ12	no	no	no	no	yes	yes	yes	yes
17:34864900-34867294	36.5484	MYO19	no	no	no	no	no	no	no	no
17:35310185-35311207	43.0749	AATF	no	no	no	no	yes	yes	yes	yes
17:36517593-36523933	70.4862	SOCS7	no	no	no	no	no	no	no	no
17:36517593-36533668	70.4862	SOCS7	yes	yes	yes	yes	yes	yes	yes	yes
17:37864573-37866734	36.5484	ERBB2	no	no	no	no	no	no	no	no
17:38638380-38638668	81.4506	TNS4	yes	yes	yes	no	yes	yes	yes	yes
17:40989665-40991397	31.3272	PSME3	no	no	no	no	no	no	no	no
17:40990747-40991397	83.5392	PSME3	yes	no	no	no	no	no	no	no
17:4186092-4200109	93.9815	UBE2G1	no	no	no	no	no	no	no	no
17:4186092-4210418	93.9817	UBE2G1	no	no	no	no	no	no	no	no
17:42161922-42165064	31.3272	HDAC5	no	no	no	no	no	no	no	no
17:43552465-43553092	46.9908	MIR4315-1,MIR4315-2,PLEKHM1	yes	yes	yes	yes	yes	yes	yes	no
17:44143902-44172067	68.9198	KANSL1	yes	yes	yes	yes	yes	yes	yes	yes
17:44159806-44172067	75.1853	KANSL1	yes	yes	yes	yes	yes	yes	yes	yes
17:44248220-44249598	101.813	KANSL1	yes	yes	yes	yes	yes	yes	yes	yes
17:45695715-45696530	49.6014	NPEPPS	yes	yes	yes	yes	yes	yes	yes	yes
17:45740454-45745776	52.212	KPNB1	no	no	no	no	no	no	no	no
17:45741524-45745776	36.5484	KPNB1	no	no	no	no	no	no	no	no
17:47118739-47119739	36.5484	IGF2BP1	no	no	no	no	no	no	no	no
17:47388673-47389404	137.839	ZNF652	no	no	no	no	no	no	no	no
17:47388673-47390207	75.1852	ZNF652	yes	yes	yes	no	yes	yes	yes	no
17:49340634-49346265	109.645	UTP18	no	no	no	no	no	no	no	no
17:5364258-5365866	44.3802	DHX33	yes	yes	yes	yes	yes	yes	yes	yes
17:56081011-56082402	62.6544	SRSF1	no	no	no	no	no	no	no	no
17:57274904-57275150	62.6545	PRR11	no	no	no	no	no	no	no	no
17:57808781-57816308	281.945	VMP1	no	no	no	no	no	no	no	no
17:57842331-57851246	53.2562	VMP1	no	no	no	no	no	no	no	no
17:59924461-59934592	49.6014	BRIP1	no	no	no	no	yes	yes	yes	yes
17:59996760-60002460	81.4507	INTS2	yes	yes	yes	yes	yes	yes	yes	yes
17:62248459-62265775	68.9198	TEX2	yes	yes	yes	yes	yes	yes	yes	no
17:62289933-62291602	49.6014	TEX2	yes	yes	yes	yes	no	no	no	no
17:67270099-67280213	36.5484	ABCA5	no	no	no	no	no	no	no	no
17:7402357-7402810	68.9198	POLR2A	yes	yes	yes	yes	no	no	no	no
17:74283272-74301022	87.7161	QRICH2	yes	yes	yes	yes	yes	yes	yes	yes
17:75398140-75398785	130.53	2019-09-09	yes	yes	yes	no	no	no	no	no
17:77073511-77073946	109.645	ENGASE	yes	yes	yes	yes	yes	yes	yes	no
17:77073511-77077155	46.9908	ENGASE	no	no	no	no	no	no	no	no
17:79580343-79596831	35.2431	NPLOC4	no	no	no	no	no	no	no	no
17:79813017-79813462	57.4332	P4HB	no	no	no	no	no	no	no	no
17:80417867-80430574	31.3272	NARF	no	no	no	no	no	no	no	no
17:80521229-80526077	297.608	FOXK2	yes	yes	yes	yes	yes	yes	yes	yes
17:80721840-80739597	43.0749	TBCD	no	no	no	no	no	no	no	no
17:80828099-80861354	35.2431	TBCD	no	no	no	no	no	no	no	no
17:80828099-80869665	43.0749	TBCD	yes	yes	yes	yes	yes	yes	yes	yes
17:80842020-80858607	52.212	TBCD	yes	yes	yes	yes	yes	yes	yes	yes
17:80842020-80861354	50.1235	TBCD	no	no	no	no	no	no	no	no
17:80842020-80869665	68.9198	TBCD	yes	yes	yes	yes	yes	yes	yes	yes
17:80858526-80869665	112.256	TBCD	yes	yes	yes	yes	yes	yes	yes	yes
17:80914570-80923622	46.9908	B3GNTL1	no	no	no	no	no	no	no	no
1:78098799-78107340	31.3272	ZZZ3	no	no	no	no	no	no	no	no
17:80992910-81006661	31.3272	B3GNTL1	no	no	no	no	no	no	no	no
17:81006346-81006661	75.7074	B3GNTL1	yes	yes	yes	no	yes	yes	yes	yes
1:78267015-78280916	83.5391	MIGA1	yes	yes	yes	yes	yes	yes	yes	yes
1:7837219-7838229	194.228	VAMP3	no	no	no	no	no	no	no	no
18:12999419-13001581	36.5484	CEP192	no	no	no	no	no	no	no	no
18:12999419-13019205	203.627	CEP192	no	no	no	no	yes	yes	yes	yes
18:13048857-13059311	78.318	CEP192	no	no	no	no	yes	yes	yes	yes
18:13681603-13682104	62.6544	FAM210A	yes	yes	yes	yes	yes	yes	yes	yes
18:18945987-18983955	101.813	GREB1L	yes	yes	yes	yes	yes	yes	yes	yes
18:19345732-19359646	410.386	MIB1	yes	yes	yes	yes	yes	yes	yes	yes
18:19345732-19399607	65.7871	MIB1	yes	yes	yes	yes	yes	yes	yes	yes
18:196636-199316	54.8226	USP14	no	no	no	no	no	no	no	no
18:21644103-21649235	67.8756	TTC39C	no	no	no	no	no	no	no	no
18:21644103-21663045	127.919	TTC39C	yes	yes	yes	yes	yes	yes	yes	yes
18:21946855-21957499	75.7074	OSBPL1A	yes	yes	yes	yes	yes	yes	yes	yes
18:29691716-29693823	889.692	RNF138	yes	yes	yes	yes	yes	yes	yes	yes
18:44470542-44483598	54.8226	PIAS2	yes	yes	yes	yes	yes	yes	yes	yes
18:45391429-45396935	36.5484	SMAD2	no	no	no	no	no	no	no	no
18:45391429-45423180	274.113	SMAD2	yes	yes	yes	yes	yes	yes	yes	yes
18:46858233-46906128	60.0438	DYM	yes	yes	yes	yes	no	no	no	no
18:55833019-55919286	46.9908	NEDD4L	no	no	no	no	no	no	no	no
18:56601664-56621031	105.729	ZNF532	yes	yes	yes	yes	yes	yes	yes	yes
1:85816097-85824530	36.5484	DDAH1	no	no	no	no	no	no	no	no
18:60206913-60217693	83.5391	ZCCHC2	no	no	no	no	no	no	no	no
18:74561481-74563895	112.256	ZNF236	yes	yes	yes	no	yes	yes	yes	no
18:74561481-74593468	67.8756	ZNF236	yes	yes	yes	yes	yes	yes	yes	yes
18:76886266-76914555	59.5217	ATP9B	yes	yes	yes	yes	yes	yes	yes	yes
18:76886266-76967012	37.5926	ATP9B	no	no	no	no	no	no	no	no
18:76953182-76974038	60.0438	ATP9B	yes	yes	yes	yes	yes	yes	yes	yes
18:8076452-8088849	40.7254	PTPRM	no	no	no	no	no	no	no	no
18:8076452-8114825	31.3272	PTPRM	no	no	no	no	no	no	no	no
18:8076452-8143777	46.9908	PTPRM	yes	yes	yes	yes	yes	yes	yes	yes
18:8718421-8720494	120.088	MTCL1	yes	yes	yes	yes	yes	yes	yes	yes
18:9524591-9525849	73.0968	RALBP1	yes	yes	yes	no	yes	yes	yes	no
18:9583114-9595100	75.1853	PPP4R1	no	no	no	no	no	no	no	no
18:9583114-9595151	130.53	PPP4R1	yes	yes	yes	yes	yes	yes	yes	yes
18:9931806-9937063	169.167	VAPA	no	no	no	no	no	no	no	no
19:1032390-1032695	58.7385	CNN2	yes	yes	yes	no	no	no	no	no
19:11223953-11224438	39.159	LDLR,MIR6886	yes	yes	yes	yes	yes	yes	yes	yes
19:11230767-11231198	59.5217	LDLR	yes	yes	yes	yes	no	no	no	no
19:1147307-1154401	44.3802	SBNO2	yes	no	no	no	yes	no	no	no
19:11623870-11625036	34.4599	ECSIT	no	no	no	no	no	no	no	no
19:13039155-13039661	109.645	FARSA	yes	yes	yes	yes	yes	yes	yes	yes
19:16952578-16965072	35.2431	SIN3B	no	no	no	no	no	no	no	no
19:17212469-17213367	130.53	MYO9B	yes	yes	yes	yes	yes	yes	yes	yes
19:17267718-17270294	31.3272	MYO9B	no	no	no	no	no	no	no	no
19:17387303-17387718	90.8489	BABAM1	yes	yes	yes	yes	no	no	no	no
19:18285849-18286507	67.8756	IFI30	no	no	no	no	no	no	no	no
19:18648410-18649246	93.9816	FKBP8	no	no	no	no	no	no	no	no
19:18684102-18684558	36.5484	UBA52	no	no	no	no	no	no	no	no
19:21216261-21216990	52.212	ZNF430	yes	yes	yes	yes	yes	yes	yes	yes
19:2137009-2138713	36.5484	AP3D1	no	no	no	no	no	no	no	no
1:92798947-92846430	140.972	RPAP2	yes	yes	yes	yes	yes	yes	yes	yes
19:30462099-30477324	109.645	URI1	no	no	no	no	yes	yes	yes	no
19:30476129-30477324	187.963	URI1	yes	yes	yes	yes	yes	yes	yes	yes
1:93070863-93073284	75.7074	EVI5	yes	yes	no	no	yes	yes	no	no
19:311844-313643	31.3272	MIER2	no	no	no	no	no	no	no	no
19:32843734-32851524	36.5484	ZNF507	yes	yes	yes	yes	yes	yes	yes	yes
19:3425103-3435205	54.8226	NFIC	yes	yes	yes	yes	yes	yes	yes	yes
19:34921480-34925873	122.176	UBA2	no	no	no	no	no	no	no	no
19:34921480-34929671	87.716	UBA2	no	no	no	no	no	no	no	no
19:34922765-34929671	65.7871	UBA2	yes	yes	yes	yes	yes	yes	yes	yes
19:3660963-3661999	127.92	PIP5K1C	yes	yes	yes	yes	yes	yes	yes	yes
19:38631823-38633350	75.1852	SIPA1L3	yes	yes	yes	yes	yes	yes	yes	no
19:41089303-41089623	54.8226	SHKBP1	yes	yes	yes	yes	yes	yes	yes	yes
19:41242890-41243674	52.212	ITPKC	yes	yes	yes	yes	yes	yes	yes	yes
19:45901262-45901597	65.265	PPP1R13L	yes	yes	yes	no	yes	yes	yes	yes
19:47865732-47865950	56.389	DHX34	yes	yes	yes	no	yes	yes	yes	yes
1:94953097-94956803	53.2562	ABCD3	no	no	no	no	no	no	no	no
19:5039846-5041262	73.0968	KDM4B	no	no	no	no	no	no	no	no
19:5604593-5604947	174.91	SAFB2	yes	yes	yes	yes	yes	yes	yes	yes
1:95609446-95616975	50.1235	TMEM56,TMEM56-RWDD3	yes	yes	yes	yes	yes	yes	yes	yes
19:6230580-6270770	206.237	MLLT1	yes	yes	yes	yes	yes	yes	yes	yes
1:97235258-97250810	31.3272	PTBP2	yes	yes	yes	yes	yes	yes	yes	yes
1:9991948-9994918	72.0525	LZIC	no	no	no	no	no	no	no	no
20:10536878-10541468	60.0438	SLX4IP	yes	yes	yes	yes	yes	yes	yes	yes
20:16506736-16509085	70.4862	KIF16B	yes	yes	yes	yes	yes	yes	yes	yes
20:17928129-17937681	58.7385	SNX5	yes	yes	yes	yes	no	no	no	no
20:17933230-17934761	46.9908	SNX5	yes	yes	yes	yes	yes	yes	yes	yes
20:23370582-23383709	122.698	NAPB	yes	yes	yes	yes	yes	yes	yes	yes
20:2928627-2945848	31.3272	PTPRA	no	no	no	no	no	no	no	no
20:30954186-30956926	1965.78	ASXL1	yes	yes	yes	yes	yes	yes	yes	yes
20:30954186-30959677	181.698	ASXL1	yes	yes	yes	yes	yes	yes	yes	yes
20:32207322-32211102	70.4861	CBFA2T2	yes	yes	yes	no	yes	yes	yes	no
20:33315062-33324562	53.2562	NCOA6	yes	yes	yes	yes	no	no	no	no
20:33711692-33714178	35.2431	EDEM2	no	no	no	no	no	no	no	no
20:34241449-34246936	58.7385	CPNE1,RBM12	no	no	no	no	no	no	no	no
20:34300940-34313077	56.389	RBM39	no	no	no	no	no	no	no	no
20:34302106-34313077	213.025	RBM39	yes	yes	yes	yes	yes	yes	yes	yes
20:34304661-34313077	156.636	RBM39	yes	yes	yes	yes	yes	yes	yes	yes
20:34309661-34320057	106.512	RBM39	no	no	no	no	no	no	no	no
20:34317233-34320057	341.467	RBM39	yes	yes	yes	yes	yes	yes	yes	yes
20:35315894-35317187	31.3272	NDRG3	no	no	no	no	no	no	no	no
20:35832287-35838568	46.9908	RPN2	no	no	no	no	no	no	no	no
20:36685933-36694658	187.963	RPRD1B	yes	yes	yes	yes	yes	yes	yes	yes
20:36694204-36694658	62.6544	RPRD1B	no	no	no	no	no	no	no	no
20:37612341-37623523	112.256	DHX35	no	no	no	no	yes	yes	yes	yes
20:39721111-39729993	86.1497	PLCG1-AS1,TOP1	yes	yes	yes	yes	yes	yes	yes	yes
20:42331129-42333998	34.4599	MYBL2	no	no	no	no	no	no	no	no
20:44444179-44444552	57.4332	UBE2C	no	no	no	no	no	no	no	no
20:47685251-47686834	31.3272	CSE1L	no	no	no	no	no	no	no	no
20:50290691-50307358	50.9067	ATP9A	no	no	no	no	no	no	no	no
20:50342357-50346517	39.159	ATP9A	no	no	no	no	no	no	no	no
20:54956488-54959380	125.309	AURKA	yes	yes	yes	yes	yes	yes	yes	yes
20:54956488-54961589	81.4506	AURKA	no	no	no	no	no	no	no	no
20:56846418-56847931	106.513	PPP4R1L	yes	yes	yes	yes	yes	yes	yes	yes
20:57014000-57016139	271.503	VAPB	yes	yes	yes	yes	yes	yes	yes	yes
20:57242545-57248767	34.4599	STX16,STX16-NPEPL1	no	no	no	no	no	no	no	no
20:61484074-61491660	66.5703	TCFL5	yes	yes	yes	yes	yes	yes	yes	yes
20:61485367-61488990	41.7696	TCFL5	yes	yes	yes	yes	no	no	no	no
20:61485367-61491660	328.936	TCFL5	yes	yes	yes	yes	yes	yes	yes	yes
20:61488746-61490878	50.1235	TCFL5	yes	yes	yes	yes	no	no	no	no
20:62407030-62422143	796.233	ZBTB46	yes	yes	yes	yes	yes	yes	yes	yes
20:62421173-62422143	114.866	ZBTB46	no	no	no	no	no	no	no	no
20:62559687-62562375	156.636	DNAJC5	yes	yes	yes	yes	yes	yes	yes	yes
2:100065797-100081447	60.0438	REV1	yes	yes	yes	yes	no	no	no	no
2:100078957-100081447	381.148	REV1	yes	yes	yes	yes	yes	yes	yes	yes
2:101521194-101554304	75.1852	NPAS2	yes	yes	yes	yes	yes	yes	yes	yes
2:106739425-106782539	58.7385	UXS1	no	no	no	no	no	no	no	no
2:106761645-106782539	84.5834	UXS1	yes	yes	yes	no	yes	yes	yes	no
2:10740978-10747437	35.2431	NOL10	no	no	no	no	no	no	no	no
2:109388156-109389502	60.0438	RANBP2	no	no	no	no	no	no	no	no
2:109455640-109473426	31.3272	CCDC138	no	no	no	no	no	no	no	no
2:109463193-109473426	75.7073	CCDC138	no	no	no	no	no	no	no	no
2:110321942-110350696	66.5703	2019-09-10	yes	yes	yes	yes	yes	yes	yes	yes
2:110342702-110350696	90.8489	2019-09-10	yes	yes	yes	yes	no	no	no	no
2:113258782-113260758	82.2339	TTL	no	no	no	no	no	no	no	no
2:11426664-11427862	50.1235	ROCK2	no	no	no	no	no	no	no	no
2:11426664-11428575	101.813	ROCK2	yes	yes	yes	yes	yes	yes	yes	yes
21:16386664-16415895	128.442	NRIP1	yes	yes	yes	yes	yes	yes	yes	yes
21:17135209-17138460	843.224	USP25	yes	yes	yes	yes	yes	yes	yes	yes
21:17135209-17150346	41.7696	USP25	no	no	no	no	no	no	no	no
2:120830753-120836157	78.3179	EPB41L5	no	no	no	no	no	no	no	no
2:120885263-120903865	65.265	EPB41L5	yes	yes	yes	yes	yes	yes	yes	yes
2:120885263-120932576	74.4021	EPB41L5	no	no	no	no	no	no	no	no
2:120885263-120932580	86.1498	EPB41L5	yes	yes	yes	yes	yes	yes	yes	yes
2:121676368-121685042	31.3272	GLI2	yes	yes	yes	yes	yes	yes	yes	yes
2:122260742-122287901	114.866	CLASP1	yes	yes	yes	yes	yes	yes	yes	yes
2:122363276-122363756	211.459	CLASP1	yes	yes	yes	yes	yes	yes	yes	yes
2:122514815-122519100	67.8756	TSN	no	no	no	no	no	no	no	no
2:122514815-122520660	46.9908	TSN	no	no	no	no	no	no	no	no
21:30677524-30702014	41.7696	BACH1	yes	no	no	no	yes	yes	yes	yes
21:30693541-30693835	31.3272	BACH1	no	no	no	no	no	no	no	no
21:30693541-30702014	349.82	BACH1	yes	yes	yes	yes	yes	yes	yes	yes
21:34793786-34805178	31.3272	IFNGR2,TMEM50B	no	no	no	no	no	no	no	no
21:35475133-35497780	106.513	MRPS6,SLC5A3	no	no	no	no	no	no	no	no
2:135848567-135851263	60.0438	RAB3GAP1	no	no	no	no	no	no	no	no
21:37711076-37717005	93.9815	MORC3	no	no	no	no	no	no	no	no
21:38792600-38794168	195.795	DYRK1A	yes	yes	yes	yes	yes	yes	yes	yes
21:38792600-38802702	246.702	DYRK1A	yes	yes	yes	yes	yes	yes	yes	yes
21:38792600-38828610	46.9908	DYRK1A	yes	yes	yes	yes	yes	yes	yes	yes
21:38792600-38845182	287.166	DYRK1A	yes	yes	yes	yes	yes	yes	yes	yes
21:40578033-40584633	109.645	BRWD1	yes	yes	yes	yes	yes	yes	yes	yes
21:40600425-40601362	91.3709	BRWD1	no	no	no	no	no	no	no	no
21:40619626-40630598	68.9198	BRWD1	yes	yes	yes	yes	yes	yes	yes	yes
21:42598192-42617990	50.1235	BACE2	no	no	no	no	yes	yes	yes	yes
21:42598192-42629253	349.821	BACE2	yes	yes	yes	yes	yes	yes	yes	yes
21:42609439-42622828	31.3272	BACE2	no	no	no	no	no	no	no	no
21:42609439-42629253	185.353	BACE2	no	no	no	no	no	no	no	no
2:144966169-144969146	41.7696	GTDC1	yes	yes	yes	no	yes	yes	yes	no
21:45153949-45163688	35.2431	PDXK	no	no	no	no	no	no	no	no
21:46536847-46554747	39.159	ADARB1	no	no	no	no	no	no	no	no
21:46538478-46548488	90.8488	ADARB1	yes	yes	no	no	yes	yes	no	no
21:46538478-46554747	144.888	ADARB1	yes	yes	no	no	no	no	no	no
21:46548316-46554747	992.028	ADARB1	yes	yes	yes	no	no	no	no	no
21:46548316-46564616	57.4332	ADARB1	yes	yes	yes	yes	yes	yes	yes	yes
2:148653869-148657467	65.7871	ACVR2A	yes	yes	yes	yes	yes	yes	yes	yes
2:148730307-148733544	54.8226	ORC4	yes	yes	yes	yes	yes	yes	yes	yes
2:15629017-15651474	57.4332	NBAS	no	no	no	no	no	no	no	no
2:15691616-15698758	115.911	NBAS	yes	yes	yes	yes	yes	yes	yes	yes
2:162223988-162251714	54.8226	PSMD14	no	no	no	no	no	no	no	no
2:169018296-169038600	88.7603	STK39	no	no	no	no	no	no	no	no
2:171884848-171902872	54.8226	TLK1	yes	yes	yes	yes	yes	yes	yes	yes
2:172782046-172809519	190.574	HAT1	yes	yes	yes	yes	yes	yes	yes	yes
2:172782046-172823470	53.2562	HAT1	no	no	no	no	no	no	no	no
2:174223439-174224219	31.3272	CDCA7	no	no	no	no	no	no	no	no
2:177161587-177193640	56.389	MTX2	no	no	no	no	no	no	no	no
2:177161587-177202305	67.8756	MTX2	no	no	no	no	no	no	no	no
2:178096616-178098999	41.7696	NFE2L2	no	no	no	no	no	no	no	no
2:179400458-179407088	36.5484	MIR548N,TTN,TTN-AS1	yes	yes	yes	yes	yes	yes	yes	yes
2:190656515-190682906	99.2028	PMS1	yes	yes	yes	yes	yes	yes	yes	yes
2:191520702-191537878	46.9908	NAB1	yes	yes	yes	yes	no	no	no	no
2:191523883-191537878	363.395	NAB1	yes	yes	yes	yes	yes	yes	yes	yes
2:191765289-191789319	83.5392	GLS	no	no	no	no	no	no	no	no
2:200233327-200298237	86.1498	SATB2	yes	yes	yes	yes	yes	yes	yes	yes
2:20478343-20527139	78.318	PUM2	yes	yes	yes	yes	yes	yes	yes	yes
2:207144263-207162097	167.078	ZDBF2	yes	yes	yes	yes	yes	yes	yes	yes
2:211421442-211477017	31.3272	CPS1	no	no	no	no	no	no	no	no
2:211421442-211481265	62.6544	CPS1	no	no	no	no	no	no	no	no
2:215632205-215646233	147.238	BARD1	yes	yes	yes	yes	yes	yes	yes	yes
2:215632205-215661841	53.2562	BARD1	no	no	no	no	no	no	no	no
22:21288066-21288532	253.228	CRKL	no	no	no	no	no	no	no	no
22:22142545-22160234	41.7696	MAPK1	no	no	no	no	no	no	no	no
22:22160138-22162135	59.5216	MAPK1	no	no	no	no	no	no	no	no
2:225400244-225422573	112.256	CUL3	no	no	no	no	yes	yes	yes	yes
22:25771779-25777545	213.025	LRP5L	yes	yes	yes	yes	yes	yes	yes	yes
22:26853824-26854543	73.0968	HPS4	yes	yes	yes	no	yes	yes	yes	no
22:28290542-28310335	90.8489	PITPNB	no	no	no	no	no	no	no	no
22:28692185-28693840	368.095	TTC28	yes	yes	yes	no	yes	yes	yes	no
22:28910744-28915308	156.636	TTC28	yes	yes	yes	yes	yes	yes	yes	yes
2:230723487-230744844	41.7696	TRIP12	no	no	no	no	no	no	no	no
2:234296902-234299129	150.371	DGKD	no	no	no	no	no	no	no	no
2:236706402-236715975	56.389	AGAP1	yes	yes	yes	yes	yes	yes	yes	yes
22:36914809-36915584	70.4862	EIF3D	no	no	no	no	no	no	no	no
2:236945204-236957925	36.5484	AGAP1	no	no	no	no	no	no	no	no
22:38948670-38964294	36.5484	DMC1	yes	yes	yes	yes	yes	yes	yes	yes
2:239090705-239093928	78.318	ILKAP	yes	yes	yes	yes	yes	yes	yes	yes
2:240158288-240274613	35.2431	HDAC4,MIR2467,MIR4269	yes	yes	yes	yes	yes	yes	yes	yes
2:240929490-240961757	34.4599	NDUFA10	no	no	no	no	no	no	no	no
22:42204878-42206295	37.5926	CCDC134	yes	yes	yes	yes	no	no	no	no
22:43286952-43287188	41.7696	PACSIN2	yes	yes	yes	no	no	no	no	no
22:46085591-46098727	75.7074	ATXN10	no	no	no	no	no	no	no	no
22:46085591-46136418	75.1852	ATXN10	no	no	no	no	no	no	no	no
22:46125304-46136418	211.458	ATXN10	no	no	no	no	no	no	no	no
22:46829289-46835308	65.265	CELSR1	yes	yes	yes	yes	yes	yes	yes	yes
22:47022647-47033857	46.9908	GRAMD4	yes	yes	yes	yes	yes	yes	yes	yes
2:24787163-24807429	56.389	NCOA1	no	no	no	no	no	no	no	no
2:26022253-26029206	46.9908	ASXL2	yes	yes	yes	yes	yes	yes	yes	yes
2:27830711-27830906	31.3272	ZNF512	yes	yes	yes	yes	yes	yes	yes	yes
2:29006772-29011675	131.574	PPP1CB	no	no	no	no	no	no	no	no
2:29129325-29137074	31.3272	SNORD92,WDR43	no	no	no	no	no	no	no	no
2:32142994-32157204	313.272	MEMO1	no	no	no	no	no	no	no	no
2:32142994-32168452	101.813	MEMO1	yes	yes	yes	yes	no	no	no	no
2:32399131-32409407	67.8756	SLC30A6	no	no	no	no	no	no	no	no
2:32602655-32620661	39.159	BIRC6	yes	yes	yes	yes	no	no	no	no
2:36596250-36623930	46.9908	CRIM1	no	no	no	no	yes	yes	yes	yes
2:36615114-36623930	114.866	CRIM1	yes	yes	yes	yes	yes	yes	yes	yes
2:36623756-36669878	211.459	CRIM1	yes	yes	yes	yes	yes	yes	yes	yes
2:36623756-36706837	86.1497	CRIM1	yes	no	no	no	yes	no	no	no
2:36668400-36669878	381.148	CRIM1	no	no	no	no	no	no	no	no
2:39559057-39564722	211.458	MAP4K3	yes	yes	yes	yes	yes	yes	yes	yes
2:39559057-39583480	39.159	MAP4K3	yes	yes	yes	yes	yes	yes	yes	yes
2:43655238-43657441	70.4862	THADA	no	no	no	no	no	no	no	no
2:44139570-44153100	50.1235	LRPPRC	no	no	no	no	no	no	no	no
2:44145163-44153100	99.2028	LRPPRC	no	no	no	no	no	no	no	no
2:44170825-44175657	36.5484	LRPPRC	no	no	no	no	no	no	no	no
2:44931421-44942492	113.561	CAMKMT	no	no	no	no	no	no	no	no
2:45773870-45780869	125.309	SRBD1	yes	yes	yes	yes	yes	yes	yes	yes
2:45773870-45789895	133.14	SRBD1	yes	yes	yes	yes	yes	yes	yes	yes
2:55209650-55214834	206.237	RTN4	no	no	no	no	no	no	no	no
2:58311223-58316858	707.995	VRK2	yes	yes	yes	yes	yes	yes	yes	yes
2:58425728-58459247	52.212	FANCL	no	no	no	no	no	no	no	no
2:58449076-58459247	255.839	FANCL	yes	yes	yes	yes	yes	yes	yes	yes
2:61406115-61413632	152.72	AHSA2	yes	yes	yes	yes	yes	yes	yes	yes
2:61709514-61717911	37.5926	XPO1	no	no	no	no	no	no	no	no
2:61712902-61717911	78.318	XPO1	no	no	no	no	no	no	no	no
2:61749745-61753656	268.892	XPO1	no	no	no	no	yes	yes	yes	yes
2:61749745-61761038	1172.16	XPO1	yes	yes	yes	yes	yes	yes	yes	yes
2:63660878-63667005	62.6544	WDPCP	yes	yes	yes	yes	yes	yes	yes	yes
2:64083439-64085070	66.5703	UGP2	no	no	no	no	no	no	no	no
2:71623270-71645769	93.9817	ZNF638	no	no	no	no	no	no	no	no
2:72945231-72960247	558.668	EXOC6B	yes	yes	yes	yes	yes	yes	yes	yes
2:72945231-72968598	34.4599	EXOC6B	no	no	no	no	no	no	no	no
2:72958135-72960247	585.819	EXOC6B	yes	yes	yes	yes	yes	yes	yes	yes
2:85097348-85097909	498.625	TRABD2A	yes	yes	yes	yes	yes	yes	yes	yes
2:9048750-9098771	54.8226	MBOAT2	yes	yes	yes	yes	yes	yes	yes	yes
2:99786012-99787892	289.777	MITD1	yes	yes	yes	yes	yes	yes	yes	yes
3:107429298-107435696	93.9815	BBX	no	no	no	no	no	no	no	no
3:110830876-110845182	93.9817	NECTIN3	yes	yes	yes	yes	yes	yes	yes	yes
3:110830876-110866331	73.0968	NECTIN3	yes	no	no	no	yes	no	no	no
3:114069120-114070725	86.1497	ZBTB20,ZBTB20-AS1	yes	yes	yes	yes	yes	yes	yes	yes
3:119219541-119222868	154.025	TIMMDC1	no	no	no	no	no	no	no	no
3:119219541-119232566	50.9067	TIMMDC1	no	no	no	no	no	no	no	no
3:119219541-119236162	93.9816	TIMMDC1	no	no	no	no	no	no	no	no
3:119582265-119624699	54.8226	GSK3B	yes	yes	yes	yes	no	no	no	no
3:120469369-120469847	146.194	GTF2E1	no	no	no	no	no	no	no	no
3:122942405-122978436	68.9198	SEC22A	no	no	no	no	yes	yes	yes	yes
3:124456414-124463050	43.0749	UMPS	no	no	no	no	no	no	no	no
3:125032151-125050082	472.518	ZNF148	yes	yes	yes	yes	yes	yes	yes	yes
3:126340584-126366139	41.7696	TXNRD3	no	no	no	no	no	no	no	no
3:126360874-126366139	35.2431	TXNRD3	yes	yes	yes	yes	yes	yes	yes	yes
3:127379220-127381154	56.389	PODXL2	no	no	no	no	no	no	no	no
3:127980970-127983624	159.247	EEFSEC	no	no	no	no	no	no	no	no
3:128525214-128526514	39.159	RAB7A	no	no	no	no	no	no	no	no
3:129546645-129551669	40.7254	TMCC1	no	no	no	no	yes	yes	yes	yes
3:129599151-129599402	105.729	TMCC1	yes	yes	yes	yes	yes	yes	yes	yes
3:133894452-133914026	321.104	RYK	yes	yes	yes	yes	yes	yes	yes	yes
3:135979320-135980907	53.2562	PCCB	no	no	no	no	no	no	no	no
3:136183722-136221621	49.6014	STAG1	no	no	no	no	no	no	no	no
3:136699307-136714398	31.3272	IL20RB	no	no	no	no	no	no	no	no
3:138289159-138290198	67.8756	CEP70	no	no	no	no	no	no	no	no
3:138289159-138291774	112.778	CEP70	no	no	no	no	no	no	no	no
3:141087462-141105779	82.2339	ZBTB38	yes	yes	yes	no	yes	no	no	no
3:141087462-141122873	65.7871	ZBTB38	no	no	no	no	no	no	no	no
3:142455220-142467302	451.634	TRPC1	yes	yes	yes	yes	yes	yes	yes	yes
3:143704384-143708679	52.212	C3orf58	yes	yes	yes	no	yes	yes	yes	yes
3:145838898-145842016	140.972	PLOD2	yes	yes	yes	yes	yes	yes	yes	yes
3:149563797-149570383	36.5484	RNF13	no	no	no	no	no	no	no	no
3:149563797-149613347	100.247	RNF13	no	no	no	no	no	no	no	no
3:149563797-149619949	43.8581	RNF13	no	no	no	no	no	no	no	no
3:149563797-149629870	322.67	RNF13	yes	yes	yes	yes	yes	yes	yes	yes
3:149613259-149639014	134.707	RNF13	no	no	no	no	yes	yes	yes	yes
3:157839891-157841780	879.771	RSRC1	yes	yes	yes	no	yes	yes	yes	no
3:169854206-169867032	229.733	PHC3	yes	yes	yes	yes	yes	yes	yes	yes
3:169863210-169867032	130.53	PHC3	no	no	no	no	no	no	no	no
3:17051165-17056403	143.583	PLCL2	yes	yes	yes	yes	yes	yes	yes	yes
3:171965322-171969331	237.565	FNDC3B	yes	yes	yes	yes	yes	yes	yes	no
3:172363412-172365904	36.5484	NCEH1	yes	yes	yes	yes	no	no	no	no
3:185638891-185639914	135.751	TRA2B	no	no	no	no	no	no	no	no
3:186504915-186505373	70.4862	EIF4A2,SNORA63	yes	yes	yes	yes	no	no	no	no
3:195101737-195112876	40.7254	ACAP2	no	no	no	no	no	no	no	no
3:196118683-196129890	274.113	UBXN7	no	no	no	no	no	no	no	no
3:196214269-196215554	50.1235	RNF168	yes	yes	yes	yes	yes	yes	yes	yes
3:196533449-196534785	72.0525	PAK2	no	no	no	no	no	no	no	no
3:196612021-196613565	31.3272	SENP5	no	no	no	no	no	no	no	no
3:196817782-196846401	122.698	DLG1	yes	yes	yes	yes	yes	yes	yes	yes
3:196831773-196846401	156.636	DLG1	yes	yes	yes	yes	yes	yes	yes	yes
3:196842797-196846401	93.9815	DLG1	yes	yes	yes	yes	yes	yes	yes	yes
3:197592293-197602646	97.1143	LRCH3	yes	yes	yes	yes	yes	yes	yes	yes
3:31617887-31621588	67.8756	STT3B	no	no	no	no	no	no	no	no
3:3178943-3182332	57.4332	TRNT1	no	no	no	no	no	no	no	no
3:31917924-31921322	310.661	OSBPL10	yes	yes	yes	yes	yes	yes	yes	no
3:33661094-33686395	36.5484	CLASP2	no	no	no	no	no	no	no	no
3:33725850-33738425	67.8756	CLASP2	yes	yes	yes	yes	yes	yes	yes	yes
3:37315026-37343823	59.5217	GOLGA4	no	no	no	no	no	no	no	no
3:37323448-37343823	60.0438	GOLGA4	no	no	no	no	yes	yes	yes	yes
3:4452548-4461830	31.3272	SUMF1	no	no	no	no	no	no	no	no
3:47476497-47484581	36.5484	SCAP	no	no	no	no	no	no	no	no
3:47719687-47727660	58.7385	SMARCC1	yes	yes	yes	yes	yes	yes	yes	yes
3:47777523-47787483	43.0749	SMARCC1	yes	yes	yes	yes	yes	yes	yes	yes
3:48726970-48728915	52.212	IP6K2	no	no	no	no	no	no	no	no
3:48960180-48965246	31.3272	ARIH2	no	no	no	no	no	no	no	no
3:50102463-50103935	151.415	RBM6	no	no	no	no	no	no	no	no
3:50142509-50143142	52.212	RBM5	no	no	no	no	yes	yes	yes	yes
3:51575513-51624575	67.8756	RAD54L2	yes	yes	yes	yes	yes	yes	yes	yes
3:56694758-56707753	203.627	FAM208A	yes	yes	yes	yes	yes	yes	yes	yes
3:57875767-57882659	52.212	SLMAP	no	no	no	no	no	no	no	no
3:63898263-63898901	441.714	ATXN7	yes	yes	yes	yes	yes	yes	yes	yes
3:67546221-67548719	54.8226	SUCLG2	yes	yes	yes	yes	yes	yes	yes	yes
3:71064699-71102924	33.9378	FOXP1	yes	yes	yes	yes	no	no	no	no
3:71090478-71102924	148.804	FOXP1	yes	yes	yes	yes	yes	yes	yes	yes
3:8977554-8990254	93.9816	RAD18	no	no	no	no	yes	yes	yes	yes
3:9495422-9506356	56.389	SETD5	yes	yes	yes	yes	yes	yes	yes	yes
3:98568304-98600611	52.212	DCBLD2	no	no	no	no	no	no	no	no
4:103446668-103459113	59.5217	NFKB1	yes	yes	yes	yes	no	no	no	no
4:103635594-103647840	72.0525	MANBA	yes	yes	yes	yes	yes	yes	yes	yes
4:106345352-106377902	59.5217	PPA2	no	no	no	no	no	no	no	no
4:110412482-110416012	31.3272	SEC24B	yes	yes	yes	yes	yes	yes	yes	yes
4:1219147-1235307	93.9817	CTBP1	yes	yes	yes	yes	yes	yes	yes	yes
4:1221986-1235307	62.6544	CTBP1	yes	yes	yes	yes	no	no	no	no
4:129913321-129925031	195.795	SCLT1	yes	yes	yes	yes	yes	yes	yes	yes
4:144464661-144465125	104.424	SMARCA5	yes	yes	yes	yes	yes	yes	yes	yes
4:148778703-148803083	161.857	ARHGAP10	yes	yes	yes	yes	yes	yes	yes	yes
4:148860975-148876525	91.371	ARHGAP10	yes	yes	yes	no	yes	yes	yes	no
4:151023629-151023964	91.3709	DCLK2	yes	yes	yes	yes	no	no	no	no
4:153332454-153333681	164.468	FBXW7	yes	yes	yes	yes	yes	yes	yes	yes
4:154315413-154318485	31.3272	MND1	no	no	no	no	no	no	no	no
4:154471224-154479520	31.3272	KIAA0922	no	no	no	no	no	no	no	no
4:1656704-1670632	112.256	FAM53A	yes	yes	yes	yes	yes	yes	yes	yes
4:166141085-166184511	57.4332	KLHL2	yes	yes	yes	yes	yes	yes	yes	yes
4:166910532-166946583	83.5392	TLL1	yes	yes	yes	yes	yes	yes	yes	yes
4:166935587-166946583	39.159	TLL1	yes	yes	yes	yes	yes	yes	yes	yes
4:166960490-166999182	46.9908	TLL1	no	no	no	no	no	no	no	no
4:183812555-183836728	41.7696	DCTD	no	no	no	no	no	no	no	no
4:186168447-186188309	432.316	SNX25	yes	yes	yes	yes	yes	yes	yes	yes
4:186168447-186209236	41.7696	SNX25	no	no	no	no	no	no	no	no
4:1902352-1906105	65.265	WHSC1	no	no	no	no	no	no	no	no
4:1902352-1936989	101.813	WHSC1	no	no	no	no	no	no	no	no
4:1902352-1941505	52.212	WHSC1	no	no	no	no	no	no	no	no
4:3088665-3109150	70.4862	HTT	no	no	no	no	no	no	no	no
4:37633006-37640126	93.9816	RELL1	yes	yes	yes	yes	yes	yes	yes	yes
4:38091552-38104778	78.318	TBC1D1	no	no	no	no	yes	yes	yes	yes
4:52729602-52744020	182.742	DCUN1D4	yes	yes	yes	yes	yes	yes	yes	yes
4:52729602-52758017	219.29	DCUN1D4	yes	yes	yes	yes	yes	yes	yes	yes
4:54249939-54256040	86.1497	FIP1L1	no	no	no	no	no	no	no	no
4:6925099-6925838	57.4332	TBC1D14	yes	yes	yes	yes	yes	yes	yes	yes
4:75040222-75147267	31.3272	MTHFD2L	no	no	no	no	no	no	no	no
4:77065301-77065626	56.389	NUP54	no	no	no	no	no	no	no	no
4:7870348-7873807	104.424	AFAP1	yes	yes	yes	yes	yes	yes	yes	yes
4:83799882-83803093	54.8226	SEC31A	no	no	no	no	no	no	no	no
4:87967317-87968746	60.0438	AFF1	yes	yes	yes	yes	yes	yes	yes	yes
4:88116475-88116842	97.1144	KLHL8	yes	yes	yes	yes	yes	yes	yes	yes
4:91645064-91648448	39.159	CCSER1	no	no	no	no	no	no	no	no
5:10415599-10417516	167.078	2019-03-06	no	no	no	no	no	no	no	no
5:107684099-107703654	36.5484	FBXL17	no	no	no	no	no	no	no	no
5:109049220-109051965	99.2028	MAN2A1	no	no	no	no	yes	yes	yes	yes
5:109049220-109065214	60.0438	MAN2A1	yes	yes	yes	yes	yes	yes	yes	yes
5:127854965-127863660	66.5703	FBN2	no	no	no	no	no	no	no	no
5:1278755-1282739	46.9908	TERT	yes	yes	yes	yes	yes	yes	yes	yes
5:132227855-132228810	43.8581	AFF4	yes	no	no	no	yes	no	no	no
5:132939548-132940629	46.9908	FSTL4	no	no	no	no	no	no	no	no
5:133326545-133328709	78.318	VDAC1	yes	yes	yes	yes	yes	yes	yes	yes
5:134076752-134079742	127.919	CAMLG	no	no	no	no	yes	yes	yes	yes
5:137320945-137324004	942.425	FAM13B	yes	yes	yes	yes	yes	yes	yes	yes
5:138145726-138147991	41.7696	CTNNA1	yes	yes	yes	yes	yes	yes	yes	yes
5:138221900-138223331	31.3272	CTNNA1	no	no	no	no	no	no	no	no
5:138456723-138463542	31.3272	SIL1	no	no	no	no	no	no	no	no
5:138614015-138614818	213.025	MATR3,SNHG4,SNORA74A	yes	yes	yes	yes	yes	yes	yes	yes
5:138979956-138994551	41.7696	UBE2D2	no	no	no	no	no	no	no	no
5:142779220-142780417	475.129	NR3C1	yes	yes	yes	yes	yes	yes	yes	yes
5:14316621-14336836	120.087	TRIO	yes	yes	yes	yes	yes	yes	yes	yes
5:14405956-14420130	46.9908	TRIO	no	no	no	no	no	no	no	no
5:145634505-145638156	73.0968	RBM27	no	no	no	no	no	no	no	no
5:14673750-14681716	57.4332	OTULIN	no	no	no	no	no	no	no	no
5:1488505-1501718	78.3179	LPCAT1	no	no	no	no	yes	yes	yes	yes
5:158621723-158630664	78.318	RNF145	yes	yes	yes	yes	yes	yes	yes	yes
5:167915606-167921655	759.684	RARS	no	no	no	no	no	no	no	no
5:167915606-167924353	120.088	RARS	no	no	no	no	no	no	no	no
5:167915606-167929110	52.212	RARS	no	no	no	no	no	no	no	no
5:170305100-170308900	65.7872	RANBP17	yes	yes	yes	yes	yes	yes	yes	yes
5:170305100-170323119	182.742	RANBP17	yes	yes	yes	yes	yes	yes	yes	yes
5:170319390-170351554	140.972	RANBP17	yes	yes	yes	yes	yes	yes	yes	yes
5:170336664-170351554	91.3709	RANBP17	yes	yes	yes	yes	yes	yes	yes	yes
5:170610198-170632616	148.804	RANBP17	yes	yes	yes	yes	yes	yes	yes	yes
5:170610202-170632616	74.4021	RANBP17	no	no	no	no	no	no	no	no
5:176370335-176385155	112.256	UIMC1	yes	yes	yes	no	yes	yes	yes	yes
5:179132679-179136060	67.8756	CANX	no	no	no	no	no	no	no	no
5:179132679-179137066	125.309	CANX	no	no	no	no	no	no	no	no
5:179134132-179137066	54.8226	CANX	no	no	no	no	no	no	no	no
5:179665331-179668155	127.919	MAPK9	no	no	no	no	no	no	no	no
5:179675972-179707608	46.9908	MAPK9	no	no	no	no	no	no	no	no
5:179688683-179707608	341.988	MAPK9	yes	yes	yes	yes	yes	yes	yes	yes
5:179976930-179980471	52.212	CNOT6	yes	no	no	no	yes	no	no	no
5:32135677-32143986	253.228	GOLPH3	no	no	no	no	no	no	no	no
5:32724803-32739136	159.246	NPR3	no	no	no	no	no	no	no	no
5:353844-376831	78.318	AHRR	yes	yes	yes	yes	yes	yes	yes	yes
5:36953719-36976504	284.555	NIPBL	yes	yes	yes	yes	yes	yes	yes	yes
5:37108394-37125511	56.389	C5orf42	yes	yes	yes	yes	yes	yes	yes	yes
5:37243114-37247847	96.5921	C5orf42	yes	yes	yes	yes	yes	yes	yes	yes
5:38523520-38530768	804.066	LIFR	yes	yes	yes	yes	yes	yes	yes	yes
5:38991050-39003724	138.362	RICTOR	yes	yes	yes	yes	no	no	no	no
5:38991050-39021238	137.84	RICTOR	yes	yes	yes	yes	yes	yes	yes	yes
5:39002636-39021238	107.035	RICTOR	no	no	no	no	no	no	no	no
5:39382719-39388954	40.7254	DAB2	no	no	no	no	yes	yes	yes	yes
5:40728446-40747121	31.3272	TTC33	no	no	no	no	no	no	no	no
5:40764615-40777688	73.0968	PRKAA1	no	no	no	no	no	no	no	no
5:41794104-41807540	159.247	OXCT1	yes	yes	yes	yes	yes	yes	yes	yes
5:43675612-43677908	112.256	NNT	no	no	no	no	no	no	no	no
5:43675612-43704502	156.636	NNT	no	no	no	no	yes	yes	yes	yes
5:50045984-50059076	72.0526	PARP8	yes	yes	yes	yes	yes	yes	yes	yes
5:50055476-50059076	54.8226	PARP8	no	no	no	no	no	no	no	no
5:56542126-56546968	66.5703	GPBP1	no	no	no	no	no	no	no	no
5:58284319-58289292	73.0968	PDE4D	yes	yes	yes	yes	yes	yes	yes	yes
5:59934576-59943360	86.1499	DEPDC1B	no	no	no	no	no	no	no	no
5:61846193-61857084	84.5834	IPO11	yes	yes	yes	yes	yes	yes	yes	yes
5:619104-620376	579.553	CEP72	no	no	no	no	no	no	no	no
5:619104-624694	143.583	CEP72	yes	yes	yes	yes	yes	yes	yes	yes
5:647919-655699	46.9908	CEP72	no	no	no	no	no	no	no	no
5:65284462-65290692	224.511	ERBIN	no	no	no	no	yes	yes	yes	yes
5:65307876-65310553	65.265	ERBIN	no	no	no	no	no	no	no	no
5:6737622-6746540	234.954	PAPD7	yes	yes	yes	yes	yes	yes	yes	yes
5:68470703-68471364	174.91	CCNB1	no	no	no	no	no	no	no	no
5:72157634-72161556	67.8756	TNPO1	no	no	no	no	no	no	no	no
5:72370568-72373320	104.424	FCHO2	yes	yes	yes	no	yes	yes	yes	no
5:73045661-73049027	50.1235	ARHGEF28	no	no	no	no	no	no	no	no
5:76745584-76760634	60.0438	WDR41	yes	yes	yes	yes	yes	yes	yes	yes
5:76758919-76760634	31.3272	WDR41	no	no	no	no	no	no	no	no
5:77711343-77717784	93.9815	SCAMP1	yes	yes	yes	yes	yes	yes	yes	yes
5:77805606-77806221	86.1498	LHFPL2	yes	yes	yes	yes	yes	yes	yes	yes
5:78251117-78281381	120.088	ARSB	yes	yes	yes	yes	yes	yes	yes	yes
5:78734832-78752841	60.0438	HOMER1	no	no	no	no	no	no	no	no
5:79974745-80040434	31.3272	MSH3	no	no	no	no	no	no	no	no
5:80063751-80088663	54.8226	MSH3	no	no	no	no	yes	yes	yes	yes
5:93964515-93966448	106.512	SLF1	yes	yes	yes	yes	no	no	no	no
5:95091099-95099324	412.475	RHOBTB3	no	no	no	no	yes	yes	yes	yes
6:101163337-101173579	35.2431	ASCC3	no	no	no	no	no	no	no	no
6:111208707-111211559	185.353	AMD1	yes	yes	yes	yes	yes	yes	yes	yes
6:117019866-117026323	46.9908	KPNA5	no	no	no	no	no	no	no	no
6:134301219-134305809	46.9908	TBPL1	yes	yes	yes	no	yes	yes	yes	yes
6:135360710-135363264	59.5217	HBS1L	no	no	no	no	no	no	no	no
6:13579682-13584457	72.0526	SIRT5	no	no	no	no	no	no	no	no
6:13632601-13644961	46.9908	NOL7,RANBP9	yes	yes	yes	yes	no	no	no	no
6:137015277-137019820	52.212	MAP3K5	yes	yes	yes	yes	yes	yes	yes	yes
6:144808683-144814592	36.5484	UTRN	no	no	no	no	no	no	no	no
6:146209155-146216113	112.256	SHPRH	yes	yes	yes	yes	yes	yes	yes	yes
6:154762425-154771392	46.9908	CNKSR3	no	no	no	no	no	no	no	no
6:15615497-15638035	36.5484	DTNBP1	yes	yes	yes	yes	yes	yes	yes	yes
6:158994451-159010814	57.4332	TMEM181	no	no	no	no	no	no	no	no
6:159001971-159010814	214.069	TMEM181	yes	yes	yes	yes	yes	yes	yes	yes
6:159004985-159010814	159.247	TMEM181	yes	yes	yes	yes	yes	yes	yes	yes
6:160819010-160831878	119.043	SLC22A3	yes	yes	yes	yes	yes	yes	yes	yes
6:163876310-163899928	83.5391	QKI	no	no	no	no	no	no	no	no
6:167435896-167447459	128.442	FGFR1OP	yes	yes	yes	yes	yes	yes	yes	yes
6:170626457-170632347	80.9286	FAM120B	yes	yes	yes	yes	yes	yes	yes	yes
6:170852688-170858201	119.043	PSMB1	no	no	no	no	no	no	no	no
6:17507399-17514185	36.5484	CAP2,LOC101928491	no	no	no	no	no	no	no	no
6:18236682-18237747	62.6544	DEK	no	no	no	no	no	no	no	no
6:18256591-18258636	39.159	DEK	no	no	no	no	no	no	no	no
6:34574331-34574681	117.477	C6orf106	yes	yes	yes	yes	yes	yes	yes	yes
6:42559888-42562042	46.9908	UBR2	no	no	no	no	no	no	no	no
6:42941740-42942776	41.7696	PEX6	yes	yes	yes	yes	yes	yes	no	no
6:43193384-43194133	52.212	DNPH1	no	no	no	no	no	no	no	no
6:4891946-4892613	623.933	CDYL	yes	yes	yes	yes	yes	yes	yes	yes
6:53133884-53156761	73.0968	ELOVL5,MIR5685	no	no	no	no	no	no	no	no
6:5404774-5431405	39.159	FARS2	no	no	no	no	no	no	no	no
6:57058639-57075243	112.778	RAB23	no	no	no	no	yes	yes	yes	yes
6:71136141-71162274	31.3272	FAM135A	no	no	no	no	no	no	no	no
6:7176887-7189555	104.424	RREB1	yes	yes	yes	yes	yes	yes	yes	yes
6:74190397-74191967	54.8226	MTO1	no	no	no	no	no	no	no	no
6:74432973-74446231	109.645	CD109	yes	yes	yes	yes	yes	yes	yes	yes
6:76331247-76344527	31.3272	SENP6	no	no	no	no	no	no	no	no
6:76412360-76412788	41.7696	SENP6	no	no	no	no	yes	yes	yes	yes
6:84108085-84117620	203.627	ME1	yes	yes	yes	no	yes	yes	yes	no
6:87925620-87928449	154.025	ZNF292	yes	yes	yes	yes	yes	yes	yes	yes
6:90556280-90566918	53.2562	CASP8AP2	no	no	no	no	no	no	no	no
7:100410368-100410830	130.53	EPHB4	yes	yes	yes	yes	yes	yes	yes	yes
7:101559394-101758553	106.513	CUX1	no	no	no	no	no	no	no	no
7:101801839-101821937	70.4862	CUX1	yes	yes	yes	yes	yes	yes	yes	yes
7:101870646-101870949	70.4862	CUX1	yes	yes	yes	no	no	no	no	no
7:102398300-102401858	67.8755	FAM185A	no	no	no	no	no	no	no	no
7:104678572-104681470	46.9908	KMT2E	yes	yes	yes	yes	yes	yes	yes	yes
7:11101417-11151094	70.4862	PHF14	no	no	no	no	yes	yes	yes	yes
7:111127293-111161505	172.3	IMMP2L	yes	yes	yes	yes	yes	yes	yes	yes
7:111127293-111201979	279.334	IMMP2L	yes	yes	yes	yes	yes	yes	yes	yes
7:116339124-116340338	86.1497	MET	no	no	no	no	no	no	no	no
7:127447537-127544872	62.6544	SND1	yes	yes	yes	yes	yes	yes	yes	yes
7:128655032-128658211	344.599	TNPO3	yes	yes	yes	yes	yes	yes	yes	yes
7:129760588-129762042	50.1235	KLHDC10	no	no	no	no	no	no	no	no
7:131060182-131113904	82.2339	MKLN1	no	no	no	no	no	no	no	no
7:131060182-131130662	54.8226	MKLN1	no	no	no	no	no	no	no	no
7:131071878-131084192	65.7871	MKLN1	no	no	no	no	no	no	no	no
7:131113791-131130662	56.389	MKLN1	no	no	no	no	no	no	no	no
7:135262543-135277940	44.3802	NUP205	no	no	no	no	no	no	no	no
7:137597736-137600758	73.0968	CREB3L2	yes	yes	yes	yes	yes	yes	yes	yes
7:138711453-138719424	52.212	ZC3HAV1L	no	no	no	no	yes	yes	yes	yes
7:139415730-139416814	127.919	HIPK2	yes	yes	yes	yes	yes	yes	yes	yes
7:140055467-140069482	70.4862	SLC37A3	yes	yes	yes	yes	yes	yes	yes	yes
7:141336759-141349133	203.627	AGK	yes	yes	yes	yes	yes	yes	yes	yes
7:148543561-148544397	336.767	EZH2	yes	yes	yes	yes	yes	yes	yes	yes
7:148716083-148718239	57.4332	PDIA4	no	no	no	no	no	no	no	no
7:150814181-150815719	43.0749	AGAP3	no	no	no	no	no	no	no	no
7:151946960-151948051	31.3272	KMT2C	yes	yes	no	no	yes	yes	no	no
7:152007050-152012423	182.742	KMT2C	yes	yes	yes	yes	yes	yes	yes	yes
7:152027685-152055760	80.9285	KMT2C	no	no	no	no	yes	yes	yes	yes
7:155093275-155094127	88.7604	INSIG1	no	no	no	no	no	no	no	no
7:155457868-155473602	36.5484	RBM33	yes	yes	yes	yes	no	no	no	no
7:155465560-155473602	529.952	RBM33	yes	yes	yes	yes	yes	yes	yes	yes
7:155471301-155473602	49.6014	RBM33	no	no	no	no	no	no	no	no
7:155499553-155511137	93.9815	RBM33	yes	yes	yes	yes	yes	yes	yes	yes
7:156549086-156556489	54.8226	LMBR1	yes	yes	yes	no	no	no	no	no
7:156549086-156619438	75.1853	LMBR1	yes	yes	yes	no	yes	yes	yes	no
7:156589082-156619438	46.9908	LMBR1	no	no	no	no	no	no	no	no
7:156619298-156629579	219.29	LMBR1	yes	yes	yes	yes	yes	yes	yes	yes
7:156758963-156759786	138.362	NOM1	yes	yes	yes	yes	no	no	no	no
7:158436980-158439255	31.3272	NCAPG2	no	no	no	no	no	no	no	no
7:158552176-158557544	203.627	ESYT2	yes	yes	yes	yes	no	no	no	no
7:17885217-17890587	46.9908	SNX13	no	no	no	no	no	no	no	no
7:17929985-17937069	70.4862	SNX13	yes	yes	yes	yes	yes	yes	yes	yes
7:2252846-2259091	72.0525	MAD1L1	yes	yes	yes	yes	yes	yes	yes	yes
7:2269618-2270362	78.3179	MAD1L1	no	no	no	no	no	no	no	no
7:22999874-23030758	103.38	FAM126A	yes	yes	yes	yes	yes	yes	yes	yes
7:23015828-23030758	31.3272	FAM126A	no	no	no	no	no	no	no	no
7:23224688-23224917	68.9198	NUPL2	yes	yes	yes	no	no	no	no	no
7:23224688-23226765	57.4332	NUPL2	yes	no	no	no	yes	no	no	no
7:23650789-23651172	120.088	CCDC126	yes	yes	yes	no	yes	yes	yes	yes
7:2403266-2404164	65.7871	EIF3B	no	no	no	no	no	no	no	no
7:24659670-24708279	65.7871	MPP6	yes	yes	yes	yes	yes	yes	yes	yes
7:24663281-24681487	46.9908	MPP6	no	no	no	no	no	no	no	no
7:24663281-24690331	75.1853	MPP6	yes	yes	yes	yes	yes	yes	yes	yes
7:24663281-24708279	129.225	MPP6	yes	yes	yes	yes	yes	yes	yes	yes
7:24663284-24681487	101.813	MPP6	no	no	no	no	no	no	no	no
7:24663284-24690331	130.53	MPP6	no	no	no	no	no	no	no	no
7:24663284-24720139	70.4861	MPP6	no	no	no	no	no	no	no	no
7:27668989-27689252	81.4508	HIBADH	yes	yes	yes	yes	yes	yes	yes	yes
7:30363257-30405911	50.9067	ZNRF2	no	no	no	no	no	no	no	no
7:30395343-30405911	90.0658	ZNRF2	yes	yes	yes	yes	yes	yes	yes	yes
7:33185853-33217203	65.265	BBS9	yes	yes	yes	yes	yes	yes	yes	yes
7:35050079-35058208	36.5484	DPY19L1	no	no	no	no	no	no	no	no
7:3658711-3681737	78.3179	SDK1	yes	yes	yes	yes	yes	yes	yes	yes
7:40037092-40041630	156.636	CDK13	yes	yes	yes	yes	yes	yes	yes	yes
7:43679047-43680248	114.866	COA1	no	no	no	no	no	no	no	no
7:44684925-44687358	360.263	OGDH	yes	yes	yes	yes	yes	yes	yes	yes
7:44684925-44706450	31.3272	OGDH	no	no	no	no	no	no	no	no
7:50737418-50742355	46.9908	GRB10	no	no	no	no	yes	yes	yes	yes
7:56045818-56065142	35.2431	GBAS	no	no	no	no	no	no	no	no
7:56049902-56051561	93.9815	GBAS	no	no	no	no	no	no	no	no
7:5680784-5692141	50.9067	RNF216	no	no	no	no	no	no	no	no
7:5778906-5781446	53.2562	RNF216	no	no	no	no	no	no	no	no
7:64004084-64004810	447.979	ZNF680	yes	yes	yes	yes	yes	yes	yes	no
7:6456257-6456552	31.3272	DAGLB	yes	yes	yes	yes	yes	yes	yes	yes
7:65592690-65599361	122.176	CRCP	yes	yes	yes	yes	yes	yes	yes	yes
7:6624646-6624891	43.0749	ZDHHC4	no	no	no	no	no	no	no	no
7:716865-751164	328.935	PRKAR1B	yes	yes	yes	yes	yes	yes	yes	yes
7:72361165-72361649	93.9815	POM121	yes	yes	yes	yes	yes	yes	yes	yes
7:72873865-72884813	91.3709	BAZ1B	yes	no	no	no	yes	yes	yes	yes
7:72883846-72884813	88.7605	BAZ1B	no	no	no	no	no	no	no	no
7:74119495-74133260	50.1235	GTF2I,LOC101926943	no	no	no	no	no	no	no	no
7:80418621-80440017	355.041	SEMA3C	yes	yes	yes	yes	yes	yes	yes	yes
7:8043537-8099878	65.265	GLCCI1	no	no	no	no	no	no	no	no
7:91752433-91761186	67.8755	CYP51A1	yes	yes	yes	yes	no	no	no	no
7:91924202-91957214	216.158	ANKIB1	yes	yes	yes	yes	no	no	no	no
7:95838149-95864229	31.3272	MIR591,SLC25A13	no	no	no	no	no	no	no	no
7:99090662-99092254	109.645	ZNF394	yes	yes	yes	yes	yes	yes	yes	yes
7:99621041-99621930	574.332	ZKSCAN1	yes	yes	yes	yes	yes	yes	yes	yes
7:99952765-99953427	292.387	STAG3L5P-PVRIG2P-PILRB	yes	yes	yes	yes	yes	yes	yes	yes
8:100286425-100287482	67.8756	VPS13B	no	no	no	no	no	no	no	no
8:101271334-101300495	66.5703	RNF19A	no	no	no	no	no	no	no	no
8:103372298-103373854	137.84	UBR5	yes	yes	yes	yes	yes	yes	yes	yes
8:103850971-103855975	83.5392	AZIN1	no	no	no	no	no	no	no	no
8:104417003-104420012	159.769	SLC25A32	yes	yes	yes	yes	yes	yes	yes	yes
8:109240495-109254142	67.8756	EIF3E	no	no	no	no	no	no	no	no
8:11666302-11667359	36.5484	FDFT1	no	no	no	no	no	no	no	no
8:117668094-117671219	104.424	EIF3H	no	no	no	no	no	no	no	no
8:118540889-118543066	70.4862	MED30	yes	yes	yes	yes	yes	yes	yes	yes
8:124089350-124096580	43.8581	TBC1D31	no	no	no	no	no	no	no	no
8:124089350-124117704	84.5834	TBC1D31	yes	yes	yes	yes	yes	yes	yes	yes
8:125332326-125339662	36.5484	TMEM65	no	no	no	no	no	no	no	no
8:126021212-126021585	40.7254	SQLE	no	no	no	no	no	no	no	no
8:128129121-128186609	287.166		no	no	no	no	yes	yes	yes	yes
8:128152988-128174329	93.9816		no	no	no	no	no	no	no	no
8:128152988-128186609	422.917		yes	yes	yes	yes	yes	yes	yes	yes
8:128902834-128903244	413.519	PVT1	yes	yes	yes	yes	yes	yes	yes	yes
8:129021835-129022690	56.389	PVT1	no	no	no	no	no	no	no	no
8:131164981-131193126	428.138	ASAP1	yes	yes	yes	yes	yes	yes	yes	yes
8:131370262-131374017	388.979	ASAP1	yes	yes	yes	yes	yes	yes	yes	yes
8:141231557-141263028	36.5484	TRAPPC9	no	no	no	no	no	no	no	no
8:141407718-141415797	54.8226	TRAPPC9	no	no	no	no	no	no	no	no
8:141582910-141595410	62.6544	AGO2	no	no	no	no	no	no	no	no
8:141710989-141716304	109.645	PTK2	yes	yes	yes	yes	yes	yes	yes	no
8:141828375-141840625	31.3272	PTK2	no	no	no	no	no	no	no	no
8:141828375-141874498	46.9908	PTK2	no	no	no	no	no	no	no	no
8:141828375-141900868	80.9286	PTK2	no	no	no	no	no	no	no	no
8:141856358-141874498	112.256	PTK2	yes	yes	yes	yes	no	no	no	no
8:141874410-141900868	777.96	PTK2	yes	yes	yes	yes	no	no	no	no
8:141889569-141900868	271.502	PTK2	no	no	no	no	no	no	no	no
8:142264087-142264728	379.842	LOC105375787,SLC45A4	yes	yes	yes	no	yes	yes	yes	yes
8:145245686-145255444	86.1497	MROH1	yes	yes	yes	yes	yes	yes	yes	yes
8:15508205-15531345	39.159	TUSC3	no	no	no	no	no	no	no	no
8:17125766-17143936	93.9817	VPS37A	no	no	no	no	no	no	no	no
8:1824736-1833873	46.9908	ARHGEF10	no	no	no	no	no	no	no	no
8:1824736-1857636	65.7871	ARHGEF10	yes	yes	yes	yes	yes	yes	yes	yes
8:18622958-18662408	143.583	PSD3	yes	yes	yes	yes	yes	yes	yes	yes
8:18656804-18662408	159.247	PSD3	yes	yes	yes	yes	yes	yes	yes	yes
8:19442676-19459376	65.265	CSGALNACT1	yes	yes	yes	yes	yes	yes	yes	yes
8:22899553-22900756	78.318	TNFRSF10B	yes	yes	yes	yes	yes	yes	yes	yes
8:26439484-26441499	62.6544	DPYSL2	yes	yes	yes	yes	no	no	no	no
8:28013458-28019595	67.8756	ELP3	yes	yes	yes	yes	yes	yes	yes	yes
8:29959413-29962002	62.6544	LEPROTL1	no	no	no	no	no	no	no	no
8:37623043-37623873	221.901	PROSC	yes	yes	yes	yes	yes	yes	yes	yes
8:41455810-41456823	31.3272	GPAT4	no	no	no	no	no	no	no	no
8:41905895-41907225	75.1852	KAT6A	no	no	no	no	yes	yes	yes	yes
8:42183487-42186732	73.0968	IKBKB	yes	yes	yes	yes	yes	yes	yes	yes
8:42812236-42819617	103.38	HOOK3	no	no	no	no	no	no	no	no
8:48320422-48353104	41.7696	SPIDR	yes	yes	yes	yes	no	no	no	no
8:61484604-61504528	78.318	RAB2A	no	no	no	no	no	no	no	no
8:61653817-61655656	119.043	CHD7	yes	yes	yes	yes	yes	yes	yes	yes
8:62531536-62566219	150.371	ASPH	yes	yes	yes	yes	yes	yes	yes	yes
8:62593526-62596747	1495.88	ASPH	yes	yes	yes	yes	yes	yes	yes	yes
8:6582390-6605349	46.9908	AGPAT5,MIR4659A,MIR4659B	yes	yes	yes	yes	yes	yes	yes	yes
8:66691954-66695078	40.7254	PDE7A	yes	yes	yes	yes	yes	yes	yes	yes
8:67513932-67514758	60.0438	MYBL1	no	no	no	no	no	no	no	no
8:68044185-68049838	46.9908	CSPP1	no	no	no	no	no	no	no	no
8:71550049-71553285	50.9067	LACTB2,LACTB2-AS1	no	no	no	no	no	no	no	no
8:97318671-97343323	41.7696	PTDSS1	no	no	no	no	no	no	no	no
8:98698895-98703416	112.778	MTDH	no	no	no	no	no	no	no	no
8:99718694-99719539	278.812	STK3	yes	yes	yes	yes	yes	yes	yes	yes
9:101891136-101911583	78.3179	TGFBR1	no	no	no	no	no	no	no	no
9:103204187-103204638	58.7385	MSANTD3,MSANTD3-TMEFF1	no	no	no	no	no	no	no	no
9:107513236-107521452	90.0657	NIPSNAP3A	yes	yes	yes	yes	yes	yes	yes	yes
9:108483817-108484902	43.8581	TMEM38B	no	no	no	no	no	no	no	no
9:111812562-111826847	62.6544	TMEM245	no	no	no	no	no	no	no	no
9:111819470-111826847	56.389	TMEM245	no	no	no	no	no	no	no	no
9:111868787-111870850	122.698	TMEM245	yes	yes	yes	yes	yes	yes	yes	yes
9:114148656-114154104	469.908	KIAA0368	yes	yes	yes	yes	yes	yes	yes	yes
9:115013208-115060196	65.265	PTBP3	no	no	no	no	no	no	no	no
9:115336336-115337531	78.318	KIAA1958	yes	yes	yes	yes	yes	yes	yes	yes
9:125042721-125054119	41.7696	MRRF	no	no	no	no	no	no	no	no
9:126519981-126531842	114.866	DENND1A	yes	yes	yes	yes	yes	yes	yes	yes
9:126519981-126554909	43.0749	DENND1A	no	no	no	no	no	no	no	no
9:126519981-126641300	215.374	DENND1A	yes	yes	yes	yes	yes	yes	yes	yes
9:127064214-127076264	65.265	NEK6	yes	yes	yes	yes	yes	yes	yes	yes
9:127064214-127089724	107.035	NEK6	no	no	no	no	no	no	no	no
9:128099296-128099870	122.698	GAPVD1	no	no	no	no	yes	yes	yes	yes
9:128419929-128434922	206.237	MAPKAP1	yes	yes	yes	yes	yes	yes	yes	yes
9:130101923-130104613	41.7696	GARNL3	yes	yes	yes	yes	yes	yes	yes	yes
9:130931330-130943078	156.636	CIZ1	yes	yes	yes	yes	no	no	no	no
9:133352257-133355836	101.813	ASS1	no	no	no	no	no	no	no	no
9:133364719-133370410	52.212	ASS1	no	no	no	no	no	no	no	no
9:134305476-134308181	58.7385	PRRC2B	yes	yes	yes	yes	yes	yes	yes	yes
9:134305476-134314448	46.9908	PRRC2B	no	no	no	no	no	no	no	no
9:134312006-134314448	104.424	PRRC2B	yes	yes	yes	yes	yes	yes	yes	yes
9:134330462-134334743	53.2562	PRRC2B	yes	yes	yes	yes	yes	yes	yes	yes
9:136277418-136278041	91.3709	REXO4	yes	yes	yes	yes	yes	yes	yes	yes
9:136671202-136674260	101.813	VAV2	no	no	no	no	no	no	no	no
9:136671202-136677338	101.813	VAV2	yes	yes	yes	yes	yes	yes	yes	yes
9:137582757-137593179	46.9908	COL5A1	no	no	no	no	no	no	no	no
9:137716445-137717750	31.3272	COL5A1,LOC101448202	yes	yes	yes	no	yes	yes	yes	yes
9:137982040-137998701	34.4599	OLFM1	no	no	no	no	no	no	no	no
9:138741982-138742307	60.0438	CAMSAP1	yes	yes	yes	no	no	no	no	no
9:138741982-138774924	62.6544	CAMSAP1	no	no	no	no	no	no	no	no
9:138758301-138774924	75.1853	CAMSAP1	no	no	no	no	yes	yes	yes	yes
9:138773478-138774924	2085.87	CAMSAP1	yes	yes	yes	yes	yes	yes	yes	yes
9:139115608-139118720	40.7254	QSOX2	no	no	no	no	no	no	no	no
9:139793164-139794972	78.318	TRAF2	yes	yes	yes	yes	yes	yes	yes	yes
9:140622800-140638542	37.5926	EHMT1	yes	yes	yes	yes	yes	yes	yes	yes
9:140685299-140695436	80.9285	EHMT1	no	no	no	no	no	no	no	no
9:140705912-140712590	347.21	EHMT1	yes	yes	yes	yes	yes	yes	yes	yes
9:16727794-16738483	70.4862	BNC2	yes	yes	yes	yes	yes	yes	yes	yes
9:19070216-19096767	36.5484	HAUS6	no	no	no	no	no	no	no	no
9:20819794-20823114	125.309	FOCAD	yes	yes	yes	yes	yes	yes	yes	yes
9:33351557-33352717	60.0438	NFX1	no	no	no	no	no	no	no	no
9:33960823-33973235	88.7603	UBAP2	yes	yes	yes	no	yes	yes	yes	no
9:33971648-33973235	375.926	UBAP2	yes	yes	yes	yes	yes	yes	yes	yes
9:37424841-37426651	31.3272	GRHPR	no	no	no	no	no	no	no	no
9:4117767-4118881	161.857	GLIS3	yes	yes	yes	yes	yes	yes	yes	yes
9:4286037-4286523	647.429	GLIS3	yes	yes	yes	yes	yes	yes	yes	yes
9:4823547-4827033	78.318	RCL1	no	no	no	no	no	no	no	no
9:4823547-4833228	101.813	RCL1	yes	yes	yes	yes	yes	yes	yes	yes
9:5021962-5055788	37.5926	JAK2	no	no	no	no	yes	yes	yes	yes
9:6880011-6893232	50.1235	KDM4C	yes	yes	yes	yes	yes	yes	yes	yes
9:74810415-74817658	36.5484	GDA	no	no	no	no	no	no	no	no
9:74817486-74828907	31.3272	GDA	no	no	no	no	no	no	no	no
9:74817486-74834422	43.0749	GDA	no	no	no	no	no	no	no	no
9:74838035-74846097	388.979	GDA	no	no	no	no	no	no	no	no
9:86292641-86293514	148.804	UBQLN1	no	no	no	no	no	no	no	no
9:86294689-86301070	72.0526	UBQLN1	no	no	no	no	no	no	no	no
9:86297865-86301070	41.7696	UBQLN1	no	no	no	no	no	no	no	no
9:88190229-88248289	68.9198	AGTPBP1	no	no	no	no	yes	yes	yes	no
9:88200377-88248289	83.5392	AGTPBP1	no	no	no	no	no	no	no	no
9:88211276-88248289	120.088	AGTPBP1	yes	yes	yes	yes	yes	yes	yes	yes
9:88233897-88248289	433.36	AGTPBP1	yes	yes	yes	yes	yes	yes	yes	yes
9:88284399-88327481	143.583	AGTPBP1	yes	yes	yes	yes	yes	yes	yes	yes
9:88920106-88924932	99.2029	ZCCHC6	yes	yes	yes	yes	yes	yes	yes	yes
9:94645539-94649052	81.4506	ROR2	yes	yes	yes	yes	yes	yes	yes	yes
9:95018961-95032265	161.857	IARS	yes	yes	yes	yes	yes	yes	yes	yes
9:96233422-96238620	245.396	FAM120A	no	no	no	no	yes	yes	yes	yes
9:96233422-96259881	39.159	FAM120A	no	no	no	no	no	no	no	no
9:96233422-96261168	488.182	FAM120A	yes	yes	yes	yes	yes	yes	yes	yes
9:96238537-96261168	70.4862	FAM120A	no	no	no	no	no	no	no	no
9:96277948-96278551	93.9815	FAM120A	yes	yes	yes	yes	yes	yes	yes	yes
9:98740342-98766983	194.229	ERCC6L2	no	no	no	no	no	no	no	no
9:99154679-99160596	46.9908	ZNF367	no	no	no	no	no	no	no	no
9:99284787-99327765	140.972	CDC14B	yes	yes	yes	yes	yes	yes	yes	yes
X:10031484-10066619	67.8756	WWC3	yes	yes	yes	yes	yes	yes	yes	yes
X:106331665-106332069	62.6544	RBM41	yes	yes	yes	yes	yes	yes	yes	yes
X:107083899-107097934	56.389	MID2	yes	yes	no	no	yes	yes	no	no
X:133607388-133627620	78.318	HPRT1	no	no	no	no	yes	yes	yes	yes
X:133607388-133632714	75.1853	HPRT1	yes	yes	yes	yes	no	no	no	no
X:13684435-13686502	62.6544		yes	yes	yes	yes	yes	yes	yes	yes
X:1404670-1409402	43.8581	CSF2RA	no	no	no	no	no	no	no	no
X:154645235-154649223	99.2027		yes	yes	yes	yes	yes	yes	yes	yes
X:21869626-21871621	60.0438	MBTPS2	yes	yes	yes	yes	yes	yes	yes	yes
X:24190831-24197887	375.926	ZFX	yes	yes	yes	yes	yes	yes	yes	yes
X:24839568-24861794	65.265	POLA1	yes	yes	yes	yes	no	no	no	no
X:44383247-44386611	88.7603	FUNDC1	no	no	no	no	yes	yes	yes	yes
X:44870205-44879975	43.0749	KDM6A	no	no	no	no	no	no	no	no
X:47705503-47755339	194.229	ZNF81	yes	yes	yes	yes	yes	yes	yes	yes
X:53641494-53641706	43.8581	HUWE1	no	no	no	no	no	no	no	no
X:53672262-53681075	250.618	HUWE1	yes	yes	yes	yes	yes	yes	yes	yes

## Sheet: SRR1636986_HeLa_RNAse
CircRNA ID (chr:start-end)	SRPBM	Gene	Validated_VLS_2IS?	Validated_LS_2IS?	Validated_MS_2IS?	Validated_HS_2IS?	Validated_VLS_IS?	Validated_LS_IS?	Validated_MS_IS?	Validated_HS_IS?
10:102683731-102685776	87.2439	SLF2	no	no	no	no	no	no	no	no
10:105197771-105198565	392.598	PDCD11	yes	yes	yes	yes	yes	yes	yes	yes
10:1118055-1126416	150.694	WDR37	yes	yes	yes	yes	yes	yes	yes	yes
10:1118055-1142186	47.5876	WDR37	no	no	no	no	no	no	no	no
10:112356155-112358048	483.807	SMC3	yes	yes	yes	no	yes	yes	yes	no
10:1125950-1126416	138.797	WDR37	yes	yes	yes	yes	no	no	no	no
10:114286845-114298089	90.4165	VTI1A	yes	yes	yes	yes	yes	yes	yes	yes
10:116730126-116734144	115.003	TRUB1	yes	yes	yes	yes	yes	yes	yes	yes
10:12039670-12056183	210.179	UPF2	yes	yes	yes	yes	yes	yes	yes	yes
10:120488806-120489922	194.316	CACUL1	yes	yes	yes	yes	yes	yes	yes	yes
10:12123470-12136270	66.6226	DHTKD1	yes	yes	yes	yes	yes	yes	yes	yes
10:126370175-126370948	271.249	FAM53B	yes	yes	yes	yes	yes	yes	yes	yes
10:128768965-128788867	118.969	DOCK1	yes	yes	yes	yes	yes	yes	yes	yes
10:128768965-128798571	130.866	DOCK1	yes	yes	yes	yes	yes	yes	yes	yes
10:32197099-32199491	884.336	ARHGAP12	yes	yes	yes	yes	yes	yes	yes	yes
10:34558584-34573173	61.8639	PARD3	yes	yes	yes	yes	yes	yes	yes	yes
10:50701162-50714058	233.973	ERCC6	yes	yes	yes	yes	yes	yes	yes	yes
10:50708583-50714058	368.804	ERCC6	yes	yes	yes	yes	yes	yes	yes	yes
10:51606987-51620382	87.2439	TIMM23,TIMM23B	yes	yes	yes	yes	yes	yes	yes	yes
10:52193235-52350007	446.134	SGMS1	yes	yes	yes	yes	yes	yes	yes	yes
10:5815804-5842668	253.801	GDI2	yes	yes	yes	yes	yes	yes	yes	yes
10:5827104-5842668	399.736	GDI2	yes	yes	yes	yes	yes	yes	yes	yes
10:5836847-5842668	230.007	GDI2	no	no	no	no	no	no	no	no
10:69714351-69773943	128.487	HERC4,POU5F1P5	yes	yes	yes	yes	yes	yes	yes	yes
10:69726439-69773943	114.21	HERC4,POU5F1P5	no	no	no	no	no	no	no	no
10:69785302-69804315	315.268	HERC4	no	no	no	no	no	no	no	no
10:69785302-69804320	638.467	HERC4	yes	yes	yes	yes	yes	yes	yes	yes
10:70096955-70101437	142.763	HNRNPH3,RUFY2	yes	yes	yes	yes	yes	yes	yes	yes
10:70719561-70720005	133.245	DDX21	yes	yes	yes	no	yes	yes	yes	yes
10:70733300-70741337	53.5361	DDX21	no	no	no	no	no	no	no	no
10:72604229-72619256	65.433	SGPL1	yes	yes	yes	yes	yes	yes	yes	yes
10:7285519-7327916	812.954	SFMBT2	yes	yes	yes	yes	yes	yes	yes	yes
10:7318853-7327916	2926.64	SFMBT2	yes	yes	yes	yes	yes	yes	yes	yes
10:73956568-73963282	67.4158	ASCC1	yes	yes	yes	yes	yes	yes	yes	yes
10:74468040-74475660	318.837	MCU	yes	yes	yes	yes	yes	yes	yes	yes
10:75156276-75160615	138.797	ANXA7	yes	yes	yes	yes	yes	yes	yes	yes
10:76153898-76158337	103.106	ADK	no	no	no	no	no	no	no	no
10:7839009-7844817	585.328	ATP5C1	yes	yes	yes	yes	yes	yes	yes	yes
10:86177526-86185649	257.766	CCSER2	yes	yes	yes	yes	yes	yes	yes	yes
10:86177526-86198463	138.004	CCSER2	yes	yes	yes	yes	yes	yes	yes	yes
10:93185037-93221941	515.532	HECTD2,HECTD2-AS1	yes	yes	yes	yes	yes	yes	yes	yes
10:93609268-93611093	47.5876	TNKS2	no	no	no	no	no	no	no	no
10:94291504-94297307	99.934	IDE	yes	yes	yes	yes	yes	yes	yes	yes
10:94653105-94659401	118.969	EXOC6	yes	yes	yes	yes	yes	yes	yes	yes
10:95140975-95148911	174.488	MYOF	yes	yes	yes	yes	yes	yes	yes	yes
1:108697604-108728576	95.1752	SLC25A24	yes	yes	yes	yes	yes	yes	yes	yes
1:108724562-108728576	154.66	SLC25A24	yes	yes	no	no	yes	yes	no	no
1:109192832-109202584	47.5876	HENMT1	yes	yes	yes	yes	yes	yes	yes	yes
11:107260799-107289013	71.3814	CWF19L2	no	no	no	no	no	no	no	no
11:117023156-117034608	118.969	PAFAH1B2	yes	yes	yes	yes	yes	yes	yes	yes
11:120345268-120348235	223.662	ARHGEF12	yes	yes	yes	yes	no	no	no	no
11:128963515-128994789	138.797	ARHGAP32	yes	yes	yes	yes	yes	yes	yes	yes
11:128963515-129034322	158.625	ARHGAP32	yes	yes	yes	yes	yes	yes	yes	yes
11:128993340-129034322	388.632	ARHGAP32	yes	yes	yes	yes	yes	yes	yes	yes
11:129996594-130003623	67.4158	APLP2	no	no	no	no	no	no	no	no
11:130130750-130131824	1506.94	ZBTB44	yes	yes	yes	yes	yes	yes	yes	yes
11:14793482-14810788	154.66	PDE3B	yes	yes	yes	no	yes	yes	yes	no
1:115005725-115007010	301.388	TRIM33	yes	yes	yes	yes	yes	yes	yes	yes
1:117944807-117957453	697.951	MAN1A2	yes	yes	yes	yes	yes	yes	yes	yes
1:117944807-117963271	2097.82	MAN1A2	yes	yes	yes	yes	yes	yes	yes	yes
1:117944807-118009049	109.452	MAN1A2	no	no	no	no	no	no	no	no
11:32611092-32617593	138.004	EIF3M	yes	yes	yes	yes	yes	yes	yes	yes
11:33307958-33309057	2030.4	HIPK3	yes	yes	yes	yes	yes	yes	yes	yes
11:34093272-34098189	230.007	CAPRIN1	yes	yes	yes	yes	yes	yes	yes	yes
11:34111725-34113603	55.5189	CAPRIN1	no	no	no	no	no	no	no	no
11:34978930-34999729	77.3299	PDHX	yes	yes	yes	yes	yes	yes	yes	yes
11:34978930-35013926	122.935	PDHX	yes	yes	yes	yes	yes	yes	yes	yes
11:36415395-36424928	396.563	PRR5L	yes	yes	yes	yes	yes	yes	yes	yes
11:3794861-3797251	76.1402	NUP98	yes	yes	yes	no	yes	yes	yes	no
11:46515157-46529920	186.385	AMBRA1	yes	yes	yes	yes	yes	yes	yes	yes
11:46958117-47008861	230.007	C11orf49	no	no	no	no	yes	yes	yes	yes
1:151139409-151139890	115.003	SCNM1,TNFAIP8L2-SCNM1	yes	yes	yes	yes	yes	yes	yes	yes
1:151611363-151611595	242.697	SNX27	yes	yes	yes	no	yes	yes	yes	no
1:151611363-151655921	79.3127	SNX27	yes	yes	yes	yes	yes	yes	yes	yes
1:153723570-153730239	65.4329	INTS3	yes	yes	yes	no	yes	yes	yes	no
1:153791266-153792211	71.3814	GATAD2B	yes	yes	yes	no	yes	yes	yes	no
1:155408117-155429689	646.398	ASH1L	yes	yes	yes	yes	yes	no	no	no
1:155823066-155823597	404.495	GON4L	yes	yes	yes	yes	yes	yes	yes	yes
1:156303337-156304709	249.835	CCT3	yes	yes	yes	yes	yes	yes	yes	yes
11:57182087-57194125	63.4501	SLC43A3	no	no	no	no	no	no	no	no
11:61205096-61205585	154.66	SDHAF2	yes	yes	yes	yes	yes	yes	yes	yes
11:65661484-65664477	104.693	FOSL1	yes	yes	yes	yes	yes	yes	yes	yes
11:66407170-66407594	523.464	RBM14-RBM4,RBM4	yes	yes	yes	yes	yes	yes	yes	yes
1:167935866-167944253	452.082	DCAF6	yes	yes	yes	yes	yes	yes	yes	yes
11:68527036-68529155	71.3814	CPT1A	yes	no	no	no	yes	no	no	no
11:70200406-70202360	325.182	PPFIA1	yes	yes	yes	yes	yes	yes	yes	yes
1:171537385-171544267	71.3814	PRRC2C	no	no	no	no	no	no	no	no
11:72695132-72700142	71.3814	FCHSD2	yes	yes	yes	yes	yes	yes	yes	yes
11:73418464-73429763	247.455	RAB6A	yes	yes	yes	yes	yes	yes	yes	yes
1:1747194-1770677	99.1409	GNB1	yes	yes	yes	yes	no	no	no	no
11:76174864-76183884	103.106	EMSY	yes	yes	yes	yes	yes	yes	yes	yes
11:76224429-76239510	76.1402	EMSY	yes	yes	yes	yes	yes	yes	yes	yes
11:77330650-77340944	223.662	CLNS1A	yes	yes	yes	yes	yes	yes	yes	yes
1:179100445-179102509	214.144	ABL2	yes	yes	yes	yes	yes	yes	yes	yes
1:180366650-180382606	321.216	ACBD6	yes	yes	yes	yes	yes	yes	yes	yes
1:180953812-180962561	352.941	STX6	yes	yes	yes	yes	yes	yes	yes	yes
11:85718584-85742653	210.179	PICALM	yes	yes	yes	yes	yes	yes	yes	yes
1:193202122-193205486	142.763	CDC73	yes	yes	yes	yes	yes	yes	yes	yes
11:93469306-93469917	76.1402	TAF1D	yes	yes	yes	yes	yes	yes	yes	yes
1:200729966-200730226	118.969	CAMSAP2	yes	yes	yes	no	no	no	no	no
12:102542007-102559661	53.5361	PARPBP	no	no	no	no	no	no	no	no
12:104373608-104374740	63.4501	TDG	yes	yes	yes	yes	yes	yes	yes	yes
12:109046047-109048186	769.333	CORO1C	yes	yes	yes	yes	yes	yes	yes	yes
12:110922882-110925748	158.625	FAM216A	yes	yes	yes	yes	yes	yes	yes	yes
12:111990083-111993723	598.811	ATXN2	yes	yes	yes	yes	yes	yes	yes	yes
12:1136913-1137738	364.838	ERC1	yes	yes	yes	yes	yes	yes	yes	yes
12:116668237-116675510	535.361	MED13L	yes	yes	yes	yes	yes	yes	yes	yes
12:116668337-116675510	719.763	MED13L	yes	yes	yes	yes	yes	yes	yes	yes
12:116674625-116675510	285.526	MED13L	yes	yes	yes	yes	yes	yes	yes	yes
12:122825299-122826244	80.8989	CLIP1	yes	yes	yes	yes	yes	yes	yes	yes
12:124071293-124074996	420.357	TMED2	yes	yes	yes	yes	yes	yes	yes	yes
1:21377358-21437876	242.697	EIF4G3	yes	yes	yes	yes	yes	yes	yes	yes
1:215749243-215752480	59.4845	KCTD3	no	no	no	no	no	no	no	no
12:19615443-19626289	360.873	AEBP2	yes	yes	yes	yes	yes	yes	yes	yes
12:22796696-22826594	230.007	ETNK1	yes	yes	yes	yes	yes	yes	yes	yes
1:22404921-22413359	386.649	CDC42	yes	yes	yes	yes	yes	yes	yes	yes
1:225742607-225755116	53.5361	ENAH	yes	yes	yes	yes	yes	yes	yes	yes
1:230313963-230339036	142.763	GALNT2	no	no	no	no	no	no	no	no
1:231090078-231097049	245.869	TTC13	yes	yes	yes	yes	yes	yes	yes	yes
12:32760890-32764217	174.488	FGD4	yes	yes	yes	no	yes	yes	yes	no
12:40422102-40442012	170.522	SLC2A13	yes	yes	yes	yes	yes	yes	yes	yes
12:42768664-42792796	138.004	PPHLN1	yes	yes	yes	yes	yes	yes	yes	yes
12:46633461-46637097	375.942	SLC38A1	no	no	no	no	yes	yes	yes	yes
1:246890193-246903603	206.213	SCCPDH	yes	yes	yes	yes	yes	yes	yes	yes
1:246899276-246907427	99.934	SCCPDH	no	no	no	no	no	no	no	no
1:247319707-247323115	1078.65	ZNF124	yes	yes	no	no	yes	yes	yes	yes
1:247320301-247323115	436.22	ZNF124	no	no	no	no	yes	yes	yes	yes
1:247322307-247323115	547.257	ZNF124	yes	yes	yes	yes	yes	yes	yes	yes
12:48477373-48491907	85.6577	SENP1	yes	yes	yes	yes	yes	yes	yes	yes
12:56182858-56194684	123.728	SARNP	yes	yes	yes	yes	no	no	no	no
12:56956200-56965639	237.938	RBMS2	yes	yes	no	no	yes	yes	no	no
12:57065532-57066849	59.4845	PTGES3	yes	yes	yes	yes	yes	yes	yes	yes
12:69644908-69656342	761.402	CPSF6	yes	yes	yes	yes	yes	yes	yes	yes
12:69983264-69987393	210.179	CCT2	yes	yes	yes	yes	yes	yes	yes	yes
12:70671911-70704797	253.801	CNOT2	yes	yes	yes	yes	yes	yes	yes	yes
1:27269150-27269556	266.49	NUDC	yes	yes	yes	yes	yes	yes	yes	yes
1:28907071-28907741	185.592	SNHG12,SNORA16A	yes	yes	yes	yes	yes	yes	yes	yes
13:100953713-100962162	194.316	PCCA	yes	yes	yes	yes	yes	yes	yes	yes
13:103275226-103280274	47.5876	TPP2	no	no	no	no	no	no	no	no
13:113170753-113181798	364.838	TUBGCP3	yes	yes	yes	yes	yes	yes	yes	yes
13:113832487-113838801	277.594	PCID2	yes	yes	yes	yes	yes	yes	yes	yes
1:31465236-31468067	705.883	PUM1	yes	yes	yes	yes	yes	yes	yes	yes
13:20625572-20641530	59.4845	ZMYM2	yes	yes	yes	yes	yes	yes	yes	yes
13:21742126-21742538	113.02	SKA3	yes	yes	yes	yes	yes	yes	yes	yes
1:32381495-32385259	628.156	PTP4A2	yes	yes	yes	yes	yes	yes	yes	yes
13:30801548-30815223	109.452	KATNAL1	yes	yes	yes	yes	yes	yes	yes	yes
1:33413822-33415375	146.728	RNF19B	yes	yes	yes	yes	yes	yes	yes	yes
13:51501542-51523641	253.801	RNASEH2B	no	no	no	no	no	no	no	no
1:35846859-35854683	99.934	ZMYM4	yes	yes	yes	yes	yes	yes	yes	yes
13:60348322-60385057	204.627	DIAPH3	yes	yes	yes	yes	yes	yes	yes	yes
13:60582677-60616954	115.004	DIAPH3,DIAPH3-AS1	yes	yes	yes	yes	yes	yes	yes	yes
13:61013821-61034674	226.041	TDRD3	yes	yes	yes	yes	yes	yes	yes	yes
13:61013821-61041513	543.292	TDRD3	yes	yes	yes	yes	yes	yes	yes	yes
13:77791974-77818086	71.3814	MYCBP2	no	no	no	no	no	no	no	no
1:38052911-38054683	87.2439	GNL2	yes	yes	yes	yes	yes	yes	yes	yes
13:95858785-95863035	91.2096	ABCC4	yes	yes	yes	yes	yes	yes	yes	yes
13:96375495-96377506	610.708	DNAJC3	yes	yes	yes	yes	yes	yes	yes	yes
13:96409897-96416207	146.728	DNAJC3	yes	yes	yes	yes	yes	yes	yes	yes
13:96485180-96489456	142.763	UGGT2	yes	yes	yes	yes	yes	yes	yes	yes
13:98865473-98865667	233.179	FARP1	yes	yes	yes	yes	yes	yes	yes	yes
13:99890680-99896878	107.072	UBAC2	yes	yes	yes	yes	yes	yes	yes	yes
1:40733457-40737707	75.347	ZMPSTE24	yes	yes	yes	yes	yes	yes	yes	yes
1:41536266-41541123	396.563	SCMH1	yes	yes	yes	yes	yes	yes	yes	yes
1:41578954-41627104	76.1402	SCMH1	no	no	no	no	no	no	no	no
14:23378691-23380612	130.866	RBM23	yes	yes	yes	yes	yes	yes	yes	yes
1:42730785-42744343	170.522	FOXJ3	yes	yes	yes	yes	yes	yes	yes	yes
14:31185129-31204064	79.3127	SCFD1	no	no	no	no	no	no	no	no
14:39648294-39648666	123.728	PNN	yes	yes	yes	yes	yes	yes	yes	yes
1:45223227-45223812	269.663	KIF2C	yes	yes	yes	yes	yes	yes	yes	yes
14:55168779-55169298	118.969	SAMD4A	yes	yes	yes	yes	yes	yes	yes	yes
14:67768105-67770316	87.2439	MPP5	no	no	no	no	no	no	no	no
1:47761436-47767420	166.557	STIL	yes	yes	yes	yes	yes	yes	yes	yes
14:97299803-97327072	567.086	VRK1	yes	yes	yes	yes	yes	yes	yes	yes
14:99924615-99932150	2954.4	SETD3	yes	yes	yes	yes	yes	yes	yes	yes
15:101968096-101983865	80.8989	PCSK6	no	no	no	no	no	no	no	no
1:51032748-51061888	210.179	FAF1	yes	yes	yes	yes	yes	yes	yes	yes
15:25650607-25657118	1123.07	UBE3A	no	no	no	no	no	no	no	no
15:25650607-25660989	364.838	UBE3A	yes	yes	yes	yes	yes	yes	yes	yes
15:41347444-41348904	103.106	INO80	yes	yes	yes	yes	yes	yes	yes	yes
15:41648236-41669502	293.457	NUSAP1	yes	yes	yes	yes	yes	yes	yes	yes
15:41961025-41962156	1110.38	MGA	yes	yes	yes	yes	yes	yes	yes	yes
15:41988272-41991357	586.914	MGA	yes	yes	yes	yes	yes	yes	yes	yes
15:48888479-48905289	95.1753	FBN1	yes	yes	yes	yes	yes	yes	yes	yes
15:59204761-59209198	553.206	SLTM	no	no	no	no	no	no	no	no
15:59373134-59373483	47.5876	RNF111	no	no	no	no	no	no	no	no
15:66641397-66641775	71.3814	TIPIN	yes	yes	yes	yes	yes	yes	yes	yes
15:70975096-70991999	99.934	UACA	yes	yes	yes	yes	yes	yes	yes	yes
15:76584771-76588078	245.869	ETFA	yes	yes	yes	yes	yes	yes	yes	yes
15:90760670-90764997	71.3814	SEMA4B	yes	yes	yes	yes	yes	yes	yes	yes
15:90982563-90986710	130.866	IQGAP1	yes	yes	yes	yes	yes	yes	yes	yes
15:91524113-91525211	71.3814	PRC1,PRC1-AS1	yes	yes	no	no	yes	yes	no	no
15:93467550-93472321	138.797	CHD2	yes	yes	yes	yes	yes	yes	yes	yes
15:94899365-94945248	47.5876	MCTP2	no	no	no	no	no	no	no	no
1:59787207-59812070	99.1409	FGGY	yes	yes	yes	yes	yes	yes	yes	yes
16:15973660-15978062	107.072	FOPNL	yes	yes	yes	yes	yes	yes	yes	yes
16:24762046-24769681	134.832	TNRC6A	no	no	no	no	no	no	no	no
16:249060-258187	63.4501	LUC7L	yes	yes	yes	yes	yes	yes	yes	yes
1:6252989-6257816	107.072	RPL22	yes	yes	yes	yes	no	no	no	no
16:2607703-2616454	118.969	PDPK1	yes	yes	yes	yes	yes	yes	yes	yes
16:28157414-28167848	101.124	XPO6	yes	yes	yes	yes	yes	yes	yes	yes
16:47531309-47549512	376.735	PHKB	yes	yes	yes	yes	yes	yes	yes	yes
1:65830317-65831879	467.945	DNAJC6	yes	yes	yes	yes	yes	yes	yes	yes
16:68155889-68157024	318.837	NFATC3	yes	yes	yes	yes	yes	yes	yes	yes
16:68155889-68160513	685.262	NFATC3	yes	yes	yes	yes	yes	yes	yes	yes
16:69404385-69406258	543.292	TERF2	yes	yes	yes	yes	yes	yes	yes	yes
16:70292882-70296427	104.693	AARS	yes	yes	yes	yes	yes	yes	yes	yes
16:80718434-80719026	594.845	CDYL2	yes	yes	yes	yes	yes	yes	yes	yes
16:84773914-84779279	190.35	USP10	yes	yes	yes	yes	yes	yes	yes	yes
16:85667519-85667738	1432.39	GSE1	yes	yes	yes	yes	yes	yes	yes	yes
16:87782278-87795646	261.732	KLHDC4	yes	yes	yes	yes	yes	yes	yes	yes
16:88008653-88017865	241.904	BANP	yes	yes	yes	yes	yes	yes	yes	yes
16:89371613-89383483	146.728	ANKRD11	yes	yes	yes	yes	yes	yes	yes	yes
17:11958205-11984847	79.3127	MAP2K4	yes	yes	yes	yes	yes	yes	yes	yes
17:11958205-11999011	160.608	MAP2K4,MIR744	yes	yes	yes	yes	yes	yes	yes	yes
17:1746096-1747980	273.629	RPA1	yes	yes	yes	yes	yes	yes	yes	yes
17:1746096-1756483	285.526	RPA1	yes	yes	yes	yes	yes	yes	yes	yes
17:20107645-20109225	991.41	SPECC1	yes	yes	yes	yes	yes	yes	yes	yes
17:20149238-20163607	194.316	SPECC1	yes	yes	yes	yes	yes	yes	yes	yes
17:29483000-29497015	233.972	NF1	yes	yes	yes	yes	yes	yes	yes	yes
17:29483000-29509683	59.4845	NF1	yes	yes	yes	yes	yes	yes	yes	yes
17:29550461-29554624	63.4501	NF1	yes	yes	yes	yes	yes	yes	yes	yes
17:35640167-35646430	99.1409	ACACA	yes	yes	yes	yes	yes	yes	yes	yes
17:36517593-36523933	126.9	SOCS7	yes	yes	yes	yes	yes	yes	yes	yes
17:37580879-37584043	71.3814	MED1	yes	yes	yes	no	yes	yes	yes	no
17:40652724-40653322	71.3814	ATP6V0A1	yes	yes	yes	yes	yes	yes	yes	yes
17:45740454-45745776	158.625	KPNB1	no	no	no	no	no	no	no	no
17:47388673-47389404	356.907	ZNF652	yes	yes	yes	yes	yes	yes	yes	yes
17:49118861-49133843	186.385	SPAG9	yes	yes	yes	yes	yes	yes	yes	yes
17:53108528-53124515	57.1051	STXBP4	yes	yes	yes	yes	yes	yes	yes	yes
17:54926056-54933986	87.2439	DGKE	yes	yes	yes	yes	yes	yes	yes	yes
17:57808781-57816308	428.288	VMP1	yes	yes	yes	yes	yes	yes	yes	yes
17:57842331-57851246	71.3814	VMP1	yes	yes	yes	yes	yes	yes	yes	yes
17:58700881-58711338	206.213	PPM1D	yes	yes	yes	yes	yes	yes	yes	yes
17:58711213-58725443	190.351	PPM1D	yes	yes	yes	no	yes	yes	yes	yes
17:59988880-60002460	47.5876	INTS2	yes	no	no	no	yes	no	no	no
17:59999085-60002460	122.935	INTS2	yes	yes	yes	yes	yes	yes	yes	yes
17:62289933-62291602	47.5876	TEX2	yes	yes	yes	yes	no	no	no	no
17:7402357-7402810	360.873	POLR2A	yes	yes	yes	yes	yes	yes	yes	yes
17:77073511-77073946	182.419	ENGASE	yes	yes	yes	yes	yes	yes	yes	yes
17:80521229-80526077	408.46	FOXK2	yes	yes	yes	yes	yes	yes	yes	yes
1:7837219-7838229	385.459	VAMP3	yes	yes	yes	yes	yes	yes	yes	yes
18:12999419-13042333	309.319	CEP192	yes	yes	yes	yes	yes	yes	yes	yes
18:19345732-19359646	847.059	MIB1	yes	yes	yes	yes	yes	yes	yes	yes
18:19345732-19399607	47.5876	MIB1	yes	yes	yes	no	yes	yes	yes	no
18:21644103-21663045	198.282	TTC39C	yes	yes	yes	yes	yes	yes	yes	yes
18:29691716-29693823	1171.85	RNF138	yes	yes	yes	yes	yes	yes	yes	yes
18:45391429-45423180	507.601	SMAD2	yes	yes	yes	yes	yes	yes	yes	yes
1:871151-874792	85.6577	SAMD11	yes	yes	yes	yes	yes	yes	yes	no
18:74561481-74563895	317.251	ZNF236	yes	yes	yes	yes	yes	yes	yes	yes
18:77170402-77171501	107.072	NFATC1	yes	yes	yes	yes	yes	yes	yes	yes
18:9182379-9221997	109.452	ANKRD12	yes	yes	yes	yes	yes	yes	yes	yes
18:9583114-9595151	166.557	PPP4R1	yes	yes	yes	yes	yes	yes	yes	yes
19:18285849-18286507	178.454	IFI30	yes	yes	yes	yes	yes	yes	yes	yes
19:18648410-18649246	146.728	FKBP8	yes	yes	yes	yes	yes	yes	yes	yes
1:92798947-92846430	241.904	RPAP2	yes	yes	yes	yes	yes	yes	yes	yes
1:93070863-93073284	95.1752	EVI5	yes	yes	yes	yes	yes	yes	yes	yes
19:32847521-32851524	59.4845	ZNF507	yes	yes	yes	yes	yes	yes	yes	yes
19:34921480-34925873	433.047	UBA2	yes	yes	yes	yes	yes	yes	yes	yes
19:3660963-3661999	460.014	PIP5K1C	yes	yes	yes	yes	yes	yes	yes	yes
19:47421744-47440665	118.969	ARHGAP35	yes	yes	yes	yes	yes	yes	yes	yes
19:47919908-47920607	180.833	MEIS3	yes	yes	yes	yes	yes	yes	yes	yes
19:5604593-5604947	515.532	SAFB2	yes	yes	yes	yes	yes	yes	yes	yes
20:16506736-16509085	154.66	KIF16B	yes	yes	yes	yes	yes	yes	yes	yes
20:17928129-17937681	111.038	SNX5	yes	yes	yes	yes	yes	yes	yes	yes
20:30954186-30956926	3577	ASXL1	yes	yes	yes	yes	yes	yes	yes	yes
20:34302106-34313077	770.919	RBM39	yes	yes	yes	yes	yes	yes	yes	yes
20:34302106-34320057	52.3464	RBM39	no	no	no	no	no	no	no	no
20:34309661-34313077	161.798	RBM39	no	no	no	no	no	no	no	no
20:34309661-34320057	161.798	RBM39	yes	yes	yes	yes	yes	yes	yes	yes
20:34312491-34313077	146.728	RBM39	yes	yes	yes	yes	yes	yes	yes	yes
20:34317233-34320057	528.222	RBM39	yes	yes	yes	yes	yes	yes	yes	yes
20:34430494-34435356	114.21	PHF20	yes	yes	yes	yes	yes	yes	yes	yes
20:36685933-36694658	297.423	RPRD1B	yes	yes	yes	yes	yes	yes	yes	yes
20:39721111-39729993	166.557	PLCG1-AS1,TOP1	yes	yes	yes	yes	yes	yes	yes	yes
20:43623730-43629994	47.5876	STK4	yes	yes	yes	yes	yes	yes	yes	yes
20:47570092-47580435	80.899	ARFGEF2	no	no	no	no	no	no	no	no
20:47704545-47706283	95.1752	CSE1L	no	no	no	no	no	no	no	no
20:54956488-54959380	171.316	AURKA	yes	yes	yes	yes	yes	yes	yes	yes
20:57014000-57016139	622.605	VAPB	yes	yes	yes	yes	yes	yes	yes	yes
20:61485367-61491660	555.189	TCFL5	yes	yes	yes	yes	yes	yes	yes	yes
20:62407030-62422143	2204.89	ZBTB46	yes	yes	yes	yes	yes	yes	yes	yes
2:100078957-100081447	440.186	REV1	yes	yes	yes	yes	yes	yes	yes	yes
2:109388156-109389502	154.66	RANBP2	yes	yes	yes	yes	yes	yes	yes	yes
2:111406810-111419418	61.8639	BUB1,SNORD132	yes	yes	yes	yes	yes	yes	yes	yes
21:16386664-16415895	709.847	NRIP1	yes	yes	yes	yes	yes	yes	yes	yes
21:17135209-17138460	1086.58	USP25	yes	yes	yes	yes	yes	yes	yes	yes
21:17205666-17214859	198.282	USP25	yes	yes	yes	no	yes	yes	yes	no
2:120885263-120903865	71.3814	EPB41L5	yes	yes	yes	yes	yes	yes	yes	yes
2:120885263-120932580	267.68	EPB41L5	yes	yes	yes	yes	yes	yes	yes	yes
2:122260742-122287901	352.942	CLASP1	yes	yes	yes	yes	yes	yes	yes	yes
2:122363276-122363756	456.048	CLASP1	yes	yes	yes	yes	yes	yes	yes	yes
2:122514815-122519100	356.907	TSN	yes	yes	yes	yes	yes	yes	yes	yes
2:128922303-128928858	162.591	UGGT1	yes	yes	yes	yes	yes	yes	yes	yes
21:30693541-30702014	313.285	BACH1	no	no	no	no	yes	yes	yes	yes
2:135010665-135012215	142.763	MGAT5	yes	yes	yes	yes	yes	yes	yes	yes
21:38792600-38794168	987.443	DYRK1A	yes	yes	yes	yes	yes	yes	yes	yes
21:38792600-38798083	142.763	DYRK1A	no	no	no	no	yes	yes	yes	yes
21:38792600-38802702	392.598	DYRK1A	yes	yes	yes	yes	yes	yes	yes	yes
21:42598192-42629253	400.529	BACE2	yes	yes	yes	yes	yes	yes	yes	yes
21:46538478-46554747	410.443	ADARB1	yes	yes	no	no	yes	yes	no	no
21:46548316-46554747	2288.17	ADARB1	no	no	no	no	yes	yes	yes	yes
2:15691616-15698758	171.316	NBAS	yes	yes	yes	yes	yes	yes	yes	yes
2:159992704-160007067	122.935	TANC1	yes	yes	yes	yes	yes	yes	yes	yes
2:162223988-162251714	90.4165	PSMD14	yes	yes	yes	yes	yes	yes	yes	yes
2:169018296-169038600	118.969	STK39	yes	yes	yes	yes	yes	yes	yes	yes
2:170460151-170471234	80.8989	PPIG	yes	yes	yes	yes	yes	yes	yes	yes
2:17906523-17927218	47.5876	SMC6	yes	yes	yes	yes	yes	yes	yes	yes
2:196544755-196548630	123.728	SLC39A10	yes	yes	yes	yes	yes	yes	yes	yes
2:197559769-197565904	53.5361	CCDC150,LOC100130452	yes	yes	yes	yes	yes	yes	yes	yes
2:203329531-203332412	214.144	BMPR2	yes	yes	yes	yes	yes	yes	yes	yes
2:206305093-206305396	85.6577	PARD3B	yes	yes	yes	yes	yes	yes	yes	yes
2:211421442-211447433	133.245	CPS1	yes	yes	yes	yes	yes	yes	yes	yes
2:211421442-211481265	133.245	CPS1	yes	yes	yes	yes	yes	yes	yes	yes
2:215632205-215646233	214.144	BARD1	yes	yes	yes	yes	yes	yes	yes	yes
2:219445283-219457430	87.2439	CNOT9	yes	yes	yes	yes	yes	yes	yes	yes
22:24698162-24709434	171.315	SPECC1L,SPECC1L-ADORA2A	yes	yes	yes	yes	yes	yes	yes	yes
22:25771779-25777545	414.012	LRP5L	yes	yes	yes	no	yes	yes	yes	no
22:28290542-28293880	80.8989	PITPNB	no	no	no	no	no	no	no	no
22:28290542-28310335	107.072	PITPNB	no	no	no	no	no	no	no	no
22:28910744-28915308	416.392	TTC28	yes	yes	yes	yes	yes	yes	yes	yes
22:32134372-32134897	71.3814	PRR14L	yes	yes	yes	yes	yes	yes	yes	yes
2:236706402-236715975	152.28	AGAP1	yes	yes	yes	yes	yes	yes	yes	yes
22:36914809-36915584	57.1051	EIF3D	yes	yes	yes	no	yes	yes	yes	no
2:240929490-240946787	555.188	NDUFA10	yes	yes	yes	yes	yes	yes	yes	yes
2:240929490-240961757	202.248	NDUFA10	yes	yes	yes	no	yes	yes	yes	no
22:46085591-46098727	293.457	ATXN10	yes	yes	yes	yes	no	no	no	no
22:46085591-46114373	412.426	ATXN10	yes	yes	yes	yes	yes	yes	yes	yes
22:46125304-46136418	785.195	ATXN10	yes	yes	yes	yes	yes	yes	yes	yes
22:47022647-47033857	152.28	GRAMD4	yes	yes	yes	yes	yes	yes	yes	yes
2:32142994-32157204	507.601	MEMO1	no	no	no	no	no	no	no	no
2:32142994-32168452	79.3127	MEMO1	no	no	no	no	no	no	no	no
2:36668400-36669878	678.123	CRIM1	yes	yes	yes	yes	no	no	no	no
2:39559057-39564722	252.214	MAP4K3	yes	yes	yes	yes	yes	yes	yes	yes
2:39559057-39583480	47.5876	MAP4K3	no	no	no	no	no	no	no	no
2:55209650-55214834	1023.13	RTN4	yes	yes	yes	yes	yes	yes	yes	yes
2:58449076-58459247	626.57	FANCL	yes	yes	yes	yes	yes	yes	yes	yes
2:61406115-61413632	271.249	AHSA2	yes	yes	yes	yes	yes	yes	yes	yes
2:61749745-61753656	983.479	XPO1	yes	yes	yes	yes	yes	yes	yes	yes
2:61749745-61761038	2089.89	XPO1	yes	yes	yes	yes	yes	yes	yes	yes
2:63660878-63667005	210.178	WDPCP	yes	yes	yes	yes	yes	yes	yes	yes
2:72945231-72960247	888.303	EXOC6B	yes	yes	yes	yes	yes	yes	yes	yes
2:85097348-85097909	693.986	TRABD2A	yes	yes	yes	yes	yes	yes	yes	yes
2:99786012-99787892	342.631	MITD1	yes	yes	yes	yes	yes	yes	yes	yes
3:107429298-107435696	222.076	BBX	yes	yes	yes	yes	yes	yes	yes	yes
3:114069120-114070725	101.124	ZBTB20,ZBTB20-AS1	yes	yes	yes	yes	yes	yes	yes	yes
3:119219541-119222868	271.249	TIMMDC1	yes	yes	yes	no	yes	yes	yes	yes
3:119582265-119624699	55.5189	GSK3B	no	no	no	no	no	no	no	no
3:120469369-120469847	174.488	GTF2E1	yes	yes	yes	yes	yes	yes	yes	yes
3:122156016-122160963	47.5876	KPNA1,LOC102723582	yes	yes	yes	no	yes	yes	yes	no
3:122471437-122496753	103.107	HSPBAP1	yes	yes	yes	yes	yes	yes	yes	yes
3:125032151-125050082	773.298	ZNF148	yes	yes	yes	yes	yes	yes	yes	yes
3:126445920-126452065	83.2783	CHCHD6	yes	yes	yes	yes	yes	yes	yes	yes
3:128525214-128526514	198.282	RAB7A	yes	yes	yes	yes	yes	yes	yes	no
3:133894452-133914026	396.564	RYK	yes	yes	yes	yes	yes	yes	yes	yes
3:133907680-133914026	161.798	RYK	no	no	no	no	no	no	no	no
3:136183722-136221621	80.8989	STAG1	no	no	no	no	no	no	no	no
3:149563797-149589941	623.398	RNF13	no	no	no	no	no	no	no	no
3:149563797-149629870	223.662	RNF13	yes	yes	yes	yes	yes	yes	yes	yes
3:149563797-149639014	1838.07	RNF13	yes	yes	yes	yes	yes	yes	yes	yes
3:155628480-155643155	99.934	GMPS	yes	yes	yes	yes	yes	yes	yes	yes
3:157839891-157841780	1150.03	RSRC1	yes	yes	yes	yes	yes	yes	yes	yes
3:167754623-167759262	176.074	GOLIM4	yes	yes	yes	yes	yes	yes	yes	yes
3:169854206-169867032	356.907	PHC3	yes	yes	yes	yes	yes	yes	yes	yes
3:169863210-169867032	507.601	PHC3	yes	yes	yes	yes	yes	yes	yes	yes
3:17051165-17056403	166.557	PLCL2	yes	yes	yes	yes	yes	yes	yes	yes
3:171830241-171851336	348.976	FNDC3B	yes	yes	yes	yes	yes	yes	yes	yes
3:171965322-171969331	428.288	FNDC3B	yes	yes	yes	yes	yes	yes	yes	yes
3:196118683-196129890	1284.87	UBXN7	yes	yes	yes	yes	yes	yes	yes	yes
3:196533449-196534785	118.969	PAK2	yes	yes	yes	yes	yes	yes	yes	yes
3:197592293-197602646	304.561	LRCH3	yes	yes	yes	yes	yes	yes	yes	yes
3:27453132-27493989	57.1051	SLC4A7	no	no	no	no	no	no	no	no
3:31617887-31621588	289.491	STT3B	yes	yes	yes	yes	yes	yes	yes	yes
3:3178943-3182332	111.038	TRNT1	yes	yes	yes	yes	yes	yes	yes	yes
3:31917924-31921322	816.922	OSBPL10	yes	yes	yes	yes	yes	yes	yes	yes
3:37315026-37323763	47.5876	GOLGA4	yes	yes	yes	no	yes	yes	yes	no
3:37323448-37343823	52.3464	GOLGA4	yes	yes	yes	yes	yes	yes	yes	yes
3:47762155-47787483	47.5876	SMARCC1	yes	yes	yes	yes	yes	yes	yes	yes
3:48960180-48965246	99.1409	ARIH2	yes	yes	yes	yes	yes	yes	yes	yes
3:50102463-50103935	104.693	RBM6	yes	yes	yes	yes	yes	yes	yes	yes
3:52946553-52950230	115.003	SFMBT1	yes	yes	yes	yes	yes	yes	yes	yes
3:56626997-56628056	301.388	CCDC66	yes	yes	yes	yes	yes	yes	yes	yes
3:56694758-56707753	198.282	FAM208A	yes	yes	yes	yes	yes	yes	yes	yes
3:56703727-56707753	122.935	FAM208A	yes	yes	yes	yes	no	no	no	no
3:57875767-57882659	237.938	SLMAP	yes	yes	yes	yes	yes	yes	yes	yes
3:63898263-63898901	528.222	ATXN7	yes	yes	yes	yes	yes	yes	yes	yes
3:93714717-93722752	223.662	ARL13B	yes	yes	yes	yes	yes	yes	yes	yes
4:103225473-103236987	122.935	SLC39A8	yes	yes	yes	yes	yes	yes	yes	yes
4:106345352-106370560	76.1402	PPA2	no	no	no	no	no	no	no	no
4:106367539-106377902	90.4164	PPA2	yes	yes	yes	yes	yes	yes	yes	yes
4:108603170-108622441	61.8639	PAPSS1	no	no	no	no	no	no	no	no
4:128995614-128999117	66.6226	LARP1B	yes	yes	yes	no	yes	yes	yes	no
4:128995614-129003460	152.28	LARP1B	yes	yes	yes	no	yes	yes	yes	no
4:129913321-129925031	289.491	SCLT1	yes	yes	yes	yes	yes	yes	yes	yes
4:144464661-144465125	376.735	SMARCA5	yes	yes	yes	yes	yes	yes	yes	yes
4:148778703-148803083	218.903	ARHGAP10	yes	yes	yes	yes	yes	yes	yes	yes
4:148860975-148876525	281.56	ARHGAP10	yes	yes	yes	yes	yes	yes	yes	yes
4:160107793-160131735	76.1402		yes	yes	yes	yes	yes	yes	yes	yes
4:174169130-174169591	59.4845	GALNT7	yes	yes	yes	yes	yes	yes	yes	yes
4:183812555-183836728	83.2783	DCTD	yes	yes	yes	yes	yes	yes	yes	yes
4:183836075-183836728	138.797	DCTD	yes	yes	yes	no	yes	yes	yes	no
4:186168447-186188309	590.086	SNX25	yes	yes	yes	yes	yes	yes	yes	yes
4:187627716-187630999	222.076	FAT1	yes	yes	yes	yes	yes	yes	yes	yes
4:1902352-1932497	154.66	WHSC1	yes	yes	yes	no	yes	yes	yes	no
4:1902352-1936989	138.797	WHSC1	no	no	no	no	no	no	no	no
4:1902352-1941505	126.9	WHSC1	yes	yes	yes	yes	yes	yes	yes	no
4:3088665-3109150	104.693	HTT	yes	yes	yes	yes	yes	yes	yes	yes
4:37633006-37640126	194.316	RELL1	yes	yes	yes	yes	yes	yes	yes	yes
4:39739039-39757359	222.076	UBE2K	yes	yes	yes	yes	yes	yes	yes	yes
4:39915230-39927553	138.797	PDS5A	yes	yes	yes	yes	yes	yes	yes	yes
4:54249939-54256040	99.9339	FIP1L1	yes	yes	yes	yes	yes	yes	yes	yes
4:6925099-6925838	194.316	TBC1D14	yes	yes	yes	yes	yes	yes	yes	yes
4:73950965-73958017	65.4329	ANKRD17	yes	yes	yes	yes	yes	yes	yes	no
4:73956383-73958017	71.3814	ANKRD17	yes	yes	yes	yes	yes	yes	yes	no
4:73984404-73991029	79.3127	ANKRD17	yes	yes	yes	no	yes	yes	yes	no
4:77045801-77065626	77.3299	NUP54	no	no	no	no	no	no	no	no
4:77055327-77065626	237.938	NUP54	yes	yes	yes	yes	yes	yes	yes	yes
4:77065301-77065626	107.072	NUP54	yes	yes	yes	yes	yes	yes	yes	yes
4:83799882-83803093	154.66	SEC31A	yes	yes	yes	yes	yes	yes	yes	yes
4:88091230-88116842	47.5876	KLHL8	yes	yes	yes	yes	no	no	no	no
4:88116475-88116842	194.316	KLHL8	yes	yes	yes	yes	yes	yes	yes	yes
5:10415599-10417516	249.835	2019-03-06	yes	yes	yes	yes	yes	yes	yes	yes
5:109049220-109051965	150.694	MAN2A1	yes	yes	yes	yes	yes	yes	yes	yes
5:122881110-122893258	452.082	CSNK1G3	yes	yes	yes	yes	yes	yes	yes	yes
5:127854965-127866386	174.488	FBN2	yes	yes	yes	yes	yes	yes	yes	yes
5:128440648-128442755	126.9	ISOC1	yes	yes	yes	yes	yes	yes	yes	yes
5:133534776-133541822	79.3127	PPP2CA	no	no	no	no	no	no	no	no
5:134076752-134079742	118.969	CAMLG	yes	yes	yes	yes	yes	yes	yes	yes
5:137320945-137324004	1419.7	FAM13B	yes	yes	yes	yes	yes	yes	yes	yes
5:138614015-138614818	685.261	MATR3,SNHG4,SNORA74A	yes	yes	yes	yes	yes	yes	yes	yes
5:138979956-138994551	123.728	UBE2D2	yes	yes	yes	yes	no	no	no	no
5:142779220-142780417	590.879	NR3C1	yes	yes	yes	yes	yes	yes	yes	yes
5:14673750-14681716	186.385	OTULIN	no	no	no	no	no	no	no	no
5:14673750-14681733	71.3814	OTULIN	no	no	no	no	no	no	no	no
5:147774276-147782076	55.5189	FBXO38	yes	yes	yes	no	yes	yes	yes	no
5:158621723-158630664	328.354	RNF145	yes	yes	yes	yes	yes	yes	yes	yes
5:16779653-16783578	265.697	MYO10	yes	yes	yes	yes	yes	yes	yes	yes
5:167915606-167921655	1221.41	RARS	yes	yes	yes	yes	yes	yes	yes	yes
5:167915606-167924353	214.144	RARS	yes	yes	yes	yes	yes	yes	yes	yes
5:170305100-170323119	368.804	RANBP17	yes	yes	yes	yes	yes	yes	yes	yes
5:170305100-170351554	63.4501	RANBP17	no	no	no	no	no	no	no	no
5:170319390-170351554	190.35	RANBP17	yes	yes	yes	yes	yes	yes	yes	yes
5:176370335-176385155	567.086	UIMC1	yes	yes	yes	yes	yes	yes	yes	yes
5:179688683-179707608	642.433	MAPK9	yes	yes	yes	yes	yes	yes	yes	yes
5:31448653-31451747	206.213	DROSHA	yes	yes	yes	yes	yes	yes	yes	yes
5:36953719-36976504	404.495	NIPBL	yes	yes	yes	yes	yes	yes	yes	yes
5:37238958-37239971	83.2783	C5orf42	yes	yes	yes	no	yes	yes	yes	no
5:38510565-38530768	91.2096	LIFR	no	no	no	no	no	no	no	no
5:38523520-38530768	939.855	LIFR	yes	yes	yes	yes	yes	yes	yes	yes
5:38527256-38530768	115.004	LIFR	yes	yes	yes	yes	yes	yes	yes	yes
5:39002636-39021238	285.526	RICTOR	yes	no	no	no	yes	no	no	no
5:43609244-43628489	101.124	NNT	yes	yes	yes	no	yes	yes	yes	no
5:43675612-43677908	678.124	NNT	yes	yes	yes	yes	yes	yes	yes	yes
5:619104-620376	1855.92	CEP72	yes	yes	yes	yes	no	no	no	no
5:619104-624694	317.251	CEP72	yes	yes	yes	yes	yes	yes	yes	yes
5:65284462-65290692	753.471	ERBIN	yes	yes	yes	yes	yes	yes	yes	yes
5:65307876-65310553	265.697	ERBIN	yes	yes	yes	yes	yes	yes	yes	yes
5:6604250-6605521	214.144	NSUN2	yes	yes	yes	yes	yes	yes	yes	yes
5:6737622-6746540	531.395	PAPD7	yes	yes	yes	yes	yes	yes	yes	yes
5:68470703-68471364	547.257	CCNB1	yes	yes	yes	yes	yes	yes	yes	yes
5:77711343-77717784	95.1752	SCAMP1	yes	yes	yes	yes	yes	yes	yes	yes
5:78734832-78752841	134.832	HOMER1	yes	yes	yes	yes	yes	yes	yes	yes
5:83356118-83362425	71.3814	EDIL3	yes	yes	yes	yes	yes	yes	yes	yes
5:95091099-95099324	356.907	RHOBTB3	yes	yes	yes	yes	yes	yes	yes	yes
6:13579682-13584457	142.763	SIRT5	yes	yes	yes	yes	yes	yes	yes	yes
6:137015277-137019820	118.969	MAP3K5	yes	yes	yes	yes	yes	yes	yes	yes
6:146209155-146216113	89.2267	SHPRH	yes	yes	yes	yes	yes	yes	yes	yes
6:159001971-159010814	436.219	TMEM181	yes	yes	yes	yes	yes	yes	yes	yes
6:159004985-159010814	376.735	TMEM181	yes	yes	yes	yes	yes	yes	yes	yes
6:170852688-170858201	138.797	PSMB1	yes	yes	yes	yes	yes	yes	yes	yes
6:17507399-17514185	71.3814	CAP2,LOC101928491	no	no	no	no	no	no	no	no
6:17624791-17649531	95.1753	NUP153	yes	yes	yes	yes	yes	yes	yes	yes
6:17665469-17669777	107.072	NUP153	yes	yes	yes	yes	yes	yes	yes	yes
6:34574331-34574681	214.144	C6orf106	yes	yes	yes	yes	yes	yes	yes	yes
6:35604790-35610620	65.4329	FKBP5	yes	yes	yes	yes	yes	yes	yes	yes
6:42559888-42562042	99.934	UBR2	yes	yes	yes	yes	yes	yes	yes	yes
6:4891946-4892613	1352.28	CDYL	yes	yes	yes	yes	yes	yes	yes	yes
6:57058639-57075243	136.814	RAB23	yes	yes	yes	yes	yes	yes	yes	yes
6:73005639-73043538	190.351	RIMS1	yes	yes	yes	yes	yes	yes	yes	yes
6:74432973-74446231	161.798	CD109	yes	yes	yes	yes	yes	yes	yes	yes
6:76331247-76357517	71.3814	SENP6	yes	yes	yes	yes	yes	yes	yes	yes
6:87925620-87928449	297.422	ZNF292	yes	yes	yes	yes	yes	yes	yes	yes
7:101801839-101821937	122.935	CUX1	yes	yes	yes	yes	yes	yes	yes	yes
7:102755506-102769239	66.6226	NAPEPLD	no	no	no	no	no	no	no	no
7:104714065-104722244	61.8639	KMT2E	yes	yes	yes	yes	yes	yes	yes	yes
7:111127293-111201979	396.563	IMMP2L	yes	yes	yes	yes	yes	yes	yes	yes
7:116339124-116340338	111.038	MET	yes	yes	yes	yes	yes	yes	yes	yes
7:116738666-116778586	63.4501	ST7,ST7-AS2	yes	yes	yes	yes	yes	yes	yes	yes
7:127447537-127528065	95.1752	SND1	no	no	no	no	no	no	no	no
7:128655032-128658211	602.776	TNPO3	yes	yes	yes	yes	yes	yes	yes	yes
7:129760588-129762042	150.694	KLHDC10	yes	yes	yes	no	yes	yes	yes	no
7:131060182-131084192	856.576	MKLN1	yes	yes	yes	yes	yes	yes	yes	yes
7:131113791-131130662	202.247	MKLN1	yes	yes	yes	yes	yes	yes	yes	yes
7:137597736-137600758	63.4501	CREB3L2	yes	yes	yes	yes	yes	yes	yes	yes
7:148543561-148544397	642.433	EZH2	yes	yes	yes	yes	yes	yes	yes	yes
7:148851036-148851432	89.2267	ZNF398	yes	yes	yes	yes	no	no	no	no
7:152007050-152012423	467.945	KMT2C	yes	yes	yes	yes	yes	yes	yes	yes
7:155093275-155094127	146.729	INSIG1	yes	yes	yes	yes	yes	yes	yes	yes
7:155457868-155473602	107.072	RBM33	yes	yes	yes	yes	yes	yes	yes	yes
7:155465560-155473602	1899.54	RBM33	yes	yes	yes	yes	yes	yes	yes	yes
7:158580694-158591763	186.385	ESYT2	yes	yes	yes	yes	yes	yes	yes	yes
7:17908029-17915413	123.728	SNX13	yes	yes	yes	yes	yes	yes	yes	yes
7:17929985-17937069	118.969	SNX13	yes	yes	yes	yes	yes	yes	yes	yes
7:22999874-23030758	118.969	FAM126A	yes	yes	yes	yes	yes	yes	yes	yes
7:27668989-27672064	475.876	HIBADH	yes	yes	yes	yes	yes	yes	yes	yes
7:35707043-35712888	226.041	HERPUD2	yes	yes	yes	yes	yes	yes	yes	yes
7:40027197-40041630	134.832	CDK13	yes	yes	yes	yes	yes	yes	yes	yes
7:40037092-40041630	253.8	CDK13	yes	yes	yes	yes	yes	yes	yes	yes
7:44684925-44687358	674.158	OGDH	yes	yes	yes	no	yes	yes	yes	yes
7:51258546-51261286	53.5361	COBL	yes	yes	yes	yes	yes	yes	yes	yes
7:6150755-6155154	150.694	USP42	yes	yes	yes	yes	yes	yes	yes	yes
7:64004084-64004810	818.506	ZNF680	yes	yes	yes	yes	yes	yes	yes	yes
7:65592690-65599361	256.973	CRCP	yes	yes	yes	yes	yes	yes	yes	yes
7:716865-751164	777.264	PRKAR1B	yes	yes	yes	yes	yes	yes	yes	yes
7:72361165-72361649	190.351	POM121	yes	yes	yes	yes	yes	yes	yes	yes
7:77200394-77230123	52.3464	PTPN12	no	no	no	no	no	no	no	no
7:77214859-77230123	109.452	PTPN12	yes	yes	yes	yes	yes	yes	yes	yes
7:91924202-91957214	301.388	ANKIB1	yes	yes	yes	yes	yes	yes	yes	yes
7:99621041-99621930	1197.62	ZKSCAN1	yes	yes	yes	yes	yes	yes	yes	yes
8:104417003-104420012	194.316	SLC25A32	yes	yes	yes	yes	yes	yes	yes	yes
8:107691437-107696587	75.347	OXR1	yes	yes	yes	yes	yes	yes	yes	yes
8:117668094-117671219	146.728	EIF3H	yes	yes	yes	yes	yes	yes	yes	yes
8:124089350-124117704	61.8639	TBC1D31	yes	yes	yes	yes	yes	yes	yes	yes
8:126021212-126021585	111.038	SQLE	yes	yes	yes	no	yes	yes	yes	yes
8:128152988-128186609	1023.13		yes	yes	yes	yes	yes	yes	yes	yes
8:129021835-129022690	271.249	PVT1	yes	yes	yes	yes	yes	yes	yes	yes
8:131164981-131181313	158.625	ASAP1	yes	yes	yes	yes	yes	yes	yes	yes
8:131370262-131374017	1717.12	ASAP1	yes	yes	yes	yes	yes	yes	yes	yes
8:141407718-141415797	83.2783	TRAPPC9	yes	yes	yes	yes	yes	yes	yes	yes
8:141595217-141616013	196.299	AGO2	yes	yes	yes	yes	yes	yes	yes	yes
8:141749116-141762415	214.145	PTK2	yes	yes	yes	yes	yes	yes	yes	yes
8:141799572-141813749	104.693	PTK2	yes	yes	yes	yes	yes	yes	yes	yes
8:141828375-141900868	325.182	PTK2	yes	yes	yes	yes	yes	yes	yes	yes
8:141856358-141900868	380.701	PTK2	yes	yes	yes	yes	yes	yes	yes	yes
8:141889569-141900868	467.945	PTK2	no	no	no	no	yes	yes	yes	yes
8:142264087-142264728	267.68	LOC105375787,SLC45A4	yes	yes	yes	yes	yes	yes	yes	yes
8:15508205-15531345	115.004	TUSC3	no	no	no	no	no	no	no	no
8:1824736-1833873	118.969	ARHGEF10	yes	yes	yes	yes	yes	yes	yes	yes
8:18622958-18662408	261.732	PSD3	yes	yes	yes	yes	yes	yes	yes	yes
8:26439484-26441499	133.245	DPYSL2	no	no	no	no	no	no	no	no
8:41905895-41907225	162.591	KAT6A	yes	yes	yes	yes	yes	yes	yes	yes
8:42183487-42186732	130.866	IKBKB	yes	yes	yes	yes	yes	yes	yes	yes
8:42761315-42798588	59.4845	HOOK3	no	no	no	no	no	no	no	no
8:42914234-42919358	214.144	FNTA	yes	yes	yes	yes	yes	yes	yes	yes
8:48308935-48320523	133.245	SPIDR	yes	yes	yes	no	yes	yes	yes	yes
8:59535778-59548105	83.2783	NSMAF	yes	yes	yes	yes	yes	yes	yes	yes
8:62593526-62596747	2890.94	ASPH	yes	yes	yes	yes	yes	yes	yes	yes
8:98698895-98703416	109.452	MTDH	yes	yes	yes	yes	yes	yes	yes	yes
8:99718694-99719539	494.911	STK3	yes	yes	yes	yes	yes	yes	yes	yes
9:110062421-110074018	114.21	RAD23B	yes	yes	yes	yes	no	no	no	no
9:114148656-114154104	682.089	KIAA0368	yes	yes	yes	yes	yes	yes	yes	yes
9:115013208-115060196	87.2439	PTBP3	no	no	no	no	no	no	no	no
9:123593608-123595734	71.3814	PSMD5	yes	yes	yes	yes	yes	yes	yes	yes
9:125042721-125054119	114.21	MRRF	yes	yes	yes	yes	yes	yes	yes	yes
9:126519981-126641300	380.701	DENND1A	yes	yes	yes	yes	yes	yes	yes	yes
9:128419929-128434922	277.594	MAPKAP1	yes	yes	yes	yes	yes	yes	yes	yes
9:133352257-133370410	63.4501	ASS1	no	no	no	no	no	no	no	no
9:135172273-135187243	111.038	SETX	yes	yes	yes	yes	yes	yes	yes	yes
9:136277418-136278041	375.942	REXO4	yes	yes	yes	yes	yes	yes	yes	yes
9:136790964-136804341	95.1753	VAV2	yes	yes	yes	yes	yes	yes	yes	yes
9:138741982-138774924	75.347	CAMSAP1	no	no	no	no	yes	yes	yes	yes
9:138773478-138774924	5068.08	CAMSAP1	yes	yes	yes	yes	yes	yes	yes	yes
9:33953282-33963789	535.36	UBAP2	yes	yes	yes	yes	yes	yes	yes	yes
9:33960823-33973235	226.041	UBAP2	yes	yes	yes	yes	yes	yes	yes	yes
9:33971648-33973235	860.543	UBAP2	yes	yes	yes	yes	no	no	no	no
9:4117767-4118881	456.048	GLIS3	yes	yes	yes	yes	yes	yes	yes	yes
9:4286037-4286523	1736.95	GLIS3	yes	yes	yes	yes	yes	yes	yes	yes
9:74810415-74817658	130.866	GDA	yes	yes	yes	yes	yes	yes	yes	yes
9:74810415-74828907	101.124	GDA	no	no	no	no	no	no	no	no
9:74838035-74846097	499.67	GDA	yes	yes	yes	yes	yes	yes	yes	yes
9:86292641-86293514	356.907	UBQLN1	yes	yes	yes	yes	no	no	no	no
9:86293355-86301070	154.66	UBQLN1	yes	yes	yes	yes	yes	yes	yes	yes
9:88190229-88194011	47.5876	AGTPBP1	yes	yes	yes	no	yes	yes	yes	no
9:88190229-88211364	103.106	AGTPBP1	yes	yes	yes	yes	yes	yes	yes	yes
9:88233897-88248289	372.769	AGTPBP1	yes	yes	yes	yes	yes	yes	yes	yes
9:88284399-88327481	170.522	AGTPBP1	yes	yes	yes	yes	yes	yes	yes	yes
9:95018961-95032265	337.872	IARS	yes	yes	yes	yes	yes	yes	yes	yes
9:96233422-96261168	836.75	FAM120A	yes	yes	yes	yes	yes	yes	yes	yes
9:96238537-96261168	136.814	FAM120A	yes	yes	yes	yes	yes	yes	yes	yes
9:98740342-98766983	442.565	ERCC6L2	yes	yes	yes	no	yes	yes	yes	no
9:99220660-99220823	55.5189	HABP4	yes	yes	yes	yes	yes	yes	yes	yes
9:99284787-99327765	133.245	CDC14B	yes	yes	yes	yes	yes	yes	yes	yes
X:100356046-100364987	147.522	CENPI	yes	yes	yes	yes	yes	yes	yes	yes
X:122829870-122846758	65.4329	THOC2	yes	yes	yes	yes	yes	yes	yes	yes
X:130883333-130928494	77.3298	FIRRE	yes	yes	yes	yes	yes	yes	yes	yes
X:133607388-133627620	162.591	HPRT1	yes	yes	yes	yes	yes	yes	yes	yes
X:23739997-23754133	95.1752	ACOT9	yes	yes	yes	yes	yes	yes	yes	yes
X:24190831-24197887	567.086	ZFX	yes	yes	yes	yes	yes	yes	yes	yes
X:24828014-24861794	85.6577	POLA1	yes	yes	yes	yes	yes	yes	yes	yes
X:24839568-24861794	75.347	POLA1	no	no	no	no	no	no	no	no
X:47705503-47755339	606.742	ZNF81	yes	yes	yes	yes	yes	yes	yes	yes
X:53672262-53681075	440.185	HUWE1	yes	yes	yes	yes	yes	yes	yes	yes
X:67731690-67742759	83.2783	YIPF6	yes	yes	yes	yes	no	no	no	no
X:71708782-71715118	83.2783	HDAC8	yes	yes	yes	yes	yes	yes	yes	yes
X:77270158-77275895	138.797	ATP7A	yes	yes	yes	yes	yes	yes	yes	yes

## Sheet: SRR1637090_HeLa_NoRNAse R
CircRNA ID (chr:start-end)	SRPBM	Gene	Validated_VLS_2IS?	Validated_LS_2IS?	Validated_MS_2IS?	Validated_HS_2IS?	Validated_VLS_IS?	Validated_LS_IS?	Validated_MS_IS?	Validated_HS_IS?
10:102683731-102685776	78.7653	SLF2	yes	yes	yes	yes	yes	yes	yes	yes
10:105197771-105198565	123.553	PDCD11	yes	yes	yes	yes	yes	yes	yes	yes
10:1118055-1126416	37.066	WDR37	yes	yes	yes	yes	yes	yes	yes	yes
10:1118055-1142186	41.6992	WDR37	yes	yes	yes	no	yes	yes	yes	no
10:112356155-112358048	159.384	SMC3	yes	yes	yes	yes	yes	yes	yes	yes
10:1125950-1126416	41.6992	WDR37	yes	yes	yes	no	yes	yes	yes	no
10:114286845-114298089	64.8655	VTI1A	yes	yes	yes	yes	no	no	no	no
10:116730126-116734144	37.066	TRUB1	no	no	no	no	no	no	no	no
10:12039670-12056183	135.909	UPF2	yes	yes	yes	yes	yes	yes	yes	yes
10:120488806-120489922	41.6992	CACUL1	no	no	no	no	no	no	no	no
10:12123470-12136270	63.0122	DHTKD1	no	no	no	no	no	no	no	no
10:126370175-126370948	111.198	FAM53B	yes	yes	yes	yes	yes	yes	yes	yes
10:128768965-128788867	115.831	DOCK1	yes	yes	yes	yes	yes	yes	yes	yes
10:128768965-128798571	37.066	DOCK1	yes	yes	yes	yes	yes	yes	yes	yes
10:32197099-32199491	111.198	ARHGAP12	yes	yes	yes	yes	no	no	no	no
10:34558584-34573173	55.599	PARD3	yes	yes	yes	yes	yes	yes	no	no
10:50701162-50714058	137.144	ERCC6	yes	yes	yes	yes	yes	yes	yes	yes
10:50708583-50714058	61.7767	ERCC6	yes	yes	yes	yes	yes	yes	yes	yes
10:51606987-51620382	86.4873	TIMM23,TIMM23B	yes	yes	yes	yes	yes	yes	yes	yes
10:52193235-52350007	43.2437	SGMS1	no	no	no	no	no	no	no	no
10:5815804-5842668	129.731	GDI2	no	no	no	no	no	no	no	no
10:5827104-5842668	236.296	GDI2	yes	yes	yes	yes	yes	yes	yes	yes
10:5836847-5842668	144.557	GDI2	yes	yes	yes	yes	no	no	no	no
10:69714351-69773943	103.785	HERC4,POU5F1P5	yes	yes	yes	yes	yes	yes	yes	yes
10:69726439-69773943	49.4213	HERC4,POU5F1P5	no	no	no	no	no	no	no	no
10:69785302-69804315	64.8655	HERC4	yes	yes	yes	yes	yes	yes	yes	yes
10:69785302-69804320	67.9543	HERC4	no	no	no	no	no	no	no	no
10:70096955-70101437	37.066	HNRNPH3,RUFY2	yes	yes	yes	yes	yes	yes	yes	yes
10:70719561-70720005	129.731	DDX21	no	no	no	no	no	no	no	no
10:70733300-70741337	41.6992	DDX21	no	no	no	no	no	no	no	no
10:72604229-72619256	37.066	SGPL1	no	no	no	no	no	no	no	no
10:7285519-7327916	364.482	SFMBT2	yes	yes	yes	yes	yes	yes	yes	yes
10:7318853-7327916	911.207	SFMBT2	yes	yes	yes	yes	yes	yes	yes	yes
10:73956568-73963282	41.6992	ASCC1	no	no	no	no	yes	yes	yes	yes
10:74468040-74475660	92.665	MCU	yes	yes	yes	yes	yes	yes	yes	yes
10:75156276-75160615	55.599	ANXA7	no	no	no	no	no	no	no	no
10:76153898-76158337	74.132	ADK	no	no	no	no	no	no	no	no
10:7839009-7844817	166.797	ATP5C1	yes	yes	yes	yes	yes	yes	yes	yes
10:86177526-86185649	101.931	CCSER2	yes	yes	yes	yes	yes	yes	yes	yes
10:86177526-86198463	37.066	CCSER2	no	no	no	no	no	no	no	no
10:93185037-93221941	151.353	HECTD2,HECTD2-AS1	yes	yes	yes	yes	yes	yes	yes	yes
10:93609268-93611093	37.066	TNKS2	no	no	no	no	no	no	no	no
10:94291504-94297307	37.066	IDE	no	no	no	no	no	no	no	no
10:94653105-94659401	50.9657	EXOC6	no	no	no	no	no	no	no	no
10:95140975-95148911	64.8655	MYOF	yes	yes	yes	yes	no	no	no	no
1:108697604-108728576	37.066	SLC25A24	yes	yes	no	no	yes	yes	no	no
1:108724562-108728576	80.3097	SLC25A24	yes	yes	no	no	yes	yes	no	no
1:109192832-109202584	37.066	HENMT1	yes	yes	yes	yes	yes	yes	yes	yes
11:107260799-107289013	43.2437	CWF19L2	no	no	no	no	no	no	no	no
11:117023156-117034608	74.132	PAFAH1B2	yes	yes	yes	yes	no	no	no	no
11:120345268-120348235	148.264	ARHGEF12	yes	yes	yes	yes	no	no	no	no
11:128963515-128994789	37.066	ARHGAP32	yes	yes	yes	yes	yes	yes	yes	yes
11:128963515-129034322	105.02	ARHGAP32	yes	yes	yes	yes	yes	yes	yes	yes
11:128993340-129034322	71.0432	ARHGAP32	yes	yes	yes	yes	yes	yes	yes	yes
11:129996594-130003623	37.066	APLP2	no	no	no	no	no	no	no	no
11:130130750-130131824	98.8427	ZBTB44	yes	yes	yes	yes	yes	yes	yes	yes
11:14793482-14810788	43.2437	PDE3B	no	no	no	no	no	no	no	no
1:115005725-115007010	132.82	TRIM33	yes	yes	yes	yes	yes	yes	yes	yes
1:117944807-117957453	602.323	MAN1A2	yes	yes	yes	yes	yes	yes	yes	yes
1:117944807-117963271	1689.59	MAN1A2	yes	yes	yes	yes	yes	yes	yes	yes
1:117944807-118009049	37.066	MAN1A2	no	no	no	no	no	no	no	no
11:32611092-32617593	95.7538	EIF3M	no	no	no	no	no	no	no	no
11:33307958-33309057	766.032	HIPK3	yes	yes	yes	yes	yes	yes	yes	yes
11:34093272-34098189	166.797	CAPRIN1	no	no	no	no	yes	yes	yes	yes
11:34111725-34113603	37.066	CAPRIN1	no	no	no	no	no	no	no	no
11:34978930-34999729	37.066	PDHX	no	no	no	no	no	no	no	no
11:34978930-35013926	41.6992	PDHX	no	no	no	no	no	no	no	no
11:36415395-36424928	142.086	PRR5L	yes	yes	yes	yes	yes	yes	yes	yes
11:3794861-3797251	41.6992	NUP98	no	no	no	no	no	no	no	no
11:46515157-46529920	37.066	AMBRA1	yes	yes	yes	yes	yes	yes	yes	yes
11:46958117-47008861	123.553	C11orf49	no	no	no	no	no	no	no	no
1:151139409-151139890	98.8427	SCNM1,TNFAIP8L2-SCNM1	yes	yes	yes	yes	no	no	no	no
1:151611363-151611595	37.066	SNX27	no	no	no	no	no	no	no	no
1:151611363-151655921	71.0432	SNX27	yes	yes	yes	yes	no	no	no	no
1:153723570-153730239	61.7767	INTS3	yes	yes	yes	yes	yes	yes	yes	yes
1:153791266-153792211	37.066	GATAD2B	no	no	no	no	no	no	no	no
1:155408117-155429689	277.995	ASH1L	yes	yes	yes	yes	yes	yes	yes	yes
1:155823066-155823597	86.4873	GON4L	no	no	no	no	no	no	no	no
1:156303337-156304709	106.565	CCT3	no	no	no	no	no	no	no	no
11:57182087-57194125	43.2437	SLC43A3	no	no	no	no	no	no	no	no
11:61205096-61205585	132.82	SDHAF2	yes	yes	yes	no	no	no	no	no
11:65661484-65664477	55.599	FOSL1	yes	yes	yes	yes	yes	yes	yes	yes
11:66407170-66407594	101.931	RBM14-RBM4,RBM4	no	no	no	no	no	no	no	no
1:167935866-167944253	207.57	DCAF6	yes	yes	yes	yes	yes	yes	yes	yes
11:68527036-68529155	37.066	CPT1A	yes	yes	yes	yes	yes	yes	yes	yes
11:70200406-70202360	64.8655	PPFIA1	no	no	no	no	yes	yes	yes	yes
1:171537385-171544267	61.7767	PRRC2C	no	no	no	no	no	no	no	no
11:72695132-72700142	63.0122	FCHSD2	yes	yes	yes	yes	yes	yes	yes	yes
11:73418464-73429763	70.4254	RAB6A	no	no	no	no	no	no	no	no
1:1747194-1770677	49.4213	GNB1	no	no	no	no	no	no	no	no
11:76174864-76183884	98.8427	EMSY	yes	no	no	no	yes	yes	yes	yes
11:76224429-76239510	59.3056	EMSY	yes	yes	yes	no	yes	yes	yes	yes
11:77330650-77340944	138.998	CLNS1A	yes	yes	yes	yes	yes	yes	yes	yes
1:179100445-179102509	125.098	ABL2	yes	yes	yes	yes	yes	yes	yes	yes
1:180366650-180382606	88.9584	ACBD6	yes	no	no	no	yes	no	no	no
1:180953812-180962561	176.064	STX6	yes	yes	yes	yes	yes	yes	yes	yes
11:85718584-85742653	120.465	PICALM	yes	yes	yes	yes	yes	yes	yes	yes
1:193202122-193205486	46.3325	CDC73	yes	yes	yes	no	yes	yes	yes	no
11:93469306-93469917	74.132	TAF1D	yes	yes	yes	yes	yes	yes	yes	yes
1:200729966-200730226	46.3325	CAMSAP2	no	no	no	no	yes	yes	yes	yes
12:102542007-102559661	50.9657	PARPBP	no	no	no	no	no	no	no	no
12:104373608-104374740	43.2437	TDG	no	no	no	no	no	no	no	no
12:109046047-109048186	213.13	CORO1C	yes	yes	yes	yes	yes	yes	yes	yes
12:110922882-110925748	154.442	FAM216A	no	no	no	no	yes	yes	yes	yes
12:111990083-111993723	117.376	ATXN2	yes	yes	yes	yes	yes	yes	yes	yes
12:1136913-1137738	129.731	ERC1	yes	yes	yes	yes	yes	yes	yes	yes
12:116668237-116675510	265.64	MED13L	yes	yes	yes	no	yes	yes	yes	no
12:116668337-116675510	393.826	MED13L	yes	yes	yes	yes	yes	yes	yes	yes
12:116674625-116675510	227.029	MED13L	yes	yes	yes	yes	no	no	no	no
12:122825299-122826244	64.8655	CLIP1	yes	yes	yes	yes	yes	yes	yes	yes
12:124071293-124074996	396.606	TMED2	no	no	no	no	no	no	no	no
1:21377358-21437876	61.7767	EIF4G3	no	no	no	no	no	no	no	no
1:215749243-215752480	37.066	KCTD3	no	no	no	no	no	no	no	no
12:19615443-19626289	188.419	AEBP2	yes	yes	yes	yes	yes	yes	yes	yes
12:22796696-22826594	64.8655	ETNK1	yes	yes	yes	yes	no	no	no	no
1:22404921-22413359	129.731	CDC42	yes	yes	yes	yes	yes	yes	yes	yes
1:225742607-225755116	46.3325	ENAH	no	no	no	no	no	no	no	no
1:230313963-230339036	49.4213	GALNT2	no	no	no	no	no	no	no	no
1:231090078-231097049	51.8924	TTC13	no	no	no	no	no	no	no	no
12:32760890-32764217	59.3056	FGD4	yes	yes	yes	yes	yes	yes	yes	yes
12:40422102-40442012	74.132	SLC2A13	yes	yes	yes	yes	yes	yes	yes	yes
12:42768664-42792796	55.599	PPHLN1	yes	yes	yes	yes	yes	yes	yes	yes
12:46633461-46637097	49.4213	SLC38A1	no	no	no	no	no	no	no	no
1:246890193-246903603	60.2322	SCCPDH	no	no	no	no	no	no	no	no
1:246899276-246907427	60.2323	SCCPDH	no	no	no	no	no	no	no	no
1:247319707-247323115	339.772	ZNF124	yes	yes	yes	yes	yes	yes	yes	yes
1:247320301-247323115	203.863	ZNF124	no	no	no	no	no	no	no	no
1:247322307-247323115	92.665	ZNF124	no	no	no	no	no	no	no	no
12:48477373-48491907	37.066	SENP1	no	no	no	no	no	no	no	no
12:56182858-56194684	81.5452	SARNP	no	no	no	no	no	no	no	no
12:56956200-56965639	43.2437	RBMS2	no	no	no	no	no	no	no	no
12:57065532-57066849	43.2437	PTGES3	yes	yes	yes	no	yes	yes	yes	yes
12:69644908-69656342	281.084	CPSF6	yes	yes	yes	yes	yes	yes	yes	no
12:69983264-69987393	96.3716	CCT2	no	no	no	no	yes	yes	yes	yes
12:70671911-70704797	60.2322	CNOT2	no	no	no	no	no	no	no	no
1:27269150-27269556	170.504	NUDC	yes	yes	yes	yes	yes	yes	yes	yes
1:28907071-28907741	40.7726	SNHG12,SNORA16A	no	no	no	no	no	no	no	no
13:100953713-100962162	46.3325	PCCA	yes	yes	yes	yes	yes	yes	yes	yes
13:103275226-103280274	43.2437	TPP2	no	no	no	no	no	no	no	no
13:113170753-113181798	108.109	TUBGCP3	yes	yes	yes	yes	yes	yes	yes	yes
13:113832487-113838801	176.063	PCID2	no	no	no	no	yes	yes	yes	yes
1:31465236-31468067	455.912	PUM1	yes	yes	yes	yes	yes	yes	yes	yes
13:20625572-20641530	51.8924	ZMYM2	no	no	no	no	no	no	no	no
13:21742126-21742538	111.198	SKA3	no	no	no	no	no	no	no	no
1:32381495-32385259	148.264	PTP4A2	yes	yes	yes	yes	yes	yes	yes	yes
13:30801548-30815223	55.599	KATNAL1	yes	yes	yes	yes	yes	yes	yes	yes
1:33413822-33415375	37.066	RNF19B	no	no	no	no	no	no	no	no
13:51501542-51523641	125.098	RNASEH2B	no	no	no	no	no	no	no	no
1:35846859-35854683	98.8427	ZMYM4	yes	yes	yes	yes	yes	yes	yes	yes
13:60348322-60385057	74.132	DIAPH3	yes	yes	yes	no	yes	yes	yes	no
13:60582677-60616954	74.132	DIAPH3,DIAPH3-AS1	yes	yes	yes	yes	yes	yes	yes	yes
13:61013821-61034674	50.9657	TDRD3	no	no	no	no	no	no	no	no
13:61013821-61041513	74.132	TDRD3	no	no	no	no	no	no	no	no
13:77791974-77818086	37.066	MYCBP2	no	no	no	no	no	no	no	no
1:38052911-38054683	37.066	GNL2	no	no	no	no	no	no	no	no
13:95858785-95863035	55.599	ABCC4	yes	yes	yes	yes	yes	yes	yes	yes
13:96375495-96377506	37.066	DNAJC3	no	no	no	no	no	no	no	no
13:96409897-96416207	101.931	DNAJC3	yes	yes	yes	yes	yes	yes	yes	yes
13:96485180-96489456	55.599	UGGT2	no	no	no	no	no	no	no	no
13:98865473-98865667	37.066	FARP1	yes	yes	yes	no	yes	yes	yes	yes
13:99890680-99896878	37.066	UBAC2	yes	yes	yes	yes	yes	yes	yes	yes
1:40733457-40737707	37.066	ZMPSTE24	yes	yes	yes	yes	yes	yes	yes	yes
1:41536266-41541123	100.078	SCMH1	no	no	no	no	no	no	no	no
1:41578954-41627104	55.599	SCMH1	yes	yes	yes	yes	yes	yes	yes	yes
14:23378691-23380612	114.287	RBM23	no	no	no	no	no	no	no	no
1:42730785-42744343	85.2518	FOXJ3	no	no	no	no	yes	yes	yes	yes
14:31185129-31204064	37.066	SCFD1	no	no	no	no	no	no	no	no
14:39648294-39648666	37.066	PNN	yes	yes	yes	yes	yes	yes	yes	yes
1:45223227-45223812	101.931	KIF2C	yes	yes	yes	yes	yes	yes	yes	yes
14:55168779-55169298	108.109	SAMD4A	yes	yes	yes	yes	yes	yes	yes	yes
14:67768105-67770316	37.066	MPP5	no	no	no	no	no	no	no	no
1:47761436-47767420	37.066	STIL	no	no	no	no	no	no	no	no
14:97299803-97327072	285.408	VRK1	yes	yes	yes	no	yes	yes	yes	yes
14:99924615-99932150	148.264	SETD3	no	no	no	no	no	no	no	no
15:101968096-101983865	46.3325	PCSK6	no	no	no	no	no	no	no	no
1:51032748-51061888	111.198	FAF1	yes	yes	yes	yes	yes	yes	yes	yes
15:25650607-25657118	155.677	UBE3A	no	no	no	no	no	no	no	no
15:25650607-25660989	166.797	UBE3A	yes	yes	yes	yes	no	no	no	no
15:41347444-41348904	37.066	INO80	no	no	no	no	no	no	no	no
15:41648236-41669502	111.198	NUSAP1	yes	yes	yes	yes	no	no	no	no
15:41961025-41962156	100.078	MGA	yes	yes	yes	yes	yes	yes	yes	yes
15:41988272-41991357	43.2437	MGA	no	no	no	no	no	no	no	no
15:48888479-48905289	55.599	FBN1	no	no	no	no	no	no	no	no
15:59204761-59209198	191.508	SLTM	no	no	no	no	yes	yes	yes	yes
15:59373134-59373483	37.066	RNF111	no	no	no	no	no	no	no	no
15:66641397-66641775	69.4988	TIPIN	yes	yes	yes	yes	no	no	no	no
15:70975096-70991999	37.066	UACA	no	no	no	no	no	no	no	no
15:76584771-76588078	81.5452	ETFA	no	no	no	no	no	no	no	no
15:90760670-90764997	37.066	SEMA4B	no	no	no	no	no	no	no	no
15:90982563-90986710	111.198	IQGAP1	no	no	no	no	no	no	no	no
15:91524113-91525211	51.8924	PRC1,PRC1-AS1	no	no	no	no	no	no	no	no
15:93467550-93472321	59.3056	CHD2	no	no	no	no	yes	yes	yes	yes
15:94899365-94945248	37.066	MCTP2	yes	yes	yes	yes	yes	yes	yes	yes
1:59787207-59812070	66.7188	FGGY	yes	yes	yes	yes	yes	yes	yes	yes
16:15973660-15978062	37.066	FOPNL	no	no	no	no	no	no	no	no
16:24762046-24769681	61.7767	TNRC6A	yes	yes	yes	no	yes	yes	yes	no
16:249060-258187	49.4213	LUC7L	no	no	no	no	no	no	no	no
1:6252989-6257816	49.4213	RPL22	yes	yes	yes	no	no	no	no	no
16:2607703-2616454	55.599	PDPK1	no	no	no	no	no	no	no	no
16:28157414-28167848	46.3325	XPO6	no	no	no	no	no	no	no	no
16:47531309-47549512	37.066	PHKB	no	no	no	no	no	no	no	no
1:65830317-65831879	37.066	DNAJC6	yes	yes	yes	no	no	no	no	no
16:68155889-68157024	315.061	NFATC3	yes	yes	yes	yes	yes	yes	yes	yes
16:68155889-68160513	366.953	NFATC3	yes	yes	yes	yes	yes	yes	yes	yes
16:69404385-69406258	244.018	TERF2	yes	yes	yes	yes	yes	yes	yes	yes
16:70292882-70296427	49.4213	AARS	no	no	no	no	no	no	no	no
16:80718434-80719026	191.508	CDYL2	yes	yes	yes	yes	yes	yes	yes	yes
16:84773914-84779279	37.066	USP10	no	no	no	no	no	no	no	no
16:85667519-85667738	500.391	GSE1	yes	yes	yes	yes	yes	yes	yes	yes
16:87782278-87795646	66.7188	KLHDC4	no	no	no	no	no	no	no	no
16:88008653-88017865	63.0122	BANP	yes	yes	yes	no	yes	yes	yes	no
16:89371613-89383483	46.3325	ANKRD11	yes	yes	no	no	yes	yes	no	no
17:11958205-11984847	49.4213	MAP2K4	yes	yes	yes	yes	yes	yes	yes	no
17:11958205-11999011	74.132	MAP2K4,MIR744	yes	yes	yes	yes	yes	yes	yes	yes
17:1746096-1747980	118.611	RPA1	yes	yes	yes	yes	yes	yes	yes	yes
17:1746096-1756483	163.708	RPA1	no	no	no	no	no	no	no	no
17:20107645-20109225	778.385	SPECC1	yes	yes	yes	yes	yes	yes	yes	yes
17:20149238-20163607	37.066	SPECC1	no	no	no	no	no	no	no	no
17:29483000-29497015	111.198	NF1	no	no	no	no	no	no	no	no
17:29483000-29509683	37.066	NF1	no	no	no	no	no	no	no	no
17:29550461-29554624	37.066	NF1	yes	yes	yes	yes	yes	yes	yes	yes
17:35640167-35646430	37.066	ACACA	no	no	no	no	no	no	no	no
17:36517593-36523933	67.9543	SOCS7	no	no	no	no	no	no	no	no
17:37580879-37584043	50.9657	MED1	no	no	no	no	yes	yes	yes	yes
17:40652724-40653322	64.8655	ATP6V0A1	yes	yes	yes	yes	yes	yes	yes	yes
17:45740454-45745776	55.599	KPNB1	no	no	no	no	no	no	no	no
17:47388673-47389404	37.066	ZNF652	yes	yes	yes	no	yes	yes	yes	no
17:49118861-49133843	74.132	SPAG9	yes	yes	yes	yes	yes	yes	yes	yes
17:53108528-53124515	37.066	STXBP4	no	no	no	no	no	no	no	no
17:54926056-54933986	43.2437	DGKE	yes	yes	yes	yes	yes	yes	yes	yes
17:57808781-57816308	88.9584	VMP1	yes	yes	yes	yes	yes	yes	yes	yes
17:57842331-57851246	46.3325	VMP1	no	no	no	no	no	no	no	no
17:58700881-58711338	83.3985	PPM1D	yes	yes	yes	yes	no	no	no	no
17:58711213-58725443	55.599	PPM1D	yes	yes	yes	no	yes	yes	yes	no
17:59988880-60002460	37.066	INTS2	no	no	no	no	no	no	no	no
17:59999085-60002460	80.3097	INTS2	yes	yes	no	no	yes	yes	no	no
17:62289933-62291602	37.066	TEX2	yes	yes	yes	yes	yes	yes	yes	yes
17:7402357-7402810	74.132	POLR2A	yes	yes	yes	yes	yes	yes	yes	yes
17:77073511-77073946	55.599	ENGASE	no	no	no	no	no	no	no	no
17:80521229-80526077	299.617	FOXK2	yes	yes	yes	yes	yes	yes	yes	yes
1:7837219-7838229	114.287	VAMP3	yes	yes	yes	yes	yes	yes	yes	yes
18:12999419-13042333	179.152	CEP192	yes	yes	yes	no	yes	yes	yes	yes
18:19345732-19359646	237.222	MIB1	yes	yes	yes	yes	yes	yes	yes	yes
18:19345732-19399607	37.066	MIB1	yes	yes	yes	yes	yes	yes	yes	yes
18:21644103-21663045	118.611	TTC39C	yes	yes	yes	yes	yes	yes	yes	yes
18:29691716-29693823	722.786	RNF138	yes	yes	yes	yes	yes	yes	yes	yes
18:45391429-45423180	59.3056	SMAD2	no	no	no	no	no	no	no	no
1:871151-874792	44.4792	SAMD11	yes	yes	yes	yes	yes	yes	yes	yes
18:74561481-74563895	123.553	ZNF236	yes	yes	yes	yes	yes	yes	yes	yes
18:77170402-77171501	44.4792	NFATC1	no	no	no	no	no	no	no	no
18:9182379-9221997	60.2322	ANKRD12	yes	yes	yes	yes	yes	yes	yes	yes
18:9583114-9595151	85.2518	PPP4R1	no	no	no	no	no	no	no	no
19:18285849-18286507	37.066	IFI30	yes	yes	yes	yes	yes	yes	yes	yes
19:18648410-18649246	37.066	FKBP8	no	no	no	no	no	no	no	no
1:92798947-92846430	74.132	RPAP2	yes	yes	yes	yes	yes	yes	yes	yes
1:93070863-93073284	59.3056	EVI5	yes	yes	yes	yes	yes	yes	yes	yes
19:32847521-32851524	37.066	ZNF507	no	no	no	no	yes	yes	yes	yes
19:34921480-34925873	74.132	UBA2	no	no	no	no	no	no	no	no
19:3660963-3661999	74.132	PIP5K1C	yes	yes	yes	no	yes	yes	yes	no
19:47421744-47440665	80.3097	ARHGAP35	yes	yes	yes	no	yes	yes	yes	yes
19:47919908-47920607	55.599	MEIS3	no	no	no	no	no	no	no	no
19:5604593-5604947	126.024	SAFB2	yes	yes	yes	yes	yes	yes	yes	yes
20:16506736-16509085	66.7188	KIF16B	yes	yes	yes	no	yes	yes	yes	no
20:17928129-17937681	86.4873	SNX5	no	no	no	no	no	no	no	no
20:30954186-30956926	182.241	ASXL1	yes	yes	yes	yes	yes	yes	yes	yes
20:34302106-34313077	55.599	RBM39	no	no	no	no	no	no	no	no
20:34302106-34320057	40.7726	RBM39	no	no	no	no	no	no	no	no
20:34309661-34313077	37.066	RBM39	yes	yes	yes	yes	yes	yes	yes	yes
20:34309661-34320057	132.82	RBM39	yes	yes	yes	no	no	no	no	no
20:34312491-34313077	37.066	RBM39	no	no	no	no	no	no	no	no
20:34317233-34320057	315.061	RBM39	yes	yes	yes	yes	yes	yes	yes	yes
20:34430494-34435356	88.0318	PHF20	yes	yes	yes	yes	yes	yes	yes	yes
20:36685933-36694658	151.353	RPRD1B	yes	yes	yes	yes	yes	yes	yes	yes
20:39721111-39729993	66.7188	PLCG1-AS1,TOP1	no	no	no	no	no	no	no	no
20:43623730-43629994	37.066	STK4	yes	yes	yes	no	yes	yes	yes	no
20:47570092-47580435	37.066	ARFGEF2	no	no	no	no	no	no	no	no
20:47704545-47706283	55.599	CSE1L	no	no	no	no	no	no	no	no
20:54956488-54959380	96.3716	AURKA	yes	yes	yes	yes	yes	yes	yes	yes
20:57014000-57016139	515.835	VAPB	yes	yes	yes	yes	yes	yes	yes	yes
20:61485367-61491660	244.018	TCFL5	yes	yes	yes	yes	yes	yes	yes	yes
20:62407030-62422143	160.619	ZBTB46	yes	yes	yes	yes	yes	yes	yes	yes
2:100078957-100081447	185.33	REV1	yes	yes	yes	yes	yes	yes	yes	yes
2:109388156-109389502	92.665	RANBP2	yes	yes	yes	yes	no	no	no	no
2:111406810-111419418	41.6992	BUB1,SNORD132	no	no	no	no	no	no	no	no
21:16386664-16415895	37.066	NRIP1	yes	yes	yes	yes	yes	yes	yes	yes
21:17135209-17138460	917.384	USP25	yes	yes	yes	yes	yes	yes	yes	yes
21:17205666-17214859	157.53	USP25	yes	yes	yes	yes	yes	yes	yes	yes
2:120885263-120903865	40.1548	EPB41L5	no	no	no	no	no	no	no	no
2:120885263-120932580	111.198	EPB41L5	yes	yes	yes	yes	yes	yes	yes	yes
2:122260742-122287901	55.599	CLASP1	no	no	no	no	no	no	no	no
2:122363276-122363756	361.393	CLASP1	yes	yes	yes	yes	yes	yes	yes	yes
2:122514815-122519100	40.7726	TSN	yes	yes	yes	yes	yes	yes	yes	yes
2:128922303-128928858	37.066	UGGT1	no	no	no	no	no	no	no	no
21:30693541-30702014	296.528	BACH1	no	no	no	no	no	no	no	no
2:135010665-135012215	49.4213	MGAT5	yes	yes	yes	yes	yes	yes	yes	yes
21:38792600-38794168	152.897	DYRK1A	yes	yes	yes	yes	yes	yes	yes	yes
21:38792600-38798083	86.4873	DYRK1A	yes	yes	yes	yes	yes	yes	yes	yes
21:38792600-38802702	135.909	DYRK1A	yes	yes	yes	yes	yes	yes	yes	yes
21:42598192-42629253	145.175	BACE2	no	no	no	no	yes	yes	yes	yes
21:46538478-46554747	106.565	ADARB1	yes	yes	no	no	yes	yes	no	no
21:46548316-46554747	126.024	ADARB1	yes	yes	yes	yes	yes	yes	yes	yes
2:15691616-15698758	74.132	NBAS	no	no	no	no	no	no	no	no
2:159992704-160007067	40.7726	TANC1	yes	yes	yes	yes	yes	yes	yes	yes
2:162223988-162251714	37.066	PSMD14	no	no	no	no	no	no	no	no
2:169018296-169038600	51.8924	STK39	no	no	no	no	yes	yes	yes	yes
2:170460151-170471234	60.2322	PPIG	yes	yes	yes	yes	yes	yes	yes	yes
2:17906523-17927218	37.066	SMC6	no	no	no	no	no	no	no	no
2:196544755-196548630	63.0122	SLC39A10	yes	yes	yes	yes	yes	yes	yes	yes
2:197559769-197565904	37.066	CCDC150,LOC100130452	no	no	no	no	no	no	no	no
2:203329531-203332412	51.8924	BMPR2	yes	yes	yes	yes	yes	yes	yes	yes
2:206305093-206305396	51.8924	PARD3B	no	no	no	no	no	no	no	no
2:211421442-211447433	37.066	CPS1	no	no	no	no	no	no	no	no
2:211421442-211481265	61.7767	CPS1	no	no	no	no	no	no	no	no
2:215632205-215646233	92.665	BARD1	yes	yes	yes	yes	yes	yes	yes	yes
2:219445283-219457430	70.4254	CNOT9	no	no	no	no	no	no	no	no
22:24698162-24709434	37.066	SPECC1L,SPECC1L-ADORA2A	yes	yes	yes	no	yes	yes	yes	no
22:25771779-25777545	55.599	LRP5L	yes	yes	yes	yes	yes	yes	yes	yes
22:28290542-28293880	37.066	PITPNB	no	no	no	no	no	no	no	no
22:28290542-28310335	106.565	PITPNB	no	no	no	no	no	no	no	no
22:28910744-28915308	134.364	TTC28	yes	yes	yes	yes	yes	yes	yes	yes
22:32134372-32134897	37.066	PRR14L	yes	yes	yes	yes	yes	yes	yes	yes
2:236706402-236715975	37.066	AGAP1	no	no	no	no	no	no	no	no
22:36914809-36915584	40.7726	EIF3D	no	no	no	no	no	no	no	no
2:240929490-240946787	103.785	NDUFA10	no	no	no	no	no	no	no	no
2:240929490-240961757	59.3056	NDUFA10	yes	yes	yes	no	no	no	no	no
22:46085591-46098727	114.905	ATXN10	no	no	no	no	no	no	no	no
22:46085591-46114373	140.851	ATXN10	yes	yes	yes	yes	yes	yes	yes	yes
22:46125304-46136418	114.287	ATXN10	yes	yes	yes	yes	yes	yes	yes	yes
22:47022647-47033857	37.066	GRAMD4	yes	yes	yes	yes	yes	yes	yes	yes
2:32142994-32157204	160.619	MEMO1	no	no	no	no	no	no	no	no
2:32142994-32168452	60.2322	MEMO1	yes	yes	yes	yes	yes	yes	yes	yes
2:36668400-36669878	92.665	CRIM1	yes	yes	yes	yes	yes	yes	yes	yes
2:39559057-39564722	222.396	MAP4K3	yes	yes	yes	yes	yes	yes	yes	yes
2:39559057-39583480	37.066	MAP4K3	no	no	no	no	no	no	no	no
2:55209650-55214834	154.442	RTN4	yes	yes	yes	no	yes	yes	yes	yes
2:58449076-58459247	50.9657	FANCL	yes	yes	yes	yes	yes	yes	yes	yes
2:61406115-61413632	37.066	AHSA2	no	no	no	no	no	no	no	no
2:61749745-61753656	166.797	XPO1	no	no	no	no	no	no	no	no
2:61749745-61761038	978.543	XPO1	yes	yes	yes	yes	yes	yes	yes	yes
2:63660878-63667005	37.066	WDPCP	yes	yes	yes	yes	no	no	no	no
2:72945231-72960247	843.25	EXOC6B	yes	yes	yes	yes	yes	yes	yes	yes
2:85097348-85097909	194.597	TRABD2A	yes	yes	yes	yes	yes	yes	yes	yes
2:99786012-99787892	111.198	MITD1	yes	yes	yes	yes	no	no	no	no
3:107429298-107435696	100.078	BBX	yes	yes	yes	yes	yes	yes	yes	yes
3:114069120-114070725	55.599	ZBTB20,ZBTB20-AS1	yes	yes	yes	yes	yes	yes	yes	yes
3:119219541-119222868	37.066	TIMMDC1	no	no	no	no	no	no	no	no
3:119582265-119624699	50.9657	GSK3B	yes	yes	yes	yes	yes	yes	yes	yes
3:120469369-120469847	60.2322	GTF2E1	no	no	no	no	yes	yes	yes	no
3:122156016-122160963	37.066	KPNA1,LOC102723582	no	no	no	no	no	no	no	no
3:122471437-122496753	55.599	HSPBAP1	yes	yes	yes	yes	yes	yes	yes	yes
3:125032151-125050082	488.036	ZNF148	yes	yes	yes	yes	yes	yes	yes	yes
3:126445920-126452065	48.1858	CHCHD6	yes	yes	yes	yes	yes	yes	yes	yes
3:128525214-128526514	67.9543	RAB7A	no	no	no	no	no	no	no	no
3:133894452-133914026	203.863	RYK	yes	yes	yes	yes	no	no	no	no
3:133907680-133914026	48.1858	RYK	yes	yes	yes	yes	yes	yes	yes	yes
3:136183722-136221621	46.3325	STAG1	no	no	no	no	no	no	no	no
3:149563797-149589941	118.611	RNF13	yes	yes	yes	yes	yes	yes	yes	yes
3:149563797-149629870	148.264	RNF13	yes	yes	yes	yes	yes	yes	yes	yes
3:149563797-149639014	1204.64	RNF13	yes	yes	yes	yes	yes	yes	yes	yes
3:155628480-155643155	51.8924	GMPS	yes	yes	yes	yes	yes	yes	yes	yes
3:157839891-157841780	299.617	RSRC1	no	no	no	no	no	no	no	no
3:167754623-167759262	37.066	GOLIM4	no	no	no	no	no	no	no	no
3:169854206-169867032	108.109	PHC3	yes	yes	yes	yes	yes	yes	yes	no
3:169863210-169867032	219.307	PHC3	yes	yes	yes	yes	yes	yes	yes	yes
3:17051165-17056403	66.7188	PLCL2	no	no	no	no	no	no	no	no
3:171830241-171851336	174.21	FNDC3B	yes	yes	yes	yes	yes	yes	yes	yes
3:171965322-171969331	145.175	FNDC3B	yes	yes	yes	yes	yes	yes	yes	yes
3:196118683-196129890	120.465	UBXN7	yes	yes	no	no	yes	yes	no	no
3:196533449-196534785	83.3985	PAK2	yes	yes	yes	no	yes	yes	yes	no
3:197592293-197602646	176.064	LRCH3	yes	yes	yes	yes	yes	yes	yes	yes
3:27453132-27493989	37.066	SLC4A7	no	no	no	no	no	no	no	no
3:31617887-31621588	81.5452	STT3B	yes	yes	yes	yes	yes	yes	yes	yes
3:3178943-3182332	88.9584	TRNT1	yes	yes	yes	yes	yes	yes	yes	yes
3:31917924-31921322	98.8427	OSBPL10	no	no	no	no	no	no	no	no
3:37315026-37323763	37.066	GOLGA4	yes	yes	yes	no	yes	yes	yes	no
3:37323448-37343823	37.066	GOLGA4	no	no	no	no	yes	yes	yes	no
3:47762155-47787483	43.2437	SMARCC1	no	no	no	no	no	no	no	no
3:48960180-48965246	46.3325	ARIH2	yes	yes	yes	yes	no	no	no	no
3:50102463-50103935	78.7653	RBM6	yes	yes	yes	yes	no	no	no	no
3:52946553-52950230	81.5452	SFMBT1	no	no	no	no	no	no	no	no
3:56626997-56628056	281.084	CCDC66	yes	yes	yes	yes	yes	yes	yes	yes
3:56694758-56707753	111.198	FAM208A	yes	yes	yes	no	yes	yes	yes	yes
3:56703727-56707753	55.599	FAM208A	no	no	no	no	no	no	no	no
3:57875767-57882659	117.376	SLMAP	no	no	no	no	no	no	no	no
3:63898263-63898901	292.821	ATXN7	yes	yes	yes	yes	no	no	no	no
3:93714717-93722752	64.8655	ARL13B	no	no	no	no	no	no	no	no
4:103225473-103236987	55.599	SLC39A8	no	no	no	no	yes	yes	yes	yes
4:106345352-106370560	37.066	PPA2	no	no	no	no	no	no	no	no
4:106367539-106377902	74.132	PPA2	no	no	no	no	no	no	no	no
4:108603170-108622441	41.6992	PAPSS1	no	no	no	no	no	no	no	no
4:128995614-128999117	55.599	LARP1B	no	no	no	no	no	no	no	no
4:128995614-129003460	59.3056	LARP1B	no	no	no	no	yes	yes	yes	no
4:129913321-129925031	43.2437	SCLT1	no	no	no	no	no	no	no	no
4:144464661-144465125	259.462	SMARCA5	yes	yes	yes	yes	yes	yes	yes	yes
4:148778703-148803083	151.971	ARHGAP10	yes	yes	yes	yes	yes	yes	yes	yes
4:148860975-148876525	74.132	ARHGAP10	no	no	no	no	no	no	no	no
4:160107793-160131735	64.8655		no	no	no	no	no	no	no	no
4:174169130-174169591	37.066	GALNT7	no	no	no	no	no	no	no	no
4:183812555-183836728	43.2437	DCTD	yes	yes	yes	yes	yes	yes	yes	yes
4:183836075-183836728	96.3716	DCTD	yes	yes	yes	yes	yes	yes	yes	yes
4:186168447-186188309	50.9657	SNX25	no	no	no	no	no	no	no	no
4:187627716-187630999	74.132	FAT1	yes	yes	yes	yes	yes	yes	yes	no
4:1902352-1932497	50.9657	WHSC1	no	no	no	no	no	no	no	no
4:1902352-1936989	55.599	WHSC1	no	no	no	no	no	no	no	no
4:1902352-1941505	52.5102	WHSC1	no	no	no	no	no	no	no	no
4:3088665-3109150	37.066	HTT	no	no	no	no	no	no	no	no
4:37633006-37640126	69.4988	RELL1	yes	yes	yes	yes	yes	yes	yes	yes
4:39739039-39757359	166.797	UBE2K	yes	yes	yes	yes	yes	yes	yes	yes
4:39915230-39927553	49.4213	PDS5A	yes	yes	yes	yes	yes	yes	yes	yes
4:54249939-54256040	37.066	FIP1L1	no	no	no	no	no	no	no	no
4:6925099-6925838	74.132	TBC1D14	yes	yes	yes	yes	yes	yes	yes	yes
4:73950965-73958017	37.066	ANKRD17	yes	yes	yes	no	yes	yes	yes	no
4:73956383-73958017	60.2323	ANKRD17	no	no	no	no	yes	yes	yes	no
4:73984404-73991029	74.132	ANKRD17	no	no	no	no	no	no	no	no
4:77045801-77065626	52.5102	NUP54	no	no	no	no	no	no	no	no
4:77055327-77065626	151.353	NUP54	yes	yes	yes	no	yes	yes	yes	yes
4:77065301-77065626	37.066	NUP54	yes	yes	yes	no	yes	yes	yes	yes
4:83799882-83803093	60.2323	SEC31A	no	no	no	no	no	no	no	no
4:88091230-88116842	37.066	KLHL8	no	no	no	no	no	no	no	no
4:88116475-88116842	41.6992	KLHL8	yes	yes	yes	yes	no	no	no	no
5:10415599-10417516	66.7188	2019-03-06	yes	yes	yes	yes	no	no	no	no
5:109049220-109051965	37.066	MAN2A1	no	no	no	no	no	no	no	no
5:122881110-122893258	100.078	CSNK1G3	yes	yes	yes	yes	yes	yes	yes	yes
5:127854965-127866386	40.7726	FBN2	yes	yes	yes	yes	yes	yes	yes	no
5:128440648-128442755	81.5452	ISOC1	yes	yes	yes	yes	yes	yes	yes	yes
5:133534776-133541822	55.599	PPP2CA	no	no	no	no	no	no	no	no
5:134076752-134079742	78.7653	CAMLG	no	no	no	no	no	no	no	no
5:137320945-137324004	1050.2	FAM13B	yes	yes	yes	yes	yes	yes	yes	yes
5:138614015-138614818	49.4213	MATR3,SNHG4,SNORA74A	yes	yes	yes	yes	yes	yes	yes	yes
5:138979956-138994551	37.066	UBE2D2	no	no	no	no	no	no	no	no
5:142779220-142780417	185.33	NR3C1	yes	yes	yes	yes	yes	yes	yes	yes
5:14673750-14681716	160.619	OTULIN	yes	yes	yes	yes	yes	yes	yes	yes
5:14673750-14681733	37.066	OTULIN	no	no	no	no	no	no	no	no
5:147774276-147782076	48.1858	FBXO38	yes	yes	yes	yes	yes	yes	yes	yes
5:158621723-158630664	83.3985	RNF145	yes	yes	yes	yes	yes	yes	yes	no
5:16779653-16783578	122.318	MYO10	yes	yes	yes	yes	yes	yes	yes	yes
5:167915606-167921655	324.327	RARS	no	no	no	no	no	no	no	no
5:167915606-167924353	50.9657	RARS	no	no	no	no	no	no	no	no
5:170305100-170323119	59.3056	RANBP17	no	no	no	no	no	no	no	no
5:170305100-170351554	37.066	RANBP17	yes	yes	yes	yes	yes	yes	yes	yes
5:170319390-170351554	37.066	RANBP17	yes	yes	yes	yes	yes	yes	yes	yes
5:176370335-176385155	92.665	UIMC1	yes	yes	yes	yes	yes	yes	yes	yes
5:179688683-179707608	98.8427	MAPK9	yes	yes	yes	yes	yes	yes	yes	yes
5:31448653-31451747	40.1548	DROSHA	no	no	no	no	no	no	no	no
5:36953719-36976504	50.9657	NIPBL	yes	yes	yes	yes	yes	yes	yes	yes
5:37238958-37239971	55.599	C5orf42	yes	yes	yes	yes	yes	yes	yes	yes
5:38510565-38530768	74.132	LIFR	no	no	no	no	no	no	no	no
5:38523520-38530768	413.904	LIFR	yes	yes	yes	yes	yes	yes	yes	yes
5:38527256-38530768	70.4254	LIFR	no	no	no	no	yes	yes	yes	no
5:39002636-39021238	83.3985	RICTOR	no	no	no	no	no	no	no	no
5:43609244-43628489	59.3056	NNT	yes	yes	yes	yes	yes	yes	yes	yes
5:43675612-43677908	89.5762	NNT	yes	yes	yes	yes	yes	yes	yes	yes
5:619104-620376	77.8386	CEP72	yes	yes	yes	no	yes	yes	yes	yes
5:619104-624694	37.066	CEP72	no	no	no	no	no	no	no	no
5:65284462-65290692	210.041	ERBIN	no	no	no	no	yes	yes	yes	yes
5:65307876-65310553	225.485	ERBIN	yes	yes	yes	yes	yes	yes	yes	yes
5:6604250-6605521	78.7653	NSUN2	yes	yes	yes	yes	yes	yes	yes	yes
5:6737622-6746540	70.4254	PAPD7	yes	yes	yes	yes	yes	yes	yes	yes
5:68470703-68471364	70.4254	CCNB1	no	no	no	no	no	no	no	no
5:77711343-77717784	50.9657	SCAMP1	yes	yes	yes	yes	yes	yes	yes	yes
5:78734832-78752841	37.066	HOMER1	no	no	no	no	no	no	no	no
5:83356118-83362425	55.599	EDIL3	yes	yes	yes	yes	yes	yes	yes	yes
5:95091099-95099324	55.599	RHOBTB3	no	no	no	no	yes	yes	yes	yes
6:13579682-13584457	138.997	SIRT5	yes	yes	yes	yes	yes	yes	yes	yes
6:137015277-137019820	37.066	MAP3K5	yes	yes	yes	yes	yes	yes	yes	yes
6:146209155-146216113	74.132	SHPRH	yes	yes	yes	yes	yes	yes	yes	yes
6:159001971-159010814	55.599	TMEM181	no	no	no	no	no	no	no	no
6:159004985-159010814	66.7188	TMEM181	no	no	no	no	no	no	no	no
6:170852688-170858201	126.642	PSMB1	yes	yes	yes	yes	yes	yes	yes	yes
6:17507399-17514185	43.2437	CAP2,LOC101928491	no	no	no	no	no	no	no	no
6:17624791-17649531	74.132	NUP153	yes	yes	yes	yes	yes	yes	yes	yes
6:17665469-17669777	101.931	NUP153	yes	yes	yes	yes	no	no	no	no
6:34574331-34574681	88.9584	C6orf106	yes	yes	yes	yes	yes	yes	yes	yes
6:35604790-35610620	37.066	FKBP5	no	no	no	no	no	no	no	no
6:42559888-42562042	67.9543	UBR2	yes	yes	yes	yes	yes	yes	yes	yes
6:4891946-4892613	614.678	CDYL	yes	yes	yes	yes	yes	yes	yes	yes
6:57058639-57075243	49.4213	RAB23	no	no	no	no	no	no	no	no
6:73005639-73043538	92.665	RIMS1	yes	yes	yes	yes	yes	yes	yes	yes
6:74432973-74446231	55.599	CD109	no	no	no	no	no	no	no	no
6:76331247-76357517	37.066	SENP6	no	no	no	no	no	no	no	no
6:87925620-87928449	98.8427	ZNF292	yes	yes	yes	yes	yes	yes	yes	yes
7:101801839-101821937	106.565	CUX1	yes	yes	yes	yes	yes	yes	yes	yes
7:102755506-102769239	50.9657	NAPEPLD	yes	yes	yes	yes	yes	yes	yes	yes
7:104714065-104722244	51.8924	KMT2E	no	no	no	no	no	no	no	no
7:111127293-111201979	58.6878	IMMP2L	no	no	no	no	no	no	no	no
7:116339124-116340338	55.599	MET	no	no	no	no	yes	yes	yes	yes
7:116738666-116778586	41.6992	ST7,ST7-AS2	yes	yes	yes	yes	yes	yes	yes	yes
7:127447537-127528065	92.665	SND1	no	no	no	no	no	no	no	no
7:128655032-128658211	410.815	TNPO3	yes	yes	yes	yes	yes	yes	yes	yes
7:129760588-129762042	37.066	KLHDC10	no	no	no	no	no	no	no	no
7:131060182-131084192	225.485	MKLN1	yes	yes	yes	yes	yes	yes	yes	yes
7:131113791-131130662	120.465	MKLN1	no	no	no	no	no	no	no	no
7:137597736-137600758	58.6878	CREB3L2	no	no	no	no	no	no	no	no
7:148543561-148544397	37.066	EZH2	yes	yes	yes	yes	yes	yes	yes	yes
7:148851036-148851432	55.599	ZNF398	yes	yes	yes	yes	yes	yes	yes	yes
7:152007050-152012423	74.132	KMT2C	yes	yes	yes	yes	yes	yes	yes	yes
7:155093275-155094127	108.109	INSIG1	no	no	no	no	no	no	no	no
7:155457868-155473602	37.066	RBM33	no	no	no	no	no	no	no	no
7:155465560-155473602	262.551	RBM33	yes	yes	yes	no	no	no	no	no
7:158580694-158591763	163.708	ESYT2	no	no	no	no	yes	yes	yes	yes
7:17908029-17915413	101.931	SNX13	no	no	no	no	yes	yes	yes	yes
7:17929985-17937069	37.066	SNX13	yes	yes	yes	yes	yes	yes	yes	yes
7:22999874-23030758	83.3985	FAM126A	yes	yes	yes	yes	yes	yes	yes	yes
7:27668989-27672064	122.318	HIBADH	yes	yes	yes	no	yes	yes	yes	no
7:35707043-35712888	55.599	HERPUD2	no	no	no	no	no	no	no	no
7:40027197-40041630	74.132	CDK13	no	no	no	no	no	no	no	no
7:40037092-40041630	70.4254	CDK13	no	no	no	no	no	no	no	no
7:44684925-44687358	138.997	OGDH	yes	yes	yes	yes	no	no	no	no
7:51258546-51261286	37.066	COBL	yes	yes	yes	yes	yes	yes	yes	yes
7:6150755-6155154	55.599	USP42	yes	yes	yes	yes	yes	yes	yes	yes
7:64004084-64004810	111.198	ZNF680	yes	yes	yes	yes	yes	yes	yes	yes
7:65592690-65599361	55.599	CRCP	no	no	no	no	no	no	no	no
7:716865-751164	52.5102	PRKAR1B	yes	yes	yes	yes	yes	yes	yes	yes
7:72361165-72361649	86.4873	POM121	yes	yes	yes	yes	yes	yes	yes	yes
7:77200394-77230123	37.066	PTPN12	no	no	no	no	no	no	no	no
7:77214859-77230123	69.4988	PTPN12	yes	yes	yes	yes	yes	yes	yes	yes
7:91924202-91957214	253.284	ANKIB1	yes	yes	yes	yes	yes	yes	yes	yes
7:99621041-99621930	450.97	ZKSCAN1	yes	yes	yes	yes	yes	yes	yes	yes
8:104417003-104420012	129.731	SLC25A32	no	no	no	no	no	no	no	no
8:107691437-107696587	51.8924	OXR1	no	no	no	no	no	no	no	no
8:117668094-117671219	61.7767	EIF3H	no	no	no	no	no	no	no	no
8:124089350-124117704	37.066	TBC1D31	yes	yes	yes	yes	yes	yes	yes	yes
8:126021212-126021585	48.1858	SQLE	no	no	no	no	no	no	no	no
8:128152988-128186609	49.4213		yes	yes	yes	yes	yes	yes	yes	yes
8:129021835-129022690	74.132	PVT1	yes	yes	yes	yes	yes	yes	yes	yes
8:131164981-131181313	64.8655	ASAP1	no	no	no	no	no	no	no	no
8:131370262-131374017	114.905	ASAP1	yes	yes	yes	no	yes	yes	yes	no
8:141407718-141415797	63.0122	TRAPPC9	yes	yes	yes	yes	yes	yes	yes	yes
8:141595217-141616013	83.3985	AGO2	yes	yes	yes	yes	yes	yes	yes	yes
8:141749116-141762415	37.066	PTK2	no	no	no	no	no	no	no	no
8:141799572-141813749	59.3056	PTK2	yes	yes	yes	yes	no	no	no	no
8:141828375-141900868	117.376	PTK2	yes	yes	yes	yes	yes	yes	yes	yes
8:141856358-141900868	49.4213	PTK2	no	no	no	no	no	no	no	no
8:141889569-141900868	197.685	PTK2	no	no	no	no	no	no	no	no
8:142264087-142264728	179.152	LOC105375787,SLC45A4	yes	yes	yes	yes	yes	yes	yes	yes
8:15508205-15531345	37.066	TUSC3	no	no	no	no	no	no	no	no
8:1824736-1833873	37.066	ARHGEF10	yes	yes	yes	no	yes	yes	yes	no
8:18622958-18662408	101.931	PSD3	yes	yes	yes	yes	yes	yes	yes	yes
8:26439484-26441499	55.599	DPYSL2	yes	yes	yes	no	yes	yes	yes	no
8:41905895-41907225	37.066	KAT6A	yes	yes	yes	yes	yes	yes	yes	yes
8:42183487-42186732	78.7653	IKBKB	yes	yes	yes	yes	yes	yes	yes	yes
8:42761315-42798588	48.1858	HOOK3	yes	yes	yes	yes	yes	yes	yes	yes
8:42914234-42919358	49.4213	FNTA	yes	yes	yes	yes	yes	yes	yes	yes
8:48308935-48320523	78.7653	SPIDR	yes	yes	yes	no	yes	yes	yes	yes
8:59535778-59548105	48.1858	NSMAF	yes	yes	yes	yes	no	no	no	no
8:62593526-62596747	1093.45	ASPH	yes	yes	yes	yes	yes	yes	yes	yes
8:98698895-98703416	43.2437	MTDH	no	no	no	no	no	no	no	no
8:99718694-99719539	115.831	STK3	yes	yes	yes	yes	yes	yes	yes	yes
9:110062421-110074018	37.066	RAD23B	no	no	no	no	no	no	no	no
9:114148656-114154104	367.571	KIAA0368	yes	yes	yes	yes	yes	yes	yes	yes
9:115013208-115060196	37.066	PTBP3	no	no	no	no	no	no	no	no
9:123593608-123595734	37.066	PSMD5	yes	yes	yes	no	yes	yes	yes	no
9:125042721-125054119	37.066	MRRF	yes	yes	yes	yes	yes	yes	yes	yes
9:126519981-126641300	236.296	DENND1A	yes	yes	yes	yes	yes	yes	yes	yes
9:128419929-128434922	70.4254	MAPKAP1	yes	yes	yes	yes	yes	yes	yes	yes
9:133352257-133370410	41.6992	ASS1	no	no	no	no	no	no	no	no
9:135172273-135187243	55.599	SETX	no	no	no	no	no	no	no	no
9:136277418-136278041	37.066	REXO4	yes	yes	yes	yes	yes	yes	yes	yes
9:136790964-136804341	78.7652	VAV2	yes	yes	yes	yes	yes	yes	yes	yes
9:138741982-138774924	64.8655	CAMSAP1	no	no	no	no	yes	yes	yes	yes
9:138773478-138774924	534.368	CAMSAP1	yes	yes	yes	yes	yes	yes	yes	yes
9:33953282-33963789	126.024	UBAP2	yes	yes	yes	yes	yes	yes	yes	yes
9:33960823-33973235	77.8386	UBAP2	no	no	no	no	no	no	no	no
9:33971648-33973235	673.365	UBAP2	yes	yes	yes	yes	yes	yes	yes	yes
9:4117767-4118881	37.066	GLIS3	yes	yes	yes	no	yes	yes	yes	no
9:4286037-4286523	129.731	GLIS3	yes	yes	yes	yes	yes	yes	yes	yes
9:74810415-74817658	71.0432	GDA	no	no	no	no	no	no	no	no
9:74810415-74828907	37.066	GDA	no	no	no	no	no	no	no	no
9:74838035-74846097	103.785	GDA	no	no	no	no	no	no	no	no
9:86292641-86293514	69.4988	UBQLN1	no	no	no	no	no	no	no	no
9:86293355-86301070	98.8427	UBQLN1	yes	yes	yes	yes	yes	yes	yes	yes
9:88190229-88194011	37.066	AGTPBP1	no	no	no	no	no	no	no	no
9:88190229-88211364	70.4254	AGTPBP1	yes	yes	yes	yes	yes	yes	yes	yes
9:88233897-88248289	96.3716	AGTPBP1	yes	yes	yes	yes	yes	yes	yes	yes
9:88284399-88327481	160.619	AGTPBP1	yes	yes	yes	yes	yes	yes	yes	yes
9:95018961-95032265	43.2437	IARS	no	no	no	no	no	no	no	no
9:96233422-96261168	151.971	FAM120A	no	no	no	no	yes	yes	yes	yes
9:96238537-96261168	51.8924	FAM120A	no	no	no	no	no	no	no	no
9:98740342-98766983	233.516	ERCC6L2	yes	yes	yes	yes	yes	yes	yes	yes
9:99220660-99220823	37.066	HABP4	yes	yes	yes	no	yes	yes	yes	no
9:99284787-99327765	107.491	CDC14B	no	no	no	no	no	no	no	no
X:100356046-100364987	37.066	CENPI	yes	yes	yes	yes	yes	yes	yes	yes
X:122829870-122846758	55.599	THOC2	no	no	no	no	no	no	no	no
X:130883333-130928494	69.4988	FIRRE	no	no	no	no	no	no	no	no
X:133607388-133627620	61.7767	HPRT1	no	no	no	no	yes	yes	yes	yes
X:23739997-23754133	49.4213	ACOT9	yes	yes	yes	yes	no	no	no	no
X:24190831-24197887	268.728	ZFX	yes	yes	yes	yes	yes	yes	yes	yes
X:24828014-24861794	61.7767	POLA1	no	no	no	no	no	no	no	no
X:24839568-24861794	37.066	POLA1	no	no	no	no	no	no	no	no
X:47705503-47755339	37.066	ZNF81	yes	yes	yes	yes	yes	yes	yes	yes
X:53672262-53681075	148.264	HUWE1	yes	yes	yes	yes	yes	yes	yes	yes
X:67731690-67742759	37.066	YIPF6	no	no	no	no	no	no	no	no
X:71708782-71715118	37.066	HDAC8	yes	yes	yes	yes	yes	yes	yes	yes
X:77270158-77275895	59.3056	ATP7A	yes	yes	yes	yes	yes	yes	yes	yes

## Sheet: SRR444974_Hs68_RNAseR
CircRNA ID (chr:start-end)	SRPBM	Gene	Validated_VLS_2IS?	Validated_LS_2IS?	Validated_MS_2IS?	Validated_HS_2IS?	Validated_VLS_IS?	Validated_LS_IS?	Validated_MS_IS?	Validated_HS_IS?
10:102683731-102685776	154.17	SLF2	yes	yes	yes	yes	yes	yes	yes	yes
10:103427642-103436193	1519.59	FBXW4	yes	yes	yes	yes	yes	yes	yes	yes
10:103432671-103436193	520.861	FBXW4	yes	yes	yes	yes	yes	yes	yes	yes
10:103649168-103717489	24.3232	C10orf76	yes	yes	yes	yes	yes	yes	yes	yes
10:105382226-105420872	1376.84	SH3PXD2A	yes	yes	yes	yes	yes	yes	yes	yes
10:112356155-112358048	428.728	SMC3	yes	yes	yes	yes	yes	yes	yes	yes
10:112723882-112745523	71.2499	SHOC2	yes	yes	yes	yes	yes	yes	yes	yes
10:1130342-1142186	58.3512	WDR37	yes	yes	yes	yes	yes	yes	yes	yes
10:116603499-116608496	46.0668	FAM160B1	yes	yes	yes	yes	yes	yes	yes	yes
10:12039670-12056183	157.855	UPF2	yes	yes	yes	yes	yes	yes	yes	yes
10:12123470-12136270	186.11	DHTKD1	yes	yes	yes	yes	yes	yes	yes	yes
10:12126538-12133683	22.112	DHTKD1	yes	yes	yes	no	no	no	no	no
10:125798030-125806240	92.1334	CHST15	yes	yes	yes	yes	yes	yes	yes	yes
10:128768965-128788867	242.004	DOCK1	yes	yes	yes	yes	yes	yes	yes	yes
10:128768965-128798571	417.672	DOCK1	yes	yes	yes	yes	yes	yes	yes	yes
10:15858833-15889942	419.515	FAM188A	yes	yes	yes	yes	yes	yes	yes	yes
10:15863654-15889942	69.4072	FAM188A	yes	yes	yes	yes	yes	yes	yes	yes
10:17746429-17747740	155.399	STAM	yes	yes	yes	yes	yes	yes	yes	yes
10:225933-267296	213.75	ZMYND11	yes	yes	yes	yes	yes	yes	yes	yes
10:22880557-22898646	48.5236	PIP4K2A	yes	yes	yes	yes	yes	yes	yes	yes
10:27431315-27434519	28.8685	YME1L1	yes	yes	yes	yes	yes	yes	yes	yes
10:27453992-27454468	71.25	MASTL	yes	yes	yes	yes	yes	yes	yes	yes
10:31661946-31676195	603.659	ZEB1	yes	yes	yes	yes	yes	yes	yes	yes
10:31661946-31676727	426.762	ZEB1	yes	yes	yes	yes	yes	yes	yes	yes
10:31661946-31750166	337.577	ZEB1	yes	yes	yes	yes	yes	yes	yes	yes
10:31749965-31791437	193.112	ZEB1	no	no	no	no	yes	yes	yes	yes
10:32197099-32199491	1716.75	ARHGAP12	yes	yes	yes	yes	yes	yes	yes	yes
10:5836847-5842668	235.248	GDI2	no	no	no	no	no	no	no	no
10:69714351-69773943	53.0689	HERC4,POU5F1P5	yes	yes	yes	yes	yes	yes	yes	yes
10:69726439-69773943	129.601	HERC4,POU5F1P5	yes	yes	yes	yes	yes	yes	yes	yes
10:69748419-69773943	146.799	HERC4,POU5F1P5	yes	yes	yes	yes	yes	yes	yes	yes
10:69773782-69804320	229.72	HERC4	yes	yes	yes	yes	yes	yes	yes	yes
10:69785302-69804320	1136.31	HERC4	yes	yes	yes	yes	yes	yes	yes	yes
10:70227879-70229920	402.316	DNA2	yes	yes	yes	yes	yes	yes	yes	yes
10:70719561-70720005	90.2909	DDX21	yes	yes	yes	yes	yes	yes	yes	yes
10:74100546-74100928	214.978	DNAJB12	yes	yes	yes	yes	yes	yes	yes	yes
10:75830427-75854219	46.0667	VCL	yes	yes	yes	yes	yes	yes	yes	yes
10:7839009-7844817	505.506	ATP5C1	yes	yes	yes	yes	yes	yes	yes	yes
10:90661412-90682193	22.7262	STAMBPL1	yes	yes	yes	yes	yes	yes	yes	yes
10:98667021-98667504	75.5495	LCOR	yes	yes	yes	yes	yes	yes	yes	yes
10:99196947-99197507	70.0214	EXOSC1	yes	yes	yes	yes	yes	yes	yes	yes
1:107866903-107867544	77.3922	NTNG1	yes	yes	yes	yes	yes	yes	yes	yes
11:103173821-103194718	198.394	DYNC2H1	yes	yes	yes	yes	yes	yes	yes	yes
11:103182606-103194718	68.1787	DYNC2H1	yes	yes	yes	yes	yes	yes	yes	yes
11:110007387-110008139	247.532	ZC3H12C	yes	yes	yes	yes	yes	yes	yes	yes
11:110007387-110030215	81.6918	ZC3H12C	no	no	no	no	yes	yes	yes	yes
11:117023156-117034608	486.465	PAFAH1B2	yes	yes	yes	yes	yes	yes	yes	yes
11:118656760-118657227	180.582	DDX6	yes	yes	yes	yes	yes	yes	yes	yes
11:120345268-120348235	331.681	ARHGEF12	yes	yes	yes	yes	yes	yes	yes	yes
11:120916382-120930794	108.103	TBCEL	yes	yes	yes	yes	yes	yes	yes	yes
11:122646926-122647918	450.226	UBASH3B	yes	yes	yes	yes	yes	yes	yes	yes
11:12785725-12785981	650.831	TEAD1	yes	yes	yes	yes	yes	yes	yes	yes
11:130130750-130131824	355.021	ZBTB44	yes	yes	yes	yes	yes	yes	yes	yes
1:113196219-113202401	309.569	CAPZA1	no	no	no	no	no	no	no	no
1:115005725-115007010	165.226	TRIM33	yes	yes	yes	yes	yes	yes	yes	yes
1:117944807-117948267	62.0365	MAN1A2	yes	yes	yes	yes	yes	yes	yes	yes
1:117944807-117957453	374.676	MAN1A2	yes	yes	yes	yes	yes	yes	yes	yes
1:118439454-118463047	40.5387	GDAP2	yes	yes	yes	yes	yes	yes	yes	yes
1:12335881-12338095	46.681	VPS13D	yes	yes	yes	yes	yes	yes	yes	yes
1:12359258-12368698	128.373	VPS13D	yes	yes	yes	yes	yes	yes	yes	yes
11:33307958-33309057	7664.29	HIPK3	yes	yes	yes	yes	yes	yes	yes	yes
11:33572585-33573787	410.301	KIAA1549L	yes	yes	yes	yes	yes	yes	yes	yes
11:34093272-34098189	224.806	CAPRIN1	yes	yes	yes	yes	yes	yes	yes	yes
11:34969052-34991833	54.0516	PDHX	yes	yes	yes	yes	yes	yes	yes	yes
11:3752620-3774638	211.293	NUP98	no	no	no	no	yes	yes	yes	yes
11:3789810-3797251	126.53	NUP98	no	no	no	no	yes	yes	yes	yes
11:46098304-46113774	712.499	PHF21A	yes	yes	yes	yes	yes	yes	yes	yes
1:146724277-146731572	219.646	CHD1L	yes	yes	yes	yes	yes	yes	yes	yes
1:151288048-151288985	351.336	PI4KB	yes	yes	yes	yes	yes	yes	yes	yes
1:153909963-153910339	19.0409	DENND4B	no	no	no	no	yes	yes	yes	yes
1:155340294-155340774	35.6249	ASH1L	yes	yes	yes	yes	yes	yes	yes	yes
1:155408117-155408859	344.579	ASH1L	yes	yes	yes	yes	yes	yes	yes	yes
1:155408117-155429689	264.116	ASH1L	yes	yes	yes	yes	yes	yes	yes	yes
1:155823066-155823597	994.428	GON4L	yes	yes	yes	yes	yes	yes	yes	yes
1:15860731-15863309	113.017	DNAJC16	yes	yes	yes	yes	yes	yes	yes	yes
11:59426338-59426942	239.547	PATL1	yes	yes	yes	yes	yes	yes	yes	yes
1:160206924-160210160	21.4978	DCAF8	yes	yes	yes	yes	no	no	no	no
1:16044387-16047883	498.135	PLEKHM2	yes	yes	yes	yes	yes	yes	yes	yes
11:61205096-61205585	233.405	SDHAF2	yes	yes	yes	yes	yes	yes	yes	yes
1:161748033-161753886	85.9913	ATF6	yes	yes	yes	yes	yes	yes	yes	yes
1:161816238-161833102	34.6422	ATF6	yes	yes	yes	yes	yes	yes	yes	yes
11:65661484-65664477	473.566	FOSL1	yes	yes	yes	yes	yes	yes	yes	yes
11:68363564-68370960	25.7974	PPP6R3	no	no	no	no	no	no	no	no
11:68369330-68370960	45.6982	PPP6R3	yes	yes	yes	yes	yes	yes	yes	yes
11:70200406-70202360	226.648	PPFIA1	yes	yes	yes	yes	yes	yes	yes	yes
1:170688866-170695542	85.9913	PRRX1	yes	yes	yes	yes	yes	yes	yes	yes
11:72420914-72422544	48.5236	ARAP1	yes	yes	yes	yes	yes	yes	yes	yes
11:73418464-73429763	91.3965	RAB6A	yes	yes	yes	yes	yes	yes	yes	yes
11:73418464-73431944	316.202	RAB6A	yes	yes	yes	yes	yes	yes	yes	yes
1:1735857-1749314	336.594	GNB1	yes	yes	yes	yes	yes	yes	yes	yes
11:73843888-73844602	29.4827	C2CD3	yes	yes	yes	yes	yes	yes	yes	yes
1:173961892-173962273	95.0819	RC3H1	yes	yes	yes	no	yes	yes	yes	yes
11:74500670-74528759	220.506	RNF169	yes	yes	yes	yes	yes	yes	yes	yes
11:76174864-76183884	63.8793	EMSY	yes	yes	yes	yes	yes	yes	yes	yes
11:77330650-77336863	59.7025	CLNS1A	yes	yes	yes	yes	yes	yes	yes	yes
11:77336007-77336863	389.909	CLNS1A	yes	yes	yes	no	yes	yes	yes	no
11:77394754-77404656	146.185	RSF1	yes	yes	yes	yes	yes	yes	yes	yes
11:77824931-77832220	60.194	ALG8	yes	yes	yes	yes	yes	yes	yes	yes
1:179100445-179102509	313.868	ABL2	yes	yes	yes	yes	yes	yes	yes	yes
1:179972308-179975702	192.866	CEP350	yes	yes	yes	yes	yes	yes	yes	yes
1:180953812-180962561	391.26	STX6	yes	yes	yes	yes	yes	yes	yes	yes
1:180953812-180974599	211.907	STX6	yes	yes	yes	yes	yes	yes	yes	yes
11:82917099-82947551	32.5539	ANKRD42	yes	yes	yes	yes	yes	yes	yes	yes
11:85685750-85695016	203.922	PICALM	yes	yes	yes	yes	yes	yes	yes	yes
11:85707868-85714494	587.812	PICALM	yes	yes	yes	yes	yes	yes	yes	yes
11:85707868-85742653	72.4784	PICALM	yes	yes	yes	yes	yes	yes	yes	yes
11:85718584-85742653	44.2241	PICALM	yes	yes	yes	yes	yes	yes	yes	yes
11:85723323-85742653	23.9547	PICALM	no	no	no	no	no	no	no	no
11:85733409-85742653	92.7476	PICALM	yes	yes	yes	yes	yes	yes	yes	yes
11:85961337-85967554	70.7586	EED	yes	yes	yes	yes	yes	yes	yes	yes
1:193172924-193181607	25.7974	CDC73	yes	yes	yes	yes	yes	yes	yes	yes
11:94554695-94564707	128.987	AMOTL1	yes	yes	yes	yes	yes	yes	yes	yes
1:202724398-202733273	70.6357	KDM5B	yes	yes	yes	yes	yes	yes	yes	yes
1:203676136-203677232	916.422	ATP2B4	yes	yes	yes	yes	yes	yes	yes	yes
1:205585605-205593019	147.413	ELK4	yes	yes	yes	yes	yes	yes	yes	yes
1:207989273-207990759	202.694	C1orf132	yes	yes	yes	yes	yes	yes	yes	yes
12:104719114-104721449	51.5948	TXNRD1	yes	yes	yes	yes	yes	yes	yes	yes
1:21076215-21100103	167.683	HP1BP3	no	no	no	no	yes	yes	yes	yes
1:21083658-21100103	496.292	HP1BP3	yes	yes	yes	yes	yes	yes	yes	yes
1:21083658-21107033	47.2952	HP1BP3	yes	yes	yes	yes	yes	yes	yes	yes
12:109046047-109048186	2825.43	CORO1C	yes	yes	yes	yes	yes	yes	yes	yes
12:109052513-109055934	199.008	CORO1C	yes	yes	yes	yes	yes	yes	yes	yes
1:21097422-21100103	158.47	HP1BP3	no	no	no	no	yes	yes	yes	yes
12:111855922-111856681	1510.99	SH2B3	yes	yes	yes	yes	yes	yes	yes	yes
12:111990083-111993723	670.732	ATXN2	yes	yes	yes	yes	yes	yes	yes	yes
12:113705647-113707650	403.545	TPCN1	yes	yes	yes	yes	yes	yes	yes	yes
12:114823280-114841741	713.114	TBX5	yes	yes	yes	yes	yes	yes	yes	yes
12:116534473-116549317	161.541	MED13L	yes	yes	yes	yes	yes	yes	yes	yes
12:116668237-116675510	672.575	MED13L	yes	yes	yes	yes	yes	yes	yes	yes
12:116674625-116675510	290.221	MED13L	yes	yes	yes	yes	yes	yes	yes	yes
12:120592773-120593523	1265.91	GCN1,MIR4498	yes	yes	yes	yes	yes	yes	yes	yes
12:122825299-122826244	31.3254	CLIP1	yes	yes	yes	yes	yes	yes	yes	yes
12:12397195-12397589	340.28	LRP6	yes	yes	yes	yes	yes	yes	yes	yes
12:124071293-124074996	239.547	TMED2	yes	yes	yes	yes	yes	yes	yes	no
1:21295966-21307720	58.9655	EIF4G3	yes	yes	yes	yes	yes	yes	yes	yes
1:21295966-21329301	54.543	EIF4G3,MIR1256	yes	yes	yes	yes	yes	yes	yes	yes
12:133310970-133312098	125.916	ANKLE2	yes	yes	yes	no	yes	yes	yes	yes
1:21377358-21415706	224.192	EIF4G3	yes	yes	yes	yes	yes	yes	yes	yes
1:214564330-214571344	89.6767	PTPN14	yes	yes	yes	yes	yes	yes	yes	yes
1:215342541-215345526	372.834	KCNK2	yes	yes	yes	no	yes	yes	yes	no
1:215759837-215768813	100.118	KCTD3	yes	yes	yes	no	yes	yes	yes	yes
1:21599191-21616649	778.221	ECE1	no	no	no	no	yes	yes	yes	yes
1:223946971-223959941	63.8792	CAPN2	yes	yes	yes	yes	yes	yes	yes	yes
1:224605961-224612356	45.4526	WDR26	yes	yes	yes	yes	yes	yes	yes	yes
12:27143382-27152609	31.3254	TM7SF3	yes	yes	yes	yes	yes	yes	yes	yes
12:27521194-27533337	94.5905	ARNTL2	yes	yes	yes	yes	yes	yes	yes	yes
1:22816372-22818026	144.957	ZBTB40	yes	yes	yes	yes	yes	yes	yes	yes
1:231930987-231954263	165.84	DISC1,DISC2,TSNAX-DISC1	yes	yes	yes	yes	yes	yes	yes	yes
12:32751430-32764217	92.1335	FGD4	yes	yes	yes	yes	yes	yes	yes	yes
1:23356961-23377013	649.848	KDM1A,MIR3115	yes	yes	yes	yes	yes	yes	yes	yes
1:237023132-237026854	49.1379	MTR	yes	yes	yes	yes	yes	yes	yes	yes
1:240341220-240374535	28.0086	FMN2	no	no	no	no	yes	yes	yes	yes
1:240370098-240374535	109.332	FMN2	yes	yes	yes	yes	yes	yes	yes	yes
1:240370098-240458183	27.0258	FMN2	yes	yes	yes	yes	yes	yes	yes	no
1:240421244-240555862	199.745	FMN2	yes	yes	yes	yes	yes	yes	yes	yes
1:24140679-24147083	81.6917	HMGCL	yes	yes	yes	yes	yes	yes	yes	yes
1:243708811-243736350	463.738	AKT3	yes	yes	yes	yes	yes	yes	yes	yes
1:243776972-243801044	35.3793	AKT3	no	no	no	no	no	no	no	no
12:46622935-46637097	171.737	SLC38A1	yes	yes	yes	yes	yes	yes	yes	yes
1:247319707-247323115	187.031	ZNF124	yes	yes	no	no	yes	yes	yes	yes
12:49491348-49491888	165.84	LMBR1L	yes	yes	yes	yes	yes	yes	yes	yes
12:50385780-50386438	272.715	RACGAP1	yes	yes	yes	no	yes	yes	yes	yes
12:51402258-51404549	262.273	SLC11A2	yes	yes	yes	yes	yes	yes	yes	no
12:64456696-64509673	47.9094	SRGAP1	yes	yes	yes	yes	yes	yes	yes	yes
12:6657590-6657991	780.678	IFFO1	yes	yes	yes	yes	yes	yes	yes	yes
12:66597490-66622150	584.741	IRAK3	yes	yes	yes	yes	yes	yes	yes	yes
1:26772806-26774151	209.45	DHDDS	yes	yes	yes	yes	yes	yes	yes	yes
12:69644908-69656342	125.916	CPSF6	yes	yes	yes	yes	yes	yes	yes	yes
12:69983264-69985939	68.793	CCT2	no	no	no	no	yes	yes	yes	yes
1:27269150-27269556	387.698	NUDC	yes	yes	yes	yes	yes	yes	yes	yes
12:78334098-78401225	62.6508	NAV3	yes	yes	yes	yes	yes	yes	yes	yes
12:78334098-78415642	194.095	NAV3	no	no	no	no	yes	yes	yes	yes
12:78360008-78362482	60.8082	NAV3	yes	yes	yes	yes	yes	yes	yes	yes
12:78443772-78452895	345.808	NAV3	yes	yes	yes	yes	yes	yes	yes	yes
12:78520946-78534114	18.4267	NAV3	no	no	no	no	no	no	no	no
1:28116072-28120143	77.3923	STX12	yes	yes	yes	yes	yes	yes	yes	yes
12:88898935-88939642	92.1337	KITLG	yes	yes	yes	yes	yes	yes	yes	yes
1:29481207-29481422	723.065	SRSF4	yes	yes	yes	yes	yes	yes	yes	yes
12:96717725-96728643	316.325	CDK17	yes	yes	yes	yes	yes	yes	yes	yes
13:100909848-100925600	507.349	PCCA	yes	yes	yes	yes	yes	yes	yes	yes
13:114817526-114839312	131.444	RASA3	yes	yes	yes	yes	yes	yes	yes	yes
1:31465236-31468067	606.238	PUM1	yes	yes	yes	yes	yes	yes	yes	yes
1:31465236-31479949	180.582	PUM1	yes	yes	yes	yes	yes	yes	yes	yes
1:31810021-31821821	199.93	ZCCHC17	yes	yes	yes	yes	yes	yes	yes	yes
13:21305979-21306260	131.198	EEF1AKMT1	yes	yes	yes	yes	yes	yes	yes	no
13:21742126-21742538	129.601	SKA3	yes	yes	yes	yes	yes	yes	yes	yes
1:32381495-32385259	2468.44	PTP4A2	yes	yes	yes	yes	yes	yes	yes	yes
13:23927923-23945304	495.064	SACS	yes	yes	yes	yes	yes	yes	yes	yes
13:24796956-24798720	437.819	SPATA13	yes	yes	yes	yes	yes	yes	yes	yes
1:32495898-32504220	39.8017	KHDRBS1	yes	yes	yes	yes	yes	yes	yes	yes
1:32502510-32504220	185.496	KHDRBS1	yes	yes	yes	yes	yes	yes	yes	yes
1:32653554-32655850	42.9956	TXLNA	no	no	no	no	no	no	no	no
13:33091993-33101669	1071.2	N4BP2L2	yes	yes	yes	yes	yes	yes	yes	yes
13:33306237-33309467	124.073	PDS5B	yes	yes	yes	yes	yes	yes	yes	yes
1:33760537-33760906	348.879	ZNF362	yes	yes	yes	yes	yes	yes	yes	yes
13:45725821-45781640	287.456	GTF2F2,KCTD4	yes	yes	yes	yes	yes	yes	yes	yes
1:35824525-35827390	101.961	ZMYM4	yes	yes	yes	yes	yes	yes	yes	yes
1:35846859-35847359	22.112	ZMYM4	no	no	no	no	yes	yes	yes	yes
1:35846859-35854683	63.265	ZMYM4	yes	yes	yes	yes	yes	yes	yes	yes
1:35879572-35881315	62.0367	ZMYM4	yes	yes	yes	yes	yes	yes	yes	yes
13:60348322-60385057	22.8491	DIAPH3	yes	yes	yes	yes	yes	yes	yes	yes
13:77589543-77595996	57.1228	FBXL3	yes	yes	yes	yes	yes	yes	yes	yes
13:99061591-99076904	34.3965	FARP1	yes	yes	yes	yes	yes	yes	yes	yes
1:40529898-40530231	156.995	CAP1	no	no	no	no	no	no	no	no
1:40654726-40668286	335.98	RLF	yes	yes	yes	yes	yes	yes	yes	yes
14:101403739-101415933	179.353	SNORD113-5,SNORD113-6,SNORD113-7,SNORD113-9	yes	yes	yes	yes	yes	yes	yes	yes
14:102506572-102507010	1310.75	DYNC1H1	yes	yes	yes	yes	yes	yes	yes	yes
14:102661274-102676199	73.7068	WDR20	yes	yes	yes	yes	yes	yes	yes	yes
14:103434589-103436598	45.4525	CDC42BPB	yes	yes	yes	yes	yes	yes	yes	yes
1:41536266-41541123	882.024	SCMH1	yes	yes	yes	yes	yes	yes	yes	yes
14:21698477-21702388	616.374	HNRNPC	yes	yes	yes	yes	yes	yes	yes	yes
14:21825355-21829372	71.2499	SUPT16H	yes	yes	yes	yes	yes	yes	yes	yes
14:21971315-21972024	834.729	METTL3	yes	yes	yes	yes	yes	yes	yes	yes
14:23378691-23380612	345.193	RBM23	yes	yes	yes	yes	yes	yes	yes	yes
14:35331249-35331528	79.6033	BAZ1A	yes	yes	yes	yes	yes	yes	yes	yes
14:39648294-39648666	89.6766	PNN	yes	yes	yes	yes	yes	yes	yes	yes
1:44137175-44149475	22.112	KDM4A	yes	yes	yes	yes	yes	yes	yes	yes
1:44773981-44804994	499.978	ERI3	no	no	no	no	yes	yes	yes	yes
14:51101931-51111732	37.5905	SAV1	yes	yes	yes	yes	yes	yes	yes	yes
14:55168779-55169298	735.839	SAMD4A	yes	yes	yes	no	yes	yes	yes	yes
14:55451440-55454105	25.7974	WDHD1	yes	yes	yes	yes	yes	yes	yes	yes
14:57713428-57714430	44.2241	EXOC5	yes	yes	yes	yes	yes	yes	yes	yes
14:58785259-58796887	86.6056	ARID4A	yes	yes	yes	yes	yes	yes	yes	yes
14:62187099-62188541	89.6766	HIF1A,LOC105370526	yes	yes	yes	yes	yes	yes	yes	yes
14:66028054-66028484	861.141	FUT8	yes	yes	yes	yes	yes	yes	yes	yes
14:71476350-71479919	78.6207	PCNX1	yes	yes	yes	yes	yes	yes	yes	yes
14:71492833-71502874	83.5345	PCNX1	yes	yes	yes	yes	yes	yes	yes	yes
14:73614502-73614802	235.248	PSEN1	yes	yes	yes	yes	yes	yes	yes	yes
14:73614502-73614814	173.825	PSEN1	yes	yes	yes	yes	yes	yes	yes	yes
14:73614502-73664837	149.256	PSEN1	yes	yes	yes	yes	yes	yes	yes	yes
14:76633005-76662315	239.547	GPATCH2L	yes	yes	yes	yes	yes	yes	yes	yes
14:91947919-91952074	184.881	PPP4R3A	yes	yes	yes	yes	yes	yes	yes	yes
14:91947919-91957146	77.3922	PPP4R3A	yes	yes	yes	yes	yes	yes	yes	yes
14:96807858-96813678	87.2199	ATG2B	yes	yes	yes	yes	yes	yes	yes	yes
14:96986391-96991728	52.209	PAPOLA	yes	yes	yes	yes	yes	yes	yes	yes
14:99924615-99932150	1283.11	SETD3	yes	yes	yes	yes	yes	yes	yes	yes
15:101775286-101775782	364.235	CHSY1	yes	yes	yes	yes	yes	yes	yes	yes
1:51868106-51874004	581.669	EPS15	yes	yes	yes	yes	yes	yes	yes	yes
15:25650607-25657118	1634.08	UBE3A	no	no	no	no	no	no	no	no
15:30053341-30065560	111.789	TJP1	yes	yes	yes	yes	yes	yes	yes	yes
1:54059780-54060663	122.845	GLIS1	yes	yes	yes	yes	yes	yes	yes	yes
1:54059780-54065951	575.527	GLIS1	yes	yes	yes	yes	yes	yes	yes	yes
15:41961025-41962156	499.978	MGA	yes	yes	yes	yes	yes	yes	yes	yes
15:41988272-41991357	184.881	MGA	yes	yes	yes	yes	yes	yes	yes	yes
15:48888479-48905289	146.799	FBN1	yes	yes	yes	yes	yes	yes	yes	yes
15:50592985-50593565	91.5193	GABPB1	yes	yes	yes	yes	yes	yes	yes	yes
15:57523349-57526305	66.3362	TCF12	yes	yes	yes	yes	yes	yes	yes	yes
15:59179173-59179739	55.8943	SLTM	yes	yes	yes	yes	yes	yes	yes	yes
15:59204761-59209198	929.627	SLTM	yes	yes	yes	yes	yes	yes	yes	yes
15:62299506-62306191	459.439	VPS13C	yes	yes	yes	yes	yes	yes	yes	yes
15:63824845-63855207	123.459	USP3	yes	yes	yes	yes	yes	yes	yes	yes
15:64791491-64792365	530.689	ZNF609	yes	yes	yes	yes	yes	yes	yes	yes
15:66021409-66048810	33.7823	DENND4A	yes	yes	yes	yes	yes	yes	yes	yes
15:67524151-67529158	1047.86	AAGAB	yes	yes	yes	yes	yes	yes	yes	yes
15:71534987-71549054	83.5344	THSD4	yes	yes	yes	yes	yes	yes	yes	yes
15:74963795-74967483	469.881	EDC3	yes	yes	yes	yes	yes	yes	yes	yes
15:75815461-75819602	81.0775	PTPN9	yes	yes	yes	yes	yes	yes	yes	yes
15:76566752-76588078	288.071	ETFA	yes	yes	yes	yes	yes	yes	yes	yes
15:76584771-76588078	222.963	ETFA	yes	yes	yes	yes	yes	yes	yes	yes
15:80390757-80415142	285.982	ZFAND6	yes	yes	yes	yes	yes	yes	yes	yes
15:80412669-80415142	694.687	ZFAND6	yes	yes	yes	yes	yes	yes	yes	yes
15:81199003-81201647	885.095	CEMIP	yes	yes	yes	yes	yes	yes	yes	yes
15:85223943-85234875	225.42	SEC11A	yes	yes	yes	yes	yes	yes	yes	yes
15:85657103-85664245	51.5947	PDE8A	yes	yes	yes	yes	yes	yes	yes	yes
15:86064658-86087186	93.362	AKAP13	yes	yes	yes	yes	yes	yes	yes	yes
15:89656955-89659752	817.531	ABHD2	yes	yes	yes	yes	yes	yes	yes	yes
1:58971731-59002413	143.114	OMA1	yes	yes	yes	yes	yes	yes	yes	yes
1:59787207-59812070	658.448	FGGY	yes	yes	yes	yes	yes	yes	yes	yes
1:59787207-59844509	518.404	FGGY	yes	yes	yes	yes	yes	yes	yes	yes
15:99250790-99251336	327.995	IGF1R	yes	yes	yes	yes	yes	yes	yes	yes
1:6021853-6046387	199.008	NPHP4	yes	yes	yes	yes	yes	yes	yes	yes
16:11114049-11154879	649.357	CLEC16A	yes	yes	yes	yes	yes	yes	yes	yes
16:11114049-11220003	495.31	CLEC16A	yes	yes	yes	yes	yes	yes	yes	yes
16:11990414-11991892	25.7974	GSPT1	yes	yes	yes	yes	yes	yes	yes	yes
16:19656207-19663412	136.972	C16orf62	yes	yes	yes	yes	yes	yes	yes	yes
16:21973780-21987564	304.041	UQCRC2	yes	yes	yes	yes	yes	yes	yes	yes
16:22360599-22361170	250.603	CDR2	yes	yes	yes	yes	yes	yes	yes	yes
16:249060-270746	31.3254	LUC7L	yes	yes	yes	yes	yes	yes	yes	yes
16:29845053-29845387	369.763	MVP	no	no	no	no	yes	yes	yes	yes
16:30740286-30740893	781.907	SRCAP	yes	yes	yes	yes	yes	yes	yes	yes
16:3900297-3901010	1302.15	CREBBP	yes	yes	yes	yes	yes	yes	yes	yes
16:396147-397106	88.4482	AXIN1	yes	yes	yes	yes	yes	yes	yes	yes
16:4382215-4383520	836.572	GLIS2	yes	yes	yes	yes	yes	yes	yes	yes
16:4516153-4519466	272.715	NMRAL1	yes	yes	yes	yes	yes	yes	yes	yes
16:47531309-47549512	1083.49	PHKB	yes	yes	yes	yes	yes	yes	yes	yes
1:65830317-65831879	937.919	DNAJC6	yes	yes	yes	yes	yes	yes	yes	yes
1:66378927-66384518	1038.04	PDE4B	yes	yes	yes	yes	yes	yes	yes	yes
16:66642211-66643906	109.946	CMTM3	yes	yes	yes	yes	yes	yes	yes	yes
16:67644726-67646024	165.226	CTCF	yes	yes	yes	yes	yes	yes	yes	yes
16:67662272-67663436	85.9914	CTCF	yes	yes	yes	no	yes	yes	yes	yes
16:68155889-68157024	572.702	NFATC3	yes	yes	yes	yes	yes	yes	yes	yes
16:68155889-68160513	1367.26	NFATC3	yes	yes	yes	yes	yes	yes	yes	yes
16:69404385-69406258	512.262	TERF2	yes	yes	yes	yes	yes	yes	yes	yes
16:69729038-69729282	278.612	NFAT5	yes	yes	yes	yes	yes	yes	yes	yes
1:67356836-67371058	938.533	WDR78	yes	yes	yes	yes	yes	yes	yes	yes
16:80718434-80719026	1172.55	CDYL2	yes	yes	yes	yes	yes	yes	yes	yes
16:84773914-84779279	434.256	USP10	yes	yes	yes	yes	yes	yes	yes	yes
16:85667519-85667738	4309.64	GSE1	yes	yes	yes	yes	yes	yes	yes	yes
16:88008653-88017865	355.636	BANP	yes	yes	yes	yes	yes	yes	yes	yes
16:88061088-88071617	886.324	BANP	yes	yes	yes	yes	yes	yes	yes	yes
16:88675341-88677944	63.3878	ZC3H18	yes	yes	yes	yes	yes	yes	yes	yes
1:70758070-70781249	616.68	ANKRD13C	yes	yes	yes	yes	yes	yes	yes	yes
17:1703150-1704318	20.2694	SMYD4	no	no	no	no	yes	yes	yes	no
17:1746096-1756483	200.851	RPA1	yes	yes	yes	yes	yes	yes	yes	yes
17:19213197-19232960	211.293	EPN2	yes	yes	yes	yes	yes	yes	yes	yes
17:20107645-20109225	275.172	SPECC1	yes	yes	yes	yes	yes	yes	yes	yes
17:25630392-25636298	69.4072	WSB1	yes	yes	yes	yes	yes	yes	yes	yes
17:26490568-26499644	126.53	NLK	yes	yes	yes	yes	yes	yes	yes	yes
17:27248705-27251320	77.3923	PHF12	yes	yes	yes	yes	yes	yes	yes	yes
17:27613009-27614734	44.2241	NUFIP2	yes	yes	yes	yes	yes	yes	yes	yes
17:29483000-29497015	215.592	NF1	yes	yes	yes	yes	yes	yes	yes	yes
17:35800605-35802753	59.7025	TADA2A	yes	yes	yes	yes	yes	yes	yes	yes
17:37864573-37866734	521.476	ERBB2	yes	yes	yes	yes	yes	yes	yes	yes
17:40990747-40991397	60.8081	PSME3	yes	yes	yes	yes	yes	yes	yes	yes
17:4109615-4139185	26.4116	ANKFY1	yes	yes	yes	yes	yes	yes	yes	yes
17:42161922-42165064	331.68	HDAC5	yes	yes	yes	yes	yes	yes	yes	yes
17:43552465-43553092	1130.48	MIR4315-1,MIR4315-2,PLEKHM1	yes	yes	yes	yes	yes	yes	yes	yes
17:43552465-43555513	50.6735	MIR4315-1,MIR4315-2,PLEKHM1	no	no	no	no	yes	yes	yes	yes
17:44143902-44172067	348.265	KANSL1	yes	yes	yes	yes	yes	yes	yes	yes
17:44248220-44249598	450.226	KANSL1	yes	yes	yes	yes	yes	yes	yes	yes
17:45741524-45745776	168.297	KPNB1	yes	yes	yes	no	no	no	no	no
17:48814320-48819092	87.834	LUC7L3	yes	yes	yes	yes	yes	yes	yes	yes
17:49048067-49064598	74.321	SPAG9	yes	yes	yes	yes	yes	yes	yes	yes
17:49340634-49346265	506.734	UTP18	yes	yes	yes	yes	yes	yes	yes	yes
17:5364258-5365866	184.267	DHX33	yes	yes	yes	yes	yes	yes	yes	yes
17:5364258-5367009	68.793	DHX33	yes	yes	yes	yes	yes	yes	yes	yes
17:57808781-57816308	327.381	VMP1	yes	yes	yes	yes	yes	yes	yes	yes
17:59853761-59857762	131.444	BRIP1	yes	yes	yes	yes	yes	yes	yes	yes
17:59999085-60002460	90.9051	INTS2	yes	yes	yes	yes	yes	yes	yes	yes
17:62817884-62818511	205.458	MIR4315-1,MIR4315-2,PLEKHM1P1	yes	yes	yes	yes	yes	yes	yes	yes
17:722678-729318	176.896	NXN	yes	yes	yes	yes	yes	yes	yes	yes
17:74308950-74309972	74.9353	PRPSAP1	yes	yes	yes	yes	yes	yes	yes	yes
17:75398140-75398785	986.443	2019-09-09	yes	yes	yes	yes	yes	yes	yes	yes
17:79563141-79575848	91.5193	NPLOC4	yes	yes	yes	yes	yes	yes	yes	yes
17:80521229-80526077	694.073	FOXK2	yes	yes	yes	yes	yes	yes	yes	no
17:80721840-80739597	812.248	TBCD	yes	yes	yes	yes	yes	yes	yes	yes
1:78097534-78107340	47.9094	ZZZ3	yes	yes	yes	yes	yes	yes	yes	yes
1:78267015-78280916	314.483	MIGA1	yes	yes	yes	yes	yes	yes	yes	yes
1:7837219-7838229	569.385	VAMP3	yes	yes	yes	yes	yes	yes	yes	yes
18:12999419-13019205	1069.98	CEP192	yes	yes	yes	yes	yes	yes	yes	yes
18:12999419-13030607	70.6357	CEP192	yes	yes	yes	yes	no	no	no	no
18:19345732-19359646	1426.23	MIB1	yes	yes	yes	yes	yes	yes	yes	yes
18:21644103-21649235	229.72	TTC39C	yes	yes	yes	yes	yes	yes	yes	yes
18:21644103-21663045	1056.46	TTC39C	yes	yes	yes	yes	yes	yes	yes	yes
18:21660548-21663045	58.3512	TTC39C	no	no	no	no	no	no	no	no
18:2890558-2892484	285.614	EMILIN2	yes	yes	yes	yes	yes	yes	yes	yes
18:33606862-33613800	47.1724	RPRD1A	yes	yes	yes	yes	yes	yes	yes	yes
18:44470542-44483598	433.028	PIAS2	yes	yes	yes	yes	yes	yes	yes	yes
18:45391429-45423180	305.269	SMAD2	yes	yes	yes	yes	yes	yes	yes	yes
18:46284289-46288060	132.672	CTIF	yes	yes	yes	yes	yes	yes	yes	yes
18:51804072-51813781	113.631	POLI	yes	yes	yes	yes	yes	yes	yes	yes
18:54423813-54426184	252.446	WDR7	yes	yes	yes	yes	yes	yes	yes	yes
18:54426095-54448887	176.896	WDR7	yes	yes	yes	yes	yes	yes	yes	yes
1:8555122-8617582	118.545	RERE	yes	yes	yes	yes	yes	yes	yes	yes
18:56363597-56367823	124.687	MALT1	yes	yes	yes	yes	yes	yes	yes	yes
18:56601664-56621031	491.071	ZNF532	yes	yes	yes	yes	yes	yes	yes	yes
1:8568685-8617582	56.0172	RERE	yes	yes	yes	yes	yes	yes	yes	yes
1:8601272-8617582	173.825	RERE	yes	yes	yes	yes	yes	yes	yes	yes
1:8601272-8674745	155.521	RERE	yes	yes	yes	yes	yes	yes	yes	yes
18:74153200-74155167	501.821	ZNF516	yes	yes	yes	yes	yes	yes	yes	yes
18:74561481-74563895	374.062	ZNF236	yes	yes	yes	yes	yes	yes	yes	yes
18:8718421-8720494	467.424	MTCL1	yes	yes	yes	yes	yes	yes	yes	yes
18:9195548-9221997	36.8534	ANKRD12	yes	yes	yes	yes	yes	yes	yes	yes
18:9524591-9525849	599.974	RALBP1	yes	yes	yes	yes	yes	yes	yes	yes
18:9583114-9595100	719.869	PPP4R1	yes	yes	yes	yes	yes	yes	yes	yes
18:9583114-9595151	806.475	PPP4R1	yes	yes	yes	yes	yes	yes	yes	yes
19:1147307-1154401	234.019	SBNO2	yes	yes	yes	yes	yes	yes	yes	yes
19:13039155-13039661	1399.2	FARSA	yes	yes	yes	yes	yes	yes	yes	yes
19:14513408-14515374	168.911	ADGRE5	no	no	no	no	no	no	no	no
19:14568842-14569187	78.0064	PKN1	yes	yes	yes	yes	no	no	no	no
19:1510148-1510916	207.116	ADAMTSL5	yes	yes	yes	yes	yes	yes	yes	yes
19:17212469-17213367	1112.36	MYO9B	yes	yes	yes	yes	yes	yes	yes	yes
19:17308600-17311638	49.1379	MYO9B	yes	yes	yes	yes	yes	yes	yes	yes
19:18648410-18649243	123.09	FKBP8	yes	yes	yes	yes	yes	yes	yes	yes
19:18648410-18649246	652.305	FKBP8	yes	yes	yes	yes	yes	yes	yes	yes
19:18650180-18650530	810.774	FKBP8	yes	yes	yes	yes	yes	yes	yes	yes
1:92798947-92846430	164.612	RPAP2	yes	yes	yes	yes	yes	yes	yes	yes
19:325634-336173	255.517	MIER2	yes	yes	yes	yes	yes	yes	yes	yes
19:34921480-34925873	128.373	UBA2	yes	yes	yes	yes	yes	yes	yes	yes
19:34921480-34929671	211.907	UBA2	yes	yes	yes	yes	yes	yes	yes	yes
19:3623685-3624160	251.218	CACTIN	yes	yes	yes	yes	yes	yes	yes	yes
19:38609945-38610522	92.7478	SIPA1L3	yes	yes	no	no	yes	yes	no	no
19:41089303-41089623	753.651	SHKBP1	yes	yes	yes	yes	yes	yes	yes	yes
19:41754418-41754725	929.321	AXL	yes	yes	yes	yes	yes	yes	yes	yes
19:41758255-41762516	494.449	AXL	yes	yes	yes	yes	yes	yes	yes	yes
1:94360169-94367225	274.558	GCLM	yes	yes	yes	yes	yes	yes	yes	yes
19:47919908-47920607	1450.8	MEIS3	yes	yes	yes	yes	yes	yes	yes	yes
19:48221765-48229481	92.1335	EHD2	no	no	no	no	yes	yes	yes	yes
19:5604593-5604947	607.467	SAFB2	yes	yes	yes	yes	yes	yes	yes	yes
1:9991948-9995685	58.2284	LZIC	yes	yes	yes	yes	yes	yes	yes	yes
20:13539654-13568017	47.9094	TASP1	yes	yes	yes	yes	yes	yes	yes	yes
20:18122851-18123563	33.9051	KAT14,PET117	yes	yes	yes	yes	yes	yes	yes	yes
20:18278628-18287037	27.0258	ZNF133	yes	yes	yes	yes	yes	yes	yes	yes
20:2944917-2945848	613.609	PTPRA	yes	yes	yes	yes	yes	yes	yes	yes
20:30954186-30956926	5258.36	ASXL1	yes	yes	yes	yes	yes	yes	yes	yes
20:32207322-32211102	428.728	CBFA2T2	yes	yes	yes	yes	yes	yes	yes	yes
20:3274784-3275275	36.8534	C20orf194	no	no	no	no	no	no	no	no
20:33057852-33069011	60.1939	ITCH	yes	yes	yes	yes	yes	yes	yes	yes
20:34302106-34313077	1180.78	RBM39	yes	yes	yes	yes	yes	yes	yes	yes
20:34446223-34459751	79.2348	PHF20	yes	yes	yes	yes	yes	yes	yes	yes
20:36668836-36694658	103.804	RPRD1B	yes	yes	yes	yes	yes	yes	yes	yes
20:36685933-36694658	224.191	RPRD1B	yes	yes	yes	yes	yes	yes	yes	yes
20:39896102-39897723	241.758	ZHX3	yes	yes	yes	yes	yes	yes	yes	yes
20:42331129-42333998	291.142	MYBL2	yes	yes	yes	yes	yes	yes	yes	yes
20:50255881-50307358	65.1077	ATP9A	yes	yes	yes	yes	yes	yes	yes	yes
20:50273476-50307358	84.7629	ATP9A	yes	yes	yes	yes	yes	yes	yes	yes
20:60714130-60716000	618.523	PSMA7	yes	yes	yes	yes	yes	yes	yes	yes
20:62407030-62422143	487.079	ZBTB46	yes	yes	yes	yes	yes	yes	yes	yes
2:102022404-102038934	136.358	RFX8	yes	yes	yes	yes	yes	yes	yes	yes
2:102033995-102038934	412.144	RFX8	yes	yes	yes	yes	yes	yes	yes	yes
2:102475457-102476326	36.2392	MAP4K4	yes	yes	yes	yes	yes	yes	yes	yes
2:10784445-10808849	215.592	NOL10	yes	yes	yes	yes	yes	yes	yes	yes
2:110321942-110350696	110.56	2019-09-10	yes	yes	yes	yes	yes	yes	yes	yes
2:110342702-110350696	253.551	2019-09-10	yes	yes	yes	yes	yes	yes	yes	yes
21:16386664-16415895	272.715	NRIP1	yes	yes	yes	yes	yes	yes	yes	yes
21:17135209-17138460	340.28	USP25	yes	yes	yes	yes	yes	yes	yes	yes
2:122260742-122287901	211.293	CLASP1	yes	yes	yes	yes	yes	yes	yes	yes
2:128922303-128928858	96.433	UGGT1	yes	yes	yes	yes	yes	yes	yes	yes
21:30693541-30702014	333.523	BACH1	yes	yes	yes	yes	yes	yes	yes	yes
21:30698379-30702014	121.002	BACH1	yes	yes	yes	yes	yes	yes	yes	yes
2:135010665-135012215	419.392	MGAT5	yes	yes	yes	yes	yes	yes	yes	yes
2:135075099-135076310	79.8492	MGAT5	yes	yes	yes	yes	yes	yes	yes	yes
2:136505836-136519481	70.0215	UBXN4	yes	yes	yes	yes	yes	yes	yes	yes
21:37619814-37620866	366.077	DOPEY2	yes	yes	yes	yes	yes	yes	yes	no
21:37711076-37717005	269.951	MORC3	no	no	no	no	no	no	no	no
21:37734480-37736557	60.1939	MORC3	yes	yes	yes	yes	yes	yes	yes	yes
21:38792600-38794168	1447.42	DYRK1A	yes	yes	yes	yes	yes	yes	yes	yes
21:38792600-38845182	392.489	DYRK1A	yes	yes	yes	yes	yes	yes	yes	yes
21:40619626-40630598	35.0107	BRWD1	yes	yes	yes	yes	yes	yes	yes	yes
2:144966169-144969146	143.728	GTDC1	yes	yes	yes	yes	yes	yes	yes	yes
2:148653869-148657467	851.928	ACVR2A	yes	yes	yes	yes	yes	yes	yes	yes
2:148730307-148739650	159.698	ORC4	yes	yes	yes	yes	yes	yes	yes	yes
2:15601324-15618413	149.871	NBAS	yes	yes	yes	yes	yes	yes	yes	yes
2:15629017-15651474	288.071	NBAS	yes	yes	no	no	no	no	no	no
2:162036124-162061304	136.358	TANK	yes	yes	yes	yes	yes	yes	yes	yes
2:169018296-169038600	180.582	STK39	yes	yes	yes	yes	yes	yes	yes	yes
2:169547543-169574488	125.301	CERS6	yes	yes	yes	yes	yes	yes	yes	yes
2:174819600-174820960	112.034	SP3	yes	yes	yes	yes	yes	yes	yes	yes
2:179400458-179407088	93.9763	MIR548N,TTN,TTN-AS1	yes	yes	yes	yes	yes	yes	yes	yes
2:190656515-190682906	372.833	PMS1	yes	yes	yes	yes	yes	yes	yes	yes
2:191523883-191537878	431.185	NAB1	yes	yes	yes	yes	yes	yes	yes	yes
2:191765289-191789319	377.133	GLS	yes	yes	yes	yes	yes	yes	yes	yes
2:200173482-200298237	103.19	SATB2	yes	yes	yes	yes	yes	yes	yes	yes
2:200213423-200298237	243.232	SATB2	yes	yes	yes	yes	yes	yes	yes	yes
2:200233327-200298237	1363.58	SATB2	yes	yes	yes	yes	yes	yes	yes	yes
2:200245086-200298237	402.316	SATB2	yes	yes	yes	yes	yes	yes	yes	yes
2:202010100-202014558	309.568	CFLAR,CFLAR-AS1	yes	yes	yes	yes	yes	yes	yes	yes
2:202625603-202626541	285.614	ALS2	yes	yes	no	no	yes	yes	no	no
2:203329531-203332412	647.392	BMPR2	yes	yes	yes	yes	yes	yes	yes	yes
2:203817281-203826149	116.702	CARF	yes	yes	yes	yes	yes	yes	yes	yes
2:204154487-204157049	18.4267	CYP20A1	yes	yes	yes	yes	yes	yes	yes	yes
2:20507738-20527139	156.996	PUM2	yes	yes	yes	yes	yes	yes	yes	yes
2:208841374-208842310	866.67	PLEKHM3	yes	yes	yes	yes	yes	yes	yes	yes
2:210962809-211019335	71.8641	KANSL1L	yes	yes	yes	yes	yes	yes	yes	yes
2:210993754-211019335	42.3814	KANSL1L	yes	yes	yes	yes	yes	yes	yes	yes
2:211018218-211019335	248.761	KANSL1L	yes	yes	yes	yes	yes	yes	yes	yes
2:215609790-215661841	74.9352	BARD1	yes	yes	yes	yes	yes	yes	yes	yes
2:215617170-215661841	139.306	BARD1	yes	yes	yes	yes	yes	yes	yes	yes
2:215632205-215646233	69.4072	BARD1	yes	yes	yes	yes	yes	yes	yes	yes
2:215632205-215661841	107.489	BARD1	yes	yes	yes	yes	yes	yes	yes	yes
22:21288066-21288532	1514.67	CRKL	yes	yes	yes	yes	yes	yes	yes	yes
22:22153300-22162135	122.845	MAPK1	yes	yes	yes	yes	yes	yes	yes	yes
22:22160138-22162135	261.045	MAPK1	no	no	no	no	yes	yes	yes	yes
2:223084858-223097002	1125.26	PAX3	yes	yes	yes	yes	yes	yes	yes	yes
22:24698162-24709434	269.644	SPECC1L,SPECC1L-ADORA2A	yes	yes	yes	yes	yes	yes	yes	yes
2:224749364-224760347	65.1077	WDFY1	yes	yes	yes	yes	yes	yes	yes	yes
2:224862831-224866639	1333.48	SERPINE2	yes	yes	yes	yes	yes	yes	yes	yes
22:28290542-28310335	156.013	PITPNB	no	no	no	no	no	no	no	no
2:231307651-231314970	732.769	SP100	yes	yes	yes	yes	yes	yes	yes	yes
2:231940224-231951895	138.2	PSMD1	yes	yes	yes	yes	yes	yes	yes	yes
2:234358627-234360706	176.282	DGKD	yes	yes	yes	yes	yes	yes	yes	yes
2:239184383-239186596	101.347	PER2	yes	yes	yes	yes	yes	no	no	no
2:240929490-240946787	436.713	NDUFA10	yes	yes	yes	yes	yes	yes	yes	yes
22:41670603-41677086	116.703	RANGAP1	yes	yes	yes	yes	yes	yes	yes	yes
22:41734316-41735195	215.592	ZC3H7B	yes	yes	yes	yes	yes	yes	yes	yes
22:41738532-41739580	357.478	ZC3H7B	yes	yes	yes	yes	yes	yes	yes	yes
2:242079935-242080168	27.2715	PASK	yes	yes	yes	no	yes	yes	yes	yes
22:42204878-42206295	349.493	CCDC134	yes	yes	yes	yes	yes	yes	yes	yes
22:46085591-46098727	970.474	ATXN10	yes	yes	yes	yes	yes	yes	yes	yes
22:46085591-46114373	881.41	ATXN10	yes	yes	yes	yes	yes	yes	yes	yes
22:46085591-46136418	822.444	ATXN10	no	no	no	no	no	no	no	no
22:46096161-46136418	1257.93	ATXN10	yes	yes	yes	yes	yes	yes	yes	yes
22:46125304-46136418	1855.57	ATXN10	yes	yes	yes	yes	yes	yes	yes	yes
22:50810448-50832564	308.954	PPP6R2	yes	yes	yes	yes	yes	yes	yes	yes
2:29356520-29380213	84.7629	CLIP4	yes	yes	yes	yes	yes	yes	yes	yes
2:29356520-29380268	92.1337	CLIP4	yes	yes	yes	yes	yes	yes	yes	yes
2:30748452-30756180	130.215	LCLAT1	yes	yes	yes	yes	yes	yes	yes	yes
2:32602655-32620661	729.697	BIRC6	yes	yes	yes	yes	yes	yes	yes	yes
2:36586046-36669878	377.748	CRIM1	yes	yes	yes	yes	yes	yes	yes	yes
2:36596250-36623930	230.334	CRIM1	yes	yes	yes	yes	yes	yes	yes	yes
2:36615114-36623930	922.255	CRIM1	yes	yes	yes	yes	yes	yes	yes	yes
2:36623756-36669878	2693.37	CRIM1	yes	yes	yes	yes	yes	yes	yes	yes
2:36623756-36691798	648.006	CRIM1	yes	yes	yes	yes	yes	yes	yes	yes
2:36623756-36706837	504.277	CRIM1	yes	yes	yes	yes	yes	yes	yes	yes
2:36668400-36669878	1768.96	CRIM1	no	no	no	no	yes	yes	yes	yes
2:36668400-36691798	120.388	CRIM1	no	no	no	no	no	no	no	no
2:36726361-36749456	91.5193	CRIM1	no	no	no	no	no	no	no	no
2:40655612-40657444	63.8792	SLC8A1	yes	yes	yes	yes	yes	yes	yes	yes
2:45773870-45789895	199.008	SRBD1	yes	yes	yes	yes	yes	yes	yes	yes
2:48573339-48573890	54.0517	FOXN2	yes	yes	yes	yes	yes	yes	yes	yes
2:55209650-55214834	2249.29	RTN4	yes	yes	yes	yes	yes	yes	yes	yes
2:58449076-58459247	477.866	FANCL	yes	yes	yes	yes	yes	yes	yes	yes
2:61721028-61724142	46.681	XPO1	yes	yes	yes	yes	yes	yes	yes	yes
2:61749745-61753656	653.533	XPO1	yes	yes	yes	yes	yes	yes	yes	yes
2:61749745-61761038	735.225	XPO1	yes	yes	yes	yes	yes	yes	yes	yes
2:62100136-62107529	45.4525	CCT4	no	no	no	no	yes	yes	yes	yes
2:63206322-63223901	199.623	EHBP1	yes	yes	yes	yes	yes	yes	yes	yes
2:64083439-64085070	247.532	UGP2	yes	yes	yes	yes	yes	yes	yes	yes
2:68717321-68772444	154.784	APLF	yes	yes	yes	yes	yes	yes	yes	yes
2:72945231-72960247	1502.39	EXOC6B	yes	yes	yes	yes	yes	yes	yes	yes
2:72958135-72960247	358.952	EXOC6B	no	no	no	no	no	no	no	no
2:73315177-73316443	374.676	RAB11FIP5	yes	yes	yes	yes	yes	yes	yes	yes
2:85270686-85276771	152.327	KCMF1	yes	yes	yes	yes	yes	yes	yes	yes
2:9048750-9098771	359.321	MBOAT2	yes	yes	yes	yes	yes	yes	yes	yes
2:99802639-99812219	40.5388	MRPL30	yes	yes	yes	yes	yes	yes	yes	yes
3:107429298-107435696	146.8	BBX	yes	yes	yes	yes	yes	yes	yes	yes
3:110830876-110845182	479.708	NECTIN3	yes	yes	yes	yes	yes	yes	yes	yes
3:110830876-110866331	359.321	NECTIN3	yes	yes	yes	yes	yes	yes	yes	yes
3:110863745-110866331	163.383	NECTIN3	yes	yes	yes	yes	yes	yes	yes	yes
3:111632165-111639266	603.168	PHLDB2	yes	yes	yes	yes	yes	yes	yes	yes
3:11399891-11421526	975.387	ATG7	yes	yes	yes	yes	yes	yes	yes	yes
3:11399891-11468400	1475.98	ATG7	yes	yes	yes	yes	yes	yes	yes	yes
3:114069120-114070725	1200.68	ZBTB20,ZBTB20-AS1	yes	yes	yes	yes	yes	yes	yes	yes
3:119219541-119232566	199.008	TIMMDC1	yes	yes	yes	yes	yes	yes	yes	yes
3:119582265-119624699	372.219	GSK3B	yes	yes	yes	yes	yes	yes	yes	yes
3:123366070-123368041	74.9353	MYLK	yes	yes	yes	yes	no	no	no	no
3:125032151-125050082	1063.83	ZNF148	yes	yes	yes	yes	yes	yes	yes	yes
3:125295032-125301822	27.0258	OSBPL11	yes	yes	yes	yes	yes	yes	yes	yes
3:128525214-128526514	180.582	RAB7A	yes	yes	yes	yes	no	no	no	no
3:130649259-130660543	208.222	ATP2C1	yes	yes	yes	yes	yes	yes	yes	yes
3:132337477-132350323	87.2198	ACAD11,NPHP3-ACAD11	yes	yes	yes	yes	yes	yes	yes	yes
3:133894452-133914026	364.234	RYK	yes	yes	yes	yes	yes	yes	yes	yes
3:133907680-133914026	229.72	RYK	yes	yes	yes	yes	yes	yes	yes	yes
3:138289159-138290198	348.879	CEP70	yes	no	no	no	yes	yes	yes	yes
3:138289159-138291774	358.706	CEP70	no	no	no	no	yes	yes	yes	yes
3:142455220-142467302	314.483	TRPC1	yes	yes	yes	yes	yes	yes	yes	yes
3:14485131-14489324	300.97	SLC6A6	yes	yes	yes	yes	yes	yes	yes	yes
3:145838898-145842016	716.797	PLOD2	yes	yes	yes	yes	yes	yes	yes	yes
3:149563797-149639014	516.869	RNF13	yes	yes	yes	yes	yes	yes	yes	yes
3:149613259-149639014	42.0129	RNF13	yes	yes	yes	yes	yes	yes	yes	yes
3:156411808-156413814	194.709	TIPARP	no	no	no	no	no	no	no	no
3:157839891-157841780	735.84	RSRC1	yes	yes	yes	yes	yes	yes	yes	yes
3:169854206-169867032	972.93	PHC3	yes	yes	yes	yes	yes	yes	yes	yes
3:169854206-169896726	87.834	PHC3	no	no	no	no	no	no	no	no
3:169863210-169867032	1514.68	PHC3	yes	yes	yes	yes	yes	yes	yes	yes
3:169889160-169896726	148.028	PHC3	yes	yes	yes	yes	yes	yes	yes	yes
3:17051165-17056403	63.8792	PLCL2	yes	yes	yes	yes	yes	yes	yes	yes
3:171965322-171969331	1145.53	FNDC3B	yes	yes	yes	yes	yes	yes	yes	yes
3:171969049-172025291	38.0819	FNDC3B	yes	yes	yes	yes	yes	yes	yes	yes
3:171969049-172028671	117.317	FNDC3B	yes	yes	yes	yes	yes	yes	yes	yes
3:188326948-188327632	95.2046	LPP	yes	yes	yes	yes	yes	yes	yes	yes
3:194180199-194182965	273.944	ATP13A3	yes	yes	yes	yes	yes	yes	yes	yes
3:195605123-195615477	89.0625	MIR6829,TNK2	yes	yes	yes	yes	no	no	no	no
3:196118683-196129890	1644.89	UBXN7	yes	yes	yes	yes	yes	yes	yes	yes
3:196807921-196846401	125.916	DLG1	yes	yes	yes	yes	yes	yes	yes	yes
3:196831773-196846401	519.633	DLG1	yes	yes	yes	yes	yes	yes	yes	yes
3:197592293-197602646	566.067	LRCH3	yes	yes	yes	yes	yes	yes	yes	yes
3:27453132-27493989	28.8685	SLC4A7	yes	yes	yes	yes	yes	yes	yes	yes
3:31617887-31621588	532.531	STT3B	yes	yes	yes	no	yes	yes	yes	yes
3:32586367-32587457	28.7457	DYNC1LI1	yes	yes	yes	yes	yes	yes	yes	yes
3:38263068-38271921	48.5236	OXSR1	yes	yes	yes	yes	yes	yes	yes	yes
3:43591211-43607219	143.728	ANO10	yes	yes	yes	yes	yes	yes	yes	yes
3:47139444-47144913	66.3362	SETD2	no	no	no	no	no	no	no	no
3:47139444-47147610	195.937	SETD2	yes	yes	yes	yes	yes	yes	yes	yes
3:47466974-47470160	689.772	SCAP	yes	yes	yes	yes	yes	yes	yes	yes
3:47476497-47484581	156.627	SCAP	yes	yes	yes	no	yes	yes	yes	yes
3:48960180-48965246	88.4482	ARIH2	yes	yes	yes	yes	yes	yes	yes	yes
3:50102463-50103935	338.437	RBM6	yes	yes	yes	yes	yes	yes	yes	yes
3:56626997-56628056	165.226	CCDC66	yes	yes	yes	no	yes	yes	yes	no
3:56694758-56707753	166.454	FAM208A	yes	yes	yes	yes	yes	yes	yes	yes
3:57832923-57843886	106.875	SLMAP	no	no	no	no	no	no	no	no
3:67546221-67559327	387.882	SUCLG2	yes	yes	yes	yes	yes	yes	yes	yes
3:71090478-71102924	424.428	FOXP1	yes	yes	yes	yes	yes	yes	yes	yes
3:87017739-87018273	245.075	VGLL3	yes	yes	yes	yes	yes	yes	yes	yes
3:93714717-93722752	253.674	ARL13B	yes	yes	yes	yes	yes	yes	yes	yes
4:103225473-103236987	358.707	SLC39A8	yes	yes	yes	yes	yes	yes	yes	yes
4:107092251-107133992	124.073	TBCK	yes	yes	yes	yes	yes	yes	yes	yes
4:108603170-108615162	566.928	PAPSS1	yes	yes	yes	yes	yes	yes	yes	yes
4:108603170-108622441	378.361	PAPSS1	yes	yes	yes	yes	yes	yes	yes	yes
4:108866125-108868693	70.9428	CYP2U1	yes	yes	yes	yes	yes	yes	yes	yes
4:114452371-114469885	52.209	CAMK2D	yes	yes	yes	yes	yes	yes	yes	yes
4:121675707-121732604	106.875	PRDM5	yes	yes	yes	yes	yes	yes	yes	yes
4:128995614-128999117	78.1292	LARP1B	yes	yes	yes	yes	yes	yes	yes	yes
4:129913321-129925031	1023.3	SCLT1	yes	yes	yes	yes	yes	yes	yes	yes
4:140046317-140060651	219.646	ELF2	yes	yes	yes	yes	yes	yes	yes	yes
4:143003183-143045913	76.778	INPP4B	yes	yes	yes	yes	yes	yes	yes	yes
4:144464661-144465125	732.769	SMARCA5	yes	yes	yes	yes	yes	yes	yes	yes
4:146791396-146824367	19.6552	ZNF827	yes	no	no	no	yes	yes	yes	yes
4:148778703-148803083	197.166	ARHGAP10	yes	yes	yes	yes	yes	yes	yes	yes
4:151023629-151023964	597.025	DCLK2	yes	yes	yes	yes	yes	yes	yes	yes
4:151388824-151412187	59.5797	LRBA	yes	yes	yes	yes	yes	yes	yes	yes
4:152053482-152056284	74.4439	SH3D19	yes	yes	yes	yes	yes	yes	yes	yes
4:153332454-153333681	762.866	FBXW7	yes	yes	yes	yes	yes	yes	yes	yes
4:154191486-154197282	209.45	TRIM2	yes	yes	yes	yes	yes	no	no	no
4:166141085-166184511	265.344	KLHL2	yes	yes	yes	yes	yes	yes	yes	yes
4:169812072-169825057	110.56	PALLD	yes	yes	yes	yes	yes	yes	yes	yes
4:177632652-177650900	1158.43	VEGFC	yes	yes	yes	yes	yes	yes	yes	yes
4:177648931-177650900	315.711	VEGFC	yes	yes	yes	yes	yes	yes	yes	yes
4:178274461-178274882	50.3663	NEIL3	yes	yes	yes	yes	yes	yes	yes	yes
4:184129105-184130178	113.631	WWC2	yes	yes	yes	yes	yes	yes	yes	no
4:186168447-186188309	1241.22	SNX25	yes	yes	yes	yes	yes	yes	yes	yes
4:186168447-186209236	339.788	SNX25	yes	yes	yes	yes	yes	yes	yes	yes
4:187627716-187630999	936.689	FAT1	yes	yes	yes	yes	yes	yes	yes	yes
4:1902352-1906105	824.288	WHSC1	yes	yes	yes	yes	yes	yes	yes	yes
4:1902352-1932497	184.881	WHSC1	yes	yes	yes	yes	yes	yes	yes	yes
4:1902352-1936989	249.375	WHSC1	yes	yes	yes	yes	yes	yes	yes	yes
4:1902352-1941505	98.2759	WHSC1	no	no	no	no	yes	yes	yes	yes
4:20493383-20541207	24.5689	MIR218-1,SLIT2	yes	yes	yes	yes	yes	yes	yes	yes
4:25351113-25366127	81.0775	ZCCHC4	yes	yes	yes	yes	yes	yes	yes	yes
4:2659529-2674099	25.7974	FAM193A	no	no	no	no	no	no	no	no
4:3088665-3109150	862.984	HTT	yes	yes	yes	yes	yes	yes	yes	yes
4:3317796-3344780	154.17	RGS12	yes	yes	yes	yes	yes	yes	yes	yes
4:37633006-37640126	1021.45	RELL1	yes	yes	yes	yes	yes	yes	yes	yes
4:38091552-38104778	353.178	TBC1D1	yes	yes	yes	yes	yes	yes	yes	yes
4:39328182-39329376	35.3793	RFC1	yes	yes	yes	yes	yes	yes	yes	yes
4:39739039-39776553	38.6961	UBE2K	yes	yes	yes	yes	yes	yes	yes	yes
4:39915230-39927553	124.687	PDS5A	yes	yes	yes	yes	yes	yes	yes	yes
4:52729602-52758017	222.349	DCUN1D4	yes	yes	yes	yes	yes	yes	yes	yes
4:52729602-52765544	48.6465	DCUN1D4	yes	yes	yes	yes	yes	yes	yes	yes
4:54249939-54256040	318.782	FIP1L1	yes	yes	yes	yes	yes	yes	yes	yes
4:54280781-54294350	426.762	FIP1L1	yes	yes	yes	yes	yes	yes	yes	yes
4:56277780-56284152	315.465	TMEM165	yes	yes	yes	yes	yes	yes	yes	yes
4:73950965-73958017	175.668	ANKRD17	yes	yes	yes	yes	yes	yes	yes	yes
4:73956383-73958017	179.967	ANKRD17	yes	yes	yes	yes	yes	yes	yes	yes
4:73984404-73991029	177.51	ANKRD17	yes	yes	yes	no	yes	yes	yes	no
4:75040222-75091111	103.804	MTHFD2L	yes	yes	yes	yes	yes	yes	yes	yes
4:77045801-77065626	42.3814	NUP54	yes	yes	yes	yes	yes	yes	yes	yes
4:77055327-77065626	222.349	NUP54	yes	yes	yes	yes	yes	yes	yes	yes
4:77065301-77065626	171.983	NUP54	yes	yes	yes	yes	yes	yes	yes	yes
4:77659913-77663079	106.875	SHROOM3	yes	yes	yes	yes	yes	yes	yes	yes
4:78694234-78697546	246.918	CNOT6L	yes	yes	yes	yes	yes	yes	yes	yes
4:7870348-7873807	2675.56	AFAP1	yes	yes	yes	yes	yes	yes	yes	no
4:83791477-83803093	91.5193	SEC31A	yes	yes	yes	yes	yes	yes	yes	yes
4:83793096-83796975	306.497	SEC31A	yes	yes	yes	yes	yes	yes	yes	yes
4:83799882-83803093	451.454	SEC31A	yes	yes	yes	yes	yes	yes	yes	yes
4:87967317-87968746	755.496	AFF1	yes	yes	yes	yes	yes	yes	yes	yes
4:88116475-88116842	351.336	KLHL8	yes	yes	yes	no	yes	yes	yes	yes
4:88959402-88973310	66.9503	PKD2	yes	yes	yes	yes	yes	yes	yes	yes
4:905460-907456	278.858	GAK	yes	yes	yes	yes	yes	yes	yes	yes
5:109049220-109051965	329.838	MAN2A1	yes	yes	yes	yes	yes	yes	yes	no
5:109049220-109065214	272.101	MAN2A1	yes	yes	yes	yes	yes	yes	yes	yes
5:109117096-109125228	49.1379	MAN2A1	yes	yes	yes	yes	yes	yes	yes	yes
5:122881110-122893258	180.582	CSNK1G3	yes	yes	yes	yes	yes	yes	yes	yes
5:127474288-127488497	27.0258	SLC12A2	yes	yes	yes	yes	yes	yes	yes	yes
5:131013395-131044965	93.9762	FNIP1	yes	yes	yes	yes	yes	yes	yes	yes
5:132227855-132228810	281.928	AFF4	yes	yes	yes	yes	yes	yes	yes	yes
5:132426884-132428481	149.256	HSPA4	yes	yes	yes	yes	yes	yes	yes	yes
5:134002512-134007576	46.681	SEC24A	yes	yes	yes	yes	yes	yes	yes	yes
5:134076752-134079742	175.054	CAMLG	yes	yes	yes	yes	yes	yes	yes	yes
5:137320945-137324004	848.242	FAM13B	yes	yes	yes	yes	yes	yes	yes	yes
5:139818045-139828890	117.931	ANKHD1,ANKHD1-EIF4EBP3	yes	yes	yes	yes	yes	yes	yes	yes
5:139819703-139825560	137.832	ANKHD1,ANKHD1-EIF4EBP3	yes	yes	yes	yes	yes	yes	yes	yes
5:142779220-142780417	213.135	NR3C1	yes	yes	yes	yes	yes	yes	yes	yes
5:14290824-14304701	200.237	TRIO	yes	yes	yes	yes	yes	yes	yes	yes
5:14290824-14336836	219.278	TRIO	no	no	no	no	no	no	no	no
5:14304569-14336836	708.199	TRIO	yes	yes	yes	yes	yes	yes	yes	yes
5:14316621-14336836	1402.89	TRIO	yes	yes	yes	yes	yes	yes	yes	yes
5:151043647-151049345	306.497	SPARC	yes	yes	yes	yes	yes	yes	yes	yes
5:151169883-151170623	170.754	G3BP1	yes	yes	yes	yes	yes	yes	yes	yes
5:16779653-16783578	64.4935	MYO10	yes	yes	yes	yes	yes	yes	yes	yes
5:167915606-167921655	581.669	RARS	yes	yes	yes	yes	yes	yes	yes	yes
5:167915606-167924353	113.631	RARS	yes	yes	yes	yes	yes	yes	yes	yes
5:170667931-170669824	21.4978	RANBP17	yes	yes	yes	yes	yes	yes	yes	yes
5:172359438-172362313	109.332	ERGIC1	yes	yes	yes	yes	no	no	no	no
5:176370335-176385155	1324.27	UIMC1	yes	yes	yes	yes	yes	yes	yes	yes
5:176963358-176966148	1442.2	FAM193B	yes	yes	yes	yes	yes	yes	yes	yes
5:179132679-179137066	94.5906	CANX	yes	yes	yes	yes	yes	yes	yes	yes
5:33576158-33596165	113.017	ADAMTS12	yes	yes	yes	yes	yes	yes	yes	yes
5:38991050-39003724	646.777	RICTOR	no	no	no	no	yes	yes	yes	yes
5:38991050-39021238	296.67	RICTOR	yes	yes	yes	yes	yes	yes	yes	yes
5:39382719-39388954	94.3447	DAB2	yes	yes	yes	yes	yes	yes	yes	yes
5:5182156-5191903	46.681	ADAMTS16	no	no	no	no	no	no	no	no
5:5182156-5200382	256.131	ADAMTS16	yes	yes	yes	yes	yes	yes	yes	yes
5:5182156-5209359	1080.73	ADAMTS16	yes	yes	yes	yes	yes	yes	yes	yes
5:5182156-5222997	440.398	ADAMTS16	yes	yes	yes	yes	yes	yes	yes	yes
5:5182156-5306841	55.2801	ADAMTS16	yes	yes	yes	yes	yes	yes	yes	yes
5:56526672-56527148	78.0064	GPBP1	yes	yes	yes	yes	yes	yes	yes	yes
5:60768507-60768864	320.625	ZSWIM6	yes	yes	yes	yes	yes	yes	yes	yes
5:60768507-60790237	229.719	ZSWIM6	yes	yes	yes	yes	yes	yes	yes	yes
5:64466443-64492978	1135.08	ADAMTS6	yes	yes	yes	yes	yes	yes	yes	yes
5:64556426-64569274	220.506	ADAMTS6	yes	yes	yes	yes	yes	yes	yes	yes
5:65284462-65290692	1189.14	ERBIN	yes	yes	yes	yes	yes	yes	yes	yes
5:65284462-65310553	402.316	ERBIN	yes	yes	yes	yes	yes	yes	yes	yes
5:67522117-67522837	73.7067	PIK3R1	yes	yes	yes	yes	yes	yes	yes	yes
5:72370568-72373320	536.217	FCHO2	yes	yes	yes	yes	yes	yes	yes	yes
5:73136304-73136585	280.823	ARHGEF28	yes	yes	yes	yes	yes	yes	yes	yes
5:73930508-73932323	166.455	ENC1	yes	no	no	no	yes	no	no	no
5:76342171-76344812	22.7263	AGGF1	yes	yes	yes	yes	yes	yes	yes	yes
5:76745584-76760634	136.972	WDR41	yes	yes	yes	yes	yes	yes	yes	yes
5:77385216-77425131	82.9202	AP3B1	yes	yes	yes	yes	yes	yes	yes	yes
5:80071512-80088663	196.552	MSH3	yes	yes	yes	yes	yes	yes	yes	yes
5:9190378-9227079	35.0107	SEMA5A	yes	yes	yes	no	yes	yes	yes	no
5:92889466-92899169	257.36	NR2F1-AS1	yes	yes	yes	yes	yes	yes	yes	yes
5:9379934-9437964	310.797	SEMA5A	yes	yes	yes	yes	yes	yes	yes	yes
5:95091099-95099324	1006.71	RHOBTB3	yes	yes	yes	yes	yes	yes	yes	yes
5:95099211-95119667	320.625	RHOBTB3	no	no	no	no	yes	yes	yes	yes
5:95099211-95124562	62.0366	RHOBTB3	yes	yes	yes	yes	yes	yes	yes	yes
6:101246588-101253756	140.043	ASCC3	yes	yes	yes	yes	yes	yes	yes	yes
6:102069823-102074512	25.7974	GRIK2	yes	yes	yes	yes	yes	yes	yes	yes
6:105192034-105233194	34.3965	HACE1	yes	yes	yes	yes	yes	yes	yes	yes
6:105280916-105300246	87.8342	HACE1	yes	yes	yes	yes	yes	yes	yes	yes
6:108984657-108986092	426.271	FOXO3	yes	yes	yes	yes	yes	yes	yes	yes
6:111208707-111211559	276.401	AMD1	yes	yes	yes	yes	yes	yes	yes	yes
6:136468488-136476896	74.9353	PDE7B	yes	yes	yes	yes	yes	yes	yes	yes
6:136990420-137019820	553.415	MAP3K5	yes	yes	yes	yes	yes	yes	yes	yes
6:137015277-137018525	125.916	MAP3K5	no	no	no	no	no	no	no	no
6:137015277-137019820	1363.58	MAP3K5	yes	yes	yes	yes	yes	yes	yes	yes
6:139264649-139265759	194.709	REPS1	yes	yes	yes	yes	yes	yes	yes	yes
6:144808683-144814592	343.965	UTRN	yes	yes	yes	yes	yes	yes	yes	yes
6:150147399-150174296	145.571	LRP11	yes	yes	yes	yes	yes	yes	yes	yes
6:155448623-155451551	82.306	TIAM2	yes	yes	yes	yes	yes	yes	yes	yes
6:157357968-157406039	657.833	ARID1B	yes	yes	yes	yes	yes	yes	yes	no
6:159001971-159010814	403.545	TMEM181	yes	yes	yes	yes	yes	yes	yes	yes
6:160103505-160109274	433.642	SOD2	yes	yes	yes	yes	yes	yes	yes	yes
6:161455290-161471011	78.0065	MAP3K4	yes	yes	yes	yes	yes	yes	yes	yes
6:16326624-16328701	404.773	ATXN1	yes	yes	yes	yes	yes	yes	yes	yes
6:16586010-16753578	398.017	ATXN1	yes	yes	yes	yes	yes	yes	yes	yes
6:17665469-17669777	96.433	NUP153	yes	yes	yes	yes	yes	yes	no	no
6:2397454-2399271	47.9094	GMDS-AS1	yes	yes	yes	yes	yes	yes	yes	yes
6:47251673-47254331	877.726	TNFRSF21	yes	yes	yes	yes	yes	yes	yes	yes
6:4891946-4892613	2310.1	CDYL	yes	yes	yes	yes	yes	yes	yes	yes
6:57058639-57075243	275.172	RAB23	yes	yes	yes	yes	yes	yes	yes	yes
6:7176887-7189555	1055.85	RREB1	yes	yes	yes	yes	yes	yes	yes	yes
6:73005639-73043538	266.266	RIMS1	yes	yes	yes	yes	yes	yes	yes	yes
6:76412360-76412788	202.08	SENP6	yes	yes	yes	yes	yes	yes	yes	yes
6:79752559-79770535	148.642	PHIP	yes	yes	yes	yes	yes	yes	yes	yes
6:83667030-83754378	441.012	UBE3D	yes	yes	yes	yes	yes	yes	yes	yes
6:87925620-87928449	960.03	ZNF292	yes	yes	yes	yes	yes	yes	yes	yes
7:100410368-100410830	1287.41	EPHB4	yes	yes	yes	no	yes	yes	yes	yes
7:101870646-101870949	499.978	CUX1	yes	yes	yes	yes	yes	yes	yes	yes
7:104678572-104681470	153.556	KMT2E	yes	yes	yes	yes	yes	yes	yes	yes
7:104702610-104722244	35.6249	KMT2E	yes	yes	yes	yes	yes	yes	yes	yes
7:105121498-105143011	21.4978	PUS7	yes	yes	yes	yes	yes	yes	yes	yes
7:121753171-121773795	277.015	AASS	yes	yes	yes	yes	yes	yes	yes	yes
7:128655032-128658211	678.717	TNPO3	yes	yes	yes	yes	yes	yes	yes	yes
7:131060182-131084192	408.459	MKLN1	yes	yes	yes	yes	yes	yes	yes	yes
7:131071878-131084192	347.65	MKLN1	yes	yes	yes	yes	yes	yes	yes	yes
7:134632258-134635265	45.4525	CALD1	no	no	no	no	no	no	no	no
7:135262543-135277940	254.288	NUP205	yes	yes	yes	yes	yes	yes	yes	yes
7:137586099-137600758	464.967	CREB3L2	yes	yes	yes	yes	yes	yes	yes	yes
7:139415730-139416814	1229.06	HIPK2	yes	yes	yes	yes	yes	yes	yes	yes
7:140301202-140302342	468.652	DENND2A	yes	yes	yes	yes	yes	yes	yes	yes
7:148543561-148544397	433.027	EZH2	yes	yes	yes	yes	yes	yes	yes	yes
7:148716083-148718239	147.414	PDIA4	yes	yes	yes	yes	yes	yes	yes	yes
7:152007050-152012423	491.379	KMT2C	yes	yes	yes	yes	yes	yes	yes	yes
7:155465560-155473602	1773.88	RBM33	yes	yes	yes	yes	yes	yes	yes	yes
7:156619298-156629579	613.609	LMBR1	yes	yes	yes	yes	yes	yes	yes	yes
7:156758963-156759786	294.213	NOM1	yes	yes	yes	yes	yes	yes	yes	yes
7:158552176-158557544	1801.52	ESYT2	yes	yes	yes	yes	yes	yes	yes	yes
7:158580694-158591763	132.672	ESYT2	yes	yes	yes	yes	yes	yes	yes	yes
7:17908029-17915413	62.0366	SNX13	yes	yes	yes	yes	yes	yes	yes	yes
7:22999874-23030758	662.133	FAM126A	yes	yes	yes	yes	yes	yes	yes	yes
7:23015828-23023664	189.795	FAM126A	no	no	no	no	no	no	no	no
7:23015828-23030758	347.036	FAM126A	yes	yes	yes	yes	yes	yes	yes	yes
7:23650789-23651172	218.049	CCDC126	yes	yes	yes	yes	yes	yes	yes	yes
7:24663284-24708279	35.625	MPP6	no	no	no	no	no	no	no	no
7:27668989-27672064	322.468	HIBADH	yes	yes	yes	yes	yes	yes	yes	yes
7:30590251-30601744	212.276	LOC401320	yes	yes	yes	yes	yes	yes	yes	yes
7:33185853-33217203	388.189	BBS9	yes	yes	yes	yes	yes	yes	yes	yes
7:33397466-33427756	108.103	BBS9	yes	yes	yes	yes	yes	yes	yes	yes
7:35707043-35712888	644.321	HERPUD2	yes	yes	yes	yes	yes	yes	yes	yes
7:40037092-40087476	33.168	CDK13	no	no	no	no	no	no	no	no
7:43679047-43680248	405.388	COA1	yes	yes	yes	yes	yes	yes	yes	no
7:65592690-65599361	365.463	CRCP	yes	yes	yes	yes	yes	yes	yes	yes
7:65705311-65751696	230.948	TPST1	yes	yes	yes	yes	no	no	no	no
7:66458203-66459328	72.9698	SBDS	yes	yes	yes	yes	yes	yes	yes	yes
7:72361165-72361649	122.538	POM121	yes	yes	yes	yes	yes	yes	yes	yes
7:77214859-77230123	96.433	PTPN12	yes	yes	yes	yes	yes	yes	yes	yes
7:91924202-91957214	234.633	ANKIB1	yes	yes	yes	yes	yes	yes	yes	yes
7:92921014-92940584	20.2694	VPS50	yes	yes	yes	yes	no	no	no	no
7:99621041-99621930	2117.23	ZKSCAN1	yes	yes	yes	yes	yes	yes	yes	yes
8:103372298-103373854	543.588	UBR5	yes	yes	yes	yes	yes	yes	yes	yes
8:105080739-105161076	77.3921	RIMS2	yes	yes	yes	yes	yes	yes	yes	yes
8:124243539-124251384	78.1293	C8orf76,ZHX1-C8orf76	yes	yes	yes	yes	yes	yes	yes	yes
8:124346117-124348772	28.2543	ATAD2	yes	yes	yes	yes	yes	yes	yes	yes
8:128902834-128903244	1254.49	PVT1	yes	yes	yes	yes	yes	yes	yes	yes
8:131164981-131181313	1449.57	ASAP1	yes	yes	yes	yes	yes	yes	yes	yes
8:131164981-131193126	2330.36	ASAP1	yes	yes	yes	yes	yes	yes	yes	yes
8:131370262-131374017	2651.6	ASAP1	yes	yes	yes	yes	yes	yes	yes	yes
8:132952745-132958880	261.045	EFR3A	yes	yes	yes	yes	yes	yes	yes	yes
8:135612678-135622898	141.885	ZFAT,ZFAT-AS1	yes	yes	yes	yes	yes	yes	yes	yes
8:141799572-141900868	285.982	PTK2	yes	yes	yes	yes	yes	yes	yes	yes
8:141828375-141900868	690.387	PTK2	yes	yes	yes	yes	yes	yes	yes	yes
8:141856358-141900868	1215.55	PTK2	yes	yes	yes	yes	yes	yes	yes	yes
8:141874410-141900868	1019.61	PTK2	yes	yes	yes	yes	yes	yes	yes	yes
8:141889569-141900868	218.049	PTK2	yes	yes	yes	yes	no	no	no	no
8:15508205-15531345	170.754	TUSC3	yes	yes	yes	yes	yes	yes	yes	yes
8:17092224-17094882	20.2694	CNOT7	yes	yes	yes	yes	yes	yes	yes	yes
8:17820609-17824679	26.4116	PCM1	yes	yes	yes	yes	yes	yes	yes	yes
8:18622958-18662408	2687.84	PSD3	yes	yes	yes	yes	yes	yes	yes	yes
8:18656804-18662408	2855.52	PSD3	yes	yes	yes	yes	yes	yes	yes	yes
8:25265498-25266456	497.521	DOCK5	yes	yes	yes	yes	yes	yes	yes	yes
8:26248758-26265892	92.7478	BNIP3L	yes	yes	yes	yes	yes	yes	yes	yes
8:28013458-28019595	205.765	ELP3	yes	yes	yes	yes	yes	yes	yes	yes
8:28570973-28575724	321.853	EXTL3	yes	yes	yes	yes	yes	yes	yes	yes
8:30332294-30361953	133.286	RBPMS	yes	yes	yes	yes	yes	yes	yes	yes
8:37623043-37623873	417.058	PROSC	yes	yes	yes	yes	yes	yes	yes	yes
8:37692691-37695457	173.211	ADGRA2	yes	yes	yes	yes	yes	yes	yes	yes
8:38105230-38109805	26.4116	DDHD2	yes	yes	yes	yes	yes	yes	yes	yes
8:42317413-42330172	61.4224	SLC20A2	yes	yes	yes	yes	yes	yes	yes	yes
8:42812236-42819617	324.31	HOOK3	yes	yes	yes	yes	yes	yes	yes	yes
8:62531536-62566219	218.909	ASPH	yes	yes	yes	yes	yes	yes	yes	yes
8:62531536-62596747	88.4481	ASPH	no	no	no	no	no	no	no	no
8:62593526-62596747	14456.7	ASPH	yes	yes	yes	yes	yes	yes	yes	yes
8:90955480-90960120	21.375	NBN	yes	yes	yes	yes	yes	yes	yes	yes
8:98817580-98837381	284.385	LAPTM4B	yes	yes	yes	yes	yes	yes	yes	yes
8:99718694-99735197	112.034	STK3	yes	yes	yes	yes	yes	yes	yes	yes
9:102606930-102609897	90.2909	NR4A3	yes	yes	yes	yes	yes	yes	yes	yes
9:103204187-103204638	326.521	MSANTD3,MSANTD3-TMEFF1	yes	yes	yes	yes	yes	yes	yes	yes
9:103261046-103279053	185.004	MSANTD3-TMEFF1,TMEFF1	yes	yes	yes	yes	yes	yes	yes	yes
9:110062421-110074018	452.069	RAD23B	yes	yes	yes	yes	yes	yes	yes	yes
9:110062421-110087285	82.9201	RAD23B	yes	yes	yes	yes	yes	yes	yes	yes
9:112898406-112900819	624.296	AKAP2,PALM2-AKAP2	yes	yes	yes	yes	yes	yes	yes	yes
9:113703700-113704448	269.03	LPAR1	no	no	no	no	no	no	no	no
9:113703700-113735838	1343.31	LPAR1	yes	yes	yes	yes	yes	yes	yes	yes
9:113703700-113773970	501.206	LPAR1	no	no	no	no	yes	yes	yes	yes
9:113734352-113735838	19566.7	LPAR1	yes	yes	yes	yes	yes	yes	yes	yes
9:113734352-113773970	2898.52	LPAR1	yes	yes	yes	yes	yes	yes	yes	yes
9:114148656-114154104	1081.65	KIAA0368	yes	yes	yes	yes	yes	yes	yes	yes
9:115030328-115060196	186.11	PTBP3	no	no	no	no	no	no	no	no
9:125042721-125054119	326.521	MRRF	yes	yes	yes	yes	yes	yes	yes	yes
9:127064214-127089724	160.926	NEK6	yes	yes	yes	yes	yes	yes	yes	yes
9:128099296-128099870	663.361	GAPVD1	yes	yes	yes	yes	yes	yes	yes	yes
9:136277418-136278041	449.611	REXO4	yes	yes	yes	yes	yes	yes	yes	yes
9:138773478-138774924	3417.54	CAMSAP1	yes	yes	yes	yes	yes	yes	yes	yes
9:140611077-140611634	182.424	EHMT1	yes	yes	yes	yes	yes	yes	yes	yes
9:140705912-140712590	96.4331	EHMT1	yes	yes	yes	yes	yes	yes	yes	yes
9:16727794-16738483	1645.5	BNC2	yes	yes	yes	yes	yes	yes	yes	yes
9:20819794-20823114	520.861	FOCAD	yes	yes	yes	yes	yes	yes	yes	yes
9:22046749-22097363	162.892	CDKN2B-AS1	yes	yes	yes	yes	yes	yes	yes	yes
9:33351557-33352717	334.138	NFX1	yes	yes	yes	yes	yes	yes	yes	yes
9:33948371-33956144	54.543	SNORD121A,UBAP2	no	no	no	no	no	no	no	no
9:33953282-33963789	1228.45	UBAP2	yes	yes	yes	yes	yes	yes	yes	yes
9:33953282-33973235	180.581	UBAP2	yes	yes	yes	yes	yes	yes	yes	yes
9:33960823-33973235	442.241	UBAP2	yes	yes	yes	yes	no	no	no	no
9:33971648-33973235	471.724	UBAP2	yes	yes	yes	yes	yes	yes	yes	yes
9:35546426-35548532	813.231	RUSC2	yes	yes	yes	yes	yes	yes	yes	yes
9:36352738-36353328	146.185	RNF38	yes	yes	yes	yes	yes	yes	yes	yes
9:37126308-37126939	174.685	ZCCHC7	no	no	no	no	yes	yes	yes	yes
9:37424841-37426651	864.211	GRHPR	no	no	no	no	yes	yes	yes	yes
9:4117767-4118881	963.716	GLIS3	yes	yes	yes	yes	yes	yes	yes	yes
9:4117767-4125941	321.239	GLIS3	yes	yes	yes	yes	yes	yes	yes	yes
9:4286037-4286523	4372.04	GLIS3	yes	yes	yes	yes	yes	yes	yes	yes
9:74481714-74489999	34.6422	ABHD17B	yes	yes	yes	yes	yes	yes	yes	yes
9:79996891-80022523	227.877	VPS13A	yes	yes	yes	yes	yes	yes	yes	yes
9:86292641-86293514	541.745	UBQLN1	yes	yes	yes	yes	yes	yes	yes	no
9:86293355-86301070	249.375	UBQLN1	yes	yes	yes	yes	yes	yes	yes	yes
9:88920106-88924932	306.498	ZCCHC6	yes	yes	yes	yes	yes	yes	yes	yes
9:95018961-95032265	456.982	IARS	yes	yes	yes	yes	yes	yes	yes	yes
9:96233422-96238620	347.65	FAM120A	yes	yes	yes	yes	yes	yes	yes	yes
9:96233422-96261168	344.579	FAM120A	yes	yes	yes	yes	yes	yes	yes	yes
9:99271954-99327765	131.935	CDC14B	yes	yes	yes	yes	yes	yes	yes	yes
9:99284787-99327765	459.931	CDC14B	yes	yes	yes	yes	yes	yes	yes	yes
X:10031484-10035530	60.1939	WWC3	no	no	no	no	no	no	no	no
X:10031484-10066619	339.666	WWC3	yes	yes	yes	yes	yes	yes	yes	yes
X:10534927-10535643	110.56	MID1	yes	yes	yes	yes	yes	yes	yes	yes
X:107083899-107097934	477.866	MID2	yes	yes	yes	yes	yes	yes	yes	yes
X:14868626-14877456	64.4934	FANCB	yes	yes	yes	yes	yes	yes	yes	yes
X:53641494-53642796	334.138	HUWE1	yes	yes	yes	yes	yes	yes	yes	yes
X:53672262-53681075	287.457	HUWE1	yes	yes	yes	yes	yes	yes	yes	yes
X:79962925-79975155	35.0107	BRWD3	yes	yes	yes	yes	yes	yes	yes	yes
Y:15021270-15024974	214.364	DDX3Y	yes	yes	yes	yes	yes	yes	yes	yes
Y:21749095-21749393	407.598	TXLNGY	yes	yes	yes	yes	yes	yes	yes	yes
Y:2821949-2829687	745.053	ZFY	yes	yes	yes	yes	yes	yes	yes	yes

## Sheet: SRR444655_Hs68_NoRNAseR
CircRNA ID (chr:start-end)	SRPBM	Gene	Validated_VLS_2IS?	Validated_LS_2IS?	Validated_MS_2IS?	Validated_HS_2IS?	Validated_VLS_IS?	Validated_LS_IS?	Validated_MS_IS?	Validated_HS_IS?
10:102683731-102685776	54.6912	SLF2	yes	yes	yes	yes	yes	yes	yes	yes
10:103427642-103436193	89.3289	FBXW4	yes	yes	yes	yes	yes	yes	yes	yes
10:103432671-103436193	30.384	FBXW4	yes	yes	yes	yes	no	no	no	no
10:103649168-103717489	18.2304	C10orf76	no	no	no	no	no	no	no	no
10:105382226-105420872	79.758	SH3PXD2A	yes	yes	yes	yes	yes	yes	yes	yes
10:112356155-112358048	34.182	SMC3	yes	yes	yes	yes	yes	yes	yes	yes
10:112723882-112745523	58.3373	SHOC2	yes	yes	yes	yes	yes	yes	yes	yes
10:1130342-1142186	22.788	WDR37	no	no	no	no	no	no	no	no
10:116603499-116608496	21.2688	FAM160B1	no	no	no	no	yes	yes	yes	yes
10:12039670-12056183	29.6244	UPF2	no	no	no	no	no	no	no	no
10:12123470-12136270	24.3072	DHTKD1	no	no	no	no	no	no	no	no
10:12126538-12133683	18.2304	DHTKD1	no	no	no	no	no	no	no	no
10:125798030-125806240	22.788	CHST15	yes	yes	yes	yes	yes	yes	yes	yes
10:128768965-128788867	39.4992	DOCK1	yes	yes	yes	yes	yes	yes	yes	yes
10:128768965-128798571	60.1603	DOCK1	yes	yes	yes	yes	yes	yes	yes	yes
10:15858833-15889942	50.1336	FAM188A	yes	yes	yes	yes	yes	yes	yes	yes
10:15863654-15889942	20.5092	FAM188A	yes	yes	yes	yes	yes	yes	yes	yes
10:17746429-17747740	18.2304	STAM	no	no	no	no	no	no	no	no
10:225933-267296	30.9917	ZMYND11	yes	yes	yes	yes	yes	yes	yes	yes
10:22880557-22898646	21.2688	PIP4K2A	yes	yes	yes	yes	yes	yes	yes	yes
10:27431315-27434519	18.2304	YME1L1	no	no	no	no	no	no	no	no
10:27453992-27454468	18.2304	MASTL	no	no	no	no	yes	yes	yes	yes
10:31661946-31676195	75.2005	ZEB1	yes	yes	yes	yes	yes	yes	yes	yes
10:31661946-31676727	34.182	ZEB1	yes	yes	yes	yes	yes	yes	yes	yes
10:31661946-31750166	52.4124	ZEB1	yes	yes	yes	yes	yes	yes	yes	yes
10:31749965-31791437	22.788	ZEB1	no	no	no	no	no	no	no	no
10:32197099-32199491	100.267	ARHGAP12	yes	yes	yes	yes	yes	yes	yes	yes
10:5836847-5842668	30.384	GDI2	no	no	no	no	no	no	no	no
10:69714351-69773943	34.182	HERC4,POU5F1P5	no	no	no	no	no	no	no	no
10:69726439-69773943	54.6911	HERC4,POU5F1P5	no	no	no	no	no	no	no	no
10:69748419-69773943	31.9032	HERC4,POU5F1P5	no	no	no	no	no	no	no	no
10:69773782-69804320	29.6244	HERC4	no	no	no	no	no	no	no	no
10:69785302-69804320	120.321	HERC4	yes	yes	yes	yes	yes	yes	yes	yes
10:70227879-70229920	38.2838	DNA2	yes	yes	yes	yes	yes	yes	yes	yes
10:70719561-70720005	61.5276	DDX21	yes	yes	yes	yes	yes	yes	yes	yes
10:74100546-74100928	34.182	DNAJB12	yes	yes	yes	yes	no	no	no	no
10:75830427-75854219	18.2304	VCL	no	no	no	no	no	no	no	no
10:7839009-7844817	43.2972	ATP5C1	no	no	no	no	no	no	no	no
10:90661412-90682193	18.2304	STAMBPL1	no	no	no	no	no	no	no	no
10:98667021-98667504	18.2304	LCOR	yes	yes	yes	yes	yes	yes	yes	yes
10:99196947-99197507	18.2304	EXOSC1	no	no	no	no	no	no	no	no
1:107866903-107867544	27.3456	NTNG1	no	no	no	no	no	no	no	no
11:103173821-103194718	31.9032	DYNC2H1	yes	yes	yes	yes	yes	yes	yes	yes
11:103182606-103194718	18.2304	DYNC2H1	yes	yes	yes	yes	yes	yes	yes	yes
11:110007387-110008139	20.5092	ZC3H12C	yes	yes	yes	yes	no	no	no	no
11:110007387-110030215	20.5092	ZC3H12C	no	no	no	no	no	no	no	no
11:117023156-117034608	52.4123	PAFAH1B2	yes	yes	yes	yes	yes	yes	yes	yes
11:118656760-118657227	29.6244	DDX6	yes	yes	yes	yes	no	no	no	no
11:120345268-120348235	21.2688	ARHGEF12	no	no	no	no	yes	yes	yes	yes
11:120916382-120930794	25.5226	TBCEL	yes	yes	yes	yes	yes	yes	yes	yes
11:122646926-122647918	36.4608	UBASH3B	yes	yes	yes	yes	yes	yes	yes	yes
11:12785725-12785981	27.3456	TEAD1	yes	yes	yes	no	no	no	no	no
11:130130750-130131824	43.2972	ZBTB44	yes	yes	yes	yes	yes	yes	yes	yes
1:113196219-113202401	43.2972	CAPZA1	no	no	no	no	no	no	no	no
1:115005725-115007010	40.1069	TRIM33	yes	yes	yes	yes	yes	yes	yes	yes
1:117944807-117948267	51.6527	MAN1A2	yes	yes	yes	yes	no	no	no	no
1:117944807-117957453	69.2755	MAN1A2	yes	yes	yes	yes	yes	yes	yes	yes
1:118439454-118463047	27.3456	GDAP2	yes	yes	yes	yes	yes	yes	yes	yes
1:12335881-12338095	21.2688	VPS13D	yes	yes	yes	yes	yes	yes	yes	yes
1:12359258-12368698	18.2304	VPS13D	yes	yes	yes	no	yes	yes	yes	no
11:33307958-33309057	1060.4	HIPK3	yes	yes	yes	yes	yes	yes	yes	yes
11:33572585-33573787	30.384	KIAA1549L	yes	yes	yes	yes	yes	yes	yes	yes
11:34093272-34098189	24.3072	CAPRIN1	no	no	no	no	no	no	no	no
11:34969052-34991833	18.2304	PDHX	no	no	no	no	no	no	no	no
11:3752620-3774638	42.5376	NUP98	yes	yes	yes	yes	yes	yes	yes	yes
11:3789810-3797251	18.2304	NUP98	no	no	no	no	no	no	no	no
11:46098304-46113774	43.2972	PHF21A	yes	yes	yes	yes	yes	yes	yes	yes
1:146724277-146731572	27.3456	CHD1L	no	no	no	no	no	no	no	no
1:151288048-151288985	36.4608	PI4KB	no	no	no	no	yes	yes	yes	yes
1:153909963-153910339	18.2304	DENND4B	no	no	no	no	no	no	no	no
1:155340294-155340774	18.2304	ASH1L	yes	yes	yes	yes	yes	yes	yes	yes
1:155408117-155408859	45.576	ASH1L	yes	yes	yes	yes	yes	yes	yes	yes
1:155408117-155429689	30.384	ASH1L	yes	yes	yes	no	yes	yes	yes	no
1:155823066-155823597	69.2756	GON4L	yes	yes	yes	yes	yes	yes	yes	yes
1:15860731-15863309	27.3456	DNAJC16	yes	yes	yes	yes	yes	yes	yes	yes
11:59426338-59426942	27.3456	PATL1	yes	yes	yes	yes	yes	yes	yes	no
1:160206924-160210160	21.2688	DCAF8	no	no	no	no	no	no	no	no
1:16044387-16047883	27.3456	PLEKHM2	no	no	no	no	no	no	no	no
11:61205096-61205585	18.2304	SDHAF2	no	no	no	no	no	no	no	no
1:161748033-161753886	18.2304	ATF6	no	no	no	no	no	no	no	no
1:161816238-161833102	18.2304	ATF6	no	no	no	no	no	no	no	no
11:65661484-65664477	39.4992	FOSL1	yes	yes	yes	yes	yes	yes	yes	yes
11:68363564-68370960	18.2304	PPP6R3	no	no	no	no	no	no	no	no
11:68369330-68370960	18.2304	PPP6R3	no	no	no	no	no	no	no	no
11:70200406-70202360	18.2304	PPFIA1	yes	yes	yes	yes	yes	yes	yes	yes
1:170688866-170695542	21.2688	PRRX1	no	no	no	no	no	no	no	no
11:72420914-72422544	24.3072	ARAP1	yes	yes	yes	yes	yes	yes	yes	yes
11:73418464-73429763	30.384	RAB6A	yes	yes	yes	yes	yes	yes	yes	yes
11:73418464-73431944	54.6911	RAB6A	yes	yes	yes	yes	yes	yes	yes	yes
1:1735857-1749314	30.384	GNB1	no	no	no	no	yes	yes	yes	yes
11:73843888-73844602	21.2688	C2CD3	yes	yes	no	no	yes	yes	no	no
1:173961892-173962273	27.3456	RC3H1	yes	yes	yes	yes	yes	yes	yes	no
11:74500670-74528759	33.4224	RNF169	yes	yes	yes	yes	yes	yes	yes	yes
11:76174864-76183884	22.788	EMSY	yes	yes	yes	yes	yes	yes	yes	yes
11:77330650-77336863	39.4992	CLNS1A	yes	yes	yes	yes	yes	yes	yes	yes
11:77336007-77336863	38.7396	CLNS1A	no	no	no	no	no	no	no	no
11:77394754-77404656	18.2304	RSF1	yes	yes	yes	yes	yes	yes	yes	yes
11:77824931-77832220	18.2304	ALG8	no	no	no	no	no	no	no	no
1:179100445-179102509	25.0668	ABL2	yes	yes	yes	yes	yes	yes	yes	yes
1:179972308-179975702	25.0668	CEP350	no	no	no	no	no	no	no	no
1:180953812-180962561	29.6244	STX6	yes	yes	yes	yes	yes	yes	yes	yes
1:180953812-180974599	27.3456	STX6	yes	yes	yes	yes	yes	yes	yes	yes
11:82917099-82947551	31.9032	ANKRD42	yes	yes	yes	yes	yes	yes	yes	yes
11:85685750-85695016	18.2304	PICALM	no	no	no	no	no	no	no	no
11:85707868-85714494	52.8681	PICALM	no	no	no	no	no	no	no	no
11:85707868-85742653	63.8063	PICALM	no	no	no	no	no	no	no	no
11:85718584-85742653	34.6378	PICALM	yes	no	no	no	yes	no	no	no
11:85723323-85742653	18.2304	PICALM	no	no	no	no	no	no	no	no
11:85733409-85742653	47.8548	PICALM	no	no	no	no	no	no	no	no
11:85961337-85967554	21.2688	EED	no	no	no	no	no	no	no	no
1:193172924-193181607	18.2304	CDC73	no	no	no	no	no	no	no	no
11:94554695-94564707	21.2688	AMOTL1	no	no	no	no	no	no	no	no
1:202724398-202733273	18.2304	KDM5B	yes	yes	yes	yes	yes	yes	yes	yes
1:203676136-203677232	47.399	ATP2B4	yes	yes	yes	yes	yes	yes	yes	yes
1:205585605-205593019	94.1905	ELK4	yes	yes	yes	yes	yes	yes	yes	yes
1:207989273-207990759	42.5376	C1orf132	yes	yes	yes	yes	yes	yes	yes	yes
12:104719114-104721449	18.2304	TXNRD1	no	no	no	no	no	no	no	no
1:21076215-21100103	39.4992	HP1BP3	no	no	no	no	no	no	no	no
1:21083658-21100103	47.399	HP1BP3	no	no	no	no	no	no	no	no
1:21083658-21107033	24.3072	HP1BP3	no	no	no	no	no	no	no	no
12:109046047-109048186	176.227	CORO1C	yes	yes	yes	yes	yes	yes	yes	yes
12:109052513-109055934	18.2304	CORO1C	no	no	no	no	no	no	no	no
1:21097422-21100103	30.384	HP1BP3	no	no	no	no	no	no	no	no
12:111855922-111856681	61.9833	SH2B3	yes	yes	yes	yes	yes	yes	yes	yes
12:111990083-111993723	94.798	ATXN2	yes	yes	yes	yes	yes	yes	yes	yes
12:113705647-113707650	43.753	TPCN1	yes	yes	yes	yes	no	no	no	no
12:114823280-114841741	38.2838	TBX5	yes	yes	yes	yes	yes	yes	yes	yes
12:116534473-116549317	24.3072	MED13L	yes	yes	yes	yes	yes	yes	yes	yes
12:116668237-116675510	51.6528	MED13L	yes	yes	yes	yes	yes	yes	yes	yes
12:116674625-116675510	33.4224	MED13L	no	no	no	no	yes	yes	yes	yes
12:120592773-120593523	51.0451	GCN1,MIR4498	yes	yes	yes	yes	yes	yes	yes	yes
12:122825299-122826244	24.3072	CLIP1	yes	yes	yes	no	no	no	no	no
12:12397195-12397589	29.1686	LRP6	yes	yes	yes	yes	yes	yes	yes	yes
12:124071293-124074996	36.4608	TMED2	no	no	no	no	no	no	no	no
1:21295966-21307720	31.9032	EIF4G3	yes	yes	yes	yes	yes	yes	yes	yes
1:21295966-21329301	45.576	EIF4G3,MIR1256	yes	yes	yes	yes	yes	yes	yes	yes
12:133310970-133312098	27.3456	ANKLE2	yes	yes	yes	yes	yes	yes	yes	yes
1:21377358-21415706	20.5092	EIF4G3	no	no	no	no	no	no	no	no
1:214564330-214571344	21.2688	PTPN14	no	no	no	no	no	no	no	no
1:215342541-215345526	25.5226	KCNK2	yes	yes	yes	yes	yes	yes	yes	yes
1:215759837-215768813	29.6244	KCTD3	yes	yes	yes	yes	no	no	no	no
1:21599191-21616649	45.576	ECE1	no	no	no	no	yes	yes	yes	yes
1:223946971-223959941	18.2304	CAPN2	no	no	no	no	no	no	no	no
1:224605961-224612356	18.2304	WDR26	no	no	no	no	no	no	no	no
12:27143382-27152609	25.5226	TM7SF3	no	no	no	no	no	no	no	no
12:27521194-27533337	20.5092	ARNTL2	no	no	no	no	no	no	no	no
1:22816372-22818026	22.788	ZBTB40	yes	yes	yes	yes	yes	yes	yes	yes
1:231930987-231954263	33.4224	DISC1,DISC2,TSNAX-DISC1	yes	yes	yes	yes	yes	yes	yes	yes
12:32751430-32764217	36.4608	FGD4	yes	yes	yes	yes	yes	yes	yes	yes
1:23356961-23377013	85.6829	KDM1A,MIR3115	yes	yes	yes	yes	yes	yes	yes	yes
1:237023132-237026854	24.3072	MTR	yes	yes	yes	yes	yes	yes	yes	yes
1:240341220-240374535	22.788	FMN2	no	no	no	no	no	no	no	no
1:240370098-240374535	24.3072	FMN2	no	no	no	no	yes	yes	yes	yes
1:240370098-240458183	20.5092	FMN2	yes	yes	yes	yes	no	no	no	no
1:240421244-240555862	31.9032	FMN2	yes	yes	yes	yes	yes	yes	yes	yes
1:24140679-24147083	31.9032	HMGCL	yes	yes	yes	yes	no	no	no	no
1:243708811-243736350	32.8147	AKT3	no	no	no	no	no	no	no	no
1:243776972-243801044	18.2304	AKT3	no	no	no	no	no	no	no	no
12:46622935-46637097	29.6244	SLC38A1	yes	yes	yes	yes	yes	yes	yes	yes
1:247319707-247323115	185.342	ZNF124	yes	yes	yes	yes	yes	yes	yes	yes
12:49491348-49491888	18.2304	LMBR1L	yes	yes	yes	yes	no	no	no	no
12:50385780-50386438	24.3072	RACGAP1	yes	yes	yes	no	no	no	no	no
12:51402258-51404549	27.3456	SLC11A2	yes	yes	yes	yes	yes	yes	yes	yes
12:64456696-64509673	18.2304	SRGAP1	no	no	no	no	no	no	no	no
12:6657590-6657991	43.2972	IFFO1	no	no	no	no	no	no	no	no
12:66597490-66622150	27.3456	IRAK3	yes	yes	yes	yes	yes	yes	yes	yes
1:26772806-26774151	24.3072	DHDDS	yes	yes	yes	yes	yes	yes	yes	yes
12:69644908-69656342	20.5092	CPSF6	no	no	no	no	no	no	no	no
12:69983264-69985939	30.384	CCT2	no	no	no	no	no	no	no	no
1:27269150-27269556	48.6144	NUDC	yes	yes	yes	yes	yes	yes	yes	yes
12:78334098-78401225	23.6995	NAV3	yes	yes	yes	yes	yes	yes	yes	no
12:78334098-78415642	38.7396	NAV3	yes	yes	yes	yes	yes	yes	yes	yes
12:78360008-78362482	18.2304	NAV3	no	no	no	no	no	no	no	no
12:78443772-78452895	40.1069	NAV3	yes	yes	yes	yes	yes	yes	yes	yes
12:78520946-78534114	18.2304	NAV3	no	no	no	no	no	no	no	no
1:28116072-28120143	18.2304	STX12	no	no	no	no	no	no	no	no
12:88898935-88939642	18.2304	KITLG	no	no	no	no	no	no	no	no
1:29481207-29481422	21.2688	SRSF4	no	no	no	no	no	no	no	no
12:96717725-96728643	36.4608	CDK17	no	no	no	no	no	no	no	no
13:100909848-100925600	23.6995	PCCA	yes	yes	yes	no	yes	yes	yes	no
13:114817526-114839312	18.2304	RASA3	yes	yes	yes	yes	yes	yes	yes	yes
1:31465236-31468067	56.5142	PUM1	yes	yes	yes	yes	yes	yes	yes	yes
1:31465236-31479949	27.3456	PUM1	no	no	no	no	no	no	no	no
1:31810021-31821821	24.3072	ZCCHC17	no	no	no	no	no	no	no	no
13:21305979-21306260	20.5092	EEF1AKMT1	no	no	no	no	yes	yes	yes	yes
13:21742126-21742538	38.7396	SKA3	yes	yes	yes	yes	yes	yes	yes	yes
1:32381495-32385259	355.493	PTP4A2	yes	yes	yes	yes	yes	yes	yes	yes
13:23927923-23945304	41.0184	SACS	yes	yes	yes	yes	yes	yes	yes	yes
13:24796956-24798720	36.4608	SPATA13	no	no	no	no	yes	yes	yes	yes
1:32495898-32504220	22.788	KHDRBS1	no	no	no	no	no	no	no	no
1:32502510-32504220	18.2304	KHDRBS1	no	no	no	no	no	no	no	no
1:32653554-32655850	18.2304	TXLNA	no	no	no	no	no	no	no	no
13:33091993-33101669	95.7095	N4BP2L2	yes	yes	yes	yes	yes	yes	yes	yes
13:33306237-33309467	18.2304	PDS5B	yes	yes	yes	yes	yes	yes	yes	yes
1:33760537-33760906	36.4608	ZNF362	yes	yes	yes	yes	yes	yes	yes	yes
13:45725821-45781640	18.2304	GTF2F2,KCTD4	no	no	no	no	no	no	no	no
1:35824525-35827390	43.7529	ZMYM4	yes	yes	yes	yes	yes	yes	yes	yes
1:35846859-35847359	18.2304	ZMYM4	no	no	no	no	no	no	no	no
1:35846859-35854683	30.384	ZMYM4	yes	yes	yes	yes	yes	yes	yes	yes
1:35879572-35881315	22.788	ZMYM4	yes	yes	yes	yes	yes	yes	yes	no
13:60348322-60385057	20.5092	DIAPH3	yes	no	no	no	yes	no	no	no
13:77589543-77595996	21.2688	FBXL3	yes	no	no	no	yes	no	no	no
13:99061591-99076904	27.3456	FARP1	yes	yes	yes	yes	yes	yes	yes	yes
1:40529898-40530231	20.5092	CAP1	no	no	no	no	no	no	no	no
1:40654726-40668286	31.9032	RLF	yes	yes	yes	yes	no	no	no	no
14:101403739-101415933	45.576	SNORD113-5,SNORD113-6,SNORD113-7,SNORD113-9	no	no	no	no	yes	yes	yes	yes
14:102506572-102507010	68.3641	DYNC1H1	yes	yes	yes	yes	yes	yes	yes	yes
14:102661274-102676199	43.753	WDR20	no	no	no	no	yes	yes	yes	yes
14:103434589-103436598	21.2688	CDC42BPB	no	no	no	no	no	no	no	no
1:41536266-41541123	74.7447	SCMH1	no	no	no	no	no	no	no	no
14:21698477-21702388	31.9032	HNRNPC	no	no	no	no	no	no	no	no
14:21825355-21829372	22.788	SUPT16H	yes	yes	yes	yes	no	no	no	no
14:21971315-21972024	32.8147	METTL3	yes	yes	yes	yes	yes	yes	yes	no
14:23378691-23380612	47.8548	RBM23	yes	yes	yes	yes	yes	yes	yes	yes
14:35331249-35331528	25.0668	BAZ1A	no	no	no	no	yes	yes	yes	yes
14:39648294-39648666	50.1336	PNN	yes	yes	yes	yes	yes	yes	yes	yes
1:44137175-44149475	18.2304	KDM4A	no	no	no	no	no	no	no	no
1:44773981-44804994	38.7396	ERI3	yes	yes	yes	yes	yes	yes	yes	yes
14:51101931-51111732	23.6995	SAV1	no	no	no	no	no	no	no	no
14:55168779-55169298	51.6528	SAMD4A	yes	yes	yes	yes	yes	yes	yes	yes
14:55451440-55454105	18.2304	WDHD1	yes	yes	yes	yes	no	no	no	no
14:57713428-57714430	18.2304	EXOC5	yes	yes	yes	yes	no	no	no	no
14:58785259-58796887	25.0668	ARID4A	yes	yes	yes	yes	yes	yes	yes	yes
14:62187099-62188541	25.0668	HIF1A,LOC105370526	no	no	no	no	no	no	no	no
14:66028054-66028484	43.753	FUT8	yes	yes	yes	yes	no	no	no	no
14:71476350-71479919	24.3072	PCNX1	no	no	no	no	yes	yes	yes	yes
14:71492833-71502874	24.3072	PCNX1	yes	yes	yes	yes	no	no	no	no
14:73614502-73614802	31.9032	PSEN1	yes	yes	yes	no	no	no	no	no
14:73614502-73614814	18.2304	PSEN1	no	no	no	no	no	no	no	no
14:73614502-73664837	18.2304	PSEN1	no	no	no	no	no	no	no	no
14:76633005-76662315	31.9032	GPATCH2L	no	no	no	no	no	no	no	no
14:91947919-91952074	27.3456	PPP4R3A	yes	yes	yes	yes	yes	yes	yes	yes
14:91947919-91957146	18.2304	PPP4R3A	no	no	no	no	no	no	no	no
14:96807858-96813678	27.3456	ATG2B	yes	yes	yes	yes	yes	yes	yes	yes
14:96986391-96991728	18.2304	PAPOLA	no	no	no	no	no	no	no	no
14:99924615-99932150	96.6212	SETD3	yes	yes	yes	yes	yes	yes	yes	yes
15:101775286-101775782	34.6378	CHSY1	yes	yes	yes	yes	yes	yes	yes	yes
1:51868106-51874004	41.9299	EPS15	yes	yes	yes	yes	yes	yes	yes	yes
15:25650607-25657118	145.843	UBE3A	no	no	no	no	yes	yes	yes	yes
15:30053341-30065560	30.384	TJP1	no	no	no	no	no	no	no	no
1:54059780-54060663	21.2688	GLIS1	yes	yes	yes	yes	yes	yes	yes	yes
1:54059780-54065951	29.6244	GLIS1	yes	yes	yes	no	yes	yes	yes	no
15:41961025-41962156	103.913	MGA	yes	yes	yes	yes	yes	yes	yes	yes
15:41988272-41991357	27.3456	MGA	yes	yes	yes	yes	yes	yes	yes	yes
15:48888479-48905289	21.2688	FBN1	no	no	no	no	no	no	no	no
15:50592985-50593565	34.182	GABPB1	yes	yes	yes	yes	no	no	no	no
15:57523349-57526305	24.3072	TCF12	no	no	no	no	no	no	no	no
15:59179173-59179739	18.2304	SLTM	yes	yes	yes	yes	yes	yes	yes	yes
15:59204761-59209198	66.8447	SLTM	yes	yes	yes	yes	yes	yes	yes	yes
15:62299506-62306191	141.286	VPS13C	yes	yes	yes	yes	yes	yes	yes	yes
15:63824845-63855207	30.9917	USP3	no	no	no	no	no	no	no	no
15:64791491-64792365	48.6144	ZNF609	yes	yes	yes	yes	yes	yes	yes	yes
15:66021409-66048810	20.5092	DENND4A	yes	yes	yes	yes	yes	yes	yes	yes
15:67524151-67529158	51.0452	AAGAB	yes	yes	yes	yes	yes	yes	yes	yes
15:71534987-71549054	27.3456	THSD4	yes	yes	yes	yes	yes	yes	yes	yes
15:74963795-74967483	31.9032	EDC3	no	no	no	no	yes	yes	yes	yes
15:75815461-75819602	21.2688	PTPN9	no	no	no	no	no	no	no	no
15:76566752-76588078	43.753	ETFA	no	no	no	no	no	no	no	no
15:76584771-76588078	31.9032	ETFA	no	no	no	no	no	no	no	no
15:80390757-80415142	30.384	ZFAND6	yes	yes	yes	yes	yes	yes	yes	yes
15:80412669-80415142	36.4608	ZFAND6	no	no	no	no	yes	yes	yes	yes
15:81199003-81201647	54.6912	CEMIP	no	no	no	no	no	no	no	no
15:85223943-85234875	27.3456	SEC11A	yes	yes	yes	yes	no	no	no	no
15:85657103-85664245	30.9917	PDE8A	yes	yes	yes	yes	yes	yes	yes	yes
15:86064658-86087186	24.3072	AKAP13	yes	yes	yes	yes	yes	yes	yes	yes
15:89656955-89659752	69.2754	ABHD2	no	no	no	no	no	no	no	no
1:58971731-59002413	29.1686	OMA1	yes	yes	yes	yes	yes	yes	yes	yes
1:59787207-59812070	43.753	FGGY	yes	yes	yes	yes	yes	yes	yes	yes
1:59787207-59844509	25.5226	FGGY	yes	yes	yes	yes	yes	yes	yes	yes
15:99250790-99251336	32.8147	IGF1R	yes	yes	yes	yes	yes	yes	yes	yes
1:6021853-6046387	22.788	NPHP4	yes	yes	yes	yes	yes	yes	yes	yes
16:11114049-11154879	38.7396	CLEC16A	yes	yes	yes	yes	yes	yes	yes	yes
16:11114049-11220003	33.4224	CLEC16A	yes	yes	yes	yes	yes	yes	yes	yes
16:11990414-11991892	24.3072	GSPT1	no	no	no	no	yes	yes	yes	yes
16:19656207-19663412	22.788	C16orf62	no	no	no	no	no	no	no	no
16:21973780-21987564	27.3456	UQCRC2	no	no	no	no	no	no	no	no
16:22360599-22361170	25.0668	CDR2	yes	yes	yes	yes	yes	yes	yes	yes
16:249060-270746	18.2304	LUC7L	no	no	no	no	no	no	no	no
16:29845053-29845387	24.3072	MVP	no	no	no	no	no	no	no	no
16:30740286-30740893	43.2972	SRCAP	yes	yes	yes	yes	yes	yes	yes	yes
16:3900297-3901010	100.267	CREBBP	yes	yes	yes	yes	yes	yes	yes	yes
16:396147-397106	21.2688	AXIN1	yes	yes	yes	yes	yes	yes	yes	yes
16:4382215-4383520	36.4608	GLIS2	no	no	no	no	no	no	no	no
16:4516153-4519466	22.788	NMRAL1	no	no	no	no	no	no	no	no
16:47531309-47549512	136.728	PHKB	yes	yes	yes	yes	yes	yes	yes	yes
1:65830317-65831879	29.6244	DNAJC6	no	no	no	no	no	no	no	no
1:66378927-66384518	61.9834	PDE4B	yes	yes	yes	yes	yes	yes	yes	yes
16:66642211-66643906	21.2688	CMTM3	no	no	no	no	no	no	no	no
16:67644726-67646024	21.2688	CTCF	no	no	no	no	no	no	no	no
16:67662272-67663436	25.0668	CTCF	yes	yes	yes	no	no	no	no	no
16:68155889-68157024	56.97	NFATC3	yes	yes	yes	yes	yes	yes	yes	yes
16:68155889-68160513	111.661	NFATC3	yes	yes	yes	yes	yes	yes	yes	yes
16:69404385-69406258	56.5142	TERF2	yes	yes	yes	yes	yes	yes	yes	yes
16:69729038-69729282	23.6995	NFAT5	no	no	no	no	no	no	no	no
1:67356836-67371058	42.5376	WDR78	yes	yes	yes	yes	yes	yes	yes	yes
16:80718434-80719026	71.0986	CDYL2	yes	yes	yes	yes	yes	yes	yes	yes
16:84773914-84779279	43.2972	USP10	no	no	no	no	no	no	no	no
16:85667519-85667738	213.296	GSE1	yes	yes	yes	yes	yes	yes	yes	yes
16:88008653-88017865	31.9032	BANP	yes	yes	yes	yes	yes	yes	yes	yes
16:88061088-88071617	63.8063	BANP	yes	yes	yes	yes	yes	yes	yes	yes
16:88675341-88677944	18.2304	ZC3H18	no	no	no	no	no	no	no	no
1:70758070-70781249	89.329	ANKRD13C	yes	yes	yes	yes	yes	yes	yes	yes
17:1703150-1704318	18.2304	SMYD4	yes	yes	yes	no	yes	yes	yes	no
17:1746096-1756483	25.0668	RPA1	yes	yes	yes	yes	yes	yes	yes	yes
17:19213197-19232960	25.0668	EPN2	no	no	no	no	no	no	no	no
17:20107645-20109225	197.496	SPECC1	yes	yes	yes	yes	yes	yes	yes	yes
17:25630392-25636298	18.2304	WSB1	yes	yes	yes	yes	no	no	no	no
17:26490568-26499644	18.2304	NLK	yes	yes	yes	yes	yes	yes	yes	yes
17:27248705-27251320	29.6244	PHF12	no	no	no	no	no	no	no	no
17:27613009-27614734	21.2688	NUFIP2	no	no	no	no	no	no	no	no
17:29483000-29497015	25.0668	NF1	no	no	no	no	no	no	no	no
17:35800605-35802753	24.3072	TADA2A	yes	yes	yes	yes	yes	yes	yes	yes
17:37864573-37866734	27.3456	ERBB2	yes	yes	yes	yes	yes	yes	yes	yes
17:40990747-40991397	18.2304	PSME3	yes	no	no	no	no	no	no	no
17:4109615-4139185	18.2304	ANKFY1	no	no	no	no	no	no	no	no
17:42161922-42165064	27.3456	HDAC5	no	no	no	no	yes	yes	yes	yes
17:43552465-43553092	86.5944	MIR4315-1,MIR4315-2,PLEKHM1	yes	yes	yes	yes	yes	yes	yes	yes
17:43552465-43555513	24.3072	MIR4315-1,MIR4315-2,PLEKHM1	no	no	no	no	yes	yes	yes	yes
17:44143902-44172067	43.2972	KANSL1	yes	yes	yes	yes	yes	yes	yes	yes
17:44248220-44249598	49.2221	KANSL1	no	no	no	no	no	no	no	no
17:45741524-45745776	27.3456	KPNB1	no	no	no	no	no	no	no	no
17:48814320-48819092	18.2304	LUC7L3	yes	yes	yes	yes	yes	yes	yes	yes
17:49048067-49064598	21.2688	SPAG9	yes	yes	yes	yes	yes	yes	yes	yes
17:49340634-49346265	36.4608	UTP18	no	no	no	no	no	no	no	no
17:5364258-5365866	18.2304	DHX33	no	no	no	no	yes	yes	yes	yes
17:5364258-5367009	21.2688	DHX33	yes	yes	yes	yes	yes	yes	yes	yes
17:57808781-57816308	24.3072	VMP1	yes	yes	yes	yes	no	no	no	no
17:59853761-59857762	27.3456	BRIP1	yes	yes	yes	yes	yes	yes	yes	yes
17:59999085-60002460	21.2688	INTS2	no	no	no	no	no	no	no	no
17:62817884-62818511	41.0184	MIR4315-1,MIR4315-2,PLEKHM1P1	yes	yes	yes	yes	yes	yes	yes	yes
17:722678-729318	21.2688	NXN	yes	yes	yes	yes	no	no	no	no
17:74308950-74309972	18.2304	PRPSAP1	no	no	no	no	no	no	no	no
17:75398140-75398785	41.9299	2019-09-09	no	no	no	no	no	no	no	no
17:79563141-79575848	22.788	NPLOC4	no	no	no	no	no	no	no	no
17:80521229-80526077	50.1336	FOXK2	yes	yes	yes	yes	yes	yes	yes	yes
17:80721840-80739597	47.8548	TBCD	yes	yes	yes	yes	yes	yes	yes	yes
1:78097534-78107340	36.4608	ZZZ3	yes	yes	yes	yes	no	no	no	no
1:78267015-78280916	30.9917	MIGA1	yes	yes	yes	yes	yes	yes	yes	yes
1:7837219-7838229	43.2972	VAMP3	no	no	no	no	no	no	no	no
18:12999419-13019205	95.7096	CEP192	yes	yes	yes	yes	yes	yes	yes	yes
18:12999419-13030607	29.6244	CEP192	yes	yes	yes	yes	yes	yes	yes	yes
18:19345732-19359646	91.1519	MIB1	yes	yes	yes	yes	yes	yes	yes	yes
18:21644103-21649235	24.3072	TTC39C	no	no	no	no	yes	yes	yes	yes
18:21644103-21663045	136.728	TTC39C	yes	yes	yes	yes	yes	yes	yes	yes
18:21660548-21663045	18.2304	TTC39C	yes	yes	yes	yes	yes	yes	yes	no
18:2890558-2892484	72.9215	EMILIN2	yes	yes	yes	yes	yes	yes	yes	yes
18:33606862-33613800	24.3072	RPRD1A	no	no	no	no	no	no	no	no
18:44470542-44483598	33.4224	PIAS2	yes	yes	yes	yes	yes	yes	yes	yes
18:45391429-45423180	36.4608	SMAD2	no	no	no	no	no	no	no	no
18:46284289-46288060	30.9917	CTIF	yes	yes	yes	yes	yes	yes	yes	yes
18:51804072-51813781	31.9032	POLI	yes	yes	yes	yes	yes	yes	yes	yes
18:54423813-54426184	29.6244	WDR7	yes	yes	yes	yes	yes	yes	yes	yes
18:54426095-54448887	20.0534	WDR7	yes	yes	yes	yes	yes	yes	yes	yes
1:8555122-8617582	18.2304	RERE	no	no	no	no	no	no	no	no
18:56363597-56367823	22.788	MALT1	yes	yes	yes	yes	yes	yes	yes	yes
18:56601664-56621031	29.6244	ZNF532	yes	yes	yes	yes	yes	yes	yes	yes
1:8568685-8617582	18.2304	RERE	no	no	no	no	no	no	no	no
1:8601272-8617582	32.8147	RERE	yes	yes	yes	yes	yes	yes	yes	yes
1:8601272-8674745	18.2304	RERE	yes	yes	yes	yes	yes	yes	yes	yes
18:74153200-74155167	38.2838	ZNF516	yes	yes	yes	yes	yes	yes	yes	yes
18:74561481-74563895	30.384	ZNF236	yes	yes	yes	no	yes	yes	yes	no
18:8718421-8720494	24.3072	MTCL1	yes	yes	yes	yes	yes	yes	yes	yes
18:9195548-9221997	24.3072	ANKRD12	yes	yes	yes	yes	yes	yes	yes	yes
18:9524591-9525849	42.5376	RALBP1	yes	yes	yes	yes	yes	yes	yes	yes
18:9583114-9595100	72.9216	PPP4R1	yes	yes	yes	yes	no	no	no	no
18:9583114-9595151	45.576	PPP4R1	no	no	no	no	no	no	no	no
19:1147307-1154401	25.5226	SBNO2	yes	yes	yes	yes	no	no	no	no
19:13039155-13039661	69.2756	FARSA	yes	yes	yes	yes	yes	yes	yes	yes
19:14513408-14515374	18.2304	ADGRE5	no	no	no	no	no	no	no	no
19:14568842-14569187	33.4224	PKN1	no	no	no	no	no	no	no	no
19:1510148-1510916	30.384	ADAMTSL5	yes	yes	yes	yes	yes	yes	yes	yes
19:17212469-17213367	58.3373	MYO9B	yes	yes	yes	yes	yes	yes	yes	yes
19:17308600-17311638	22.788	MYO9B	yes	yes	yes	yes	yes	yes	yes	yes
19:18648410-18649243	21.2688	FKBP8	no	no	no	no	no	no	no	no
19:18648410-18649246	31.9032	FKBP8	no	no	no	no	no	no	no	no
19:18650180-18650530	43.753	FKBP8	no	no	no	no	no	no	no	no
1:92798947-92846430	29.1686	RPAP2	yes	yes	yes	yes	yes	yes	yes	yes
19:325634-336173	27.3456	MIER2	yes	yes	yes	yes	yes	yes	yes	yes
19:34921480-34925873	18.2304	UBA2	no	no	no	no	no	no	no	no
19:34921480-34929671	29.1686	UBA2	no	no	no	no	no	no	no	no
19:3623685-3624160	18.2304	CACTIN	no	no	no	no	no	no	no	no
19:38609945-38610522	18.2304	SIPA1L3	no	no	no	no	no	no	no	no
19:41089303-41089623	58.3373	SHKBP1	yes	yes	yes	no	no	no	no	no
19:41754418-41754725	29.6244	AXL	no	no	no	no	no	no	no	no
19:41758255-41762516	36.4608	AXL	no	no	no	no	no	no	no	no
1:94360169-94367225	18.2304	GCLM	no	no	no	no	no	no	no	no
19:47919908-47920607	96.6212	MEIS3	yes	yes	yes	yes	yes	yes	yes	yes
19:48221765-48229481	22.788	EHD2	yes	no	no	no	yes	no	no	no
19:5604593-5604947	43.2972	SAFB2	yes	yes	yes	yes	yes	yes	yes	yes
1:9991948-9995685	25.0668	LZIC	yes	yes	yes	yes	yes	yes	yes	yes
20:13539654-13568017	24.3072	TASP1	yes	yes	yes	yes	yes	yes	yes	yes
20:18122851-18123563	20.5092	KAT14,PET117	yes	yes	yes	yes	yes	yes	yes	yes
20:18278628-18287037	18.2304	ZNF133	yes	yes	yes	yes	yes	yes	yes	yes
20:2944917-2945848	43.753	PTPRA	no	no	no	no	no	no	no	no
20:30954186-30956926	442.087	ASXL1	yes	yes	yes	yes	yes	yes	yes	yes
20:32207322-32211102	24.3072	CBFA2T2	yes	yes	yes	no	yes	yes	yes	no
20:3274784-3275275	25.0668	C20orf194	yes	yes	yes	yes	yes	yes	yes	yes
20:33057852-33069011	24.3072	ITCH	yes	yes	yes	yes	no	no	no	no
20:34302106-34313077	111.661	RBM39	yes	yes	yes	yes	yes	yes	yes	yes
20:34446223-34459751	24.3072	PHF20	yes	yes	yes	yes	yes	yes	yes	yes
20:36668836-36694658	21.2688	RPRD1B	no	no	no	no	no	no	no	no
20:36685933-36694658	30.384	RPRD1B	no	no	no	no	no	no	no	no
20:39896102-39897723	30.384	ZHX3	yes	yes	yes	yes	yes	yes	yes	yes
20:42331129-42333998	36.4608	MYBL2	no	no	no	no	yes	yes	yes	yes
20:50255881-50307358	18.2304	ATP9A	yes	yes	yes	no	yes	yes	yes	no
20:50273476-50307358	18.2304	ATP9A	no	no	no	no	no	no	no	no
20:60714130-60716000	38.7396	PSMA7	no	no	no	no	no	no	no	no
20:62407030-62422143	54.6912	ZBTB46	yes	yes	yes	yes	yes	yes	yes	yes
2:102022404-102038934	18.2304	RFX8	no	no	no	no	no	no	no	no
2:102033995-102038934	21.8765	RFX8	yes	yes	yes	yes	yes	yes	yes	yes
2:102475457-102476326	18.2304	MAP4K4	no	no	no	no	no	no	no	no
2:10784445-10808849	30.384	NOL10	no	no	no	no	no	no	no	no
2:110321942-110350696	18.2304	2019-09-10	yes	yes	yes	yes	yes	yes	yes	yes
2:110342702-110350696	24.3072	2019-09-10	no	no	no	no	no	no	no	no
21:16386664-16415895	27.3456	NRIP1	yes	yes	yes	yes	yes	yes	yes	yes
21:17135209-17138460	29.1686	USP25	yes	yes	yes	yes	yes	yes	yes	yes
2:122260742-122287901	22.788	CLASP1	no	no	no	no	no	no	no	no
2:128922303-128928858	18.2304	UGGT1	yes	yes	yes	yes	no	no	no	no
21:30693541-30702014	107.559	BACH1	yes	yes	yes	yes	yes	yes	yes	yes
21:30698379-30702014	47.399	BACH1	no	no	no	no	no	no	no	no
2:135010665-135012215	27.3456	MGAT5	yes	yes	yes	yes	no	no	no	no
2:135075099-135076310	23.6995	MGAT5	no	no	no	no	no	no	no	no
2:136505836-136519481	27.3456	UBXN4	no	no	no	no	no	no	no	no
21:37619814-37620866	31.9032	DOPEY2	yes	yes	yes	no	yes	yes	yes	no
21:37711076-37717005	24.3072	MORC3	no	no	no	no	no	no	no	no
21:37734480-37736557	21.2688	MORC3	yes	yes	yes	yes	yes	yes	yes	yes
21:38792600-38794168	134.449	DYRK1A	yes	yes	yes	yes	yes	yes	yes	yes
21:38792600-38845182	25.5226	DYRK1A	yes	yes	yes	yes	yes	yes	yes	yes
21:40619626-40630598	18.2304	BRWD1	yes	yes	yes	yes	yes	yes	yes	yes
2:144966169-144969146	34.182	GTDC1	no	no	no	no	no	no	no	no
2:148653869-148657467	27.3456	ACVR2A	yes	yes	yes	yes	yes	yes	yes	yes
2:148730307-148739650	29.1686	ORC4	yes	yes	yes	yes	yes	yes	yes	yes
2:15601324-15618413	20.5092	NBAS	no	no	no	no	yes	yes	yes	yes
2:15629017-15651474	24.3072	NBAS	yes	yes	yes	yes	yes	yes	yes	yes
2:162036124-162061304	33.4224	TANK	yes	yes	yes	yes	yes	yes	yes	yes
2:169018296-169038600	24.3072	STK39	no	no	no	no	no	no	no	no
2:169547543-169574488	18.2304	CERS6	no	no	no	no	no	no	no	no
2:174819600-174820960	29.6244	SP3	yes	yes	yes	yes	yes	yes	yes	yes
2:179400458-179407088	40.1069	MIR548N,TTN,TTN-AS1	yes	yes	yes	yes	yes	yes	yes	yes
2:190656515-190682906	107.559	PMS1	yes	yes	yes	yes	yes	yes	yes	yes
2:191523883-191537878	68.364	NAB1	yes	yes	yes	yes	yes	yes	yes	yes
2:191765289-191789319	61.5276	GLS	yes	yes	yes	yes	yes	yes	yes	yes
2:200173482-200298237	20.5092	SATB2	yes	yes	yes	yes	yes	yes	yes	yes
2:200213423-200298237	22.788	SATB2	no	no	no	no	no	no	no	no
2:200233327-200298237	104.825	SATB2	yes	yes	yes	yes	yes	yes	yes	yes
2:200245086-200298237	43.753	SATB2	yes	yes	yes	yes	yes	yes	yes	yes
2:202010100-202014558	43.2972	CFLAR,CFLAR-AS1	yes	yes	yes	yes	yes	yes	yes	yes
2:202625603-202626541	27.3456	ALS2	yes	yes	no	no	yes	yes	no	no
2:203329531-203332412	54.6912	BMPR2	yes	yes	yes	yes	yes	yes	yes	yes
2:203817281-203826149	32.8147	CARF	yes	yes	yes	yes	yes	yes	yes	yes
2:204154487-204157049	18.2304	CYP20A1	yes	yes	yes	yes	yes	yes	yes	yes
2:20507738-20527139	27.3456	PUM2	no	no	no	no	no	no	no	no
2:208841374-208842310	56.5142	PLEKHM3	yes	yes	yes	yes	yes	yes	yes	yes
2:210962809-211019335	22.788	KANSL1L	yes	yes	yes	yes	yes	yes	yes	yes
2:210993754-211019335	18.2304	KANSL1L	yes	yes	yes	no	yes	yes	yes	no
2:211018218-211019335	31.9032	KANSL1L	no	no	no	no	no	no	no	no
2:215609790-215661841	36.4608	BARD1	yes	yes	yes	yes	yes	yes	yes	yes
2:215617170-215661841	38.7396	BARD1	no	no	no	no	yes	yes	yes	yes
2:215632205-215646233	49.2221	BARD1	no	no	no	no	no	no	no	no
2:215632205-215661841	45.576	BARD1	yes	yes	yes	yes	yes	yes	yes	yes
22:21288066-21288532	87.5059	CRKL	no	no	no	no	yes	yes	yes	yes
22:22153300-22162135	36.4608	MAPK1	no	no	no	no	no	no	no	no
22:22160138-22162135	21.2688	MAPK1	no	no	no	no	no	no	no	no
2:223084858-223097002	56.5142	PAX3	yes	yes	yes	yes	no	no	no	no
22:24698162-24709434	27.3456	SPECC1L,SPECC1L-ADORA2A	no	no	no	no	no	no	no	no
2:224749364-224760347	24.3072	WDFY1	no	no	no	no	no	no	no	no
2:224862831-224866639	112.421	SERPINE2	yes	yes	yes	yes	no	no	no	no
22:28290542-28310335	41.0184	PITPNB	no	no	no	no	no	no	no	no
2:231307651-231314970	74.7447	SP100	yes	yes	yes	yes	no	no	no	no
2:231940224-231951895	36.4608	PSMD1	no	no	no	no	no	no	no	no
2:234358627-234360706	24.3072	DGKD	yes	yes	yes	yes	yes	yes	yes	yes
2:239184383-239186596	25.0668	PER2	yes	yes	yes	yes	yes	yes	yes	yes
2:240929490-240946787	30.384	NDUFA10	yes	yes	yes	no	no	no	no	no
22:41670603-41677086	29.1686	RANGAP1	yes	yes	yes	yes	yes	yes	yes	yes
22:41734316-41735195	24.3072	ZC3H7B	no	no	no	no	no	no	no	no
22:41738532-41739580	21.2688	ZC3H7B	no	no	no	no	no	no	no	no
2:242079935-242080168	20.5092	PASK	yes	yes	yes	yes	yes	yes	yes	yes
22:42204878-42206295	29.6244	CCDC134	yes	yes	yes	yes	yes	yes	yes	yes
22:46085591-46098727	69.2755	ATXN10	no	no	no	no	no	no	no	no
22:46085591-46114373	72.9216	ATXN10	no	no	no	no	no	no	no	no
22:46085591-46136418	47.399	ATXN10	no	no	no	no	no	no	no	no
22:46096161-46136418	130.651	ATXN10	no	no	no	no	no	no	no	no
22:46125304-46136418	112.421	ATXN10	no	no	no	no	no	no	no	no
22:50810448-50832564	48.6144	PPP6R2	yes	yes	yes	yes	yes	yes	yes	yes
2:29356520-29380213	18.2304	CLIP4	no	no	no	no	no	no	no	no
2:29356520-29380268	18.2304	CLIP4	yes	yes	yes	yes	yes	yes	yes	yes
2:30748452-30756180	21.2688	LCLAT1	yes	yes	yes	yes	no	no	no	no
2:32602655-32620661	56.97	BIRC6	yes	yes	yes	yes	yes	yes	yes	yes
2:36586046-36669878	48.6144	CRIM1	yes	yes	yes	yes	yes	yes	yes	yes
2:36596250-36623930	51.6528	CRIM1	yes	yes	yes	yes	no	no	no	no
2:36615114-36623930	33.4224	CRIM1	yes	yes	yes	yes	yes	yes	yes	yes
2:36623756-36669878	188.381	CRIM1	yes	yes	yes	yes	no	no	no	no
2:36623756-36691798	56.97	CRIM1	no	no	no	no	no	no	no	no
2:36623756-36706837	63.8064	CRIM1	yes	no	no	no	yes	no	no	no
2:36668400-36669878	67.4526	CRIM1	no	no	no	no	no	no	no	no
2:36668400-36691798	20.0534	CRIM1	no	no	no	no	no	no	no	no
2:36726361-36749456	21.2688	CRIM1	no	no	no	no	no	no	no	no
2:40655612-40657444	29.1686	SLC8A1	yes	yes	yes	yes	no	no	no	no
2:45773870-45789895	23.6995	SRBD1	no	no	no	no	no	no	no	no
2:48573339-48573890	18.2304	FOXN2	yes	yes	yes	yes	no	no	no	no
2:55209650-55214834	136.728	RTN4	no	no	no	no	no	no	no	no
2:58449076-58459247	27.3456	FANCL	no	no	no	no	no	no	no	no
2:61721028-61724142	18.2304	XPO1	no	no	no	no	no	no	no	no
2:61749745-61753656	59.2487	XPO1	yes	yes	yes	yes	yes	yes	yes	yes
2:61749745-61761038	51.0451	XPO1	yes	yes	yes	yes	no	no	no	no
2:62100136-62107529	18.2304	CCT4	no	no	no	no	no	no	no	no
2:63206322-63223901	29.6244	EHBP1	yes	yes	yes	yes	yes	yes	yes	yes
2:64083439-64085070	25.0668	UGP2	no	no	no	no	no	no	no	no
2:68717321-68772444	70.6428	APLF	yes	yes	yes	yes	yes	yes	yes	yes
2:72945231-72960247	94.798	EXOC6B	yes	yes	yes	yes	yes	yes	yes	yes
2:72958135-72960247	36.4608	EXOC6B	no	no	no	no	no	no	no	no
2:73315177-73316443	36.4608	RAB11FIP5	no	no	no	no	no	no	no	no
2:85270686-85276771	27.3456	KCMF1	no	no	no	no	no	no	no	no
2:9048750-9098771	38.7396	MBOAT2	no	no	no	no	no	no	no	no
2:99802639-99812219	24.3072	MRPL30	yes	yes	yes	yes	yes	yes	yes	yes
3:107429298-107435696	20.5092	BBX	no	no	no	no	no	no	no	no
3:110830876-110845182	71.0985	NECTIN3	yes	yes	yes	yes	yes	yes	yes	yes
3:110830876-110866331	85.0751	NECTIN3	yes	yes	yes	yes	yes	no	no	no
3:110863745-110866331	34.182	NECTIN3	yes	no	no	no	yes	no	no	no
3:111632165-111639266	34.6378	PHLDB2	yes	no	no	no	yes	no	no	no
3:11399891-11421526	47.8548	ATG7	yes	yes	yes	yes	yes	yes	yes	yes
3:11399891-11468400	69.2755	ATG7	yes	yes	yes	yes	yes	yes	yes	yes
3:114069120-114070725	116.674	ZBTB20,ZBTB20-AS1	yes	yes	yes	yes	yes	yes	yes	yes
3:119219541-119232566	21.2688	TIMMDC1	no	no	no	no	no	no	no	no
3:119582265-119624699	29.1686	GSK3B	no	no	no	no	no	no	no	no
3:123366070-123368041	32.8147	MYLK	no	no	no	no	no	no	no	no
3:125032151-125050082	34.6378	ZNF148	yes	yes	yes	yes	no	no	no	no
3:125295032-125301822	18.2304	OSBPL11	no	no	no	no	yes	yes	yes	yes
3:128525214-128526514	18.2304	RAB7A	no	no	no	no	no	no	no	no
3:130649259-130660543	25.0668	ATP2C1	yes	yes	yes	yes	yes	yes	yes	yes
3:132337477-132350323	18.2304	ACAD11,NPHP3-ACAD11	no	no	no	no	no	no	no	no
3:133894452-133914026	31.9032	RYK	yes	yes	yes	yes	yes	yes	yes	yes
3:133907680-133914026	36.4608	RYK	yes	yes	yes	yes	no	no	no	no
3:138289159-138290198	30.384	CEP70	yes	yes	yes	yes	no	no	no	no
3:138289159-138291774	36.4608	CEP70	no	no	no	no	no	no	no	no
3:142455220-142467302	38.7396	TRPC1	yes	yes	yes	yes	yes	yes	yes	yes
3:14485131-14489324	24.3072	SLC6A6	yes	no	no	no	no	no	no	no
3:145838898-145842016	91.1522	PLOD2	yes	yes	yes	yes	yes	yes	yes	yes
3:149563797-149639014	75.96	RNF13	yes	yes	yes	yes	yes	yes	yes	yes
3:149613259-149639014	18.2304	RNF13	no	no	no	no	no	no	no	no
3:156411808-156413814	18.2304	TIPARP	no	no	no	no	no	no	no	no
3:157839891-157841780	123.055	RSRC1	no	no	no	no	yes	yes	yes	no
3:169854206-169867032	72.9215	PHC3	yes	yes	yes	yes	yes	yes	yes	yes
3:169854206-169896726	21.2688	PHC3	no	no	no	no	no	no	no	no
3:169863210-169867032	58.3373	PHC3	no	no	no	no	no	no	no	no
3:169889160-169896726	21.2688	PHC3	no	no	no	no	no	no	no	no
3:17051165-17056403	27.3456	PLCL2	yes	yes	yes	yes	yes	yes	yes	yes
3:171965322-171969331	138.551	FNDC3B	yes	yes	yes	yes	yes	yes	yes	yes
3:171969049-172025291	24.3072	FNDC3B	no	no	no	no	no	no	no	no
3:171969049-172028671	18.2304	FNDC3B	no	no	no	no	no	no	no	no
3:188326948-188327632	21.8765	LPP	no	no	no	no	no	no	no	no
3:194180199-194182965	27.3456	ATP13A3	no	no	no	no	no	no	no	no
3:195605123-195615477	18.2304	MIR6829,TNK2	no	no	no	no	no	no	no	no
3:196118683-196129890	105.736	UBXN7	yes	yes	yes	yes	yes	yes	yes	yes
3:196807921-196846401	21.2688	DLG1	no	no	no	no	no	no	no	no
3:196831773-196846401	45.576	DLG1	yes	yes	yes	yes	yes	yes	yes	yes
3:197592293-197602646	39.4992	LRCH3	yes	yes	yes	yes	no	no	no	no
3:27453132-27493989	27.3456	SLC4A7	no	no	no	no	no	no	no	no
3:31617887-31621588	43.753	STT3B	no	no	no	no	yes	yes	yes	yes
3:32586367-32587457	20.5092	DYNC1LI1	no	no	no	no	no	no	no	no
3:38263068-38271921	18.2304	OXSR1	no	no	no	no	no	no	no	no
3:43591211-43607219	21.2688	ANO10	no	no	no	no	no	no	no	no
3:47139444-47144913	18.2304	SETD2	no	no	no	no	no	no	no	no
3:47139444-47147610	36.4608	SETD2	no	no	no	no	no	no	no	no
3:47466974-47470160	34.182	SCAP	yes	yes	yes	yes	yes	yes	yes	yes
3:47476497-47484581	21.2688	SCAP	yes	yes	yes	yes	yes	yes	yes	yes
3:48960180-48965246	18.2304	ARIH2	no	no	no	no	no	no	no	no
3:50102463-50103935	43.753	RBM6	yes	yes	yes	no	yes	yes	yes	no
3:56626997-56628056	71.0986	CCDC66	yes	yes	yes	no	yes	yes	yes	no
3:56694758-56707753	27.3456	FAM208A	yes	yes	yes	no	yes	yes	yes	yes
3:57832923-57843886	24.3072	SLMAP	no	no	no	no	no	no	no	no
3:67546221-67559327	33.4224	SUCLG2	no	no	no	no	no	no	no	no
3:71090478-71102924	52.4124	FOXP1	yes	yes	yes	yes	yes	yes	yes	yes
3:87017739-87018273	24.3072	VGLL3	no	no	no	no	no	no	no	no
3:93714717-93722752	43.2972	ARL13B	yes	yes	yes	yes	yes	yes	yes	yes
4:103225473-103236987	27.3456	SLC39A8	no	no	no	no	no	no	no	no
4:107092251-107133992	20.5092	TBCK	no	no	no	no	no	no	no	no
4:108603170-108615162	36.4608	PAPSS1	no	no	no	no	yes	yes	yes	yes
4:108603170-108622441	38.2838	PAPSS1	yes	yes	yes	yes	no	no	no	no
4:108866125-108868693	39.4992	CYP2U1	yes	yes	yes	yes	yes	yes	yes	yes
4:114452371-114469885	18.2304	CAMK2D	no	no	no	no	no	no	no	no
4:121675707-121732604	36.4608	PRDM5	yes	yes	yes	yes	yes	yes	yes	yes
4:128995614-128999117	27.3456	LARP1B	no	no	no	no	no	no	no	no
4:129913321-129925031	95.7097	SCLT1	yes	yes	yes	yes	yes	yes	yes	yes
4:140046317-140060651	24.3072	ELF2	yes	yes	yes	yes	yes	yes	yes	yes
4:143003183-143045913	22.788	INPP4B	no	no	no	no	no	no	no	no
4:144464661-144465125	138.551	SMARCA5	yes	yes	yes	yes	yes	yes	yes	yes
4:146791396-146824367	18.2304	ZNF827	no	no	no	no	no	no	no	no
4:148778703-148803083	88.8731	ARHGAP10	yes	yes	yes	yes	yes	yes	yes	yes
4:151023629-151023964	41.0184	DCLK2	yes	yes	yes	yes	yes	yes	yes	yes
4:151388824-151412187	21.2688	LRBA	no	no	no	no	no	no	no	no
4:152053482-152056284	27.3456	SH3D19	no	no	no	no	no	no	no	no
4:153332454-153333681	161.795	FBXW7	yes	yes	yes	yes	yes	yes	yes	yes
4:154191486-154197282	25.0668	TRIM2	yes	yes	yes	yes	yes	yes	yes	yes
4:166141085-166184511	42.5376	KLHL2	yes	yes	yes	yes	yes	yes	yes	yes
4:169812072-169825057	18.2304	PALLD	no	no	no	no	no	no	no	no
4:177632652-177650900	92.9751	VEGFC	yes	yes	yes	yes	yes	yes	yes	yes
4:177648931-177650900	41.0184	VEGFC	no	no	no	no	yes	yes	yes	yes
4:178274461-178274882	29.6244	NEIL3	yes	yes	yes	yes	yes	yes	yes	yes
4:184129105-184130178	18.2304	WWC2	no	no	no	no	no	no	no	no
4:186168447-186188309	84.3155	SNX25	yes	yes	yes	yes	yes	yes	yes	yes
4:186168447-186209236	42.5376	SNX25	yes	yes	yes	yes	yes	yes	yes	yes
4:187627716-187630999	767.196	FAT1	yes	yes	yes	yes	yes	yes	yes	yes
4:1902352-1906105	49.2221	WHSC1	yes	yes	yes	yes	yes	yes	yes	yes
4:1902352-1932497	34.6378	WHSC1	no	no	no	no	no	no	no	no
4:1902352-1936989	32.8147	WHSC1	no	no	no	no	no	no	no	no
4:1902352-1941505	27.3456	WHSC1	no	no	no	no	no	no	no	no
4:20493383-20541207	22.788	MIR218-1,SLIT2	no	no	no	no	no	no	no	no
4:25351113-25366127	18.2304	ZCCHC4	no	no	no	no	no	no	no	no
4:2659529-2674099	25.0668	FAM193A	yes	yes	yes	no	yes	yes	yes	yes
4:3088665-3109150	38.7396	HTT	yes	yes	yes	yes	yes	yes	yes	yes
4:3317796-3344780	18.2304	RGS12	yes	yes	yes	yes	yes	yes	yes	yes
4:37633006-37640126	77.4792	RELL1	yes	yes	yes	yes	yes	yes	yes	yes
4:38091552-38104778	36.4608	TBC1D1	no	no	no	no	no	no	no	no
4:39328182-39329376	21.2688	RFC1	no	no	no	no	no	no	no	no
4:39739039-39776553	33.4224	UBE2K	yes	yes	yes	yes	yes	yes	yes	yes
4:39915230-39927553	36.4608	PDS5A	yes	yes	yes	yes	no	no	no	no
4:52729602-52758017	61.9834	DCUN1D4	yes	yes	yes	yes	yes	yes	yes	yes
4:52729602-52765544	24.3072	DCUN1D4	no	no	no	no	no	no	no	no
4:54249939-54256040	18.2304	FIP1L1	no	no	no	no	no	no	no	no
4:54280781-54294350	100.267	FIP1L1	yes	yes	yes	yes	yes	yes	yes	yes
4:56277780-56284152	134.905	TMEM165	yes	yes	yes	yes	no	no	no	no
4:73950965-73958017	71.0986	ANKRD17	yes	yes	yes	yes	yes	yes	yes	no
4:73956383-73958017	47.399	ANKRD17	yes	yes	yes	yes	yes	yes	yes	no
4:73984404-73991029	22.788	ANKRD17	yes	yes	yes	no	yes	yes	yes	no
4:75040222-75091111	102.09	MTHFD2L	yes	yes	yes	yes	yes	yes	yes	yes
4:77045801-77065626	38.7396	NUP54	no	no	no	no	no	no	no	no
4:77055327-77065626	31.9032	NUP54	yes	yes	yes	yes	yes	yes	yes	yes
4:77065301-77065626	18.2304	NUP54	no	no	no	no	no	no	no	no
4:77659913-77663079	34.6378	SHROOM3	yes	yes	yes	yes	yes	yes	yes	yes
4:78694234-78697546	27.3456	CNOT6L	yes	yes	yes	yes	yes	yes	yes	yes
4:7870348-7873807	145.843	AFAP1	no	no	no	no	no	no	no	no
4:83791477-83803093	18.2304	SEC31A	no	no	no	no	no	no	no	no
4:83793096-83796975	32.8147	SEC31A	no	no	no	no	no	no	no	no
4:83799882-83803093	25.5226	SEC31A	no	no	no	no	no	no	no	no
4:87967317-87968746	89.329	AFF1	yes	yes	yes	yes	yes	yes	yes	yes
4:88116475-88116842	21.2688	KLHL8	yes	yes	yes	yes	yes	yes	yes	yes
4:88959402-88973310	18.2304	PKD2	no	no	no	no	no	no	no	no
4:905460-907456	29.6244	GAK	no	no	no	no	no	no	no	no
5:109049220-109051965	21.2688	MAN2A1	no	no	no	no	no	no	no	no
5:109049220-109065214	98.4442	MAN2A1	yes	yes	yes	yes	yes	yes	yes	yes
5:109117096-109125228	24.3072	MAN2A1	no	no	no	no	yes	yes	yes	yes
5:122881110-122893258	100.267	CSNK1G3	yes	yes	yes	yes	yes	yes	yes	yes
5:127474288-127488497	22.788	SLC12A2	yes	yes	yes	no	no	no	no	no
5:131013395-131044965	24.3072	FNIP1	no	no	no	no	yes	yes	yes	yes
5:132227855-132228810	18.2304	AFF4	yes	no	no	no	yes	no	no	no
5:132426884-132428481	27.3456	HSPA4	no	no	no	no	no	no	no	no
5:134002512-134007576	18.2304	SEC24A	no	no	no	no	no	no	no	no
5:134076752-134079742	29.6244	CAMLG	no	no	no	no	no	no	no	no
5:137320945-137324004	43.753	FAM13B	yes	yes	yes	yes	yes	yes	yes	yes
5:139818045-139828890	24.3072	ANKHD1,ANKHD1-EIF4EBP3	no	no	no	no	no	no	no	no
5:139819703-139825560	18.2304	ANKHD1,ANKHD1-EIF4EBP3	no	no	no	no	no	no	no	no
5:142779220-142780417	33.4224	NR3C1	yes	yes	yes	yes	yes	yes	yes	yes
5:14290824-14304701	24.3072	TRIO	yes	yes	yes	yes	yes	yes	yes	yes
5:14290824-14336836	24.3072	TRIO	yes	yes	yes	yes	no	no	no	no
5:14304569-14336836	60.768	TRIO	yes	yes	yes	yes	yes	yes	yes	yes
5:14316621-14336836	67.4524	TRIO	yes	yes	yes	yes	yes	yes	yes	yes
5:151043647-151049345	27.3456	SPARC	no	no	no	no	no	no	no	no
5:151169883-151170623	18.2304	G3BP1	no	no	no	no	no	no	no	no
5:16779653-16783578	22.788	MYO10	yes	yes	yes	yes	yes	yes	yes	yes
5:167915606-167921655	45.576	RARS	no	no	no	no	no	no	no	no
5:167915606-167924353	51.0451	RARS	no	no	no	no	yes	yes	yes	yes
5:170667931-170669824	21.2688	RANBP17	yes	yes	yes	yes	yes	yes	yes	yes
5:172359438-172362313	20.0534	ERGIC1	no	no	no	no	no	no	no	no
5:176370335-176385155	83.8598	UIMC1	yes	yes	yes	yes	yes	yes	yes	yes
5:176963358-176966148	75.2005	FAM193B	yes	yes	yes	yes	yes	yes	yes	yes
5:179132679-179137066	27.3456	CANX	no	no	no	no	no	no	no	no
5:33576158-33596165	21.2688	ADAMTS12	yes	yes	yes	yes	yes	yes	yes	yes
5:38991050-39003724	54.6912	RICTOR	yes	yes	yes	yes	yes	yes	yes	yes
5:38991050-39021238	27.3456	RICTOR	yes	yes	yes	yes	yes	yes	yes	yes
5:39382719-39388954	18.2304	DAB2	no	no	no	no	no	no	no	no
5:5182156-5191903	30.384	ADAMTS16	no	no	no	no	no	no	no	no
5:5182156-5200382	56.97	ADAMTS16	yes	yes	yes	yes	yes	yes	yes	yes
5:5182156-5209359	334.224	ADAMTS16	yes	yes	yes	yes	yes	yes	yes	yes
5:5182156-5222997	92.6711	ADAMTS16	yes	yes	yes	yes	yes	yes	yes	yes
5:5182156-5306841	21.2688	ADAMTS16	no	no	no	no	no	no	no	no
5:56526672-56527148	24.3072	GPBP1	yes	yes	yes	yes	no	no	no	no
5:60768507-60768864	24.3072	ZSWIM6	yes	yes	yes	yes	no	no	no	no
5:60768507-60790237	20.5092	ZSWIM6	yes	yes	yes	yes	yes	yes	yes	yes
5:64466443-64492978	83.8598	ADAMTS6	yes	yes	yes	yes	yes	yes	yes	yes
5:64556426-64569274	25.0668	ADAMTS6	yes	yes	yes	yes	yes	yes	yes	yes
5:65284462-65290692	78.3908	ERBIN	yes	yes	yes	yes	yes	yes	yes	yes
5:65284462-65310553	60.768	ERBIN	yes	yes	yes	yes	yes	yes	yes	yes
5:67522117-67522837	18.2304	PIK3R1	yes	yes	yes	yes	yes	yes	yes	no
5:72370568-72373320	51.6527	FCHO2	no	no	no	no	no	no	no	no
5:73136304-73136585	21.2688	ARHGEF28	no	no	no	no	no	no	no	no
5:73930508-73932323	27.3456	ENC1	yes	no	no	no	yes	no	no	no
5:76342171-76344812	21.2688	AGGF1	yes	yes	yes	yes	yes	yes	yes	yes
5:76745584-76760634	18.2304	WDR41	no	no	no	no	no	no	no	no
5:77385216-77425131	29.6244	AP3B1	no	no	no	no	no	no	no	no
5:80071512-80088663	45.576	MSH3	no	no	no	no	no	no	no	no
5:9190378-9227079	18.2304	SEMA5A	no	no	no	no	no	no	no	no
5:92889466-92899169	24.3072	NR2F1-AS1	no	no	no	no	no	no	no	no
5:9379934-9437964	36.4608	SEMA5A	no	no	no	no	no	no	no	no
5:95091099-95099324	173.189	RHOBTB3	yes	yes	yes	yes	yes	yes	yes	yes
5:95099211-95119667	24.3072	RHOBTB3	no	no	no	no	no	no	no	no
5:95099211-95124562	30.384	RHOBTB3	no	no	no	no	no	no	no	no
6:101246588-101253756	39.4992	ASCC3	yes	no	no	no	yes	no	no	no
6:102069823-102074512	18.2304	GRIK2	no	no	no	no	no	no	no	no
6:105192034-105233194	21.2688	HACE1	no	no	no	no	no	no	no	no
6:105280916-105300246	18.2304	HACE1	yes	no	no	no	no	no	no	no
6:108984657-108986092	48.6144	FOXO3	yes	yes	yes	yes	yes	yes	yes	yes
6:111208707-111211559	25.0668	AMD1	no	no	no	no	no	no	no	no
6:136468488-136476896	24.3072	PDE7B	yes	yes	yes	yes	yes	yes	yes	yes
6:136990420-137019820	58.3373	MAP3K5	no	no	no	no	no	no	no	no
6:137015277-137018525	18.2304	MAP3K5	no	no	no	no	no	no	no	no
6:137015277-137019820	120.017	MAP3K5	yes	yes	yes	yes	yes	yes	yes	yes
6:139264649-139265759	27.3456	REPS1	yes	yes	yes	yes	yes	yes	yes	yes
6:144808683-144814592	31.9032	UTRN	yes	yes	yes	yes	yes	yes	yes	yes
6:150147399-150174296	24.3072	LRP11	no	no	no	no	no	no	no	no
6:155448623-155451551	24.3072	TIAM2	yes	yes	yes	yes	yes	yes	yes	yes
6:157357968-157406039	48.6144	ARID1B	yes	yes	yes	yes	yes	yes	yes	no
6:159001971-159010814	40.1069	TMEM181	no	no	no	no	yes	yes	yes	yes
6:160103505-160109274	30.9917	SOD2	no	no	no	no	no	no	no	no
6:161455290-161471011	36.4608	MAP3K4	yes	yes	yes	yes	yes	yes	yes	yes
6:16326624-16328701	38.2838	ATXN1	yes	yes	yes	no	yes	yes	yes	yes
6:16586010-16753578	30.384	ATXN1	yes	yes	yes	yes	yes	yes	yes	yes
6:17665469-17669777	27.3456	NUP153	no	no	no	no	no	no	no	no
6:2397454-2399271	30.384	GMDS-AS1	yes	yes	yes	yes	yes	yes	yes	yes
6:47251673-47254331	60.1603	TNFRSF21	no	no	no	no	no	no	no	no
6:4891946-4892613	180.481	CDYL	yes	yes	yes	yes	yes	yes	yes	yes
6:57058639-57075243	52.4124	RAB23	yes	yes	yes	yes	yes	yes	yes	yes
6:7176887-7189555	94.1903	RREB1	yes	yes	yes	yes	yes	yes	yes	yes
6:73005639-73043538	56.97	RIMS1	yes	yes	yes	yes	yes	yes	yes	yes
6:76412360-76412788	21.2688	SENP6	yes	yes	yes	yes	yes	yes	yes	yes
6:79752559-79770535	27.3456	PHIP	no	no	no	no	yes	yes	yes	yes
6:83667030-83754378	36.4608	UBE3D	yes	yes	yes	yes	yes	yes	yes	yes
6:87925620-87928449	65.6294	ZNF292	yes	yes	yes	yes	yes	yes	yes	yes
7:100410368-100410830	76.5677	EPHB4	no	no	no	no	yes	yes	yes	yes
7:101870646-101870949	25.0668	CUX1	yes	yes	yes	no	yes	yes	yes	yes
7:104678572-104681470	27.3456	KMT2E	yes	yes	yes	yes	yes	yes	yes	yes
7:104702610-104722244	24.3072	KMT2E	yes	yes	yes	yes	yes	yes	yes	yes
7:105121498-105143011	21.2688	PUS7	no	no	no	no	no	no	no	no
7:121753171-121773795	41.9299	AASS	yes	yes	yes	yes	yes	yes	yes	yes
7:128655032-128658211	74.7446	TNPO3	yes	yes	yes	yes	yes	yes	yes	yes
7:131060182-131084192	52.8681	MKLN1	no	no	no	no	yes	yes	yes	yes
7:131071878-131084192	36.4608	MKLN1	yes	yes	yes	yes	yes	yes	yes	yes
7:134632258-134635265	24.3072	CALD1	no	no	no	no	no	no	no	no
7:135262543-135277940	34.6378	NUP205	yes	yes	yes	yes	yes	yes	yes	yes
7:137586099-137600758	29.1686	CREB3L2	yes	yes	yes	yes	yes	yes	yes	yes
7:139415730-139416814	120.017	HIPK2	yes	yes	yes	yes	yes	yes	yes	yes
7:140301202-140302342	67.4526	DENND2A	yes	yes	yes	yes	yes	yes	yes	yes
7:148543561-148544397	41.0184	EZH2	yes	yes	yes	no	yes	yes	yes	no
7:148716083-148718239	25.0668	PDIA4	no	no	no	no	no	no	no	no
7:152007050-152012423	29.1686	KMT2C	yes	yes	yes	yes	yes	yes	yes	yes
7:155465560-155473602	164.074	RBM33	yes	yes	yes	yes	no	no	no	no
7:156619298-156629579	29.6244	LMBR1	yes	yes	yes	no	yes	yes	yes	yes
7:156758963-156759786	22.788	NOM1	yes	yes	yes	yes	yes	yes	yes	yes
7:158552176-158557544	107.863	ESYT2	yes	yes	yes	yes	yes	yes	yes	yes
7:158580694-158591763	49.2221	ESYT2	yes	yes	yes	yes	yes	yes	yes	yes
7:17908029-17915413	18.2304	SNX13	no	no	no	no	no	no	no	no
7:22999874-23030758	58.3373	FAM126A	yes	yes	yes	yes	yes	yes	yes	yes
7:23015828-23023664	21.2688	FAM126A	no	no	no	no	no	no	no	no
7:23015828-23030758	36.4608	FAM126A	no	no	no	no	yes	yes	yes	yes
7:23650789-23651172	34.182	CCDC126	yes	yes	yes	yes	yes	yes	yes	yes
7:24663284-24708279	25.0668	MPP6	yes	yes	yes	yes	yes	yes	yes	yes
7:27668989-27672064	18.2304	HIBADH	no	no	no	no	no	no	no	no
7:30590251-30601744	29.6244	LOC401320	yes	yes	yes	yes	yes	yes	yes	yes
7:33185853-33217203	41.9299	BBS9	yes	yes	yes	yes	yes	yes	yes	yes
7:33397466-33427756	21.2688	BBS9	no	no	no	no	no	no	no	no
7:35707043-35712888	40.1069	HERPUD2	yes	yes	yes	yes	yes	yes	yes	yes
7:40037092-40087476	18.2304	CDK13	no	no	no	no	no	no	no	no
7:43679047-43680248	22.788	COA1	no	no	no	no	no	no	no	no
7:65592690-65599361	31.9032	CRCP	yes	yes	yes	yes	yes	yes	yes	yes
7:65705311-65751696	30.384	TPST1	yes	yes	yes	yes	no	no	no	no
7:66458203-66459328	22.788	SBDS	no	no	no	no	no	no	no	no
7:72361165-72361649	24.3072	POM121	yes	yes	yes	yes	yes	yes	yes	yes
7:77214859-77230123	23.6995	PTPN12	yes	yes	yes	yes	yes	yes	yes	yes
7:91924202-91957214	53.172	ANKIB1	yes	yes	yes	yes	yes	yes	yes	yes
7:92921014-92940584	18.2304	VPS50	no	no	no	no	no	no	no	no
7:99621041-99621930	147.363	ZKSCAN1	yes	yes	yes	yes	yes	yes	yes	yes
8:103372298-103373854	29.6244	UBR5	yes	yes	yes	yes	yes	yes	yes	yes
8:105080739-105161076	20.5092	RIMS2	yes	yes	yes	yes	yes	yes	yes	yes
8:124243539-124251384	24.3072	C8orf76,ZHX1-C8orf76	no	no	no	no	no	no	no	no
8:124346117-124348772	25.0668	ATAD2	no	no	no	no	no	no	no	no
8:128902834-128903244	42.5376	PVT1	yes	yes	yes	yes	yes	yes	yes	yes
8:131164981-131181313	80.2138	ASAP1	yes	yes	yes	yes	yes	yes	yes	yes
8:131164981-131193126	220.284	ASAP1	yes	yes	yes	yes	yes	yes	yes	yes
8:131370262-131374017	165.593	ASAP1	yes	yes	yes	yes	yes	yes	yes	yes
8:132952745-132958880	29.6244	EFR3A	yes	yes	yes	no	yes	yes	yes	no
8:135612678-135622898	41.0184	ZFAT,ZFAT-AS1	yes	yes	yes	yes	yes	yes	yes	yes
8:141799572-141900868	30.384	PTK2	no	no	no	no	no	no	no	no
8:141828375-141900868	74.7446	PTK2	yes	yes	yes	yes	yes	yes	yes	yes
8:141856358-141900868	72.9215	PTK2	no	no	no	no	no	no	no	no
8:141874410-141900868	61.5277	PTK2	yes	yes	yes	yes	yes	yes	yes	yes
8:141889569-141900868	18.2304	PTK2	no	no	no	no	no	no	no	no
8:15508205-15531345	25.0668	TUSC3	no	no	no	no	no	no	no	no
8:17092224-17094882	18.2304	CNOT7	no	no	no	no	no	no	no	no
8:17820609-17824679	21.2688	PCM1	yes	yes	yes	yes	yes	yes	yes	yes
8:18622958-18662408	218.765	PSD3	yes	yes	yes	yes	yes	yes	yes	yes
8:18656804-18662408	195.977	PSD3	yes	yes	yes	yes	yes	yes	yes	yes
8:25265498-25266456	43.753	DOCK5	yes	yes	yes	no	yes	yes	yes	no
8:26248758-26265892	18.2304	BNIP3L	no	no	no	no	no	no	no	no
8:28013458-28019595	18.2304	ELP3	no	no	no	no	no	no	no	no
8:28570973-28575724	60.1603	EXTL3	yes	yes	yes	yes	yes	yes	yes	yes
8:30332294-30361953	18.2304	RBPMS	no	no	no	no	no	no	no	no
8:37623043-37623873	30.384	PROSC	yes	yes	yes	yes	yes	yes	yes	yes
8:37692691-37695457	27.3456	ADGRA2	no	no	no	no	no	no	no	no
8:38105230-38109805	18.2304	DDHD2	no	no	no	no	yes	yes	yes	yes
8:42317413-42330172	21.2688	SLC20A2	yes	no	no	no	yes	no	no	no
8:42812236-42819617	18.2304	HOOK3	yes	yes	yes	yes	yes	yes	yes	yes
8:62531536-62566219	79.758	ASPH	yes	yes	yes	yes	yes	yes	yes	yes
8:62531536-62596747	27.3456	ASPH	no	no	no	no	no	no	no	no
8:62593526-62596747	902.404	ASPH	yes	yes	yes	yes	yes	yes	yes	yes
8:90955480-90960120	18.2304	NBN	no	no	no	no	no	no	no	no
8:98817580-98837381	27.3456	LAPTM4B	no	no	no	no	no	no	no	no
8:99718694-99735197	21.2688	STK3	no	no	no	no	no	no	no	no
9:102606930-102609897	24.3072	NR4A3	yes	yes	yes	yes	yes	yes	yes	yes
9:103204187-103204638	45.576	MSANTD3,MSANTD3-TMEFF1	yes	yes	yes	yes	yes	yes	yes	yes
9:103261046-103279053	33.4224	MSANTD3-TMEFF1,TMEFF1	yes	yes	yes	yes	yes	yes	yes	yes
9:110062421-110074018	34.182	RAD23B	yes	yes	yes	yes	yes	yes	yes	yes
9:110062421-110087285	27.3456	RAD23B	yes	yes	yes	yes	yes	yes	yes	yes
9:112898406-112900819	40.1069	AKAP2,PALM2-AKAP2	yes	yes	yes	yes	yes	yes	yes	yes
9:113703700-113704448	29.1686	LPAR1	no	no	no	no	no	no	no	no
9:113703700-113735838	171.67	LPAR1	yes	yes	yes	yes	no	no	no	no
9:113703700-113773970	72.9215	LPAR1	yes	yes	yes	yes	no	no	no	no
9:113734352-113735838	1449.32	LPAR1	yes	yes	yes	yes	yes	yes	yes	yes
9:113734352-113773970	284.85	LPAR1	yes	yes	yes	yes	yes	yes	yes	yes
9:114148656-114154104	52.4124	KIAA0368	yes	yes	yes	yes	no	no	no	no
9:115030328-115060196	27.3456	PTBP3	yes	yes	yes	yes	yes	yes	yes	yes
9:125042721-125054119	47.8548	MRRF	yes	yes	yes	yes	yes	yes	yes	yes
9:127064214-127089724	20.5092	NEK6	yes	yes	yes	yes	yes	yes	yes	yes
9:128099296-128099870	67.4525	GAPVD1	yes	yes	yes	yes	yes	yes	yes	yes
9:136277418-136278041	31.9032	REXO4	yes	yes	yes	yes	yes	yes	yes	yes
9:138773478-138774924	224.841	CAMSAP1	yes	yes	yes	yes	yes	yes	yes	yes
9:140611077-140611634	21.8765	EHMT1	no	no	no	no	yes	yes	yes	yes
9:140705912-140712590	18.2304	EHMT1	no	no	no	no	no	no	no	no
9:16727794-16738483	87.5059	BNC2	yes	yes	yes	yes	yes	yes	yes	yes
9:20819794-20823114	25.0668	FOCAD	yes	yes	yes	yes	yes	yes	yes	yes
9:22046749-22097363	34.6378	CDKN2B-AS1	yes	yes	yes	yes	yes	yes	yes	yes
9:33351557-33352717	25.5226	NFX1	yes	yes	yes	yes	yes	yes	yes	yes
9:33948371-33956144	24.3072	SNORD121A,UBAP2	no	no	no	no	no	no	no	no
9:33953282-33963789	89.6327	UBAP2	yes	yes	yes	yes	yes	yes	yes	yes
9:33953282-33973235	24.3072	UBAP2	no	no	no	no	no	no	no	no
9:33960823-33973235	29.6244	UBAP2	yes	yes	yes	yes	yes	yes	yes	yes
9:33971648-33973235	76.5677	UBAP2	yes	yes	yes	yes	yes	yes	yes	yes
9:35546426-35548532	68.3641	RUSC2	no	no	no	no	yes	yes	yes	yes
9:36352738-36353328	31.9032	RNF38	yes	yes	yes	yes	yes	yes	yes	yes
9:37126308-37126939	33.4224	ZCCHC7	yes	yes	yes	yes	yes	yes	yes	yes
9:37424841-37426651	67.4525	GRHPR	no	no	no	no	yes	yes	yes	yes
9:4117767-4118881	69.2754	GLIS3	yes	yes	yes	yes	yes	yes	yes	yes
9:4117767-4125941	24.3072	GLIS3	yes	yes	yes	no	yes	yes	yes	yes
9:4286037-4286523	208.131	GLIS3	yes	yes	yes	yes	yes	yes	yes	yes
9:74481714-74489999	21.2688	ABHD17B	no	no	no	no	no	no	no	no
9:79996891-80022523	50.1336	VPS13A	yes	yes	yes	yes	yes	yes	yes	yes
9:86292641-86293514	34.6378	UBQLN1	no	no	no	no	no	no	no	no
9:86293355-86301070	72.9216	UBQLN1	yes	no	no	no	yes	yes	yes	yes
9:88920106-88924932	29.6244	ZCCHC6	yes	yes	yes	yes	yes	yes	yes	yes
9:95018961-95032265	75.9599	IARS	yes	yes	yes	yes	yes	yes	yes	yes
9:96233422-96238620	43.2972	FAM120A	yes	yes	yes	yes	yes	yes	yes	no
9:96233422-96261168	43.753	FAM120A	no	no	no	no	no	no	no	no
9:99271954-99327765	27.3456	CDC14B	yes	yes	yes	yes	yes	yes	yes	yes
9:99284787-99327765	61.5277	CDC14B	yes	yes	yes	yes	yes	yes	yes	yes
X:10031484-10035530	21.2688	WWC3	yes	yes	yes	yes	yes	yes	yes	yes
X:10031484-10066619	27.3456	WWC3	yes	yes	yes	yes	yes	yes	yes	yes
X:10534927-10535643	18.2304	MID1	no	no	no	no	yes	yes	yes	yes
X:107083899-107097934	40.1069	MID2	yes	yes	yes	yes	yes	yes	yes	yes
X:14868626-14877456	18.2304	FANCB	yes	yes	yes	yes	no	no	no	no
X:53641494-53642796	24.3072	HUWE1	no	no	no	no	no	no	no	no
X:53672262-53681075	22.788	HUWE1	yes	yes	yes	yes	yes	yes	yes	yes
X:79962925-79975155	24.3072	BRWD3	yes	yes	yes	yes	yes	yes	yes	yes
Y:15021270-15024974	27.3456	DDX3Y	yes	yes	yes	yes	no	no	no	no
Y:21749095-21749393	38.7396	TXLNGY	yes	yes	yes	no	yes	yes	yes	yes
Y:2821949-2829687	71.0986	ZFY	yes	yes	yes	yes	yes	yes	yes	yes

## Sheet: MG_1_RNaseR
CircRNA ID (chr:start-end)	SRPBM	Gene	Validated_VLS_2IS?	Validated_LS_2IS?	Validated_MS_2IS?	Validated_HS_2IS?	Validated_VLS_IS?	Validated_LS_IS?	Validated_MS_IS?	Validated_HS_IS?
10:103427642-103436193	539.978	FBXW4	yes	yes	yes	yes	yes	yes	yes	yes
10:103432671-103436193	280.373	FBXW4	yes	yes	yes	yes	yes	yes	yes	yes
10:103552595-103570071	112.149	MGEA5	yes	yes	yes	yes	no	no	no	no
10:105330628-105344982	180.685	NEURL1	yes	yes	yes	yes	no	no	no	no
10:105767934-105778666	86.535	SLK	yes	yes	yes	yes	yes	yes	yes	yes
10:1118055-1142186	195.569	WDR37	yes	yes	yes	yes	yes	yes	yes	yes
10:112723882-112745523	434.06	SHOC2	yes	yes	yes	yes	yes	yes	yes	yes
10:114286845-114298089	295.95	VTI1A	yes	yes	yes	yes	yes	yes	yes	yes
10:116879948-116889297	1526.48	ATRNL1	yes	yes	yes	yes	yes	yes	no	no
10:116879948-116925405	510.903	ATRNL1	no	no	no	no	yes	yes	yes	yes
10:116879948-116931050	2049.15	ATRNL1	yes	yes	yes	yes	yes	yes	yes	yes
10:116879948-116975638	936.656	ATRNL1	yes	yes	yes	yes	yes	yes	yes	yes
10:116879948-117075246	192.108	ATRNL1	no	no	no	no	no	no	no	no
10:116879948-117185812	116.822	ATRNL1	no	no	no	no	no	no	no	no
10:116975454-117027921	153.686	ATRNL1	no	no	no	no	no	no	no	no
10:116975454-117045907	80.9967	ATRNL1	no	no	no	no	yes	yes	yes	yes
10:116975454-117075246	86.5351	ATRNL1	no	no	no	no	no	no	no	no
10:116975454-117093929	66.4589	ATRNL1	yes	yes	yes	yes	no	no	no	no
10:116975454-117185812	51.921	ATRNL1	no	no	no	no	no	no	no	no
10:117185759-117228839	425.752	ATRNL1	yes	yes	yes	yes	yes	yes	yes	no
10:117185759-117309046	480.269	ATRNL1	yes	yes	yes	yes	yes	yes	yes	yes
10:117221450-117228839	1445.13	ATRNL1	yes	yes	yes	yes	yes	yes	yes	yes
10:117221450-117278834	994.806	ATRNL1	yes	yes	yes	yes	yes	yes	yes	yes
10:117221450-117309046	835.928	ATRNL1	yes	yes	yes	yes	yes	yes	yes	yes
10:117221484-117228839	223.26	ATRNL1	no	no	no	no	no	no	no	no
10:120801505-120803654	164.07	EIF3A	yes	yes	yes	yes	no	no	no	no
10:122273422-122280607	129.802	PLPP4	yes	yes	yes	yes	yes	yes	yes	yes
10:122273422-122334813	44.1328	PLPP4	yes	yes	yes	yes	yes	yes	yes	yes
10:12257738-12280484	105.573	CDC123	no	no	no	no	no	no	no	no
10:123298105-123325218	197.3	FGFR2	yes	yes	yes	yes	yes	yes	yes	yes
10:123549683-123683844	456.905	ATE1	yes	yes	yes	yes	yes	yes	yes	yes
10:123596232-123683844	181.723	ATE1	yes	yes	yes	no	yes	yes	yes	no
10:123629520-123683844	114.226	ATE1	no	no	no	no	no	no	no	no
10:125798030-125806240	155.763	CHST15	yes	yes	yes	yes	yes	yes	yes	yes
10:126370175-126370948	413.291	FAM53B	yes	yes	yes	yes	yes	yes	yes	yes
10:128147608-128153555	28.5565	C10orf90	yes	yes	yes	yes	yes	yes	yes	yes
10:128768965-128798571	268.258	DOCK1	yes	yes	yes	yes	yes	yes	yes	yes
10:13701322-13705509	68.5358	FRMD4A	yes	yes	yes	yes	yes	yes	yes	yes
10:15838098-15889942	282.104	FAM188A	yes	yes	yes	yes	yes	yes	yes	yes
10:15858833-15889942	379.023	FAM188A	yes	yes	yes	yes	yes	yes	yes	yes
10:15863654-15889942	120.457	FAM188A	yes	yes	yes	yes	yes	yes	yes	yes
10:15875628-15889942	631.706	FAM188A	yes	yes	yes	yes	yes	yes	yes	yes
10:16794537-16824083	332.294	RSU1	yes	yes	yes	yes	yes	yes	yes	yes
10:17199439-17210916	62.3052	TRDMT1	yes	yes	yes	yes	yes	yes	yes	yes
10:17746429-17747740	178.262	STAM	yes	yes	yes	yes	yes	yes	yes	yes
10:18874877-18905222	60.5745	NSUN6	yes	yes	yes	yes	yes	yes	yes	yes
10:21129667-21158770	72.6894	NEBL	no	no	no	no	no	no	no	no
10:225933-267296	311.526	ZMYND11	yes	yes	yes	yes	yes	yes	yes	yes
10:24783428-24802363	81.3429	KIAA1217	no	no	no	no	no	no	no	no
10:24908401-24924032	124.61	ARHGAP21	yes	yes	yes	yes	yes	yes	yes	yes
10:24918924-24924032	685.359	ARHGAP21	no	no	no	no	no	no	no	no
10:27054146-27060018	83.0736	ABI1	yes	yes	no	no	yes	yes	no	no
10:27349273-27350171	72.6893	ANKRD26	yes	yes	yes	yes	yes	yes	yes	yes
10:27821435-27822923	112.496	RAB18	yes	yes	yes	yes	yes	yes	yes	yes
10:28358700-28378770	116.822	MPP7,SNORD130	yes	yes	no	no	yes	yes	no	no
10:28872327-28884970	129.803	WAC	yes	yes	yes	yes	yes	yes	yes	yes
10:3201105-3202522	145.379	PITRM1	yes	yes	yes	yes	yes	yes	yes	yes
10:32740519-32762951	656.802	CCDC7	yes	yes	yes	yes	yes	yes	yes	yes
10:34558584-34573173	46.7289	PARD3	yes	yes	yes	no	yes	yes	no	no
10:518378-532470	266.528	DIP2C	yes	yes	yes	yes	yes	yes	yes	yes
10:52193235-52226692	292.835	SGMS1	no	no	no	no	no	no	no	no
10:52193235-52279681	60.5745	SGMS1	no	no	no	no	no	no	no	no
10:52193235-52350007	1376.95	SGMS1	yes	yes	yes	yes	yes	yes	yes	yes
10:52220432-52226692	143.302	SGMS1	no	no	no	no	no	no	no	no
10:52220432-52350007	398.061	SGMS1	no	no	no	no	no	no	no	no
10:5741487-5756170	515.748	FAM208B	yes	yes	yes	yes	yes	yes	yes	yes
10:5836847-5842668	236.76	GDI2	yes	yes	yes	yes	yes	yes	yes	yes
10:61802429-61824046	53.9978	ANK3	no	no	no	no	no	no	no	no
10:63810646-63829556	43.6136	ARID5B	yes	yes	yes	yes	yes	yes	yes	yes
10:65369946-65379560	115.957	REEP3	yes	yes	yes	yes	yes	yes	yes	yes
10:69726439-69773943	267.912	HERC4,POU5F1P5	yes	yes	yes	yes	yes	yes	yes	yes
10:69785302-69804320	76.1508	HERC4	yes	yes	yes	no	yes	yes	yes	yes
10:70152894-70154208	247.49	RUFY2	yes	yes	yes	yes	yes	yes	yes	yes
10:70246900-70266475	637.59	SLC25A16	yes	yes	yes	yes	yes	yes	yes	yes
10:70497601-70502326	180.685	CCAR1	yes	yes	yes	yes	yes	yes	yes	yes
10:72604229-72619256	346.832	SGPL1	yes	yes	yes	yes	yes	yes	yes	yes
10:7285519-7327916	597.091	SFMBT2	yes	yes	yes	yes	yes	yes	yes	yes
10:7290509-7327916	99.6882	SFMBT2	yes	yes	yes	yes	yes	no	no	no
10:7318853-7327916	1197.64	SFMBT2	yes	yes	yes	yes	yes	yes	yes	yes
10:76729417-76748870	69.2279	KAT6B	yes	yes	yes	yes	yes	yes	yes	yes
10:7839009-7844817	996.883	ATP5C1	yes	yes	yes	yes	yes	yes	yes	yes
10:7840952-7844817	114.226	ATP5C1	no	no	no	no	yes	yes	yes	yes
10:78704530-78729825	348.909	KCNMA1,KCNMA1-AS1	yes	yes	yes	yes	yes	yes	yes	yes
10:86198267-86237420	699.896	CCSER2	yes	yes	yes	yes	yes	yes	yes	yes
10:88218745-88233730	58.1515	WAPL	no	no	no	no	no	no	no	no
10:89527429-89536184	246.625	ATAD1	no	no	no	no	no	no	no	no
10:90661412-90682193	431.983	STAMBPL1	yes	yes	yes	yes	yes	yes	yes	yes
10:93699708-93713630	45.6905	BTAF1	no	no	no	no	no	no	no	no
10:93841076-93851701	280.373	CPEB3	yes	yes	yes	yes	yes	yes	yes	yes
10:93870832-93940776	76.843	CPEB3	yes	yes	yes	yes	yes	yes	yes	yes
10:93902785-93940776	161.994	CPEB3	yes	yes	yes	yes	yes	yes	yes	yes
10:94653105-94679807	81.3429	EXOC6	yes	yes	yes	yes	yes	yes	yes	yes
10:96201652-96234540	254.413	TBC1D12	yes	yes	yes	yes	yes	yes	yes	yes
10:97141441-97170534	49.325	SORBS1	no	no	no	no	no	no	no	no
10:98917574-98924647	107.996	ARHGAP19-SLIT1,SLIT1	no	no	no	no	no	no	no	no
1:10032075-10041228	59.7091	NMNAT1	yes	yes	yes	yes	yes	yes	yes	yes
1:101379218-101440458	409.138	SLC30A7	yes	yes	yes	yes	yes	yes	yes	yes
1:10405902-10408791	39.8061	KIF1B	no	no	no	no	no	no	no	no
1:104108056-104118162	677.569	ACTG1P4,AMY2B	yes	yes	yes	yes	yes	yes	yes	yes
1:10500403-10502498	76.1508	APITD1-CORT,CENPS	yes	yes	no	no	yes	yes	no	no
11:103173821-103182762	67.4973	DYNC2H1	no	no	no	no	no	no	no	no
11:103173821-103187349	124.61	DYNC2H1	yes	yes	yes	no	yes	yes	yes	no
11:103173821-103229087	150.571	DYNC2H1	yes	yes	yes	yes	yes	yes	yes	yes
11:106849344-106856857	287.296	GUCY1A2	yes	yes	yes	no	yes	yes	yes	yes
11:107916996-107925682	286.604	CUL5	yes	yes	yes	yes	yes	yes	yes	yes
11:107916996-107948967	58.1515	CUL5	no	no	no	no	no	no	no	no
11:108046972-108047817	188.646	NPAT	yes	yes	yes	yes	yes	yes	yes	no
11:113073100-113085233	95.1885	NCAM1	no	no	no	no	yes	yes	yes	yes
11:113194009-113205759	72.6894	TTC12	yes	yes	yes	yes	yes	yes	yes	yes
11:11348632-11362551	159.917	GALNT18	yes	yes	yes	yes	yes	yes	yes	yes
11:11394061-11400811	34.614	GALNT18	no	no	no	no	no	no	no	no
11:117150623-117150975	100.381	RNF214	no	no	no	no	yes	yes	yes	yes
11:118422500-118430579	124.61	IFT46	yes	yes	yes	yes	yes	yes	yes	yes
11:119155678-119156276	69.2281	CBL	yes	yes	yes	yes	yes	yes	yes	yes
11:120276826-120278532	105.573	ARHGEF12	yes	yes	yes	no	yes	yes	yes	no
11:120276826-120280159	811.697	ARHGEF12	no	no	no	no	no	no	no	no
11:120345268-120348235	832.812	ARHGEF12	yes	yes	yes	yes	yes	yes	yes	yes
11:120916382-120930794	398.061	TBCEL	yes	yes	yes	yes	yes	yes	yes	yes
11:122646926-122647918	32.8833	UBASH3B	yes	yes	yes	yes	yes	yes	yes	yes
11:128963515-129034322	357.217	ARHGAP32	yes	yes	yes	yes	yes	yes	yes	yes
11:128993340-128994789	740.739	ARHGAP32	yes	yes	yes	yes	yes	yes	no	no
11:128993340-129034322	1152.64	ARHGAP32	yes	yes	yes	yes	yes	yes	yes	yes
11:130130750-130131824	687.087	ZBTB44	yes	yes	yes	yes	yes	yes	yes	yes
1:113098489-113159517	114.226	ST7L	yes	yes	yes	yes	yes	yes	yes	yes
11:13435076-13443385	550.363	BTBD10	yes	yes	yes	yes	yes	yes	yes	yes
1:114280731-114281421	83.0736	PHTF1	yes	yes	yes	yes	yes	yes	yes	yes
1:114338807-114340658	53.9978	RSBN1	yes	yes	yes	yes	yes	yes	yes	yes
1:1158623-1159348	668.05	SDF4	yes	no	no	no	yes	no	no	no
11:17153462-17167489	147.975	PIK3C2A	no	no	no	no	yes	yes	yes	yes
11:17167214-17167489	95.5347	PIK3C2A	yes	yes	yes	yes	yes	yes	yes	yes
1:117944807-117957453	1933.54	MAN1A2	yes	yes	yes	yes	yes	yes	yes	yes
1:117944807-117963271	9165.09	MAN1A2	yes	yes	yes	yes	yes	yes	yes	yes
1:117944807-117984947	1844.23	MAN1A2	yes	yes	yes	yes	yes	yes	yes	yes
1:117944807-118009049	404.984	MAN1A2	yes	yes	yes	yes	yes	yes	yes	yes
11:17981016-18029623	149.532	SERGEF	no	no	no	no	yes	yes	yes	yes
1:118003110-118045592	367.6	MAN1A2	yes	yes	yes	yes	yes	yes	yes	yes
11:18010143-18029623	254.413	SERGEF	no	no	no	no	yes	yes	yes	yes
11:20424464-20448411	237.106	PRMT3	yes	yes	yes	yes	yes	yes	yes	yes
1:12061457-12062160	365.524	MFN2	yes	yes	yes	yes	yes	yes	yes	yes
11:20959331-20982106	618.899	NELL1	yes	yes	yes	yes	yes	yes	yes	yes
11:22242642-22284589	44.1328	ANO5	no	no	no	no	no	no	no	no
11:32948702-32956981	128.764	QSER1	yes	yes	yes	yes	yes	yes	yes	yes
11:33307958-33309057	3320.87	HIPK3	yes	yes	yes	yes	yes	yes	yes	yes
11:33360302-33363232	41.5368	HIPK3	yes	yes	yes	yes	yes	yes	yes	yes
11:33572585-33573787	353.063	KIAA1549L	yes	yes	yes	yes	yes	yes	yes	no
11:34093272-34098189	142.783	CAPRIN1	yes	yes	yes	no	yes	yes	yes	yes
11:34107610-34113603	44.9982	CAPRIN1	no	no	no	no	no	no	no	no
11:34978930-34999729	421.598	PDHX	yes	yes	yes	yes	no	no	no	no
11:36248634-36248980	278.297	LDLRAD3	yes	yes	yes	yes	yes	yes	yes	no
1:14042035-14075982	87.2271	PRDM2	yes	yes	yes	yes	yes	yes	yes	yes
1:14057494-14075982	211.838	PRDM2	yes	yes	yes	yes	yes	yes	yes	yes
1:144994590-145021167	669.782	NBPF20,NBPF9,PDE4DIP	yes	yes	yes	yes	yes	yes	yes	yes
1:145015859-145021167	392.869	NBPF20,NBPF9,PDE4DIP	yes	yes	yes	yes	yes	yes	yes	yes
11:46098304-46113774	4782.96	PHF21A	yes	yes	yes	yes	yes	yes	yes	yes
11:46515157-46529920	203.53	AMBRA1	yes	yes	yes	yes	yes	yes	yes	yes
1:147120047-147131890	185.185	ACP6	yes	yes	yes	yes	yes	yes	yes	yes
11:49597597-49598458	173.935	LOC440040	yes	yes	yes	yes	yes	yes	yes	yes
1:150997086-150999803	62.3053	PRUNE1	no	no	no	no	no	no	no	no
1:151139409-151139890	46.7289	SCNM1,TNFAIP8L2-SCNM1	yes	yes	yes	yes	yes	yes	yes	yes
1:155365249-155429689	308.93	ASH1L,POU5F1P4	yes	yes	yes	yes	yes	yes	yes	yes
1:155385534-155429689	153.686	ASH1L,POU5F1P4	no	no	no	no	yes	yes	yes	yes
1:155408117-155408859	1825.89	ASH1L	yes	yes	yes	yes	yes	yes	yes	yes
1:155408117-155429689	612.669	ASH1L	yes	yes	yes	yes	yes	yes	yes	yes
1:155695172-155695810	314.988	DAP3	yes	yes	yes	yes	yes	yes	yes	yes
1:155896466-155896947	72.6894	KIAA0907	yes	yes	yes	yes	yes	yes	yes	yes
1:156303337-156304709	150.571	CCT3	no	no	no	no	no	no	no	no
11:58317258-58318705	554.515	LPXN	yes	yes	yes	yes	yes	yes	yes	yes
11:58317258-58322413	26.9989	LPXN	no	no	no	no	no	no	no	no
11:67934448-67957619	62.3052	KMT5B	no	no	no	no	no	no	no	no
11:68334481-68363686	41.5368	PPP6R3	no	no	no	no	yes	yes	yes	yes
11:68363564-68370960	234.683	PPP6R3	yes	yes	yes	yes	yes	yes	yes	yes
1:169199955-169256646	202.492	NME7	yes	yes	yes	yes	yes	yes	yes	yes
11:70505932-70507783	39.46	SHANK2	yes	yes	yes	yes	no	no	no	no
1:172356272-172357949	230.183	DNM3	yes	yes	yes	yes	yes	yes	yes	yes
11:72695132-72700142	303.219	FCHSD2	yes	yes	yes	yes	yes	yes	yes	yes
11:73418464-73429763	314.987	RAB6A	yes	yes	yes	yes	yes	yes	yes	yes
11:73418464-73431944	1464.17	RAB6A	yes	yes	yes	yes	yes	yes	yes	yes
11:74500670-74528759	382.485	RNF169	yes	yes	yes	yes	yes	yes	yes	yes
11:76174864-76183884	57.1131	EMSY	yes	yes	yes	yes	yes	yes	yes	yes
11:76174864-76227356	29.0758	EMSY	yes	yes	yes	no	yes	yes	yes	no
1:176524542-176526377	31.1526	PAPPA2	yes	yes	yes	yes	yes	yes	yes	yes
11:77069942-77091039	176.531	PAK1	yes	yes	yes	yes	yes	yes	yes	yes
11:77330650-77336863	729.489	CLNS1A	yes	yes	yes	yes	yes	yes	yes	yes
11:77336007-77340944	117.688	CLNS1A	no	no	no	no	yes	yes	yes	yes
11:77409531-77413540	172.378	RSF1	yes	yes	yes	yes	yes	yes	yes	yes
11:78176921-78204241	236.76	NARS2	yes	yes	yes	yes	yes	yes	yes	yes
1:178252698-178269253	70.6126	RASAL2	yes	yes	yes	no	yes	yes	yes	no
1:178425855-178436556	91.7271	RASAL2	yes	yes	yes	yes	yes	yes	yes	yes
1:179033061-179033631	41.5368	FAM20B	yes	yes	yes	yes	yes	yes	yes	yes
1:179100445-179102509	233.644	ABL2	yes	yes	yes	yes	yes	yes	yes	yes
1:179972308-179975702	182.762	CEP350	yes	yes	yes	yes	yes	yes	yes	yes
1:179989083-179990144	31.1526	CEP350	no	no	no	no	no	no	no	no
1:180366650-180399397	117.687	ACBD6	no	no	no	no	no	no	no	no
1:180953812-180962561	710.28	STX6	yes	yes	yes	yes	yes	yes	yes	yes
1:180953812-180974599	247.144	STX6	yes	yes	yes	yes	yes	yes	yes	yes
11:8158924-8161740	197.3	RIC3	yes	yes	yes	yes	yes	yes	yes	yes
11:82935896-82959129	223.26	ANKRD42	yes	yes	yes	yes	yes	yes	yes	yes
11:82984689-82989872	161.994	CCDC90B	no	no	no	no	no	no	no	no
11:82984689-82991303	150.571	CCDC90B	yes	yes	yes	yes	yes	yes	yes	yes
11:8457040-8486369	105.919	STK33	no	no	no	no	no	no	no	no
11:85701292-85742653	490.134	PICALM	yes	yes	yes	yes	yes	yes	yes	yes
11:85707868-85718626	44.1329	PICALM	no	no	no	no	yes	yes	yes	yes
11:85707868-85742653	770.508	PICALM	yes	yes	yes	yes	yes	yes	yes	yes
11:85718584-85742653	230.183	PICALM	yes	yes	yes	yes	yes	yes	yes	yes
11:85733409-85742653	277.777	PICALM	yes	yes	yes	yes	yes	yes	yes	yes
11:85961337-85967554	76.8431	EED	yes	yes	yes	yes	yes	yes	yes	yes
11:86778735-86802437	791.276	TMEM135	yes	yes	yes	yes	yes	yes	yes	yes
11:89133184-89135710	130.841	NOX4	yes	yes	yes	yes	yes	yes	yes	yes
11:92085261-92088570	550.362	FAT3	yes	yes	yes	yes	yes	yes	yes	yes
1:193038163-193046180	59.7091	TROVE2	yes	yes	yes	yes	yes	yes	yes	yes
1:200729966-200784772	541.709	CAMSAP2	yes	yes	yes	yes	yes	yes	yes	yes
1:201821231-201828122	220.145	IPO9	yes	yes	yes	yes	yes	yes	yes	yes
1:204970297-204971876	683.627	NFASC	yes	no	no	no	yes	yes	yes	yes
12:100166699-100175875	1177.57	ANKS1B	yes	yes	yes	yes	yes	yes	yes	yes
12:100166699-100200478	93.4579	ANKS1B	no	no	no	no	no	no	no	no
12:100166699-100206089	127.206	ANKS1B	yes	yes	yes	yes	yes	yes	yes	yes
12:100598717-100599535	95.1885	ACTR6,DEPDC4	yes	yes	yes	yes	yes	yes	yes	yes
12:101316003-101336313	192.108	ANO4	yes	yes	yes	yes	yes	yes	yes	yes
12:101316003-101381448	134.995	ANO4	no	no	no	no	yes	yes	yes	yes
12:109046047-109048186	1588.78	CORO1C	yes	yes	yes	yes	yes	yes	yes	yes
12:111962995-111990781	586.708	ATXN2	yes	yes	yes	yes	yes	yes	yes	yes
12:111990083-111990781	103.842	ATXN2	yes	yes	yes	yes	no	no	no	no
12:111990083-111993723	895.118	ATXN2	yes	yes	yes	yes	yes	yes	yes	yes
12:112757028-112757546	316.718	HECTD4	no	no	no	no	yes	yes	yes	yes
12:116534473-116549317	127.207	MED13L	yes	yes	yes	yes	yes	yes	yes	yes
12:116668337-116675510	470.75	MED13L	yes	yes	yes	yes	yes	yes	yes	yes
1:211952259-211966532	1284.18	LPGAT1	yes	yes	yes	yes	yes	yes	yes	yes
12:120189854-120198859	62.3052	CIT	no	no	no	no	no	no	no	no
12:120436324-120436540	64.382	BICDL1	yes	yes	yes	no	yes	yes	yes	no
12:120592773-120593523	379.023	GCN1,MIR4498	yes	yes	yes	yes	yes	yes	yes	yes
12:121840544-121855714	46.7289	RNF34	yes	yes	yes	no	yes	yes	yes	no
12:121853961-121855714	128.072	RNF34	yes	yes	yes	yes	yes	yes	yes	yes
1:21220009-21268823	382.138	EIF4G3	yes	yes	yes	yes	yes	yes	yes	yes
12:122995655-122999774	85.1504	RSRC2	yes	yes	yes	yes	yes	yes	yes	yes
1:21231375-21268823	183.454	EIF4G3	no	no	no	no	no	no	no	no
12:123497159-123498589	103.842	PITPNM2	yes	yes	yes	yes	yes	yes	yes	yes
12:123983090-123984083	596.054	RILPL1	yes	yes	yes	yes	yes	yes	yes	yes
12:124856567-124862930	51.921	NCOR2	no	no	no	no	no	no	no	no
12:124904502-124915333	236.76	NCOR2	yes	yes	yes	yes	yes	yes	yes	yes
1:21295966-21329301	155.763	EIF4G3,MIR1256	no	no	no	no	yes	yes	yes	yes
12:130184354-130185243	754.585	TMEM132D	yes	yes	yes	yes	yes	yes	yes	yes
1:21306826-21329301	96.9193	EIF4G3,MIR1256	yes	yes	yes	yes	no	no	no	no
12:130884223-130907106	184.32	RIMBP2	yes	yes	yes	yes	yes	yes	yes	yes
1:213251037-213290752	467.289	RPS6KC1	yes	yes	yes	yes	yes	yes	yes	yes
1:213251037-213349835	126.687	RPS6KC1	yes	yes	yes	yes	yes	yes	yes	yes
1:213302869-213349835	574.593	RPS6KC1	yes	yes	yes	yes	yes	yes	yes	yes
12:1372199-1399178	265.835	ERC1	yes	yes	yes	yes	yes	yes	yes	yes
12:1372199-1481143	257.009	ERC1	yes	yes	yes	yes	yes	yes	yes	yes
12:1399017-1399178	380.062	ERC1	yes	yes	yes	yes	no	no	no	no
12:1399017-1481143	1412.25	ERC1	yes	yes	yes	yes	yes	yes	yes	yes
12:1399017-1519619	827.274	ERC1	no	no	no	no	yes	yes	yes	yes
12:1399017-1553916	512.287	ERC1	yes	yes	yes	yes	yes	yes	yes	yes
1:21599191-21616649	147.456	ECE1	yes	yes	yes	yes	yes	yes	yes	yes
1:217665021-217671737	55.3824	GPATCH2	no	no	no	no	yes	yes	yes	yes
12:19436213-19444631	86.535	PLEKHA5	no	no	no	no	yes	yes	yes	yes
1:220771672-220792097	304.603	MARK1	yes	yes	yes	yes	yes	yes	yes	yes
12:22401939-22440227	51.921	ST8SIA1	no	no	no	no	no	no	no	no
12:22622642-22659753	74.4201	C2CD5	no	no	no	no	no	no	no	no
12:22637630-22659753	718.587	C2CD5	yes	yes	yes	yes	yes	yes	yes	yes
1:222897433-222898897	115.957	BROX	yes	yes	yes	no	yes	yes	yes	no
1:223985916-223987749	34.614	TP53BP2	yes	yes	yes	yes	yes	yes	yes	yes
12:247432-250451	87.2274	IQSEC3,LOC574538	yes	yes	yes	yes	yes	yes	yes	yes
12:24985656-24989530	57.1131	BCAT1	yes	yes	no	no	yes	yes	no	no
12:27867712-27877119	1330.91	MRPS35	yes	yes	yes	yes	yes	yes	yes	yes
12:28458581-28460682	992.73	CCDC91	yes	yes	yes	yes	yes	yes	yes	yes
12:28458581-28544344	465.212	CCDC91	yes	yes	yes	yes	yes	yes	yes	yes
12:28458581-28605587	56.0747	CCDC91	no	no	no	no	no	no	no	no
12:28544236-28637098	72.6894	CCDC91	no	no	no	no	no	no	no	no
12:29446232-29474857	91.3808	FAR2,LOC100506606	yes	yes	yes	yes	yes	yes	yes	yes
12:31595708-31600703	269.989	DENND5B	yes	yes	yes	no	yes	yes	yes	no
12:31604873-31648853	90.8616	DENND5B	no	no	no	no	no	no	no	no
12:32480394-32481489	151.609	BICD1	yes	yes	yes	yes	yes	yes	yes	yes
12:32729199-32764217	44.1328	FGD4	no	no	no	no	no	no	no	no
12:32734893-32764217	57.1131	FGD4	no	no	no	no	yes	yes	yes	no
12:32861086-32871697	91.3809	DNM1L	no	no	no	no	no	no	no	no
1:233270758-233314921	259.605	PCNX2	no	no	no	no	yes	yes	yes	yes
1:233270758-233344435	329.698	PCNX2	yes	yes	yes	yes	yes	yes	yes	yes
1:233270758-233372726	176.531	PCNX2	no	no	no	no	yes	yes	yes	yes
1:233296028-233344435	215.472	PCNX2	yes	yes	yes	yes	yes	yes	yes	yes
1:233313547-233344435	195.569	PCNX2	no	no	no	no	no	no	no	no
1:233334684-233372726	350.986	PCNX2	yes	yes	yes	yes	yes	yes	yes	yes
1:233334684-233388534	103.842	PCNX2	yes	yes	yes	no	yes	yes	yes	yes
1:233353644-233363117	186.915	PCNX2	yes	yes	yes	yes	no	no	no	no
1:23356961-23370979	91.381	KDM1A,MIR3115	no	no	no	no	no	no	no	no
1:23356961-23377013	1007.27	KDM1A,MIR3115	yes	yes	yes	yes	yes	yes	yes	yes
1:23376879-23385660	216.338	KDM1A,MIR4419A	no	no	no	no	no	no	no	no
1:240341220-240374535	64.0359	FMN2	yes	yes	yes	no	yes	yes	yes	no
1:240351506-240458183	83.0735	FMN2	no	no	no	no	no	no	no	no
1:240370098-240421332	180.685	FMN2	yes	yes	yes	yes	yes	yes	yes	yes
1:240370098-240458183	880.579	FMN2	yes	yes	yes	yes	no	no	no	no
1:240421244-240497529	70.0934	FMN2	no	no	no	no	no	no	no	no
12:40422102-40442012	213.915	SLC2A13	yes	yes	yes	yes	yes	yes	yes	yes
1:240519115-240601510	41.5368	FMN2	no	no	no	no	no	no	no	no
1:240966203-240979715	41.5368	RGS7	no	no	no	no	no	no	no	no
1:241094016-241100006	261.682	RGS7	yes	yes	yes	yes	yes	yes	yes	yes
1:24140679-24147083	95.1885	HMGCL	yes	yes	yes	yes	yes	yes	yes	yes
12:42592937-42604421	510.903	YAF2	yes	yes	yes	yes	yes	yes	yes	yes
12:42745686-42792796	269.989	PPHLN1	yes	yes	yes	yes	yes	yes	yes	yes
1:243433406-243589860	171.339	MIR4677,SDCCAG8	yes	yes	yes	yes	yes	yes	no	no
1:243480056-243507633	91.381	SDCCAG8	no	no	no	no	no	no	no	no
1:243480056-243589860	158.359	MIR4677,SDCCAG8	yes	no	no	no	yes	no	no	no
1:243579003-243589860	799.583	SDCCAG8	yes	yes	yes	yes	yes	yes	yes	yes
1:243675625-243736350	58.1515	AKT3	yes	yes	yes	yes	yes	yes	yes	yes
1:243708811-243736350	525.441	AKT3	yes	yes	yes	yes	yes	yes	yes	yes
1:243708811-243778463	204.222	AKT3	no	no	no	no	no	no	no	no
1:243708811-243859018	695.741	AKT3	yes	yes	yes	yes	yes	yes	yes	yes
1:243708811-244006584	2076.84	AKT3	yes	yes	yes	yes	yes	yes	yes	yes
1:243727021-243859018	183.454	AKT3	no	no	no	no	no	no	no	no
1:243727021-244006584	713.914	AKT3	yes	yes	yes	yes	yes	yes	yes	yes
1:243736227-244006584	792.661	AKT3	yes	yes	yes	yes	no	no	no	no
1:243776972-243828185	197.3	AKT3	no	no	no	no	no	no	no	no
1:243776972-243859018	957.942	AKT3	yes	yes	yes	yes	yes	yes	yes	yes
1:243776972-244006584	1979.92	AKT3	yes	yes	yes	yes	yes	yes	yes	yes
1:243800912-244006584	294.219	AKT3	yes	no	no	no	yes	no	no	no
12:45059266-45108524	209.415	NELL2	yes	yes	yes	yes	yes	yes	yes	yes
1:245180543-245246990	132.399	EFCAB2	yes	yes	yes	yes	yes	yes	yes	yes
12:459786-463400	44.9982	KDM5A	yes	yes	yes	yes	yes	yes	yes	yes
1:246078831-246093239	150.571	SMYD3	yes	yes	yes	yes	yes	yes	yes	yes
12:46622935-46637097	768.43	SLC38A1	yes	yes	yes	yes	yes	yes	yes	yes
1:247319707-247323115	377.293	ZNF124	yes	yes	yes	yes	yes	yes	yes	yes
12:48477373-48491907	114.226	SENP1	yes	yes	yes	yes	yes	yes	yes	yes
12:49333437-49334971	223.26	ARF3	yes	no	no	no	yes	yes	yes	yes
12:50821544-50835426	311.526	LARP4	yes	yes	yes	yes	no	no	no	no
12:51173922-51203372	214.607	ATF1	yes	yes	yes	yes	yes	yes	yes	yes
1:25666964-25669564	114.226	TMEM50A	no	no	no	no	no	no	no	no
1:25666964-25678184	275.181	TMEM50A	yes	yes	yes	yes	yes	yes	yes	yes
12:57065532-57066849	55.3824	PTGES3	yes	yes	yes	yes	yes	yes	yes	yes
12:57682639-57690334	107.304	R3HDM2	yes	yes	yes	yes	yes	yes	yes	yes
1:25773252-25785383	59.7092	TMEM57	yes	yes	yes	no	yes	yes	yes	no
12:65258447-65260683	74.7663	TBC1D30	no	no	no	no	no	no	no	no
1:26584087-26586293	282.45	CEP85	yes	yes	yes	yes	yes	yes	yes	yes
12:66909398-66923694	103.842	GRIP1	yes	yes	yes	yes	yes	yes	yes	yes
12:69644908-69656342	441.329	CPSF6	yes	yes	yes	yes	yes	yes	yes	yes
12:69983264-69985939	56.0747	CCT2	yes	yes	yes	yes	yes	yes	yes	yes
12:70193988-70195501	188.992	RAB3IP	yes	yes	yes	yes	yes	yes	yes	yes
1:27056141-27059283	280.374	ARID1A	yes	yes	yes	yes	yes	yes	yes	yes
12:71050483-71056385	103.842	PTPRR	yes	yes	yes	yes	yes	yes	yes	yes
1:27267947-27268309	64.3821	NUDC	yes	yes	yes	yes	no	no	no	no
1:27269150-27269556	429.906	NUDC	yes	yes	yes	yes	yes	yes	yes	yes
12:72955944-72969322	93.4579	TRHDE	no	no	no	no	no	no	no	no
12:78360008-78415642	70.9587	NAV3	yes	yes	yes	yes	yes	yes	yes	yes
12:83250788-83251359	493.25	TMTC2	yes	yes	yes	yes	yes	yes	yes	yes
1:28362054-28384605	88.2657	EYA3	yes	yes	yes	yes	yes	yes	yes	yes
12:88898935-88939642	370.37	KITLG	yes	yes	yes	yes	yes	yes	yes	yes
12:89996819-89998123	78.9199	ATP2B1	no	no	no	no	yes	yes	yes	yes
12:90013775-90029028	269.989	ATP2B1	yes	yes	yes	yes	yes	yes	yes	no
12:93221687-93246801	72.6894	EEA1	yes	yes	yes	yes	yes	yes	yes	yes
12:96717725-96728643	164.07	CDK17	yes	yes	yes	yes	yes	yes	yes	no
12:97886238-97954825	1290.24	RMST	yes	yes	yes	yes	yes	yes	yes	yes
12:99145132-99225914	128.072	ANKS1B	yes	yes	yes	no	no	no	no	no
12:99166819-99194903	276.22	ANKS1B	yes	yes	yes	yes	yes	yes	yes	yes
12:99166819-99225914	394.6	ANKS1B	yes	yes	yes	yes	yes	yes	yes	yes
12:99192711-99225914	255.451	ANKS1B	yes	yes	yes	yes	no	no	no	no
13:100909848-100925600	637.59	PCCA	yes	yes	yes	yes	yes	yes	yes	yes
13:101881743-101944717	126.687	NALCN	yes	yes	yes	no	no	no	no	no
13:101997616-102051516	724.817	NALCN	yes	yes	yes	yes	no	no	no	no
13:102029050-102051516	534.787	NALCN	yes	yes	yes	yes	no	no	no	no
13:102521074-102527646	301.142	FGF14	yes	yes	yes	yes	yes	yes	yes	yes
13:109318233-109318497	60.2284	MYO16	yes	yes	yes	yes	yes	yes	yes	yes
13:111274562-111276626	70.9587	NAXD	yes	yes	yes	yes	yes	yes	yes	yes
13:111857635-111885640	204.223	ARHGEF7	yes	yes	yes	yes	yes	yes	yes	yes
13:114806475-114839312	95.5346	RASA3	yes	yes	yes	yes	yes	yes	yes	yes
13:20576989-20580726	75.2853	ZMYM2	yes	yes	yes	no	yes	yes	yes	no
13:20625572-20641530	120.457	ZMYM2	yes	yes	yes	yes	yes	yes	yes	yes
13:21305979-21306260	143.648	EEF1AKMT1	yes	yes	yes	yes	yes	yes	yes	yes
1:32377296-32385259	38.9408	PTP4A2	yes	yes	yes	yes	yes	yes	yes	yes
1:32381495-32385259	4533.74	PTP4A2	yes	yes	yes	yes	yes	yes	yes	yes
13:26343183-26349097	238.837	ATP8A2	no	no	no	no	no	no	no	no
13:26974589-26975761	550.363	CDK8	yes	yes	yes	yes	yes	yes	yes	yes
13:28748408-28752072	185.185	PAN3	yes	yes	yes	yes	yes	yes	yes	yes
13:28830428-28835595	119.418	PAN3	yes	yes	yes	yes	yes	yes	yes	yes
13:30801548-30815223	115.957	KATNAL1	no	no	no	no	no	no	no	no
13:33091993-33101669	3859.46	N4BP2L2	yes	yes	yes	yes	yes	yes	yes	yes
13:33109905-33111164	50.1903	N4BP2L2	yes	yes	yes	yes	yes	yes	yes	yes
13:33306237-33309467	76.843	PDS5B	yes	yes	yes	yes	yes	yes	yes	yes
13:33306237-33320238	76.1507	PDS5B	no	no	no	no	yes	yes	yes	yes
1:33409619-33411229	83.0735	RNF19B	yes	yes	yes	yes	yes	yes	yes	yes
13:35615069-35644989	173.935	NBEA	yes	yes	yes	yes	yes	yes	yes	yes
13:36379835-36382457	255.451	DCLK1	yes	yes	yes	yes	yes	yes	yes	yes
1:33760537-33760906	354.793	ZNF362	yes	yes	yes	yes	yes	yes	yes	yes
13:40268770-40301685	204.223	COG6	yes	yes	yes	yes	yes	yes	yes	yes
13:42385360-42393522	81.3429	VWA8	yes	yes	yes	yes	yes	yes	yes	yes
13:42439871-42442613	107.996	VWA8	yes	yes	yes	yes	no	no	no	no
13:42742575-42764661	446.52	DGKH	yes	yes	yes	yes	yes	yes	yes	yes
13:46577273-46594692	124.61	ZC3H13	yes	yes	yes	yes	yes	yes	yes	yes
13:47297355-47308133	159.917	LRCH1	yes	yes	yes	no	yes	yes	yes	no
13:49771012-49772710	74.4201	FNDC3A	yes	yes	yes	yes	yes	yes	yes	yes
13:51501542-51509135	58.8438	RNASEH2B	no	no	no	no	no	no	no	no
13:51501542-51523641	515.057	RNASEH2B	no	no	no	no	no	no	no	no
1:35824525-35827390	687.433	ZMYM4	yes	yes	yes	yes	yes	yes	yes	yes
1:36826821-36828257	464.693	STK40	yes	yes	yes	no	yes	yes	yes	no
13:73347821-73352518	35.3063	DIS3	yes	yes	yes	no	yes	yes	yes	no
13:77700452-77703365	340.083	MYCBP2	yes	yes	yes	yes	yes	yes	yes	no
13:77791974-77818086	122.88	MYCBP2	no	no	no	no	yes	yes	yes	yes
13:78293666-78327493	1033.23	SLAIN1	yes	yes	yes	yes	yes	yes	yes	yes
13:79915257-79918929	510.557	RBM26	yes	yes	yes	yes	yes	yes	yes	yes
13:96254676-96261767	76.1508	DZIP1	yes	yes	yes	yes	yes	yes	yes	yes
13:96636057-96651561	149.533	UGGT2	yes	yes	yes	yes	yes	yes	yes	yes
13:99890680-99896878	370.37	UBAC2	yes	yes	yes	yes	yes	yes	yes	yes
1:40654726-40668286	879.195	RLF	yes	yes	yes	yes	yes	yes	yes	yes
1:40654726-40688382	44.1328	RLF	yes	yes	yes	yes	yes	yes	yes	yes
14:102368055-102372866	89.9963	PPP2R5C	yes	yes	yes	yes	yes	yes	yes	yes
1:41536266-41541123	920.041	SCMH1	yes	yes	yes	yes	yes	yes	yes	yes
1:41578954-41608784	252.682	SCMH1	yes	yes	yes	yes	yes	yes	yes	yes
1:42094419-42094618	54.517	HIVEP3	yes	yes	yes	no	yes	yes	yes	yes
14:23378691-23380612	876.425	RBM23	yes	yes	yes	no	no	no	no	no
1:42693553-42776781	60.5745	FOXJ3	no	no	no	no	no	no	no	no
1:42730785-42744343	139.148	FOXJ3	yes	yes	yes	yes	no	no	no	no
1:42948333-42964587	235.375		yes	yes	yes	yes	yes	yes	yes	yes
1:43031966-43076761	48.4596	CCDC30	yes	yes	yes	yes	yes	yes	yes	yes
14:31404368-31425448	180.685	STRN3	yes	yes	yes	yes	yes	yes	yes	yes
14:31416295-31425448	116.303	STRN3	yes	yes	yes	yes	yes	yes	yes	yes
14:31424825-31425448	124.61	STRN3	yes	yes	yes	yes	no	no	no	no
14:31596990-31602881	263.759	HECTD1	yes	yes	yes	yes	yes	yes	yes	yes
14:31602443-31602881	67.4972	HECTD1	yes	yes	yes	yes	yes	yes	yes	yes
14:32559707-32563592	43.6136	ARHGAP5	no	no	no	no	no	no	no	no
14:32559707-32586493	381.619	ARHGAP5	yes	yes	yes	yes	yes	yes	yes	yes
14:33684387-33684793	695.741	NPAS3	yes	yes	yes	no	yes	yes	yes	yes
14:33684387-33836474	172.378	NPAS3	yes	yes	yes	yes	yes	yes	yes	yes
14:35438375-35441270	129.802		yes	yes	yes	yes	yes	yes	yes	yes
14:39623414-39628754	106.438	TRAPPC6B	yes	yes	yes	yes	yes	yes	yes	yes
14:39648294-39648666	420.56	PNN	yes	yes	yes	yes	yes	yes	yes	yes
14:45464948-45481278	141.918	FAM179B	yes	yes	yes	yes	yes	yes	yes	yes
14:45587230-45599993	1077.36	FKBP3	yes	yes	yes	yes	yes	yes	yes	yes
1:44750506-44804994	153.167	ERI3	yes	yes	yes	yes	yes	yes	yes	yes
1:44773981-44785416	159.917	ERI3	yes	yes	yes	yes	no	no	no	no
1:44773981-44804994	812.045	ERI3	no	no	no	no	yes	yes	yes	yes
1:44804716-44804994	70.6126	ERI3	no	no	no	no	no	no	no	no
14:50262508-50298079	210.28	NEMF	yes	yes	yes	yes	yes	yes	yes	yes
14:50266192-50298079	85.6697	NEMF	yes	yes	yes	yes	no	no	no	no
14:50292584-50298079	365.178	NEMF	yes	yes	yes	yes	yes	yes	yes	yes
14:50616725-50616948	298.546	SOS2	yes	yes	yes	yes	yes	yes	yes	yes
14:50929382-50952912	72.6894	MAP4K5	yes	yes	yes	yes	yes	yes	yes	yes
14:52977957-53011089	100.38	TXNDC16	yes	yes	yes	yes	yes	yes	yes	yes
14:53003436-53011089	384.215	TXNDC16	yes	yes	yes	yes	yes	yes	yes	yes
14:53138347-53149126	41.5368	ERO1A	yes	yes	yes	yes	yes	yes	yes	yes
14:53558502-53570574	112.495	DDHD1	yes	yes	yes	yes	yes	yes	yes	yes
14:55168779-55169298	224.299	SAMD4A	yes	yes	yes	yes	yes	yes	yes	yes
1:45553552-45553909	366.043	ZSWIM5	yes	yes	yes	yes	yes	yes	yes	no
14:58690339-58690574	28.5566	ACTR10	yes	yes	yes	yes	yes	yes	yes	yes
14:58785259-58796887	58.1515	ARID4A	yes	yes	yes	yes	yes	yes	yes	yes
14:61262934-61285565	96.054	MNAT1	no	no	no	no	no	no	no	no
14:61278704-61346553	407.58	MNAT1	yes	yes	yes	yes	yes	yes	yes	yes
1:46521466-46546422	167.878	PIK3R3	yes	yes	yes	yes	yes	yes	yes	yes
14:65922338-66028484	111.63	FUT8,MIR625	yes	yes	yes	yes	yes	yes	yes	no
14:66028054-66028484	2667.01	FUT8	yes	yes	yes	yes	yes	yes	yes	yes
14:67736417-67770316	178.608	MPP5	yes	yes	yes	yes	yes	yes	yes	yes
14:67812484-67814170	89.3041	ATP6V1D	yes	yes	yes	yes	yes	yes	yes	yes
14:68228082-68229536	68.5356	ZFYVE26	yes	yes	yes	yes	no	no	no	no
14:72125049-72152348	62.3052	SIPA1L1	yes	yes	yes	yes	no	no	no	no
14:75513078-75516421	45.6905	MLH3	yes	yes	yes	no	yes	yes	yes	no
14:76248829-76249873	121.149	TTLL5	yes	yes	yes	yes	no	no	no	no
14:88883054-88899556	53.9978	SPATA7	no	no	no	no	yes	yes	yes	yes
14:88883054-88904247	192.108	SPATA7	yes	yes	yes	yes	yes	yes	yes	yes
14:89192884-89221015	190.377	EML5	no	no	no	no	yes	yes	yes	yes
14:89220855-89221015	173.935	EML5	yes	yes	no	no	yes	yes	no	no
14:91409421-91467503	226.376	RPS6KA5	no	no	no	no	no	no	no	no
14:91444649-91467503	213.915	RPS6KA5	yes	yes	yes	yes	yes	yes	yes	yes
14:91947919-91952074	323.987	PPP4R3A	yes	yes	yes	yes	yes	yes	yes	yes
14:91947919-91957146	95.1883	PPP4R3A	no	no	no	no	no	no	no	no
14:93760203-93762503	347.871	BTBD7	yes	yes	yes	yes	yes	yes	yes	yes
14:93934016-93954101	197.3	UNC79	yes	yes	yes	yes	yes	yes	yes	yes
14:93934016-93963632	212.876	UNC79	yes	yes	yes	yes	yes	yes	yes	yes
14:97022183-97022750	589.822	PAPOLA	yes	yes	yes	yes	yes	yes	yes	yes
14:99924615-99932150	1898.58	SETD3	yes	yes	yes	yes	yes	yes	yes	yes
1:50956259-51001129	213.915	FAF1	yes	yes	yes	yes	yes	yes	yes	yes
15:101775286-101775782	245.76	CHSY1	yes	yes	yes	yes	yes	yes	yes	yes
15:102241288-102255166	285.565	TARSL2	yes	yes	yes	yes	yes	yes	yes	yes
1:51032748-51061888	188.992	FAF1	yes	yes	yes	yes	yes	yes	yes	yes
1:52293467-52299842	171.339	NRDC	yes	yes	yes	yes	yes	yes	yes	yes
15:23338852-23339028	1332.64	HERC2P2	yes	yes	yes	no	yes	yes	yes	yes
15:25650607-25657118	641.743	UBE3A	no	no	no	no	yes	yes	no	no
1:52959282-52975384	438.213	ZCCHC11	yes	yes	yes	yes	yes	yes	yes	yes
15:30053341-30065560	387.677	TJP1	yes	yes	yes	yes	yes	yes	yes	yes
15:30053341-30092905	133.264	TJP1	yes	yes	yes	yes	yes	yes	yes	yes
15:33149215-33194241	799.584	FMN1	yes	yes	yes	yes	yes	yes	yes	yes
15:33149215-33202736	99.6883	FMN1	no	no	no	no	yes	yes	yes	yes
15:33180372-33194241	178.608	FMN1	no	no	no	no	yes	yes	yes	yes
15:33256307-33261678	110.073	FMN1	yes	yes	yes	yes	yes	yes	yes	no
15:33445248-33447246	429.907	FMN1	yes	yes	yes	yes	yes	yes	yes	yes
15:38794512-38798121	97.6113	RASGRP1	yes	yes	yes	yes	yes	yes	yes	yes
1:54059780-54065951	510.556	GLIS1	yes	yes	yes	no	yes	yes	yes	no
15:41036244-41037457	302.873	RMDN3	yes	yes	yes	yes	yes	yes	yes	yes
15:41347444-41348904	70.6126	INO80	yes	yes	yes	yes	yes	yes	yes	yes
15:41377566-41379880	64.382	INO80	yes	yes	yes	yes	no	no	no	no
15:41854745-41857339	285.565	TYRO3	yes	yes	yes	yes	yes	yes	yes	yes
15:41988272-41991357	411.214	MGA	yes	yes	yes	yes	yes	yes	yes	yes
15:42553155-42560230	263.759	TMEM87A	yes	yes	yes	yes	yes	yes	yes	yes
15:43067332-43109295	120.457	TTBK2	yes	yes	yes	yes	yes	yes	yes	yes
15:43120125-43132631	313.257	TTBK2	yes	yes	yes	yes	yes	yes	yes	yes
15:43120125-43170882	110.073	TTBK2	no	no	no	no	no	no	no	no
15:44048846-44055404	129.802	PDIA3	yes	yes	yes	yes	no	no	no	no
15:44624185-44630515	132.918	CASC4	yes	yes	yes	yes	yes	yes	yes	yes
15:44624185-44673174	197.3	CASC4	yes	yes	yes	no	yes	yes	yes	yes
15:49528047-49584734	232.606	GALK2	yes	yes	yes	yes	yes	yes	yes	yes
15:51748262-51757073	88.2657	DMXL2	yes	yes	yes	yes	yes	yes	yes	yes
15:52058569-52069215	181.723	TMOD2	yes	yes	no	no	yes	yes	yes	yes
1:55589119-55600086	157.84	USP24	yes	yes	yes	yes	yes	yes	yes	yes
15:56680669-56687032	151.609	TEX9	yes	yes	yes	yes	yes	yes	yes	yes
15:59204761-59209198	1430.94	SLTM	no	no	no	no	no	no	no	no
15:59383257-59384839	46.7289	RNF111	yes	yes	yes	no	yes	yes	yes	no
15:61194520-61195883	137.591	RORA	yes	yes	yes	yes	yes	yes	yes	yes
15:62299506-62306191	1430.94	VPS13C	yes	yes	yes	yes	yes	yes	yes	yes
15:63988322-64008672	728.97	HERC1	yes	yes	yes	yes	yes	yes	yes	yes
15:63998978-64008672	168.743	HERC1	no	no	no	no	no	no	no	no
15:64039116-64040057	48.4596	HERC1	yes	yes	yes	yes	no	no	no	no
15:64791491-64792365	1734.16	ZNF609	yes	yes	yes	yes	yes	yes	yes	yes
15:66007815-66048810	76.8431	DENND4A,MIR4511	yes	yes	yes	yes	yes	yes	yes	yes
15:66015185-66048810	69.228	DENND4A	no	no	no	no	yes	yes	yes	yes
15:66641397-66641775	87.2272	TIPIN	yes	yes	yes	yes	yes	yes	yes	yes
15:67524151-67529158	562.823	AAGAB	yes	yes	yes	yes	yes	yes	yes	yes
15:67956934-67995746	402.907	MAP2K5	no	no	no	no	no	no	no	no
15:67956934-68040939	166.147	MAP2K5	no	no	no	no	no	no	no	no
15:68434283-68457142	330.563	PIAS1	yes	yes	yes	yes	yes	yes	yes	yes
15:71211388-71276596	170.301	LRRC49	yes	yes	yes	yes	yes	yes	yes	yes
15:72283443-72302788	114.226	MYO9A	yes	yes	yes	yes	yes	yes	yes	yes
15:72300166-72320134	303.219	MYO9A	no	no	no	no	yes	yes	yes	yes
15:72324834-72338975	93.4579	MYO9A	yes	yes	yes	yes	yes	yes	yes	yes
15:72338064-72338975	287.296	MYO9A	yes	yes	yes	yes	yes	yes	yes	yes
15:76152218-76165909	134.995	UBE2Q2	yes	yes	yes	yes	yes	yes	yes	yes
15:76248272-76345324	221.53	NRG4	yes	yes	yes	yes	no	no	no	no
15:76566752-76588078	191.069	ETFA	yes	yes	yes	yes	yes	yes	yes	yes
15:76914104-76975402	183.454	SCAPER	no	no	no	no	no	no	no	no
15:77020935-77046289	127.207	SCAPER	yes	yes	yes	no	yes	yes	yes	yes
15:83357487-83358205	226.376	AP3B2,CPEB1-AS1	yes	yes	yes	yes	yes	yes	yes	yes
15:84228004-84245493	132.399	SH3GL3	no	no	no	no	no	no	no	no
15:84228004-84257523	671.511	SH3GL3	yes	yes	yes	yes	yes	yes	yes	yes
15:85081762-85089508	215.472	UBE2Q2P1	yes	yes	yes	yes	yes	yes	yes	yes
15:85081762-85098301	127.206	UBE2Q2P1	yes	yes	yes	yes	yes	yes	yes	yes
15:85619092-85626875	133.264	PDE8A	no	no	no	no	no	no	no	no
15:85657103-85664245	241.433	PDE8A	yes	yes	yes	yes	yes	yes	yes	yes
15:88472421-88483984	1059.19	NTRK3	yes	yes	yes	yes	yes	yes	yes	yes
15:89656955-89659752	560.747	ABHD2	no	no	no	no	no	no	no	no
15:89656955-89698765	425.752	ABHD2	yes	yes	yes	yes	yes	yes	yes	yes
1:58971731-59002413	140.187	OMA1	yes	yes	yes	yes	yes	yes	yes	yes
15:91030185-91035943	126.687	IQGAP1	yes	yes	yes	no	yes	yes	yes	yes
15:93467550-93472321	184.32	CHD2	yes	yes	yes	yes	no	no	no	no
15:93480747-93482948	77.8814	CHD2	yes	yes	yes	yes	yes	yes	yes	yes
15:93540186-93545547	103.842	CHD2	yes	yes	yes	yes	yes	yes	yes	yes
1:59787207-59812070	336.448	FGGY	yes	yes	yes	yes	yes	yes	yes	yes
1:59787207-59844509	348.909	FGGY	yes	yes	yes	yes	yes	yes	yes	yes
1:59805629-59844509	524.402	FGGY	yes	yes	yes	yes	yes	yes	yes	yes
16:11063017-11076848	103.842	CLEC16A	no	no	no	no	no	no	no	no
16:11214471-11220003	143.648	CLEC16A	yes	yes	yes	yes	yes	yes	yes	yes
16:14687157-14698083	188.992	PARN	yes	yes	yes	yes	yes	yes	yes	yes
16:15091609-15092262	44.9982	PDXDC1	yes	yes	yes	no	yes	yes	yes	yes
16:17352844-17353355	128.764	XYLT1	no	no	no	no	yes	yes	yes	yes
16:1859238-1859834	818.274	HAGH	yes	yes	yes	no	yes	yes	yes	no
16:18852886-18856973	147.456	SMG1	yes	yes	yes	yes	yes	yes	yes	yes
16:19627435-19628130	89.9965	C16orf62	yes	yes	yes	yes	yes	yes	yes	yes
16:22236974-22237296	98.6499	EEF2K	yes	yes	yes	yes	yes	yes	yes	yes
16:23113639-23119504	130.841	USP31	yes	yes	yes	yes	yes	yes	yes	yes
16:2369581-2369841	119.418	ABCA3	no	no	no	no	yes	yes	yes	yes
16:23999828-24046868	83.0736	PRKCB	no	no	no	no	no	no	no	no
16:24043456-24046868	510.557	PRKCB	yes	yes	yes	yes	yes	yes	yes	yes
16:24104111-24135302	145.379	PRKCB	yes	yes	yes	no	yes	yes	yes	yes
16:29917108-29917448	459.501	ASPHD1	yes	yes	yes	yes	yes	yes	yes	yes
16:30740286-30740893	174.801	SRCAP	yes	yes	yes	yes	yes	yes	yes	yes
16:3900297-3901010	200.761	CREBBP	yes	yes	yes	no	yes	yes	yes	yes
16:4029116-4033441	134.995	ADCY9	yes	yes	yes	yes	yes	yes	yes	yes
16:47531309-47549512	921.598	PHKB	yes	yes	yes	yes	yes	yes	yes	yes
16:47531309-47581459	389.407	PHKB	yes	yes	yes	yes	yes	yes	yes	yes
16:47531309-47630442	242.298	PHKB	yes	yes	yes	yes	yes	yes	yes	yes
16:47531309-47644831	114.226	PHKB	yes	yes	yes	yes	yes	yes	yes	yes
16:48290520-48311390	97.6116	LONP2	yes	yes	yes	yes	yes	yes	yes	yes
1:65095037-65107652	100.381	CACHD1	yes	yes	no	no	yes	yes	no	no
16:53289511-53308214	169.609	CHD9	no	no	no	no	no	no	no	no
16:53907697-53922863	859.812	FTO	yes	yes	yes	yes	yes	yes	yes	yes
16:53907697-53968021	351.332	FTO	yes	yes	yes	yes	yes	yes	yes	yes
16:57197912-57207781	192.108	FAM192A	no	no	no	no	yes	yes	yes	yes
1:65830317-65831879	1412.25	DNAJC6	yes	yes	yes	no	yes	yes	yes	yes
16:58608512-58617086	47.7673	CNOT1	no	no	no	no	no	no	no	no
1:66378927-66384518	1146.42	PDE4B	yes	yes	yes	yes	yes	yes	yes	yes
16:67644726-67646024	290.758	CTCF	yes	yes	yes	yes	yes	yes	yes	yes
16:67662272-67663436	103.842	CTCF	no	no	no	no	no	no	no	no
16:68071908-68088520	44.1328	DUS2	no	no	no	no	no	no	no	no
16:68155889-68157024	389.408	NFATC3	yes	yes	yes	yes	yes	yes	yes	yes
16:68155889-68160513	459.501	NFATC3	yes	yes	yes	yes	yes	yes	yes	yes
16:68300495-68300624	85.6697	SLC7A6	no	no	no	no	no	no	no	no
16:69279504-69294163	24.2298	SNTB2	no	no	no	no	no	no	no	no
16:69279504-69304188	91.3809	SNTB2	yes	yes	yes	yes	yes	yes	yes	yes
16:69404385-69406258	410.176	TERF2	yes	yes	yes	yes	yes	yes	yes	yes
16:71772844-71773244	105.919	AP1G1	yes	yes	yes	yes	yes	yes	yes	yes
1:67356836-67371058	612.668	WDR78	yes	yes	yes	yes	yes	yes	yes	yes
16:7568148-7568391	83.0736	RBFOX1	yes	yes	yes	yes	no	no	no	no
16:7629778-7657340	543.441	RBFOX1	yes	yes	yes	yes	yes	yes	yes	yes
16:80718434-80719026	990.653	CDYL2	yes	yes	yes	yes	yes	yes	yes	yes
16:85667519-85667738	181.723	GSE1	yes	yes	yes	yes	yes	yes	yes	yes
16:8839857-8851663	209.415	ABAT	yes	yes	yes	yes	yes	yes	yes	yes
16:88675341-88677944	153.167	ZC3H18	yes	yes	yes	yes	yes	yes	yes	yes
16:89799889-89804313	27.6912	FANCA,ZNF276	no	no	no	no	no	no	no	no
16:9009110-9011013	149.532	USP7	yes	yes	yes	no	yes	yes	yes	yes
1:70518708-70555502	432.675	LRRC7	yes	yes	yes	yes	yes	yes	yes	yes
1:70518708-70573509	512.288	LRRC7	yes	yes	yes	yes	yes	yes	yes	yes
1:70766446-70781249	85.1504	ANKRD13C	yes	yes	yes	yes	yes	yes	yes	yes
17:15231308-15234931	34.614	TEKT3	no	no	no	no	no	no	no	no
17:15905228-15909882	236.76	TTC19	yes	yes	yes	yes	yes	yes	yes	yes
17:20107645-20109225	888.888	SPECC1	yes	yes	yes	yes	yes	yes	yes	yes
17:20135070-20135718	98.65	SPECC1	no	no	no	no	yes	yes	yes	yes
17:20156817-20163607	65.7666	SPECC1	yes	yes	yes	yes	yes	yes	yes	yes
17:26449628-26499644	380.061	NLK	yes	yes	yes	yes	yes	yes	yes	yes
17:26490568-26499644	238.837	NLK	yes	yes	yes	yes	yes	yes	yes	yes
17:27778472-27778698	95.5346	TAOK1	no	no	no	no	no	no	no	no
17:28776570-28778864	48.4596	CPD	yes	yes	yes	yes	yes	yes	yes	no
17:28811231-28847039	93.4578	GOSR1	yes	yes	yes	yes	yes	yes	yes	yes
17:30267304-30300250	128.072	SUZ12	yes	yes	yes	yes	yes	yes	yes	yes
17:30498061-30503232	306.334	RHOT1	yes	yes	yes	yes	yes	yes	yes	yes
17:34864900-34867294	105.919	MYO19	yes	yes	yes	yes	yes	yes	yes	yes
17:35310185-35311207	169.609	AATF	no	no	no	no	yes	yes	yes	yes
17:35800605-35822225	98.65	TADA2A	yes	yes	yes	yes	yes	yes	yes	yes
17:36517593-36523933	155.763	SOCS7	yes	yes	yes	yes	yes	yes	yes	yes
17:36517593-36533668	129.802	SOCS7	yes	yes	yes	yes	yes	yes	yes	yes
17:37579579-37584043	115.957	MED1	no	no	no	no	no	no	no	no
17:3924422-3928412	53.6517	ZZEF1	no	no	no	no	no	no	no	no
17:3955264-3968123	59.7092	ZZEF1	yes	yes	yes	no	yes	yes	yes	no
17:40650941-40653322	278.643	ATP6V0A1	yes	yes	yes	yes	yes	yes	yes	yes
17:40879652-40880970	129.803	EZH1	yes	yes	yes	yes	yes	yes	yes	yes
17:40879652-40882936	145.379	EZH1	no	no	no	no	yes	yes	yes	yes
17:40880842-40882936	85.1504	EZH1	yes	yes	yes	yes	yes	yes	yes	yes
17:4186092-4200109	114.226	UBE2G1	yes	yes	yes	yes	yes	yes	yes	yes
17:44055740-44074030	120.457	MAPT	no	no	no	no	no	no	no	no
17:44064405-44074030	103.842	MAPT	no	no	no	no	no	no	no	no
17:44127898-44172067	76.843	KANSL1	yes	yes	yes	yes	yes	yes	yes	yes
17:45206758-45249430	114.226	CDC27	yes	yes	yes	yes	yes	yes	yes	yes
17:46189392-46190763	134.995	SNX11	yes	yes	yes	yes	yes	yes	yes	yes
17:49340634-49346265	633.436	UTP18	yes	yes	yes	yes	yes	yes	yes	yes
17:5211988-5235447	67.4973	RABEP1	yes	yes	yes	no	yes	yes	yes	no
17:5211988-5250220	101.765	RABEP1	yes	yes	yes	yes	yes	yes	yes	yes
17:526772-530556	167.878	VPS53	yes	yes	yes	yes	yes	yes	yes	yes
17:53478829-53481229	33.2294	MMD	no	no	no	no	no	no	no	no
17:57430575-57430887	411.214	YPEL2	yes	yes	yes	yes	yes	yes	yes	yes
17:57808781-57816308	984.767	VMP1	yes	yes	yes	yes	yes	yes	yes	yes
17:57808781-57851246	708.722	VMP1	yes	yes	yes	yes	yes	yes	yes	yes
17:58365883-58422969	36.3447	USP32	no	no	no	no	no	no	no	no
1:76205664-76216231	242.99	ACADM,DLSTP1	yes	yes	yes	yes	yes	yes	yes	yes
17:64001807-64066119	90.8618	CEP112	no	no	no	no	no	no	no	no
17:64683228-64685165	240.913	PRKCA	yes	yes	yes	yes	yes	yes	yes	yes
17:65528917-65574373	245.067	PITPNC1	yes	yes	yes	yes	yes	yes	yes	yes
17:65924470-65925603	66.4589	BPTF	yes	yes	yes	yes	no	no	no	no
17:65924470-65928135	83.0736	BPTF	yes	yes	yes	yes	yes	yes	yes	yes
17:65941524-65944422	244.029	BPTF	yes	yes	yes	yes	yes	yes	yes	yes
17:65941524-65972074	399.792	BPTF	yes	yes	yes	yes	yes	yes	yes	yes
17:67270099-67280213	140.187	ABCA5	yes	yes	yes	yes	yes	yes	yes	yes
17:73038275-73038754	78.92	ATP5H,KCTD2	yes	yes	yes	yes	yes	yes	yes	yes
17:7402357-7402810	74.4201	POLR2A	yes	yes	yes	yes	yes	yes	yes	yes
17:76082583-76083174	60.2283	TNRC6C	no	no	no	no	yes	yes	yes	yes
1:77672324-77676174	65.7666	PIGK	no	no	no	no	no	no	no	no
17:77073511-77073946	155.763	ENGASE	yes	yes	yes	yes	no	no	no	no
17:80521229-80526077	230.529	FOXK2	yes	yes	yes	yes	yes	yes	yes	yes
17:80521229-80529746	41.5368	FOXK2	no	no	no	no	no	no	no	no
1:78097534-78107340	280.373	ZZZ3	yes	yes	yes	yes	yes	yes	yes	yes
17:8141348-8141947	391.138	CTC1	yes	yes	yes	yes	yes	yes	yes	yes
1:78177431-78180468	86.535	USP33	no	no	no	no	no	no	no	no
1:78267015-78280916	180.685	MIGA1	yes	yes	yes	yes	yes	yes	yes	yes
1:7837219-7838229	724.818	VAMP3	yes	yes	yes	yes	yes	yes	yes	yes
17:8409635-8413267	192.108	MYH10	yes	yes	yes	yes	yes	yes	yes	yes
17:9843442-9850300	380.062	GAS7	yes	yes	yes	yes	yes	yes	yes	yes
18:12366963-12371690	58.1515	AFG3L2	yes	yes	yes	yes	yes	yes	yes	yes
18:18571136-18600200	369.677	ROCK1	yes	yes	yes	yes	yes	yes	yes	yes
18:19345732-19359646	2061.26	MIB1	yes	yes	yes	yes	yes	yes	yes	yes
18:19345732-19399607	168.743	MIB1	yes	yes	yes	yes	yes	yes	yes	yes
18:21644103-21663045	661.128	TTC39C	yes	yes	yes	yes	yes	yes	yes	yes
18:21723054-21723377	358.255	CABYR	yes	yes	yes	yes	yes	yes	yes	yes
[truncated: 1,028 more rows]

## Sheet: MG_5_No_RNaseR
CircRNA ID (chr:start-end)	SRPBM	Gene	Validated_VLS_2IS?	Validated_LS_2IS?	Validated_MS_2IS?	Validated_HS_2IS?	Validated_VLS_IS?	Validated_LS_IS?	Validated_MS_IS?	Validated_HS_IS?
[truncated: 1,691 more rows]

[truncated: 4 more sheets: MG_2_RNaseR, MG_6_No_RNaseR, MG_3_RNaseR, MG_7_No_RNaseR]
